# Supplementary material for: Estradiol-mediated enhancement of the human ectocervical epithelial barrier correlates with desmoglein-1 expression in the follicular menstrual phase
Source: Front Endocrinol (Lausanne). 2024 Oct 8;15:1454006. doi: 10.3389/fendo.2024.1454006 (PMC11493707; doi:10.3389/fendo.2024.1454006)
Supplement: Supplementary file 2 [file Table1.xlsx]

## Sheet: Proteins in protein profiling
S Table 1. Proteins included in the protein-profiling assay.
Gene	Gene description	HPA Antibody ID	Uniprot ID
AHSG	alpha 2-HS glycoprotein	HPA001524	P02765
ANXA1	annexin A1	HPA011918	P04083
ANXA3	annexin A3	HPA013431, HPA013398	P12429
BCAP31	B cell receptor associated protein 31	HPA003906	P51572
C4BPA	complement component 4 binding protein alpha	HPA001845	P04003
CAPN1	calpain 1	HPA005992	P07384
CAPN14	calpain 14	HPA067311	A8MX76
CAPNS1	calpain small subunit 1	HPA006872	P04632
CD5L	CD5 molecule like	HPA026432	O43866
CFH	complement factor H	HPA049176	P08603
COL1A2	collagen type I alpha 2 chain	HPA068464	P08123
CORO1A	coronin 1A	HPA051132	P31146
CRNN	cornulin	HPA024343	Q9UBG3
CSTA	cystatin A	HPA000392, HPA001031	P01040
CSTB	cystatin B	HPA058557, HPA017380	P04080
CTSG	cathepsin G	HPA047737	P08311
CXCL10	C-X-C motif chemokine ligand 10	HPA029858	P02778
DEFA1;DEFA1B;DEFA3	defensin alpha 1;defensin alpha 1B;defensin alpha 3	HPA044693	P59665;P59666
DEFA5	defensin alpha 5	HPA015775	Q01523
DMKN	dermokine	HPA029406	Q6E0U4
DSC2	desmocollin 2	HPA012615	Q02487
DSG1	desmoglein 1	HPA022128	Q02413
DSG3	desmoglein 3	HPA056863	P32926
ELANE	elastase, neutrophil expressed	HPA066836	P08246
F11R	F11 receptor	HPA061700	Q9Y624
FGA	fibrinogen alpha chain	HPA064755, HPA051370	P02671
FLNA	filamin A	HPA002925, HPA001115	P21333
GPX3	glutathione peroxidase 3	HPA071520, HPA062579	P22352
IFNG	interferon gamma	HPA049525	P01579
IL36G	interleukin 36 gamma	HPA055042	Q9NZH8
ITIH2	inter-alpha-trypsin inhibitor heavy chain 2	HPA059150, HPA062964	P19823
KLK11	kallikrein related peptidase 11	HPA038938	Q9UBX7
KNG1	kininogen 1	HPA001616	P01042
KRT1	keratin 1	HPA017917, HPA019797, HPA062908	P04264
KRT13	keratin 13	HPA030877	P13646
KRT14	keratin 14	HPA023040	P02533
KRT18	keratin 18	HPA001605	P05783
KRT4	keratin 4	HPA034881	P19013
KRT5	keratin 5	HPA059479	P13647
LDHA	lactate dehydrogenase A	HPA075026	P00338
LGMN	legumain	HPA000799, HPA001426	Q99538
LOR	loricrin	HPA076123	P23490
LRG1	leucine rich alpha-2-glycoprotein 1	HPA001888	P02750
LSP1	lymphocyte-specific protein 1	HPA019693	P33241
LYZ	lysozyme	HPA048284	P61626
MIF	macrophage migration inhibitory factor	HPA003868	P14174
MMP8	matrix metallopeptidase 8	HPA022935	P22894
MMP9	matrix metallopeptidase 9	HPA063909	P14780
MSN	moesin	HPA011135	P26038
MUC16	mucin 16, cell surface associated	HPA065600	Q8WXI7
MUC5AC	mucin 5AC, oligomeric mucus/gel-forming	HPA040615	P98088
MYH9	myosin heavy chain 9	HPA001644	P35579
NCF2	neutrophil cytosolic factor 2	HPA002327, HPA006040	P19878
PI3	peptidase inhibitor 3	HPA017737	P19957
PKP1	plakophilin 1	HPA027221	Q13835
PLAUR	plasminogen activator, urokinase receptor	HPA050843	Q03405
RPTN	repetin	HPA030485	Q6XPR3
S100A12	S100 calcium binding protein A12	HPA002881, HPA003620	P80511
S100A2	S100 calcium binding protein A2	HPA034651	P29034
S100A6	S100 calcium binding protein A6	HPA008060	P06703
S100P	S100 calcium binding protein P	HPA019502	P25815
SERPINA1	serpin family A member 1	HPA001291	P01009
SERPINA3	serpin family A member 3	HPA000893	P01011
SERPINA6	serpin family A member 6	HPA017864	P08185
SERPINB1	serpin family B member 1	HPA018871	P30740
SERPINB5	serpin family B member 5	HPA019025, HPA019132	P36952
SERPINB7	serpin family B member 7	HPA024200	O75635
SERPING1	serpin family G member 1	HPA048738	P05155
SPINK5	serine peptidase inhibitor, Kazal type 5	HPA011351, HPA009067	Q9NQ38
SPRR3	small proline rich protein 3	HPA024330, HPA044467	Q9UBC9
STS	steroid sulfatase	HPA002904	P08842
TACSTD2	tumor associated calcium signal transducer 2	HPA055067, HPA043104	P09758
TMPRSS11E	transmembrane serine protease 11E	HPA051062	Q9UL52
TXNDC17	thioredoxin domain containing 17	HPA022931	Q9BRA2
HPA: Human Protein Atlas.

## Sheet: Data protein profiling FOL
S Table 1. Protein levels (log10) in cervicovaginal lavage samples and plasma hormone levels at the FOL visit per individual.
Patient ID	Plasma_E2_pg_ml	Plasma_P4_ng_mL	LGMN_HPA000799	LGMN_HPA001426	KRT18_HPA001605	MIF_HPA003868	FLNA_HPA001115	STS_HPA002904	FLNA_HPA002925	BCAP31_HPA003906	CSTA_HPA000392	CSTA_HPA001031	C4BPA_HPA001845	NCF2_HPA002327	NCF2_HPA006040	SERPINA3_HPA000893	SERPINA1_HPA001291	AHSG_HPA001524	KNG1_HPA001616	MYH9_HPA001644	LRG1_HPA001888	S100A12_HPA002881	S100A12_HPA003620	CAPN1_HPA005992	CAPNS1_HPA006872	S100A6_HPA008060	SPINK5_HPA009067	MSN_HPA011135	SPINK5_HPA011351	ANXA1_HPA011918	DSC2_HPA012615	ANXA3_HPA013398	ANXA3_HPA013431	DEFA5_HPA015775	CSTB_HPA017380	PI3_HPA017737	SERPINA6_HPA017864	KRT1_HPA017917	SERPINB1_HPA018871	SERPINB5_HPA019132	SERPINB5_HPA019025	LSP1_HPA019693	S100P_HPA019502	KRT1_HPA019797	MMP8_HPA022935	TXNDC17_HPA022931	KRT14_HPA023040	DSG1_HPA022128	SERPINB7_HPA024200
P001	81.4492	0.05	2.845992432	2.464431469	2.1113975	1.962806869	1.990169866	2.002585835	2.367212773	2.170882504	3.531623297	3.498410502	2.880593876	2.009496358	1.993861802	2.797917757	3.609178987	3.828408827	3.206620181	2.3250374	3.372431093	4.146479211	4.190888968	2.498069766	2.806328906	3.799668881	2.631242439	2.622977779	3.122176022	3.781405271	3.00353281	3.503089482	3.143501471	1.938377602	3.128797274	4.043182326	3.081030075	2.243564248	2.725573558	3.296914185	2.690362732	2.469836053	2.732303321	2.190489822	2.36592603	3.225723766	2.08344172	2.561396551	2.137074871
P002	284.391	0.05	3.159658501	2.852635962	2.128839952	2.046485726	2.06728794	2.0974751	3.344665472	2.922351999	3.619950581	3.544791066	2.149047481	2.531149848	2.146839329	2.104897567	2.503777501	3.644379988	2.270680953	2.895785276	3.176100457	4.183706557	4.19692489	2.718023505	2.824953931	3.723098539	2.852816623	3.070049036	3.466797834	4.108708393	3.102563385	3.811508926	3.569055773	1.990371964	3.6137193	4.109325174	2.368084904	2.372613494	2.928101824	3.212890707	2.704163381	2.830455305	3.553665886	2.207308864	2.79582062	3.229674636	2.232247143	2.578408433	2.142320834
P003	21.7924	0.05	1.987273787	1.816739205	1.950605804	2.12304084	1.861364775	1.868443553	1.901947799	1.955029049	3.372559639	3.52667803	1.789398261	1.859313496	1.908589176	1.895564378	1.986446664	2.61999152	2.193867797	2.179048783	2.385382279	3.983251006	3.866167378	2.335680156	2.61297172	3.571297505	2.129168707	2.168127435	2.429744444	4.125067678	2.663507376	3.299261806	2.997191786	2.079695083	2.532728487	3.619935975	1.971833844	2.205842434	2.316747103	2.589563712	2.144003153	1.962400215	2.577912322	2.823399499	2.024035364	2.95710706	2.025029868	2.11600237	1.956496261
P004	132.389	0.05	2.341707154	2.01124218	1.737618121	1.659968053	1.77178321	1.795046954	1.806617137	1.782729495	3.41532966	3.501365012	1.661097484	1.713046183	1.850719704	1.757634502	1.650925673	2.084663739	1.749154552	1.846523216	2.064958457	2.537511957	2.23355022	1.935902202	1.844404683	2.291794051	2.022353979	1.92787733	2.196422553	3.273509504	2.669758818	2.837533664	2.522533905	1.725402228	2.453292504	3.935317853	1.778747199	2.177499383	1.943091896	2.030318881	1.853004298	1.786872433	2.491601316	1.797311024	1.939936636	2.468630751	1.793509446	1.943850869	1.908070249
P005	135.385	7.55	2.121649129	1.905177503	1.886754346	1.969386661	1.856704717	1.883958093	1.875211653	1.960136589	3.485745536	3.54772173	1.798405137	1.87528136	1.951995417	1.906949966	1.922532426	2.179288327	2.033979107	2.003883852	2.280762841	4.035092297	3.976634664	2.424162741	2.894735926	3.600237372	1.978527289	2.061699269	2.045698026	2.203967281	2.327155625	3.498338468	3.120986304	1.826134624	2.16730991	2.345683066	1.93466464	2.044304443	2.246757396	2.101844592	1.930625125	1.931994494	2.390899858	1.959351758	2.080235815	3.155722892	1.902800075	2.684872968	1.991588743
P008	21.7924	0.05	2.453276041	2.096087743	2.584954243	1.706384636	1.852814633	1.834421505	3.049601728	2.83627899	3.602394665	3.519829878	1.934424788	2.336494943	1.910997634	1.923380659	1.970308324	2.964354048	1.850133223	2.547867463	2.49382081	3.91879186	3.824768135	2.232080934	2.707273063	3.476551933	2.413316784	3.02603096	3.242946008	3.947097863	3.109565933	3.61059437	3.303470664	1.72072337	3.546349873	4.029686332	1.888513857	3.051774419	2.90715592	2.994181181	2.128945903	2.348380549	3.279922887	3.657256438	2.408430836	2.94212075	2.263923232	2.093610815	1.919912008
P012	73.0046	0.05	2.232100887	1.929286349	1.841859199	1.821788929	1.816780882	1.808248206	2.54735805	2.40874015	3.60961056	3.550214656	1.746807381	2.005954633	1.862373439	1.920078653	1.881346117	2.912717393	2.005007483	2.240997925	2.638727072	3.739221085	3.570069647	1.969650319	2.112340706	3.566502894	2.478304455	2.501203997	3.09305815	3.837009002	2.811887167	3.333205264	3.026492344	1.775256104	3.448509029	4.119666025	1.899568575	2.998270835	2.378145804	2.440961507	1.971879098	2.303225334	2.827652738	2.476931093	2.119577043	2.910118318	2.263081504	1.946750331	1.892050828
P014	310.27	0.11	3.008864313	2.71029284	2.302977522	1.837051855	2.050058047	2.184120443	3.320703315	2.849792671	3.502274725	3.41346805	2.489406707	2.556721826	2.165370067	2.106015133	2.182786991	3.299266552	2.366496074	3.02454354	2.8650797	4.052898996	4.060996788	2.676596126	3.475183432	3.726813284	2.8092251	3.021487516	3.184198305	3.951164807	2.945199148	3.753197154	3.541535208	2.011383591	3.224099892	3.707237157	2.240481484	2.528591029	2.971028433	2.821552532	2.223619838	2.490277756	3.474808545	2.58712307	2.918044526	3.355290881	2.225808311	2.375478637	2.151861254
P017	60.7464	0.05	2.525833572	2.203948411	2.309427601	1.924965291	1.970147524	1.972340747	2.501833696	2.096171954	3.506169956	3.500043056	2.172251365	2.223764547	2.151341671	1.960748319	2.062036085	3.125900575	2.180672112	2.703342147	2.812081937	4.125932127	4.145879311	2.503135539	3.031682946	3.701242694	2.284005827	2.824943039	2.91590062	4.14370195	3.072225573	3.758794237	3.483267651	1.868183456	2.940866142	3.386483966	2.053617724	2.061594765	2.63403592	2.815936295	2.319451313	2.617915446	3.223612588	2.634059319	2.341848559	3.28455022	1.982406945	2.071941864	2.004533831
P018	21.7924	0.05	2.149632318	1.885434244	1.762004675	1.672041383	1.82974825	1.817880266	2.550821756	1.880585337	3.410619918	3.479379393	1.772476279	1.999036278	1.878970594	1.812477737	1.835261027	2.72375022	1.873617545	2.018861094	2.682226317	4.00506611	3.928815836	2.099257961	2.241081386	3.457570801	2.124961986	2.474728452	2.844661871	3.863388279	2.533211974	3.516233207	3.099825482	1.770256771	2.595812678	3.276925213	1.852584243	2.319284574	2.288980074	2.229746267	1.897608474	2.107149228	2.937559975	1.861918958	2.109823411	2.902631667	1.827270095	1.816733659	1.912260064
P019	81.7216	0.05	2.615217451	2.274232221	2.310572108	1.878520091	2.119496659	2.114714221	2.150759166	2.26484531	3.368299067	3.469936618	2.26400389	2.234928313	2.023562785	2.093907561	2.586320578	3.440764136	2.524728255	2.502185935	3.169797833	4.08749892	4.092908933	2.487113105	3.170207031	3.768272699	2.213348442	2.775388492	2.882972976	3.967011899	2.862232864	3.598921347	3.275789886	1.907274701	3.204898454	3.219562813	2.257450908	2.122184144	2.725963357	2.962112289	2.579711587	2.885709075	2.92530331	3.000661755	2.181163187	3.465665797	2.329998369	2.27528423	2.063781026
P022	195.315	0.05	2.47930719	2.144058742	1.883057646	2.210642576	1.889137633	1.871348898	2.158222454	1.969578307	3.391714391	3.534704506	1.778987217	1.955329365	1.893423748	1.906877739	2.0301219	2.77265268	1.990713703	2.071408308	2.90231678	3.9980341	3.952489665	2.395646118	2.315298127	3.552183544	2.238638594	2.466045555	2.566502764	3.731765336	2.806168553	3.168483336	2.799542488	1.799289866	3.115465452	4.111552516	1.950435562	2.092580451	2.316291241	2.799237894	2.29854662	2.332445075	2.582748558	2.382990688	2.109746943	3.099120909	2.355691436	2.375322002	1.941069514
P029	92.6178	0.05	2.531644713	2.289010595	2.256319208	2.092153436	2.107649984	2.139763302	2.12065917	2.152812206	3.418226438	3.515508667	2.016009668	2.396547507	2.172859264	2.09718628	2.259363154	3.083144771	2.234332521	2.506075288	2.608078354	4.101698296	4.104518786	2.961885117	3.113107074	3.725874486	2.26411649	2.691243576	2.856122815	3.629599654	2.689731761	3.679371514	3.362526314	2.104108516	2.734646382	2.841038438	2.264347893	2.593977512	2.673719241	2.671865831	2.271040416	2.551312104	2.763844624	2.827159792	2.518374758	3.20612215	2.113043038	2.395130864	2.150850375
P031	76.2735	0.05	2.493757309	2.185327875	2.387877262	1.706752955	1.863800566	1.866045417	3.071242173	2.78890896	3.604886885	3.50893257	1.877389475	2.477510006	1.957468445	1.972756683	2.103859024	3.21890828	1.915505409	2.632884781	2.615838254	3.894373377	3.82965494	2.169206309	2.714163603	3.543364373	2.664270475	2.964588398	3.254262829	3.781745612	2.900466027	3.600012718	3.32086176	1.778621294	3.543810346	3.994875334	2.023765869	3.244796793	2.930873076	2.83310022	2.045796691	2.362225232	3.190651237	3.312847025	2.719173518	2.817074357	2.321063622	2.462947105	1.999100903
P033	211.387	5.35	2.660200122	2.335834627	1.852506726	1.786646713	1.895255194	1.908000993	2.608339583	2.148459208	3.418051156	3.539359622	1.878409121	2.18173683	1.922407531	1.897872789	1.900128731	3.039158281	1.906757071	2.272243509	2.510893589	3.995024349	3.940621551	2.322610557	2.291709346	3.625948083	2.515632528	2.576503992	2.698908017	3.589292788	2.987434068	3.518726797	3.178640814	1.811450135	2.768966878	3.94123931	2.037087988	2.714170385	2.463450294	2.355582765	1.99120489	2.277438889	3.052576945	2.316362402	2.306389332	2.682847118	2.258362978	2.541663082	1.971662775
P036	23.6993	0.05	2.556629606	2.239722772	1.952651129	2.377138259	1.924959768	1.933432714	1.961413064	2.010394375	3.369129168	3.555093401	1.850510079	2.018461461	1.928993141	1.917733763	1.971792499	2.8916154	2.121302422	2.103579417	2.624584623	4.067850079	4.03617595	2.626068042	2.622989155	3.72428548	2.780564113	2.510204908	2.414998924	3.934466423	3.026025443	3.449114246	3.117721772	1.85025815	2.982150477	3.714278497	2.02149994	2.045711161	2.484902348	3.148674763	2.669454362	2.491377409	2.666306689	2.523020477	2.112294938	3.217961211	2.406475468	2.531390155	1.967713569
P039	248.161	0.17	2.456530635	2.122933272	2.577784221	2.379174412	2.002620423	1.945798572	1.852278054	2.955638181	3.332448284	3.504409257	1.956271292	1.964218178	1.995144119	2.073810629	2.49143174	3.233509755	2.091952855	2.337914912	2.868393488	4.061124744	4.004969487	2.817119056	3.039693752	3.713641719	2.153849036	2.272792615	2.401870191	2.845613717	2.559245267	3.390197535	3.041115527	1.809543194	2.679309055	2.65473914	2.136470976	2.399429794	2.514776273	2.464738192	2.074730223	2.254502911	2.703694956	3.366226384	2.082544544	3.250559839	2.033647457	2.820578524	2.032301532
P040	116.862	0.05	2.795548635	2.354997611	2.070533981	1.906635278	2.021130084	1.858009998	2.952997309	2.592780523	3.616685172	3.532915977	2.219210793	2.456739648	1.999552679	2.093006719	2.961217378	3.792103338	2.47209918	2.646196369	3.158134746	4.115939702	4.123375503	2.100787386	2.321457068	3.596342293	2.650484485	2.994199781	2.937249816	3.831762091	3.2425872	3.434354473	3.091358209	1.78041161	3.357637238	4.050202094	2.692537062	2.472195484	2.830186427	2.799326889	2.086144984	2.94571792	3.259003716	3.322824941	2.532043744	2.863671449	2.212041611	2.556976208	1.961295936
P042	43.5849	0.05	2.189621916	2.015441717	2.075362002	2.167038296	1.977943272	2.017580817	2.061312337	2.099691568	3.304558601	3.39416115	2.051248182	2.058277778	2.000474377	2.006200788	2.109199151	3.12096513	2.187600546	2.445508958	2.871093703	4.132154466	4.13904377	2.400339973	2.741215354	3.701593034	2.167507259	2.5592688	2.441318488	2.981785541	2.841741323	3.624612051	3.276227544	1.908666465	2.478442529	3.029416613	2.120682984	2.146382623	2.479388881	2.445029831	2.16450076	2.177643645	2.867292745	2.748685575	2.240046617	3.145230773	1.99863837	2.196818017	2.063231908
P043	71.3702	0.05	2.515661482	2.188024437	2.2639736	1.9332495	1.983349753	1.970008889	2.899083986	2.950436163	3.639478095	3.545948256	2.14489714	2.238379901	2.144937414	2.372372962	2.871659357	3.63185056	2.745505204	2.803395297	2.85603955	4.181473598	4.239485009	2.391859686	2.802176925	3.798093475	2.69745859	2.891228882	3.04629819	3.995558187	3.282186645	3.654864311	3.35109376	1.902409433	3.547561173	3.278184426	2.563000808	3.233426636	2.743847513	2.993030942	2.255996358	2.681848056	3.154264925	3.239659211	2.495597981	2.845058352	2.413798704	2.634773775	2.02650809
P044	241.896	0.16	2.436431734	2.084693799	1.869469211	1.680006664	1.83210317	1.828176482	2.216229404	2.873056359	3.627142804	3.551644994	1.726793205	1.851822669	1.86830745	1.95199832	2.300517934	3.340509553	2.165855667	2.56245086	2.337434783	3.765715633	3.574682502	2.201919833	2.21677807	3.311672932	2.611000626	2.323631728	3.147896826	3.808286022	3.047799901	3.114943761	2.837845187	1.749846202	3.56141064	3.554423452	1.958616994	3.289197989	2.420467807	2.616374246	1.901046556	2.177021781	2.875608837	2.609377807	2.014702187	2.647417938	2.517230572	2.40647106	1.916920296
P045	86.3525	3.02	2.379296561	2.17451806	1.974890099	1.923969528	1.970050995	2.007656424	2.718513044	2.599071143	3.578067544	3.480396804	1.979335024	2.224675633	2.079864299	2.1959093	2.034083605	2.7891929	2.061757417	2.672306226	2.599899974	3.932635175	3.9293873	2.049317612	2.065342446	3.199512347	2.455704787	2.690568471	2.992269071	3.38650359	2.811670612	3.496631996	3.175830976	1.964544708	3.486258451	3.989815299	2.191725539	3.386234628	2.864558888	3.111019814	1.990758311	2.150763774	2.792843407	2.675917536	2.549081934	2.599478951	2.593896966	2.543271182	2.031273858
P046	64.5601	0.05	2.126474796	1.895742652	1.970036737	1.998379735	1.928916551	2.008437752	1.992387069	2.101818263	3.137270133	3.370513122	1.951636822	1.972981931	1.932686918	2.109736125	3.184917367	3.553691669	2.341860816	2.145334616	3.258297418	4.125022409	4.103553643	2.471071075	2.750598254	3.672114983	2.05448874	2.337814955	2.225468939	2.879834151	2.289751396	3.079030017	2.698526437	1.856825433	2.337957619	3.205854156	2.183529944	1.952526486	2.694449599	2.85942373	2.315829258	2.188118656	2.516111204	2.334411161	2.087337384	3.188190776	1.915524798	2.085255348	1.993904806
P048	148.461	18.87	2.414243815	2.113925325	2.138874899	1.69403729	1.861727022	1.861552408	3.110447052	2.910333197	3.673601426	3.52262336	1.843692928	2.303372264	1.965565102	2.286505334	1.91701987	3.053777336	1.976648151	2.682665082	2.349846778	3.936803134	3.895613841	2.213557204	2.640093303	3.455418601	2.873089999	2.920333446	3.550170581	3.979932007	3.180939675	3.642935889	3.341476713	1.776822074	3.671139553	4.084170026	1.925338583	3.479503505	2.750533065	2.950669884	2.354728366	2.303282134	3.123561776	3.468955558	2.56056415	2.792281064	2.359944038	2.588354032	1.908563647
P050	224.19	0.35	2.287778094	1.966820023	1.999163774	1.855500042	2.065007927	1.89171206	2.582969325	2.354930244	3.450071508	3.505945407	2.245129493	2.282371356	1.917959017	2.223281834	2.673341368	3.651229372	2.175153135	2.32884799	3.262234883	4.240458173	4.291307388	2.091816851	2.234625924	3.673725659	2.396788653	2.725148023	2.788765334	3.642537975	2.854484158	3.454607337	3.105007352	1.799453465	3.395208369	3.797037118	2.550405294	2.574170419	2.855421858	2.289605917	1.919404544	2.737003246	2.875141748	2.319077515	2.40286621	2.785756907	1.943426375	2.155652249	1.948013419
P052	57.4775	3.11	2.320711367	2.085239373	2.366241152	1.942595505	1.924325467	1.947189888	2.025170088	2.392710283	3.123484074	3.324524881	1.937384653	2.02104236	1.992254037	1.94369864	1.890514737	2.247738701	2.102810962	2.495795725	2.417507611	4.044830874	4.001040114	2.901385738	3.279449937	3.685642563	2.280396189	2.238983916	2.25829535	3.981056965	2.609085371	3.692047377	3.415788998	1.884210901	2.547580214	2.492218166	1.978581551	2.671861518	2.435637364	2.549352608	2.24014184	1.93890591	3.050396359	3.344056123	2.446352829	3.231192388	2.004076719	2.851931517	2.015911456
P053	57.7499	0.05	2.277968578	1.98902022	2.393739788	1.79014078	1.826979159	1.839136544	2.536205635	2.883386299	3.661366909	3.52952939	1.77100003	1.886894377	1.918816978	2.056589799	2.292388381	3.183101911	2.250874565	2.839691845	2.574890644	3.841554032	3.695705201	2.312722982	2.537922693	3.553769906	2.736972569	2.508051761	3.32557258	3.869823946	3.236676414	3.250045996	2.995986442	1.822069534	3.626360498	3.998882576	2.021723612	3.260821825	2.59772522	2.929843747	2.005338843	2.382442079	3.059849744	3.444580866	2.100931841	2.990477384	2.393141976	2.606021872	1.930697452
P057	218.197	8.49	1.995478257	1.769899403	2.54530338	1.625644259	1.783917922	1.791022676	2.495993437	2.860458351	3.698328995	3.541099611	1.776817712	1.845313725	1.851528653	1.922734285	1.929569984	2.377639372	1.977480132	2.713407623	2.241648438	2.850368219	2.493883052	2.005246996	2.276212786	3.045427623	3.052014074	2.555336254	3.749583071	3.595945467	3.132580597	2.759240168	2.6448743	1.707694955	3.698024185	4.257824372	1.816315555	3.677483146	2.652850798	3.094972611	1.99368913	1.827837622	2.80323513	3.602882919	1.936316636	3.025432232	2.869633149	2.508389156	1.885516928
P061	38.4092	0.05	2.106174404	1.866079976	1.911140685	2.008265097	1.867139259	1.887799477	1.88405858	1.916979815	3.218800449	3.429611418	1.862258186	1.851636319	1.9485807	2.115708336	2.637469488	3.496605862	2.107296444	1.998819382	2.764502933	3.731112543	3.548845207	2.00089475	2.211367543	3.812919539	2.280856681	2.201019987	2.277673663	3.35991145	2.433647842	2.869886447	2.477370722	1.87049954	2.443867533	3.43410321	2.130162847	1.857101366	2.379713168	2.756368683	2.230433743	2.048825731	2.140373553	1.918380279	2.05143892	2.833401529	1.889440254	2.110921795	1.972657697
P062	21.7924	0.05	2.489151948	2.175889873	2.238261933	1.790060755	1.968737596	1.942351428	3.016550803	2.995109704	3.580394941	3.425746673	1.969454106	2.274459507	2.120114418	2.779527611	2.83835484	3.495474919	2.713706827	2.922079055	2.95952922	3.736573499	3.549464307	2.178755633	2.524066734	3.301682894	3.040797208	3.011447009	3.568748641	3.420319179	3.019503419	3.519082374	3.231064458	1.8886021	3.476553227	3.938830554	2.367633085	3.517609611	2.915093948	3.096000351	2.242925728	2.355627276	3.263456984	3.387315254	2.742244207	2.979884623	2.436448189	2.553067995	2.070020972
P064	219.286	0.25	2.155388205	1.899719855	1.803372238	1.797181785	1.836060946	1.823130884	2.24594949	1.981013014	3.272862439	3.496217437	1.692602201	2.162242581	1.84207206	1.819143189	1.779126335	2.43878569	1.837664812	2.067832527	2.35852546	4.030351822	3.946352948	2.217501405	2.007294718	3.403681369	1.891385974	2.44324666	2.022796347	2.83593966	2.411085141	3.34342581	2.97317304	1.749325759	2.151546825	3.009675397	1.846115512	1.904898808	2.266539102	2.209871592	1.915184066	2.110700634	2.898304611	1.947240879	2.007943243	2.847202342	1.806000845	1.887926417	1.908315583
P065	353.31	0.05	2.886293732	2.499889897	2.274344058	2.002259552	2.147877318	1.998197452	3.026657029	2.900538634	3.605403546	3.525607183	2.365346513	2.502796911	2.144283328	2.652441408	2.988772971	3.730050346	2.818880705	2.941583259	3.353989768	4.09319466	4.077702133	2.314834392	2.379335429	3.66008773	2.983643861	3.099456285	3.564809263	3.800410635	3.214954774	3.63650376	3.337893174	1.960459646	3.651586385	4.175872156	2.749929703	3.506581027	2.919369665	2.990971635	2.151283311	3.2027259	3.120318203	3.255550969	2.955644243	3.039638779	2.576756471	2.595326969	2.142138336
P066	21.7924	0.05	2.263457897	1.988467115	1.957065362	1.75602105	1.832686621	1.846020659	1.680390158	1.831274514	3.134976968	3.343400372	1.792044413	1.787932318	1.918898246	1.799920274	2.192402358	2.207888787	1.767001585	2.11120017	2.199470117	3.973452915	3.918215472	2.291498039	2.893230629	2.827700579	1.862093096	2.185036987	2.043992207	2.339423789	2.294744968	2.928967886	2.579455412	1.747372244	2.141283141	2.551885085	1.847301597	1.676769915	2.175933479	2.291688384	1.873809079	1.942942447	2.358201238	2.735964356	1.951048903	3.207979945	1.784258945	1.988616004	1.91422748
P067	45.2193	0.11	2.34123409	2.047659628	2.041747245	2.256210771	2.00355247	1.960915899	2.128840461	2.002709341	3.163875237	3.388017076	1.939661532	2.103097451	2.013246569	2.001622788	2.413680018	3.548189194	2.347100643	2.186020679	2.97419901	4.1292859	4.132742805	2.41000171	2.671101661	3.706658273	2.107903171	2.466788078	2.363311235	3.361584599	2.589417816	3.299793812	2.950229725	1.93529783	2.583510424	2.971651315	2.15933632	2.219224043	2.573915166	3.10766306	2.555266878	2.376232951	2.637748972	2.509844528	2.203239195	3.153856149	2.00051647	2.485144201	1.996700391
P068	35.9575	0.05	2.271259645	1.9620612	2.410057107	1.695620993	1.860655671	1.857190587	2.892467601	2.909296092	3.601123332	3.484734022	1.787886573	2.224366913	1.997957184	1.994087073	2.009398734	3.369336186	2.130781635	2.751387111	2.456871586	3.666448225	3.420195628	2.116877171	2.25149501	3.345373973	2.809964559	2.941258561	3.563518725	3.182547696	3.146033131	3.311720758	2.979115266	1.773451568	3.600459205	4.128653294	1.978347651	3.510208439	2.845478573	3.147954816	2.103934463	2.39821959	3.080168296	3.488531587	2.487927978	3.089004593	2.569784207	2.409254883	1.936596831
P069	140.561	0.05	3.013817901	2.597983145	2.410231643	2.36825103	2.125329912	2.255451533	2.161515485	2.207958701	3.413226881	3.447315839	2.488909303	2.330652221	2.234319038	2.268623131	2.348175074	3.3008973	2.571061243	2.900279942	2.835017778	4.112096441	4.100222871	3.281682227	3.317338266	3.739421971	2.528614307	2.70671909	2.317245797	3.957092939	2.727871735	3.812476654	3.552252779	2.201059613	2.565792525	2.605376439	2.533291488	2.036002882	2.769118025	3.158682884	2.836093329	2.207176864	3.202173953	2.889092741	2.532523949	3.380164616	2.26335495	2.398142504	2.169311472
P070	120.948	0.05	1.936986132	1.799691411	1.851307423	1.735888494	1.888472415	1.874845864	1.865587158	1.919968187	3.354261344	3.484375893	1.759031792	1.843757542	1.919931893	1.860175193	2.035676679	2.616821156	1.981803368	2.011172652	2.048027632	4.088703629	3.999721382	2.754090379	2.661108777	3.658046368	1.990520944	2.089107793	2.145467741	3.314692629	2.518335327	2.581191883	2.295280573	1.785523452	2.224634852	3.17191195	1.938777674	1.988849092	2.560731713	2.085902827	1.905020009	2.060903361	2.219362502	1.965040888	2.011525986	2.736379968	1.893396932	2.02896823	1.927499263
P071	257.695	0.10	2.189569378	1.896259897	1.768858577	1.669935758	1.776871382	1.772472636	1.896215944	2.076290913	3.59191951	3.532873268	1.702622679	1.693718242	1.780235528	2.271496072	2.980131532	3.508511588	2.405969287	2.148120351	2.502626233	3.100969559	2.737764677	2.116006095	2.093121873	2.93116566	2.77508513	2.026649491	3.343352789	3.624940225	2.9218731	2.708814207	2.496862263	1.726044746	3.416141398	4.161611991	2.166948272	3.15691495	2.031890126	2.447943576	1.861070515	1.845276783	2.919460246	2.13667711	1.896828644	2.511018725	2.218690417	2.559063975	1.860289305
P072	21.7924	0.05	1.936175788	1.752937987	1.721787671	1.60294761	1.765735448	1.748111399	1.907689772	1.792472615	3.397353607	3.450183751	1.667291729	1.743188544	1.818469974	1.777046799	1.710426763	2.063019216	1.844536867	1.845772323	2.058957221	2.256165239	2.085505415	1.795899917	1.752568836	2.556473336	2.346551927	1.938632561	3.163232445	3.013435325	2.327124095	2.353041671	2.26614895	1.694344545	3.036594788	4.250575922	1.801842576	3.167260127	1.952546522	2.069838987	1.83352058	1.752607551	2.347621292	1.810852246	1.921767732	2.368189533	1.943491727	1.777394282	1.894910219
P074	166.712	0.97	2.700877576	2.376822073	1.989892029	1.879227071	1.948805856	1.984355026	1.931312426	2.187354225	3.308795747	3.446523314	1.989566562	1.927149867	2.012874204	2.027240185	2.701215605	2.900566626	2.094811693	2.24180126	3.345454722	3.90844561	3.823799807	2.533745488	2.785516389	3.620832798	2.086360472	2.226763575	2.830916186	3.26510701	2.915452987	3.382682768	3.047623186	1.89836537	2.539905942	2.728802763	2.105691211	2.027383383	2.43052727	2.745606322	2.286806978	2.053593382	2.2814153	2.012948779	2.113978786	3.229450874	2.04201847	2.339691871	2.026854351
P075	46.3089	0.05	2.411287445	2.131149613	2.473488844	1.814969613	1.893554419	1.865311931	2.930306538	2.862495922	3.637495864	3.49267929	1.917046812	2.191250453	2.079951256	2.112251521	2.216949715	3.301313271	2.510724179	2.794705959	2.776856543	3.914528744	3.887816278	2.226564666	2.37465153	3.489476485	3.025006249	2.894555728	3.513338473	3.533136851	3.026566169	3.451059081	3.129051186	1.835991672	3.48049173	4.079037049	2.071106844	3.128222609	2.879537948	3.106898571	2.102024909	2.430017773	3.162712628	3.198536842	2.543612694	3.024405572	2.303840418	2.315482138	1.972949058
P077	151.185	1.32	2.314914917	2.026404366	2.012961199	1.706454194	1.843247375	1.835611618	2.464115669	2.619833805	3.682408652	3.540099133	1.819787294	1.873534516	1.900834063	2.160904559	2.479083049	3.156637159	2.371827739	2.68802699	2.647025878	3.522450262	3.307565078	2.138374345	2.357223411	3.14824119	2.894016727	2.554382615	3.403321261	3.325936173	3.1289817	3.128956558	2.818738016	1.780333525	3.35869006	4.093610138	1.974327805	2.934728949	2.549541832	2.755213859	2.049640592	2.09040457	2.980907092	2.875624834	2.051483334	2.713097699	2.406490336	2.51031657	2.000112935
P078	247.889	0.15	2.422848796	2.097908917	1.85207122	1.906381864	1.837137394	1.944797158	1.86678364	2.03587277	3.143886559	3.321652914	1.84726169	1.851462418	1.903912982	1.865408539	2.066924935	2.52105109	1.963219304	2.093381082	2.721103243	4.131066716	4.133644099	2.419002821	3.028499672	3.572190189	2.022662681	2.22682587	2.497874748	2.909990732	2.493841696	3.438362875	3.080744043	1.788060472	2.658697066	2.865459408	1.919825368	1.911882571	2.318266183	2.227914158	2.223881655	2.003813253	2.215561246	2.050617663	2.09927813	3.20536578	1.926536086	2.313457805	1.928173799
P079	81.7216	0.05	2.429957504	2.104833225	1.995389426	1.879259081	1.919031877	1.967639399	2.179682448	2.034224958	3.590758193	3.528030248	2.245838856	1.928248349	2.004689499	2.642390371	3.28777805	3.703508982	2.880952852	2.247693434	3.148598833	3.67622416	3.479837428	2.109917671	2.534965633	3.681692457	2.315292647	2.369760739	2.805853476	3.904241157	3.162549198	3.044190627	2.802509654	1.954188521	2.881338269	4.030643118	2.602619114	2.648224273	2.337920582	2.303955681	2.033215718	2.230802566	2.412218688	2.12439815	2.053681811	2.724217508	1.996450412	2.335486816	2.025674262
P080	46.0365	0.05	2.36069889	2.010196591	1.907684235	1.991582683	1.90399204	1.853229154	2.041598771	2.117692482	3.459567452	3.539127615	2.054214058	1.876837543	1.899217606	2.478684445	3.042460172	3.827204376	2.272851982	2.054787299	3.024717404	3.683625636	3.506387254	1.950781024	2.156153402	3.598976097	2.458903905	2.396834671	3.000029875	3.969678122	2.877339651	2.888197475	2.642649868	1.822570433	3.303625096	4.260070477	2.57144827	2.546284428	2.562899319	2.959772166	2.316556334	2.367054037	2.3464696	2.013752914	2.087214703	2.889335624	2.128464849	2.380266445	1.95351695
P081	26.9681	11.01	2.136262467	1.860035259	1.777897947	1.732142437	1.780660488	1.830510875	1.674204484	1.73419937	3.368859799	3.540795041	1.682588515	1.701224537	1.861119496	1.812147813	1.937313069	2.775255286	1.989074166	1.835583861	2.353878333	3.492331345	3.178981642	2.006123502	2.568483247	3.249183788	1.948143222	1.92770416	2.47740136	3.8606519	2.689679569	3.034821162	2.722209688	1.773124817	2.179431514	3.149888277	1.882616421	1.776211556	2.152394604	2.088812032	1.897667287	1.811032894	2.130216738	2.019948897	1.939453199	3.129804448	1.839440445	1.98811581	1.887131694
P082	101.607	0.05	1.927871653	1.728777237	1.908917205	1.570103474	1.771479484	1.747097908	1.778390193	1.755208546	3.135684652	3.315011794	1.688654551	1.708702383	1.812254775	1.763528138	1.929738022	2.13916673	1.820088869	1.869184914	2.456552384	3.710287008	3.565754571	1.728452308	2.446537733	2.982226891	1.911495055	2.007764776	2.038548444	3.195301477	2.176743124	2.520125398	2.193092619	1.722518138	2.2246436	2.55719074	1.783435733	1.863388513	2.034481244	1.986616433	1.813587396	1.911683816	2.351888221	2.613166358	1.927668344	3.014831868	1.783994943	1.809194723	1.856088918
P083	91.2558	0.82	2.702569098	2.382541924	2.246477541	1.73618192	1.907808214	1.91333416	2.539961331	2.650615755	3.684411108	3.545371671	1.834022469	1.90414255	1.958116724	2.289387003	2.751355545	3.34955099	2.606971986	2.862003099	2.963675106	3.183641931	2.790373163	2.130791979	2.348308297	2.98115948	2.955589119	2.47345336	3.297877052	3.468413599	3.10401542	2.832879905	2.644494386	1.827115935	3.49965088	4.106491662	2.148237265	3.149531283	2.511910236	3.063857758	2.000245189	2.010240875	3.272494971	3.183877848	2.038136945	2.922248426	2.578473577	2.525391216	2.009595111
P086	94.2522	6.29	2.680109352	2.401915242	2.17870036	2.417688336	1.969961925	2.023018212	2.101722774	2.412311505	3.320974799	3.482306817	2.037838233	2.327103989	2.018020725	1.993082411	2.112255467	3.128816195	2.10735191	2.684824575	3.057377134	4.213132529	4.239394077	2.935562772	3.185159283	3.889504186	2.056077855	2.627409073	2.600100315	3.882957795	2.606249079	3.752161417	3.461522504	1.922204396	3.019326226	2.507162329	2.131291544	1.991797632	2.5920157	2.936128731	2.603197966	2.02247193	3.247768918	3.300783597	2.170715487	3.452491889	2.048909885	2.493202541	2.111234963
P087	405.339	0.12	2.740744934	2.435487371	2.110647179	1.946497118	2.066333448	2.101127497	2.784756534	2.5030514	3.448838431	3.315773536	2.113083607	2.250688006	2.206662842	2.182238495	2.361994222	2.973919697	2.611531978	2.697432682	2.998079908	3.889084113	3.882199448	2.279207347	3.106859312	3.182125083	2.761539723	2.765996346	3.298778642	3.868276594	3.061162512	3.73149308	3.468512834	2.078669736	3.506344713	4.034676846	2.187446765	3.266355721	2.763884353	3.080392523	2.322550966	2.205538868	2.892579278	2.089562814	2.492015926	2.875638854	2.199278215	2.572492032	2.161929119
P105	104.059	9.43	2.228845562	1.945954857	1.878122094	1.687557707	1.810384004	1.777732207	2.496696924	2.572472279	3.616185037	3.513919389	1.733589403	1.897332316	1.880545538	1.828837103	1.857858776	2.74108803	1.9009417	2.406625955	2.465394135	3.673998118	3.534829715	1.99943514	2.16334194	3.273615422	2.946156111	2.395764053	3.482631302	3.929304005	2.924991257	3.323225067	3.017100233	1.732270847	3.599078892	4.248433841	1.834223711	3.577727826	2.416751043	2.581189663	1.923903276	2.040593766	3.028051837	2.848550227	2.145291969	2.877700432	2.35274801	2.254749245	1.95306203
P106	208.935	8.18	2.359699605	2.090040476	1.817269877	1.814740207	1.818154678	1.840613628	2.51781081	2.316722169	3.628777829	3.522259179	1.744950504	1.75145306	1.889945768	1.882375909	1.934456437	2.744828586	2.108137436	2.468383233	2.495237843	3.16346903	2.924159274	2.210624656	2.558663884	3.412077687	2.802747298	2.263808456	3.258590187	3.67492902	2.964467998	3.331538172	3.006546034	1.800345007	3.383524542	4.088493171	1.896934619	2.404075737	2.539304367	2.730578839	1.968099225	1.902282635	2.984459355	1.684608189	2.044900176	2.946696598	2.241101932	2.369761251	1.926909369
P117	239.444	0.13	2.276719935	1.975211985	1.781492726	2.005621815	1.815186035	1.808576303	1.946060086	1.86888487	3.438301499	3.482687132	1.736316043	1.830310493	1.860213673	1.820715907	1.996995485	2.560439843	1.960019196	1.877141779	2.476558311	4.002454113	3.972204636	1.971413172	2.398943986	3.418526205	2.462834006	2.043039768	2.518070879	3.63627161	2.711726178	3.27071711	2.895161558	1.753973951	3.029345894	3.983854375	1.85702808	1.891500329	2.236835388	2.17072752	1.890083575	1.993865238	2.592833678	1.798359668	2.053501578	3.082608367	1.83075225	2.363702453	1.893391542
P118	34.3231	0.07	2.532361886	2.159099102	2.158055418	2.357373446	2.139644304	2.157551157	2.175695615	2.309176757	3.522193514	3.568166607	2.214215929	2.109731115	2.200043334	2.806524257	3.154523787	3.61656011	2.629850839	2.305897423	2.933796488	3.7316113	3.610130417	2.230837281	2.344085883	3.752623282	2.361691174	2.521884867	2.679220149	3.768246828	2.893664916	2.839327831	2.577039947	2.17987601	3.034383389	3.967728219	2.782652756	2.169295258	2.694594754	2.784442482	2.30707571	2.443206583	2.483139568	1.973330446	2.183700551	2.906646874	2.337322221	2.447773559	2.159114891
Levels of proteins in arbitrary units.
[truncated: 43 more columns]

## Sheet: Data protein profiling LUT
S Table 1. Protein levels (Log10) in cervicovaginal lavage samples measured by protein profiling and plasma hormone levels at the LUT visit per individual.
ID	Plasma_E2_pg_ml	Plasma_P4_ng_mL	LGMN_HPA000799	LGMN_HPA001426	KRT18_HPA001605	MIF_HPA003868	FLNA_HPA001115	STS_HPA002904	FLNA_HPA002925	BCAP31_HPA003906	CSTA_HPA000392	CSTA_HPA001031	C4BPA_HPA001845	NCF2_HPA002327	NCF2_HPA006040	SERPINA3_HPA000893	SERPINA1_HPA001291	AHSG_HPA001524	KNG1_HPA001616	MYH9_HPA001644	LRG1_HPA001888	S100A12_HPA002881	S100A12_HPA003620	CAPN1_HPA005992	CAPNS1_HPA006872	S100A6_HPA008060	SPINK5_HPA009067	MSN_HPA011135	SPINK5_HPA011351	ANXA1_HPA011918	DSC2_HPA012615	ANXA3_HPA013398	ANXA3_HPA013431	DEFA5_HPA015775	CSTB_HPA017380	PI3_HPA017737	SERPINA6_HPA017864	KRT1_HPA017917	SERPINB1_HPA018871	SERPINB5_HPA019132	SERPINB5_HPA019025	LSP1_HPA019693	S100P_HPA019502	KRT1_HPA019797	MMP8_HPA022935	TXNDC17_HPA022931	KRT14_HPA023040	DSG1_HPA022128	SERPINB7_HPA024200
P001	540	7.01	2.360804158	2.052576142	1.793070104	1.696105619	1.80170724	1.806252895	1.763857895	1.872779138	3.383467136	3.524077548	1.707150313	1.745802594	1.866535322	1.784701928	1.761527209	2.282520885	1.938495497	1.90135629	2.455824615	3.668678279	3.503234086	2.245218297	2.246872027	3.081360631	2.64446468	2.004657477	2.216239892	3.321903959	2.75651047	3.019381738	2.637179346	1.745185427	2.305584701	3.611576022	1.842291936	1.822950122	2.093660861	2.198013501	1.914792264	1.840631778	2.172029024	2.292026429	1.986443438	3.079323985	1.7988482	2.135370023	1.912658689
P002	330	16.94	2.831433095	2.500077138	2.124109926	1.741812773	1.994870146	2.210386374	3.102056983	3.010060766	3.506686916	3.362686102	2.083881963	2.542009783	2.250631393	2.131123481	2.260202501	2.931633962	2.254699188	2.62389231	2.526934263	3.876867004	3.85503112	2.174178005	2.728760266	3.342624807	2.91109117	2.899920374	3.462228933	3.808774592	2.760254782	3.621409405	3.376983708	2.105406709	3.622653157	3.913790871	2.382585092	3.29627208	2.956250489	2.929557018	2.054785227	2.358983584	3.45528157	2.891331353	2.925887374	2.859251134	2.373924604	2.314389282	2.084472558
P003	240	1.92	2.499162219	2.188562568	2.078365556	2.554990567	2.040667024	2.128952872	2.09854806	2.367176427	3.216338557	3.41210794	2.054383999	2.086412056	2.107016679	2.068519424	2.154529112	2.808897746	2.224367564	2.462469616	2.71779327	4.206585971	4.199786823	2.804035722	3.139873375	3.681070795	2.244244256	2.40698761	2.741207733	3.497060774	3.003293448	3.599374787	3.264271212	2.024263073	3.026841417	3.458105085	2.229336343	2.061476576	2.88098673	3.256849937	2.713299482	2.137564777	2.576591319	2.206105432	2.187952742	3.35091056	2.120902449	2.527945239	2.104794073
P004	620	1.95	1.851005732	1.725206264	1.775412387	1.67843623	1.78496639	1.799688891	1.918405915	1.81767554	3.41992017	3.410675738	1.67078484	1.741709865	1.83705629	1.775124235	1.691254155	1.993713164	1.775455333	2.012270997	1.972352636	2.370220978	2.132512427	1.886779054	1.853219138	1.983979015	2.342941206	1.993205055	3.051599664	2.688633432	2.640499704	2.623029537	2.3755281	1.732562926	3.055706378	4.024086953	1.809711428	3.113531061	1.947252344	2.287617107	1.850903248	1.778267445	2.21941899	2.026010479	1.948661396	2.227737634	2.391302299	2.061740119	1.882969231
P005	40	0.05	2.120961301	1.908544875	1.954383947	2.272341475	1.893051426	1.954995438	1.896662233	2.010732538	3.427523698	3.529011396	1.827569641	1.902000866	1.993782284	1.954385552	1.959603281	2.386269757	2.058215859	2.088674347	2.317181903	3.944056968	3.823233948	2.544337735	2.826978957	3.626880305	2.05398904	2.154074984	2.278038737	2.551705256	2.447437842	3.425641896	3.091124289	1.856537573	2.290220227	2.468510129	2.024830743	2.173038343	2.268123497	2.216145589	1.929345746	1.996148496	2.339815092	2.006090352	2.144977775	3.125308028	1.967884576	2.031132506	1.986284216
P008	50	0.2	2.358206694	2.076540319	2.159948502	1.818330985	1.93982175	1.907897574	2.87727472	3.117953179	3.59486121	3.415635499	1.947293328	2.027721869	2.132013998	2.069353646	2.035634669	2.764713584	2.39101316	2.841151833	2.270174426	3.756702791	3.603622695	2.173952973	2.441158951	3.245119077	2.640473451	2.797918923	3.222748546	3.868334963	3.368431803	3.548877661	3.249981492	1.867734764	3.666636917	4.038969327	1.987563403	3.28089318	2.820599472	3.182047898	2.004751533	2.269068209	3.045418744	3.333628199	2.440651621	2.770709666	2.562775034	2.629110841	1.976963752
P012	120	9.16	2.571870713	2.253576657	1.878653499	1.786387964	1.860320453	1.858820005	2.929080745	2.678563721	3.47843731	3.505242648	1.802369109	2.246308812	1.884700436	1.917748757	1.904909399	2.880151216	1.914741774	2.695452852	2.821695141	3.880879967	3.762570593	2.334642162	2.781450925	3.699809416	2.518584957	2.80934022	3.161446072	3.962929654	2.936665896	3.608514155	3.311853062	1.800569353	3.420826585	4.079401183	1.93502087	3.135705021	2.700422966	2.863811111	2.076220459	2.42448925	3.064320966	2.399408012	2.489459623	3.048965634	2.618428596	2.32817943	1.922512336
P014	30	0.73	2.352657282	2.049580576	1.940332639	1.977286151	1.885928312	1.872953514	2.965400879	2.537732323	3.227841853	3.431314665	2.273175595	2.81745175	1.984711878	1.943333303	2.764372501	3.525152319	2.18936076	2.499340899	3.143863248	4.123891355	4.120510393	2.661733166	2.738763752	3.84203158	2.058661055	2.729429044	2.345007378	3.970073181	2.258258601	3.453642373	3.138265923	1.808427306	2.875951306	2.59419549	2.164719095	2.503365522	2.45057269	3.07817487	2.503360553	2.069585159	3.231899749	2.734556415	2.481415077	3.171435747	1.909706122	2.015046162	2.021040815
P017	270	8.54	2.930291231	2.546547244	2.638231856	1.956213311	2.162716112	2.307313585	3.165994633	2.936127445	3.444196243	3.507794386	2.312420741	2.800306529	2.32168406	2.223092721	2.395544313	3.401304888	2.345950889	2.917475943	2.639126261	4.1805238	4.212381731	2.815465071	3.016199727	3.699731076	2.699729416	2.923198416	2.766745434	3.990656052	3.008455609	3.858498339	3.622188508	2.142696803	3.05884483	2.860966395	2.478224289	2.749151576	2.994919893	2.887432836	2.259646616	2.277739625	3.49129105	3.513634745	2.653666734	3.000709569	2.29634706	2.584730595	2.269741689
P019	240	4.1	2.761271291	2.400299987	2.358296426	1.740078912	1.943938794	2.29216628	1.841715405	2.396572958	3.144800171	3.361020215	1.83855486	1.887772062	1.974962022	1.922347379	2.194717447	2.807166267	1.992058085	2.524373347	2.895546429	4.004219251	4.016159285	2.26642839	3.193999596	3.659355183	1.95039722	2.408806509	2.842015577	3.351248772	2.643137464	3.482855601	3.138122699	1.82946833	2.667346588	2.906179744	1.979661009	1.749058009	2.584369015	2.664413762	2.500154789	2.399142999	2.627802582	3.038341061	2.153074639	3.439289505	2.16620523	2.331498842	1.999776183
P029	110	5.33	2.098405413	1.914197688	1.815791829	1.950143037	1.843545417	1.886980192	1.728024181	1.81586455	3.390803996	3.473751652	1.728048643	1.779162765	2.009881076	1.877946205	1.814490512	2.013815609	1.838860022	1.977798363	2.241103362	3.722491823	3.529229243	2.654928062	2.832179141	3.417351996	1.967248635	2.01038674	2.228346835	3.262659614	2.658291015	3.349773453	3.074994814	1.838554344	2.467636766	2.653544101	1.957270267	1.995333468	2.07760782	2.230889904	2.022291124	1.913980278	2.36344811	1.711172719	2.13396229	3.098160074	1.86605701	2.412048491	1.935716327
P031	250	13.25	2.642371515	2.334573983	2.250439785	1.81487625	1.883520373	1.902975519	2.794270867	2.649959071	3.617501024	3.539911499	1.762104619	2.285753975	1.943702073	1.965396574	2.047703031	2.873531881	1.964884207	2.676135055	2.476639166	3.789297964	3.636392156	2.341844251	2.734225433	3.519467932	2.710730659	2.710566539	3.19356922	3.901601367	3.084275269	3.513730217	3.208534652	1.806065831	3.507262974	4.003117322	1.957095244	3.214576414	2.865074023	2.960202507	2.185116167	2.233098607	3.013110235	3.135085651	2.347542276	2.919303479	2.526430595	2.551090357	1.935198523
P033	100	1.18	2.188359406	1.898284029	1.689137018	1.755943692	1.756993529	1.776512812	1.70107351	1.686620578	3.353329875	3.529473716	1.622059396	1.668971847	1.822872989	1.72486871	1.739026398	1.934207087	1.754357469	1.774651589	2.102357428	2.69376713	2.461614247	1.820428581	1.805842787	2.382433101	2.018589557	1.913445642	2.225283859	2.985889302	2.206791959	2.133672861	2.025685752	1.696577456	2.200499292	4.13836613	1.822124687	2.073297144	1.87135369	1.986646159	1.830480502	1.750429364	1.851694058	1.580510834	1.937620207	2.392628005	2.002476912	1.838206218	1.886485056
P034	180	7.81	2.006912992	1.801883563	1.729317557	2.064618812	1.784903127	1.787733776	1.741241512	1.928048584	3.266365259	3.474969953	1.682781536	1.855297447	1.813277521	1.757745618	1.688943644	1.976703758	1.777379326	1.85117152	2.324630825	3.333356904	3.19471757	1.97995625	2.038480582	2.819612557	1.888964953	1.921001832	1.981880286	3.275582276	2.33981876	2.781291266	2.451453668	1.726393411	2.057213588	2.477490244	1.804898304	1.71088468	1.982162695	2.088475334	1.83450373	1.996983994	2.0098541	1.85488851	1.989574954	3.000910343	1.758942835	1.886513176	1.879997041
P036	280	7.98	2.0355546	1.847874999	1.775054247	1.884676587	1.811809385	1.764574903	1.873165927	1.917583722	3.28083629	3.483299355	1.735281065	1.864139842	1.842194968	1.772996163	1.737104936	1.999902688	1.770817097	1.988989986	2.17173143	3.888062551	3.772644291	2.035811346	2.236800004	3.37102016	1.913391312	2.152197213	2.035767037	3.465857997	2.523384481	3.144097093	2.776627388	1.725123036	2.304391565	2.726508701	1.813789596	2.649701885	2.077133771	2.288624646	1.977458449	1.931669786	2.7634974	2.812636386	1.917448554	2.666155295	2.021046665	2.058705722	1.876600116
P039	90	3.05	2.213118284	1.919517714	1.883994051	1.7322358	1.77101955	1.790825491	1.658537369	1.794670967	3.299597433	3.521098826	1.819942582	1.662116019	1.773992439	1.888285385	2.232366335	3.016334893	1.882173061	1.83232201	2.501329054	3.380142065	3.076901949	2.00862777	2.117556498	2.972590262	2.039983801	1.951745533	2.166680578	3.137016647	2.268577316	2.463005322	2.178626568	1.697674079	2.571775112	3.54026723	1.995178089	2.203258434	1.991097181	2.214076206	1.909432091	1.803608505	1.905767642	2.61995151	1.854626049	2.715638012	1.885707476	1.969724846	1.867377528
P040	580	4.03	2.875513904	2.555401681	2.20603709	2.140359268	2.084754577	2.246663113	2.207053386	2.217447824	3.15647865	3.343017237	2.320821768	2.36111546	2.17960951	2.1259232	2.368248653	2.896810199	2.213851795	2.667243051	2.939405387	4.254293285	4.248450557	3.02182079	2.862714864	3.731092129	2.505847426	2.645848658	2.300739352	3.761536267	2.818974888	3.708944582	3.383527942	2.021294556	2.792327576	2.617831392	2.424140148	2.217972434	2.521156203	3.005517953	2.450778697	2.170808529	3.295442861	3.032237318	2.217831444	3.177720725	2.162401129	2.727894738	2.177128456
P042	260	16.4	2.691932814	2.367582503	2.287130795	2.104107935	2.062539411	2.127471221	3.462750507	3.047718025	3.501668022	3.489800215	2.422125872	2.575946833	2.094952952	2.475482766	2.836519783	3.77468288	2.474211517	2.915658233	3.149863688	4.178050219	4.192683418	2.515529897	2.775151071	3.76849425	2.629852359	3.165322577	3.0798479	3.96989454	2.959146651	3.899715435	3.584177171	1.920994928	3.600464649	3.967998775	2.642906489	3.073891414	3.089070712	3.146869271	2.485509339	2.841705376	3.534794003	3.351161439	3.042777755	3.191717082	2.320412221	2.519475233	2.168644255
P043	300	11.26	2.560665953	2.322227015	2.071985541	1.896307262	2.032719098	2.105739786	2.662010583	2.82621292	3.588171916	3.476094282	2.138722614	2.162101875	2.250930015	2.090031078	2.02441621	2.638123476	2.176663234	2.675645952	2.363300382	3.879500286	3.796304618	2.26074643	2.998033291	2.742016727	2.629031971	2.549283464	2.860245155	3.971036828	3.042640335	3.69107433	3.393753651	2.001528903	3.67183799	3.326537911	2.115745007	3.331282355	2.701061166	2.975552135	2.047049079	2.093265882	3.062739028	2.568841429	2.540840313	2.78155104	2.541103102	2.661270477	2.105111815
P044	70	3.52	2.862002649	2.501394563	1.967024384	1.85218927	1.921340332	1.907629328	2.821854095	3.032179459	3.606051586	3.522764889	1.833994506	2.033369597	2.015693292	2.040953962	2.192222083	3.053801889	2.27302654	2.907059089	2.689500738	3.983794712	3.875565238	2.4544344	2.887664075	3.623084728	2.768515981	2.661989982	3.204315038	3.952524289	3.33994619	3.561856427	3.23366495	1.851976235	3.584302177	3.58721688	1.966971175	3.174519406	2.850848841	3.164309867	2.164543186	2.395801587	3.042473146	2.658128942	2.228419989	2.899728469	2.601303816	2.725939104	1.998332203
P045	10	0.89	2.645308956	2.242548017	2.156173783	2.194340898	2.070080593	2.066535186	2.309471376	2.241243632	3.534929982	3.504893264	2.365218915	2.281790951	2.115701729	2.276513353	3.093414615	3.516045263	3.073825671	2.196047564	3.387707938	4.027408769	3.981456802	2.524965511	3.091969173	3.663208765	2.274359512	2.586037854	2.739547541	3.998563269	3.085870438	3.574019227	3.278017112	2.098391614	2.926372389	4.128353149	2.791151601	2.337907485	2.880608009	3.473741381	3.027233797	2.352377324	2.82924666	2.059925196	2.349129406	3.291634674	2.154834013	2.639615349	2.0840685
P046	460	6.28	2.639852197	2.364192049	2.067535728	1.963219879	2.087059002	2.086947736	2.970142027	2.719772673	3.559388734	3.481932659	2.135683516	2.182229135	2.2097647	2.106719396	2.063218522	2.608367273	2.339995184	2.790293726	2.522553767	3.544863546	3.393386939	2.33125168	2.913514306	2.467871443	2.67051233	2.494926461	2.907672906	3.923956732	3.006560342	3.555159158	3.266992448	2.034240585	3.629571707	4.183522404	2.138640504	3.04836054	2.660610289	3.142871421	2.097822317	2.102474204	2.711147534	2.110922385	2.31769433	2.860678836	2.705972237	2.511331213	2.159395227
P048	90	0.66	2.185748292	1.880738743	1.743808525	1.59481668	1.750876696	1.746445811	1.994508594	1.924037692	3.691085262	3.571764541	1.641216372	1.743587469	1.817934649	1.769020489	1.722757195	2.149936558	1.776806686	1.933409242	2.114113811	3.079867936	2.823166605	1.904834143	1.858733239	2.8914033	2.764380502	2.029047462	3.575477521	3.855381492	2.448110138	3.031538469	2.725183806	1.685288197	3.61900317	4.306380154	1.777374006	3.583988185	2.141699481	2.339654021	1.89473317	1.802763411	2.65656845	1.852316674	1.927528163	2.676481225	2.084844007	1.928429999	1.860543066
P050	100	3.18	2.03564803	1.803952577	1.761225523	1.67839355	1.790005453	1.759863848	1.892960129	1.783662205	3.307227639	3.428162942	1.714404375	1.874972671	1.829386056	1.783506513	1.727881766	2.047341575	1.772044832	1.867340395	2.221651813	3.022942715	2.816317749	1.866068795	1.846323546	2.480629449	2.03370816	1.990285065	2.438246035	3.101397784	2.342541729	2.807133515	2.475933612	1.739005842	2.71272241	3.484747095	1.808311247	2.528815628	1.986784669	2.032385911	1.859403533	1.895348598	2.423436641	1.801472996	1.970193917	2.214993272	1.840100027	1.897976585	1.911797623
P052	530	1.9	2.778642951	2.391521498	2.072743679	2.121622806	1.941702364	1.962886614	1.963493937	2.217905425	3.266129162	3.438041004	1.982021847	1.945780141	1.983324363	1.976493768	2.546193501	3.105018837	2.073852053	2.287190439	3.113983234	4.170192639	4.155130053	2.830964177	3.262791454	3.659142231	2.151784351	2.245771734	2.365543683	3.832835812	2.933076703	3.637358738	3.312735414	1.915938909	2.660898535	2.701034472	2.086843518	1.910675723	2.728329349	2.392298401	2.049677531	2.117876444	2.436339929	2.737948668	2.434547462	3.347916543	2.034692231	2.92126406	2.024523997
P053	130	7.50	2.114631589	1.825023598	1.761898293	1.630832257	1.77871714	1.784766973	1.722521774	1.763785138	3.352309599	3.478187891	1.619844992	1.686067486	1.821131161	1.759823272	1.716703117	1.992279108	1.74539216	1.845057193	2.136857383	2.673065742	2.46368278	1.858256252	1.824133098	2.258870253	2.193084997	1.932318425	2.603821147	2.813464061	2.238336834	2.325135733	2.086087187	1.714062701	2.69481435	3.972739967	1.802819773	2.586138462	1.915081431	1.976894902	1.820102748	1.793891476	2.096676183	1.825635959	1.913469175	2.544748339	1.990185489	1.878102312	1.876098464
P057	200	1.71	2.108394322	1.880470376	2.07427459	1.718566677	1.842274365	1.844420328	2.570226976	2.916108077	3.636653283	3.45641642	1.82121058	1.930773077	1.975014268	1.910569819	1.880571996	2.474272521	2.154691299	2.756585429	2.429796855	2.653553657	2.284538283	1.975550734	2.075260121	2.707070488	3.150328999	2.702875216	3.800300661	3.721651904	2.936178685	2.848839565	2.763730983	1.778953361	3.719366464	4.16264813	1.897002604	3.632432213	2.742190876	3.220594812	2.000183286	1.878751678	2.696736764	3.108190106	2.024777656	2.83909046	2.91213549	2.521356299	1.940703253
P058	10	0.05	2.53588693	2.155467298	1.802107967	2.124303045	1.801042775	1.777333529	1.880471663	1.791518938	3.351628447	3.545163585	1.710041603	1.801451116	1.844522693	1.886553009	2.252407423	2.921490565	1.960007773	1.851662384	2.430653952	3.426839453	3.155193925	1.917122158	1.927449938	3.181093981	2.210426596	2.144230374	2.437062913	3.879942917	2.661556101	2.933992531	2.677648682	1.759021737	2.653647035	4.250977265	1.989775586	2.23530796	2.449678571	2.635995793	2.126498952	1.849381111	2.157208733	1.744535356	1.94927903	2.907132761	1.853169882	2.093642529	1.894392416
P061	10	5.96	2.630145637	2.284237593	1.837375809	2.045661959	1.826693028	1.815696697	1.776234585	1.990489716	3.171591489	3.388090013	1.731261388	1.744181984	1.856989417	1.860053009	1.939778746	2.069274232	1.850253751	1.958872373	2.536393051	3.674174091	3.482205449	2.269167253	2.549884218	3.652705688	2.021464623	2.089956299	2.239453313	2.431412422	2.50323104	3.289396712	2.864529482	1.760777475	2.318331639	3.105702006	1.831132958	1.838655077	2.239556137	2.509806089	2.070155697	1.833548722	2.035589302	2.056164927	1.958161895	3.204665292	1.853026212	2.840708333	1.921680225
P062	150	5.89	2.487947773	2.192260752	2.483922865	1.849588248	2.01346234	2.029512824	2.976177814	3.234018293	3.582977069	3.395190108	2.0071486	2.342995613	2.238908514	2.40727181	2.014036247	2.804429197	2.359498047	3.017860345	2.466418611	3.85461462	3.774831246	2.3272627	2.872436398	3.459558371	2.963402021	2.896384793	3.410147022	3.693139944	3.261664789	3.54711635	3.245356932	1.944037085	3.431270132	3.87762021	2.078141451	3.183948295	3.032070657	3.335233748	2.251449104	2.45173481	3.282896266	3.498117613	2.69325564	3.004865026	2.718749618	2.71369514	2.094875542
P064	70	1.70	2.261283621	1.970680555	1.835534711	1.669406524	1.812042721	1.823424787	2.837496808	2.061433989	3.473471091	3.513542076	1.778656897	2.297034804	1.871749083	1.809663943	1.693186583	2.378707552	1.798908112	2.114901344	2.169774926	3.756565387	3.598799392	2.259325418	2.206329925	3.48104529	1.89084731	2.366587852	2.121684626	3.781582775	2.730405407	3.34917368	3.040080915	1.754047095	2.821432489	2.860774701	1.854846748	2.602371521	2.441328742	2.327455655	1.865505653	1.940434272	3.069296495	2.004791773	2.093868101	2.738990567	1.9019701	1.932438453	1.911673296
P065	160	7.90	3.063081741	2.68824145	2.636993182	1.937992716	2.000274321	2.072764247	3.082427579	3.165122205	3.564097562	3.454088667	2.184036391	2.369388808	2.18487034	2.759100498	2.767558752	3.605500689	2.819170985	3.151618036	3.090848033	4.093765625	4.116614813	2.374784262	2.634331268	3.594508405	3.14183298	3.177027333	3.776875714	3.599288913	3.053761641	3.695822886	3.381119805	1.910218085	3.658190752	4.155431942	2.456947905	3.522983694	3.001466117	3.349529337	2.227623586	2.979872739	3.070887044	3.400192991	2.971446415	3.19326056	2.870632336	2.741371539	2.058145154
P066	220	2.38	2.305913566	2.037194627	1.961154716	1.7716319	1.830936079	1.863409916	1.830143309	2.017990824	3.087822287	3.299809506	1.850396785	1.778888144	2.025717112	1.831268705	1.919875972	2.916002465	1.938617396	2.171548025	2.477979464	4.005964842	3.976019883	2.412855183	3.107437723	3.55973173	1.988501804	2.170409335	2.325557168	3.526283534	2.652409068	3.194241173	2.835942398	1.725235209	2.155374409	3.181801356	1.865195679	1.779930831	2.339765361	2.130161869	1.947082747	1.966067518	2.35372241	2.695914123	2.146693498	3.253426859	1.834378327	2.77065278	1.914705349
P067	300	3.93	2.211159518	1.919008419	1.78740059	1.849911155	1.766025724	1.76234128	1.792734342	1.791924688	3.087388244	3.253642322	1.640536608	1.744685951	1.818726613	1.759833309	1.769550091	2.01213972	1.827767362	1.859530517	2.413935534	3.403959792	3.212806145	2.016362022	2.031696813	3.019655433	1.960064451	2.000361667	2.079237774	2.839315729	2.292515305	3.092088906	2.680814623	1.709153204	2.361745673	3.148988758	1.817453202	1.93909304	2.019479114	2.130305671	1.85811447	1.829559274	2.105691003	1.855579616	1.974592162	2.972362033	1.802923528	2.006807056	1.888882651
P068	410	6.72	2.214743991	1.953254692	2.365726697	1.724836996	1.858300751	1.865425205	2.74578382	2.968218855	3.651403335	3.514339479	1.782102803	2.047613233	2.001266341	1.936781292	1.855445387	2.483845127	1.978990107	2.711355428	2.352956747	3.346151883	3.031403878	2.156657295	2.321254239	3.286427606	2.646803759	2.759755833	3.126065068	3.559858773	3.194176659	3.239923825	2.934121126	1.820459436	3.554625735	4.103071553	1.902014483	3.155229934	2.71040918	3.062090653	2.070175075	2.120376974	3.175129632	3.357472798	2.254191747	3.232869746	2.608353628	2.457020658	1.951786213
P069	270	1.19	2.723513856	2.395345946	2.271881534	2.226280363	2.078527282	2.186998516	2.214104851	2.433515609	3.391604633	3.482356405	2.33936992	2.358418083	2.138713466	2.138384827	2.154242005	2.961615244	2.309167818	2.82017556	2.704926144	4.194524794	4.166093828	3.256447737	3.104898026	3.759299547	2.418642324	2.658451259	2.270970996	4.017736451	2.732774819	3.804525941	3.51941623	2.048240803	2.508947536	2.473839105	2.327624975	2.065870518	2.653295044	2.9417632	2.594260831	2.084783544	3.213630011	2.5731242	2.372769806	3.302085682	2.191207365	2.180855493	2.142603326
P070	260	2.57	2.655634716	2.262331391	1.734299976	1.827421493	1.747646302	1.742995731	1.894039749	1.796771099	3.275571312	3.495805362	1.729176568	1.708643643	1.806975017	1.751035284	1.955654407	2.628068774	1.814480242	1.837896287	2.438210932	2.855436834	2.603705147	1.709202692	1.785767949	2.908446319	2.191235946	2.120487553	2.767764988	3.472662198	2.088055054	2.656492984	2.347613429	1.676650875	2.786699393	4.208200557	1.835504972	1.84474461	1.983642547	2.143562957	1.865845844	1.81777258	1.962186823	1.809903918	2.001368752	2.706258465	1.89990142	1.868388933	1.88966275
P071	180	0.05	2.152762662	1.90940979	1.777047999	1.688621883	1.794349525	1.79281524	2.352111793	2.389592535	3.581014523	3.534322684	1.770566323	1.837755535	1.845987773	2.344890009	2.730449769	3.381802681	2.569719872	2.389474621	2.696013354	3.543622908	3.319476955	1.903289608	2.08757295	3.065019138	2.819942915	2.392540625	3.297795853	3.578342819	2.863298285	3.050399322	2.777343744	1.721421326	3.295074528	4.17604491	2.064981049	3.121657792	2.260790292	2.43323743	1.877393974	2.008311608	2.903433385	2.269717671	2.085331689	2.473868636	2.371446427	2.421489908	1.905902689
P074	220	15.11	1.980859205	1.770714467	1.806820609	1.678502918	1.809295315	1.832180841	1.790501754	1.87806141	3.357885527	3.513170811	1.669368664	1.758111659	1.864211417	1.796461482	1.743674444	2.22104893	1.814135351	1.883896336	2.153506794	3.737172542	3.494834075	2.061088023	2.252724832	3.175878788	1.9420009	1.974892455	2.374761888	2.980130778	2.718973876	3.201016827	2.881041779	1.751691461	2.149260926	2.905160304	1.85300901	1.975321918	2.0643619	2.011232188	1.905442833	1.835751997	2.447122672	1.857585326	1.976433151	3.102143018	1.815740553	1.84046437	1.911694874
P075	220	8.28	2.25982804	2.017670395	2.372903613	1.821647551	1.913042371	1.882850244	2.88548249	2.672426791	3.579700115	3.499948543	1.845950903	2.352234549	2.05870335	2.075938137	2.21689665	3.295840072	2.18581616	2.63225338	2.605273556	3.968794124	3.950757286	2.160480587	2.418111124	3.575469467	2.686314973	2.853813827	3.084071464	3.561487247	2.992684372	3.419572908	3.067750865	1.80415889	3.094795976	3.979491811	2.035045832	2.857356184	2.929569276	3.065990416	2.160417587	2.404421835	3.08098897	3.259084804	2.346747918	3.205024096	2.286343755	2.370645391	1.930797193
P076	320	9.68	1.92832772	1.767744466	2.372814914	1.687302366	1.807853671	1.805166067	2.44799032	2.121511673	3.508375108	3.437351063	1.761967091	2.101670997	1.889986346	1.826517664	1.726957561	2.276313905	1.774232502	2.283920517	2.042198527	3.076925611	2.680551922	2.025143136	2.223063123	3.042113889	2.631658377	2.665480063	3.376038846	3.052760154	2.937493355	2.915545405	2.740515228	1.804472745	3.423119386	3.975821385	1.836139218	3.370022305	2.657133358	2.769163306	2.011823206	2.02027313	2.886028535	3.577737718	2.022297914	2.877440576	2.510984756	2.24147047	1.921703593
P077	270	14.21	2.833880844	2.265612862	1.967768973	1.835101728	1.887445239	1.964933053	2.748274884	2.517591655	3.257443457	3.434461613	2.456433646	2.309765894	2.061805208	2.036690454	2.375655141	3.207229952	2.275435339	2.716122298	2.684907623	4.116407109	4.080165196	2.727355882	3.166703435	3.649736578	2.389727525	2.510540963	2.544555987	3.901338645	2.901922241	3.593548203	3.300242518	1.894353966	2.742659147	2.696873265	2.449857216	2.58429637	2.834856316	2.882558156	2.016057109	1.922316471	3.254267444	3.286309622	2.143039769	3.103130518	1.971839673	2.770506297	2.055559623
P078	360	6.99	2.187514426	1.894492537	1.777147495	2.075027948	1.818439477	1.834534501	1.848636156	1.889912345	3.030771767	3.208685897	1.699780827	1.828923559	1.842074248	1.814534062	1.747206316	2.1623077	1.870722805	1.942763385	2.665646082	3.962740023	3.861970115	2.249980172	2.448393919	3.363680585	1.967774746	2.069876458	2.174948938	2.554207856	2.430446401	2.884586787	2.496819833	1.74916555	2.264318565	2.873647342	1.841802894	1.877490123	2.186335796	2.110316084	1.878216268	1.950892158	2.143552138	1.986794293	1.998321495	3.188657977	1.781976074	2.450528566	1.884176465
P080	60	4.21	2.454855997	2.122143705	1.818736735	1.849793784	1.816545136	1.784284339	2.379811897	2.515312956	3.654562518	3.553158918	1.726627452	1.820586438	1.865365521	1.824013308	1.887457747	2.558580501	2.06421459	2.350810111	2.244785792	3.205645097	2.809938001	2.054695017	2.278415925	3.455501542	2.598870159	2.318686348	3.298520482	4.093137886	3.159435354	3.239327875	2.975175875	1.732495193	3.542947436	4.243292293	1.854227151	3.450927856	2.381917889	2.795084271	2.086151389	1.907048599	3.057220888	2.601379997	2.007187449	2.862566261	2.490916197	2.448533215	1.891943518
P081	590	0.42	2.52342646	2.118123917	1.949255936	1.918648257	1.857128294	1.836431656	1.752399001	1.75256849	3.294257659	3.527520017	2.094383194	1.733329769	1.843316917	2.469966696	3.303840414	3.584722105	2.488013857	2.128771502	3.069077491	3.65770023	3.349021158	2.259971634	2.530406264	3.512371625	1.971738179	2.183297601	2.397196766	3.908312765	2.796504881	2.910745068	2.681778197	1.765583206	2.560191705	3.418165265	2.473291502	1.823861801	2.298276641	2.956432726	2.396012806	1.91570193	2.047329965	1.721362756	1.967277475	2.937254662	1.83818746	2.625613946	1.943996886
P082	370	10.55	2.309103838	2.215933782	2.264023799	2.067727816	2.172545451	2.259687147	2.205080808	2.3160479	3.240026416	3.386321665	2.116200271	2.205807993	2.249443448	2.233066419	2.247082114	2.431870266	2.300431262	2.413385177	2.909163266	4.051126222	3.975886683	2.438297601	3.110940884	3.651401796	2.383440992	2.342491171	2.528306348	2.819161688	2.787891586	3.414760215	3.089393678	2.142468503	2.593737613	2.734251843	2.310978326	2.302142293	2.493581576	2.398906503	2.164330944	2.250252261	2.645882306	2.722758564	2.284988946	3.364806552	2.291548175	2.414095182	2.269551594
P083	90	3.73	3.069629638	2.755020583	2.237387101	1.718382619	1.933165442	1.955799163	3.008465109	2.525455897	3.518433885	3.393314356	2.197095141	2.277892339	2.07755522	2.10280664	2.382809317	3.173237439	2.340996213	2.781906835	2.992830792	3.749976778	3.631718765	2.306874772	3.028279784	3.287374481	2.743206293	2.881583054	3.190434346	3.837523335	3.072302769	3.70745295	3.414006008	1.860809931	2.799721086	4.0461615	2.086832667	2.178121172	2.84659791	3.091592384	2.179657627	2.202740793	3.065099081	2.574563885	2.485060262	3.189543263	2.412155605	2.21869539	2.024076128
P086	640	1.25	2.919998181	2.53112321	1.863377182	2.131603123	1.83470953	1.855712881	1.867608716	1.993636684	3.206879334	3.453484046	1.946812536	1.8617968	1.869769174	1.843580307	2.558066233	3.482130216	2.045443989	2.070692657	2.949416056	3.522785322	3.415366382	1.969361988	2.054304358	3.353875424	2.137402811	2.193558602	2.76378791	3.46842656	2.392066275	2.84081828	2.504686897	1.774087578	2.379053105	3.990529594	2.169060925	1.840372092	2.314797164	2.652733038	2.164147726	2.059121575	2.136394564	1.944940102	2.050971651	2.81110755	1.974001454	2.067046807	1.909364758
P087	350	14.26	2.382486024	2.155829609	2.013441175	1.710162276	1.85602081	1.887204039	2.636434271	2.10401064	3.488658547	3.387693848	1.84601456	2.053251292	1.975800708	1.907292044	1.975737839	2.445808948	2.049552235	2.355979177	2.242261573	3.264406727	2.974883034	2.174255968	2.878413382	2.959914135	2.676040552	2.608393235	3.241422601	3.818354417	3.124569071	3.672736282	3.393927931	1.852312755	2.462428122	4.044610435	1.940671602	2.618824783	2.501193758	2.985662491	2.19108305	1.995299859	2.489491675	3.098009615	2.045519631	2.760908508	1.954967671	2.460096059	1.94717255
Levels of proteins in arbitrary units.
[truncated: 43 more columns]

## Sheet: Correlations at FOL and LUT
S Table 1. Correlations between protein profiling and levels of estradiol and progesterone at both study visits
	Estradiol				Progesterone
	LUT visit (n=49)		FOL visit (n=54)		LUT visit (n=49)		FOL visit (n=54)
Antibody	Spearman's rho	P-value	Spearman's rho	P-value	Spearman's rho	P-value	Spearman's rho	P-value
LGMN_HPA000799	0.1088	0.4568	0.2997	0.0277	0.09011	0.5381	-0.06059	0.6634
LGMN_HPA001426	0.1359	0.3518	0.2854	0.0365	0.1455	0.3184	-0.0394	0.7773
KRT18_HPA001605	0.1648	0.2579	-0.06752	0.6276	0.2825	0.0492	-0.1343	0.3328
MIF_HPA003868	0.05621	0.7013	0.007514	0.957	-0.1331	0.362	-0.1399	0.313
FLNA_HPA001115	0.1694	0.2446	0.1109	0.4246	0.2119	0.1439	-0.1752	0.2052
STS_HPA002904	0.2228	0.1239	0.0875	0.5292	0.2599	0.0713	-0.0992	0.4754
FLNA_HPA002925	-0.02767	0.8503	0.1245	0.3699	0.2601	0.0711	-0.03115	0.823
BCAP31_HPA003906	-0.0194	0.8947	0.229	0.0958	0.2866	0.0459	0.1313	0.3439
CSTA_HPA000392	-0.2326	0.1077	0.1811	0.19	0.06858	0.6396	0.09593	0.4902
CSTA_HPA001031	-0.2996	0.0365	0.08682	0.5325	-0.2212	0.1266	0.124	0.3717
C4BPA_HPA001845	0.1509	0.3007	0.0634	0.6488	0.07572	0.6051	-0.2062	0.1347
NCF2_HPA002327	0.05942	0.6851	0.0708	0.611	0.3268	0.0219	-0.1605	0.2464
NCF2_HPA006040	0.1269	0.3849	-0.01247	0.9287	0.2549	0.0771	-0.1688	0.2224
SERPINA3_HPA000893	0.08918	0.5423	0.08655	0.5337	0.06674	0.6486	-0.09945	0.4743
SERPINA1_HPA001291	0.0558	0.7034	0.0785	0.5726	-0.1025	0.4836	-0.2633	0.0544
AHSG_HPA001524	0.007351	0.96	0.02457	0.86	-0.1003	0.4928	-0.2728	0.046
KNG1_HPA001616	0.04007	0.7846	0.03105	0.8236	-0.05827	0.6908	-0.2251	0.1018
MYH9_HPA001644	0.09934	0.4971	0.1876	0.1744	0.2317	0.1092	0.01926	0.89
LRG1_HPA001888	0.1178	0.4203	0.1201	0.3869	-0.04735	0.7466	-0.217	0.115
S100A12_HPA002881	0.06218	0.6713	0.1287	0.3538	0.1412	0.333	-0.17	0.2189
S100A12_HPA003620	0.07811	0.5937	0.1571	0.2566	0.1597	0.273	-0.1464	0.2907
CAPN1_HPA005992	0.04732	0.7468	0.1293	0.3515	0.13	0.3733	-0.05184	0.7097
CAPNS1_HPA006872	0.1223	0.4025	0.06214	0.6553	0.2083	0.151	-0.02408	0.8628
S100A6_HPA008060	-0.08306	0.5705	-0.03555	0.7986	0.03623	0.8048	-0.2186	0.1123
SPINK5_HPA009067	0.05365	0.7143	0.186	0.178	0.1774	0.2228	0.06105	0.661
MSN_HPA011135	0.03533	0.8096	0.05298	0.7036	0.2517	0.0811	-0.1961	0.1554
SPINK5_HPA011351	-0.01899	0.897	0.1345	0.3324	0.1535	0.2924	0.06377	0.6469
ANXA1_HPA011918	-0.1019	0.486	-0.0658	0.6364	-0.03868	0.7919	-0.1029	0.4589
DSC2_HPA012615	0.04247	0.772	0.1503	0.2779	0.2528	0.0797	-0.009882	0.9435
ANXA3_HPA013398	0.04436	0.7621	0.1459	0.2923	0.2977	0.0378	-0.001968	0.9887
ANXA3_HPA013431	0.04656	0.7507	0.1595	0.2494	0.2965	0.0386	0.02223	0.8732
DEFA5_HPA015775	0.1809	0.2136	-0.004539	0.974	0.2459	0.0885	-0.1441	0.2984
CSTB_HPA017380	-0.0704	0.6308	0.2093	0.1287	0.09399	0.5206	0.06541	0.6384
PI3_HPA017737	-0.1454	0.3187	0.1022	0.4622	-0.1272	0.3839	-0.06461	0.6425
SERPINA6_HPA017864	0.1555	0.286	0.08193	0.5559	0.0147	0.9202	-0.2346	0.0877
KRT1_HPA017917	-0.1323	0.3648	0.08068	0.562	0.2067	0.1543	0.1067	0.4426
SERPINB1_HPA018871	0.02394	0.8703	0.07034	0.6133	0.2549	0.0771	-0.1428	0.303
SERPINB5_HPA019132	-0.03313	0.8212	-0.08808	0.5265	0.035	0.8113	-0.1594	0.2496
SERPINB5_HPA019025	0.05692	0.6977	-0.06324	0.6496	0.0744	0.6114	-0.1824	0.1868
LSP1_HPA019693	0.06412	0.6616	-0.009727	0.9443	0.2783	0.0528	-0.4197	0.0016
S100P_HPA019502	0.007351	0.96	0.1329	0.3379	0.3045	0.0334	0.003559	0.9796
KRT1_HPA019797	0.1813	0.2124	-0.1271	0.3596	0.4251	0.0023	-0.04644	0.7388
MMP8_HPA022935	0.04319	0.7683	0.03631	0.7943	0.2412	0.0949	-0.1487	0.2832
TXNDC17_HPA022931	0.06478	0.6583	-0.03551	0.7988	0.1364	0.3499	-0.06696	0.6305
KRT14_HPA023040	0.02813	0.8479	0.08663	0.5334	0.1553	0.2866	0.08961	0.5193
DSG1_HPA022128	0.1461	0.3167	0.3106	0.0223	0.141	0.3337	0.2646	0.0532
SERPINB7_HPA024200	0.1872	0.1978	0.07373	0.5962	0.2106	0.1463	-0.1052	0.4491
CRNN_HPA024343	-0.2089	0.1496	0.01255	0.9282	-0.0897	0.5399	-0.08948	0.5199
SPRR3_HPA024330	-0.113	0.4396	-0.04886	0.7257	-0.1584	0.2771	0.01089	0.9377
CD5L_HPA026432	-0.05207	0.7223	-0.18	0.1928	-0.2569	0.0748	-0.3183	0.019
PKP1_HPA027221	0.009801	0.9467	0.07343	0.5977	0.2582	0.0733	0.05351	0.7007
DMKN_HPA029406	0.02129	0.8846	0.2852	0.0366	0.1891	0.1932	0.1221	0.3791
CXCL10_HPA029858	0.1522	0.2966	0.1096	0.43	0.3191	0.0254	-0.04242	0.7607
RPTN_HPA030485	-0.0754	0.6066	0.2842	0.0373	0.1735	0.2332	0.07491	0.5903
KRT13_HPA030877	0.03242	0.825	0.03582	0.7971	0.2673	0.0634	0.05343	0.7012
KRT4_HPA034881	-0.07259	0.6201	0.06134	0.6595	0.2032	0.1614	0.0822	0.5546
S100A2_HPA034651	0.0512	0.7268	-0.1057	0.4468	0.1191	0.415	-0.2551	0.0627
KLK11_HPA038938	0.2004	0.1675	0.09986	0.4725	0.257	0.0747	-0.1209	0.3839
MUC5AC_HPA040615	0.2511	0.0818	0.1053	0.4487	0.09562	0.5134	-0.1128	0.4169
TACSTD2_HPA043104	0.164	0.2603	0.04246	0.7605	0.1457	0.3177	-0.1166	0.4012
DEFA3,DEFA1,DEFA1B_HPA044693	0.1438	0.3242	0.07556	0.5871	0.01919	0.8959	-0.169	0.2217
SPRR3_HPA044467	-0.133	0.3623	-0.00904	0.9483	-0.13	0.3733	0.02483	0.8585
CTSG_HPA047737	0.1191	0.415	-0.04539	0.7445	0.2697	0.0609	-0.2067	0.1337
LYZ_HPA048284	0.1411	0.3335	0.06473	0.6419	0.373	0.0083	-0.1247	0.3688
SERPING1_HPA048738	0.1522	0.2964	0.02903	0.8349	0.1057	0.4697	-0.1876	0.1743
CFH_HPA049176	0.07203	0.6228	0.1379	0.3201	-0.01939	0.8948	-0.1039	0.4547
IFNG_HPA049525	0.1632	0.2627	0.08533	0.5396	0.2515	0.0814	-0.09116	0.5121
PLAUR_HPA050843	0.2221	0.1251	0.07545	0.5877	0.1136	0.4371	-0.1945	0.1587
TMPRSS11E_HPA051062	-0.0266	0.8561	0.3185	0.0189	0.3056	0.0327	0.1913	0.1658
CORO1A_HPA051132	0.01996	0.8917	0.01812	0.8965	0.2202	0.1284	-0.1786	0.1962
FGA_HPA051370	-0.1032	0.4805	0.0539	0.6987	-0.07858	0.5915	-0.1424	0.3043
TACSTD2_HPA055067	0.0172	0.9066	0.01251	0.9285	0.2303	0.1113	-0.02927	0.8336
IL36G_HPA055042	0.05273	0.719	0.006904	0.9605	0.1791	0.2182	-0.1268	0.3609
DSG3_HPA056863	0.0314	0.8304	0.2162	0.1164	0.1784	0.2201	-0.04702	0.7356
CSTB_HPA058557	-0.1008	0.4909	0.1639	0.2362	0.1811	0.2129	0.07537	0.588
ITIH2_HPA059150	0.2046	0.1586	-0.008201	0.9531	0.1724	0.2363	-0.2202	0.1096
KRT5_HPA059479	0.1667	0.2522	0.05569	0.6892	0.2511	0.0817	-0.08827	0.5256
F11R_HPA061700	0.05284	0.7184	0.1609	0.245	0.182	0.2108	-0.07567	0.5866
GPX3_HPA062579	-0.09949	0.4964	0.1344	0.3325	-0.114	0.4355	-0.09568	0.4913
KRT1_HPA062908	0.2111	0.1454	-0.05848	0.6745	0.4349	0.0018	-0.0309	0.8244
ITIH2_HPA062964	-0.1822	0.2101	0.04551	0.7439	-0.03072	0.834	-0.03936	0.7775
MMP9_HPA063909	0.1143	0.434	0.01198	0.9315	0.251	0.0819	-0.1576	0.2551
FGA_HPA064755	-0.02098	0.8862	0.1219	0.3798	0.07807	0.5939	-0.09334	0.502
MUC16_HPA065600	0.1769	0.2239	0.07152	0.6073	0.1127	0.4409	-0.122	0.3794
ELANE_HPA066836	0.1881	0.1956	0.08354	0.5481	0.2808	0.0506	-0.2062	0.1347
CAPN14_HPA067311	0.1797	0.2167	0.06942	0.6179	0.142	0.3306	-0.2175	0.1141
COL1A2_HPA068464	0.1324	0.3646	0.2708	0.0477	0.1413	0.3327	0.06876	0.6213
GPX3_HPA071520	0.2041	0.1595	0.02174	0.876	0.2502	0.0829	-0.07906	0.5699
LDHA_HPA075026	0.1032	0.4805	0.09376	0.5001	0.2149	0.1381	-0.09401	0.499
LOR_HPA076123	0.2303	0.1113	0.1824	0.1867	0.2054	0.1568	0.007077	0.9595

## Sheet: Correlations Estradiol FOL
S Table 1. R-values and P-values for all comparisons between estradiol levels and the protein profiling for the FOL visit
Comparison	R-value	P-value
Estradiol (pg/ml)vs.TMPRSS11E_HPA051062	0.3185	0.0189
Estradiol (pg/ml)_x000D_vs._x000D_DSG1_HPA022128	0.3106	0.0223
Estradiol (pg/ml)vs.LGMN_HPA000799	0.2997	0.0277
Estradiol (pg/ml)vs.LGMN_HPA001426	0.2854	0.0365
Estradiol (pg/ml)_x000D_vs._x000D_DMKN_HPA029406	0.2852	0.0366
Estradiol (pg/ml)_x000D_vs._x000D_RPTN_HPA030485	0.2842	0.0373
Estradiol (pg/ml)_x000D_vs._x000D_COL1A2_HPA068464	0.2708	0.0477
Estradiol (pg/ml)_x000D_vs._x000D_BCAP31_HPA003906	0.229	0.0958
Estradiol (pg/ml)_x000D_vs._x000D_DSG3_HPA056863	0.2162	0.1164
Estradiol (pg/ml)_x000D_vs._x000D_CSTB_HPA017380	0.2093	0.1287
Estradiol (pg/ml)_x000D_vs._x000D_MYH9_HPA001644	0.1876	0.1744
Estradiol (pg/ml)_x000D_vs._x000D_SPINK5_HPA009067	0.186	0.178
Estradiol (pg/ml)_x000D_vs._x000D_LOR_HPA076123	0.1824	0.1867
Estradiol (pg/ml)_x000D_vs._x000D_CSTA_HPA000392	0.1811	0.19
Estradiol (pg/ml)_x000D_vs._x000D_CD5L_HPA026432	-0.18	0.1928
Estradiol (pg/ml)_x000D_vs._x000D_CSTB_HPA058557	0.1639	0.2362
Estradiol (pg/ml)_x000D_vs._x000D_F11R_HPA061700	0.1609	0.245
Estradiol (pg/ml)_x000D_vs._x000D_ANXA3_HPA013431	0.1595	0.2494
Estradiol (pg/ml)_x000D_vs._x000D_S100A12_HPA003620	0.1571	0.2566
Estradiol (pg/ml)_x000D_vs._x000D_DSC2_HPA012615	0.1503	0.2779
Estradiol (pg/ml)_x000D_vs._x000D_ANXA3_HPA013398	0.1459	0.2923
Estradiol (pg/ml)_x000D_vs._x000D_CFH_HPA049176	0.1379	0.3201
Estradiol (pg/ml)_x000D_vs._x000D_SPINK5_HPA011351	0.1345	0.3324
Estradiol (pg/ml)_x000D_vs._x000D_GPX3_HPA062579	0.1344	0.3325
Estradiol (pg/ml)_x000D_vs._x000D_S100P_HPA019502	0.1329	0.3379
Estradiol (pg/ml)_x000D_vs._x000D_CAPN1_HPA005992	0.1293	0.3515
Estradiol (pg/ml)_x000D_vs._x000D_S100A12_HPA002881	0.1287	0.3538
Estradiol (pg/ml)_x000D_vs._x000D_KRT1_HPA019797	-0.1271	0.3596
Estradiol (pg/ml)_x000D_vs._x000D_FLNA_HPA002925	0.1245	0.3699
Estradiol (pg/ml)_x000D_vs._x000D_FGA_HPA064755	0.1219	0.3798
Estradiol (pg/ml)_x000D_vs._x000D_LRG1_HPA001888	0.1201	0.3869
Estradiol (pg/ml)_x000D_vs._x000D_FLNA_HPA001115	0.1109	0.4246
Estradiol (pg/ml)_x000D_vs._x000D_CXCL10_HPA029858	0.1096	0.43
Estradiol (pg/ml)_x000D_vs._x000D_S100A2_HPA034651	-0.1057	0.4468
Estradiol (pg/ml)_x000D_vs._x000D_MUC5AC_HPA040615	0.1053	0.4487
Estradiol (pg/ml)_x000D_vs._x000D_PI3_HPA017737	0.1022	0.4622
Estradiol (pg/ml)_x000D_vs._x000D_KLK11_HPA038938	0.09986	0.4725
Estradiol (pg/ml)_x000D_vs._x000D_LDHA_HPA075026	0.09376	0.5001
Estradiol (pg/ml)_x000D_vs._x000D_SERPINB5_HPA019132	-0.08808	0.5265
Estradiol (pg/ml)_x000D_vs._x000D_STS_HPA002904	0.0875	0.5292
Estradiol (pg/ml)_x000D_vs._x000D_CSTA_HPA001031	0.08682	0.5325
Estradiol (pg/ml)_x000D_vs._x000D_KRT14_HPA023040	0.08663	0.5334
Estradiol (pg/ml)_x000D_vs._x000D_SERPINA3_HPA000893	0.08655	0.5337
Estradiol (pg/ml)_x000D_vs._x000D_IFNG_HPA049525	0.08533	0.5396
Estradiol (pg/ml)_x000D_vs._x000D_ELANE_HPA066836	0.08354	0.5481
Estradiol (pg/ml)_x000D_vs._x000D_SERPINA6_HPA017864	0.08193	0.5559
Estradiol (pg/ml)_x000D_vs._x000D_KRT1_HPA017917	0.08068	0.562
Estradiol (pg/ml)_x000D_vs._x000D_SERPINA1_HPA001291	0.0785	0.5726
Estradiol (pg/ml)_x000D_vs._x000D_DEFA3,DEFA1,DEFA1B_HPA044693	0.07556	0.5871
Estradiol (pg/ml)_x000D_vs._x000D_PLAUR_HPA050843	0.07545	0.5877
Estradiol (pg/ml)_x000D_vs._x000D_SERPINB7_HPA024200	0.07373	0.5962
Estradiol (pg/ml)_x000D_vs._x000D_PKP1_HPA027221	0.07343	0.5977
Estradiol (pg/ml)_x000D_vs._x000D_MUC16_HPA065600	0.07152	0.6073
Estradiol (pg/ml)_x000D_vs._x000D_NCF2_HPA002327	0.0708	0.611
Estradiol (pg/ml)_x000D_vs._x000D_SERPINB1_HPA018871	0.07034	0.6133
Estradiol (pg/ml)_x000D_vs._x000D_CAPN14_HPA067311	0.06942	0.6179
Estradiol (pg/ml)_x000D_vs._x000D_KRT18_HPA001605	-0.06752	0.6276
Estradiol (pg/ml)_x000D_vs._x000D_ANXA1_HPA011918	-0.0658	0.6364
Estradiol (pg/ml)_x000D_vs._x000D_LYZ_HPA048284	0.06473	0.6419
Estradiol (pg/ml)_x000D_vs._x000D_C4BPA_HPA001845	0.0634	0.6488
Estradiol (pg/ml)_x000D_vs._x000D_SERPINB5_HPA019025	-0.06324	0.6496
Estradiol (pg/ml)_x000D_vs._x000D_CAPNS1_HPA006872	0.06214	0.6553
Estradiol (pg/ml)_x000D_vs._x000D_KRT4_HPA034881	0.06134	0.6595
Estradiol (pg/ml)_x000D_vs._x000D_KRT1_HPA062908	-0.05848	0.6745
Estradiol (pg/ml)_x000D_vs._x000D_KRT5_HPA059479	0.05569	0.6892
Estradiol (pg/ml)_x000D_vs._x000D_FGA_HPA051370	0.0539	0.6987
Estradiol (pg/ml)_x000D_vs._x000D_MSN_HPA011135	0.05298	0.7036
Estradiol (pg/ml)_x000D_vs._x000D_SPRR3_HPA024330	-0.04886	0.7257
Estradiol (pg/ml)_x000D_vs._x000D_ITIH2_HPA062964	0.04551	0.7439
Estradiol (pg/ml)_x000D_vs._x000D_CTSG_HPA047737	-0.04539	0.7445
Estradiol (pg/ml)_x000D_vs._x000D_TACSTD2_HPA043104	0.04246	0.7605
Estradiol (pg/ml)_x000D_vs._x000D_MMP8_HPA022935	0.03631	0.7943
Estradiol (pg/ml)_x000D_vs._x000D_KRT13_HPA030877	0.03582	0.7971
Estradiol (pg/ml)_x000D_vs._x000D_S100A6_HPA008060	-0.03555	0.7986
Estradiol (pg/ml)_x000D_vs._x000D_TXNDC17_HPA022931	-0.03551	0.7988
Estradiol (pg/ml)_x000D_vs._x000D_KNG1_HPA001616	0.03105	0.8236
Estradiol (pg/ml)_x000D_vs._x000D_SERPING1_HPA048738	0.02903	0.8349
Estradiol (pg/ml)_x000D_vs._x000D_AHSG_HPA001524	0.02457	0.86
Estradiol (pg/ml)_x000D_vs._x000D_GPX3_HPA071520	0.02174	0.876
Estradiol (pg/ml)_x000D_vs._x000D_CORO1A_HPA051132	0.01812	0.8965
Estradiol (pg/ml)_x000D_vs._x000D_CRNN_HPA024343	0.01255	0.9282
Estradiol (pg/ml)_x000D_vs._x000D_TACSTD2_HPA055067	0.01251	0.9285
Estradiol (pg/ml)_x000D_vs._x000D_NCF2_HPA006040	-0.01247	0.9287
Estradiol (pg/ml)_x000D_vs._x000D_MMP9_HPA063909	0.01198	0.9315
Estradiol (pg/ml)_x000D_vs._x000D_LSP1_HPA019693	-0.009727	0.9443
Estradiol (pg/ml)_x000D_vs._x000D_SPRR3_HPA044467	-0.00904	0.9483
Estradiol (pg/ml)_x000D_vs._x000D_ITIH2_HPA059150	-0.008201	0.9531
Estradiol (pg/ml)_x000D_vs._x000D_MIF_HPA003868	0.007514	0.957
Estradiol (pg/ml)_x000D_vs._x000D_IL36G_HPA055042	0.006904	0.9605
Estradiol (pg/ml)_x000D_vs._x000D_DEFA5_HPA015775	-0.004539	0.974

## Sheet: Correlations Estradiol LUT
S Table 1. R-values and P-values for all comparisons between the estradiol levels and the protein profiling of the LUT visit
Comparison	R-value	P-value
Estradiol (pg/ml)_x000D_vs._x000D_CSTA_HPA001031	-0.2996	0.0365
Estradiol (pg/ml)_x000D_vs._x000D_MUC5AC_HPA040615	0.2511	0.0818
Estradiol (pg/ml)_x000D_vs._x000D_CSTA_HPA000392	-0.2326	0.1077
Estradiol (pg/ml)_x000D_vs._x000D_LOR_HPA076123	0.2303	0.1113
Estradiol (pg/ml)_x000D_vs._x000D_STS_HPA002904	0.2228	0.1239
Estradiol (pg/ml)_x000D_vs._x000D_PLAUR_HPA050843	0.2221	0.1251
Estradiol (pg/ml)_x000D_vs._x000D_KRT1_HPA062908	0.2111	0.1454
Estradiol (pg/ml)_x000D_vs._x000D_CRNN_HPA024343	-0.2089	0.1496
Estradiol (pg/ml)_x000D_vs._x000D_ITIH2_HPA059150	0.2046	0.1586
Estradiol (pg/ml)_x000D_vs._x000D_GPX3_HPA071520	0.2041	0.1595
Estradiol (pg/ml)_x000D_vs._x000D_KLK11_HPA038938	0.2004	0.1675
Estradiol (pg/ml)_x000D_vs._x000D_ELANE_HPA066836	0.1881	0.1956
Estradiol (pg/ml)_x000D_vs._x000D_SERPINB7_HPA024200	0.1872	0.1978
Estradiol (pg/ml)_x000D_vs._x000D_ITIH2_HPA062964	-0.1822	0.2101
Estradiol (pg/ml)_x000D_vs._x000D_KRT1_HPA019797	0.1813	0.2124
Estradiol (pg/ml)_x000D_vs._x000D_DEFA5_HPA015775	0.1809	0.2136
Estradiol (pg/ml)_x000D_vs._x000D_CAPN14_HPA067311	0.1797	0.2167
Estradiol (pg/ml)_x000D_vs._x000D_MUC16_HPA065600	0.1769	0.2239
Estradiol (pg/ml)_x000D_vs._x000D_FLNA_HPA001115	0.1694	0.2446
Estradiol (pg/ml)_x000D_vs._x000D_KRT5_HPA059479	0.1667	0.2522
Estradiol (pg/ml)_x000D_vs._x000D_KRT18_HPA001605	0.1648	0.2579
Estradiol (pg/ml)_x000D_vs._x000D_TACSTD2_HPA043104	0.164	0.2603
Estradiol (pg/ml)_x000D_vs._x000D_IFNG_HPA049525	0.1632	0.2627
Estradiol (pg/ml)_x000D_vs._x000D_SERPINA6_HPA017864	0.1555	0.286
Estradiol (pg/ml)_x000D_vs._x000D_SERPING1_HPA048738	0.1522	0.2964
Estradiol (pg/ml)_x000D_vs._x000D_CXCL10_HPA029858	0.1522	0.2966
Estradiol (pg/ml)_x000D_vs._x000D_C4BPA_HPA001845	0.1509	0.3007
Estradiol (pg/ml)_x000D_vs._x000D_DSG1_HPA022128	0.1461	0.3167
Estradiol (pg/ml)_x000D_vs._x000D_PI3_HPA017737	-0.1454	0.3187
Estradiol (pg/ml)_x000D_vs._x000D_DEFA3,DEFA1,DEFA1B_HPA044693	0.1438	0.3242
Estradiol (pg/ml)_x000D_vs._x000D_LYZ_HPA048284	0.1411	0.3335
Estradiol (pg/ml)_x000D_vs._x000D_LGMN_HPA001426	0.1359	0.3518
Estradiol (pg/ml)_x000D_vs._x000D_SPRR3_HPA044467	-0.133	0.3623
Estradiol (pg/ml)_x000D_vs._x000D_COL1A2_HPA068464	0.1324	0.3646
Estradiol (pg/ml)_x000D_vs._x000D_KRT1_HPA017917	-0.1323	0.3648
Estradiol (pg/ml)_x000D_vs._x000D_NCF2_HPA006040	0.1269	0.3849
Estradiol (pg/ml)_x000D_vs._x000D_CAPNS1_HPA006872	0.1223	0.4025
Estradiol (pg/ml)_x000D_vs._x000D_CTSG_HPA047737	0.1191	0.415
Estradiol (pg/ml)_x000D_vs._x000D_LRG1_HPA001888	0.1178	0.4203
Estradiol (pg/ml)_x000D_vs._x000D_MMP9_HPA063909	0.1143	0.434
Estradiol (pg/ml)_x000D_vs._x000D_SPRR3_HPA024330	-0.113	0.4396
Estradiol (pg/ml)_x000D_vs._x000D_LGMN_HPA000799	0.1088	0.4568
Estradiol (pg/ml)_x000D_vs._x000D_FGA_HPA051370	-0.1032	0.4805
Estradiol (pg/ml)_x000D_vs._x000D_LDHA_HPA075026	0.1032	0.4805
Estradiol (pg/ml)_x000D_vs._x000D_ANXA1_HPA011918	-0.1019	0.486
Estradiol (pg/ml)_x000D_vs._x000D_CSTB_HPA058557	-0.1008	0.4909
Estradiol (pg/ml)_x000D_vs._x000D_GPX3_HPA062579	-0.09949	0.4964
Estradiol (pg/ml)_x000D_vs._x000D_MYH9_HPA001644	0.09934	0.4971
Estradiol (pg/ml)_x000D_vs._x000D_SERPINA3_HPA000893	0.08918	0.5423
Estradiol (pg/ml)_x000D_vs._x000D_S100A6_HPA008060	-0.08306	0.5705
Estradiol (pg/ml)_x000D_vs._x000D_S100A12_HPA003620	0.07811	0.5937
Estradiol (pg/ml)_x000D_vs._x000D_RPTN_HPA030485	-0.0754	0.6066
Estradiol (pg/ml)_x000D_vs._x000D_KRT4_HPA034881	-0.07259	0.6201
Estradiol (pg/ml)_x000D_vs._x000D_CFH_HPA049176	0.07203	0.6228
Estradiol (pg/ml)_x000D_vs._x000D_CSTB_HPA017380	-0.0704	0.6308
Estradiol (pg/ml)_x000D_vs._x000D_TXNDC17_HPA022931	0.06478	0.6583
Estradiol (pg/ml)_x000D_vs._x000D_LSP1_HPA019693	0.06412	0.6616
Estradiol (pg/ml)_x000D_vs._x000D_S100A12_HPA002881	0.06218	0.6713
Estradiol (pg/ml)_x000D_vs._x000D_NCF2_HPA002327	0.05942	0.6851
Estradiol (pg/ml)_x000D_vs._x000D_SERPINB5_HPA019025	0.05692	0.6977
Estradiol (pg/ml)_x000D_vs._x000D_MIF_HPA003868	0.05621	0.7013
Estradiol (pg/ml)_x000D_vs._x000D_SERPINA1_HPA001291	0.0558	0.7034
Estradiol (pg/ml)_x000D_vs._x000D_SPINK5_HPA009067	0.05365	0.7143
Estradiol (pg/ml)_x000D_vs._x000D_F11R_HPA061700	0.05284	0.7184
Estradiol (pg/ml)_x000D_vs._x000D_IL36G_HPA055042	0.05273	0.719
Estradiol (pg/ml)_x000D_vs._x000D_CD5L_HPA026432	-0.05207	0.7223
Estradiol (pg/ml)_x000D_vs._x000D_S100A2_HPA034651	0.0512	0.7268
Estradiol (pg/ml)_x000D_vs._x000D_CAPN1_HPA005992	0.04732	0.7468
Estradiol (pg/ml)_x000D_vs._x000D_ANXA3_HPA013431	0.04656	0.7507
Estradiol (pg/ml)_x000D_vs._x000D_ANXA3_HPA013398	0.04436	0.7621
Estradiol (pg/ml)_x000D_vs._x000D_MMP8_HPA022935	0.04319	0.7683
Estradiol (pg/ml)_x000D_vs._x000D_DSC2_HPA012615	0.04247	0.772
Estradiol (pg/ml)_x000D_vs._x000D_KNG1_HPA001616	0.04007	0.7846
Estradiol (pg/ml)_x000D_vs._x000D_MSN_HPA011135	0.03533	0.8096
Estradiol (pg/ml)_x000D_vs._x000D_SERPINB5_HPA019132	-0.03313	0.8212
Estradiol (pg/ml)_x000D_vs._x000D_KRT13_HPA030877	0.03242	0.825
Estradiol (pg/ml)_x000D_vs._x000D_DSG3_HPA056863	0.0314	0.8304
Estradiol (pg/ml)_x000D_vs._x000D_KRT14_HPA023040	0.02813	0.8479
Estradiol (pg/ml)_x000D_vs._x000D_FLNA_HPA002925	-0.02767	0.8503
Estradiol (pg/ml)_x000D_vs._x000D_TMPRSS11E_HPA051062	-0.0266	0.8561
Estradiol (pg/ml)_x000D_vs._x000D_SERPINB1_HPA018871	0.02394	0.8703
Estradiol (pg/ml)_x000D_vs._x000D_DMKN_HPA029406	0.02129	0.8846
Estradiol (pg/ml)_x000D_vs._x000D_FGA_HPA064755	-0.02098	0.8862
Estradiol (pg/ml)_x000D_vs._x000D_CORO1A_HPA051132	0.01996	0.8917
Estradiol (pg/ml)_x000D_vs._x000D_BCAP31_HPA003906	-0.0194	0.8947
Estradiol (pg/ml)_x000D_vs._x000D_SPINK5_HPA011351	-0.01899	0.897
Estradiol (pg/ml)_x000D_vs._x000D_TACSTD2_HPA055067	0.0172	0.9066
Estradiol (pg/ml)_x000D_vs._x000D_PKP1_HPA027221	0.009801	0.9467
Estradiol (pg/ml)_x000D_vs._x000D_AHSG_HPA001524	0.007351	0.96
Estradiol (pg/ml)_x000D_vs._x000D_S100P_HPA019502	0.007351	0.96

## Sheet: Correlations Progesterone FOL
S Table 1. R-values and P-values for all comparisons of progesterone and the protein profiling for the FOL visit
Comparison	R-value	P-value
Progesterone (ng/ml)vs.LSP1_HPA019693	-0.4197	0.0016
Progesterone (ng/ml)vs.CD5L_HPA026432	-0.3183	0.019
Progesterone (ng/ml)vs.AHSG_HPA001524	-0.2728	0.046
Progesterone (ng/ml)_x000D_vs._x000D_DSG1_HPA022128	0.2646	0.0532
Progesterone (ng/ml)_x000D_vs._x000D_SERPINA1_HPA001291	-0.2633	0.0544
Progesterone (ng/ml)_x000D_vs._x000D_S100A2_HPA034651	-0.2551	0.0627
Progesterone (ng/ml)_x000D_vs._x000D_SERPINA6_HPA017864	-0.2346	0.0877
Progesterone (ng/ml)_x000D_vs._x000D_KNG1_HPA001616	-0.2251	0.1018
Progesterone (ng/ml)_x000D_vs._x000D_ITIH2_HPA059150	-0.2202	0.1096
Progesterone (ng/ml)_x000D_vs._x000D_S100A6_HPA008060	-0.2186	0.1123
Progesterone (ng/ml)_x000D_vs._x000D_CAPN14_HPA067311	-0.2175	0.1141
Progesterone (ng/ml)_x000D_vs._x000D_LRG1_HPA001888	-0.217	0.115
Progesterone (ng/ml)_x000D_vs._x000D_CTSG_HPA047737	-0.2067	0.1337
Progesterone (ng/ml)_x000D_vs._x000D_C4BPA_HPA001845	-0.2062	0.1347
Progesterone (ng/ml)_x000D_vs._x000D_ELANE_HPA066836	-0.2062	0.1347
Progesterone (ng/ml)_x000D_vs._x000D_MSN_HPA011135	-0.1961	0.1554
Progesterone (ng/ml)_x000D_vs._x000D_PLAUR_HPA050843	-0.1945	0.1587
Progesterone (ng/ml)_x000D_vs._x000D_TMPRSS11E_HPA051062	0.1913	0.1658
Progesterone (ng/ml)_x000D_vs._x000D_SERPING1_HPA048738	-0.1876	0.1743
Progesterone (ng/ml)_x000D_vs._x000D_SERPINB5_HPA019025	-0.1824	0.1868
Progesterone (ng/ml)_x000D_vs._x000D_CORO1A_HPA051132	-0.1786	0.1962
Progesterone (ng/ml)_x000D_vs._x000D_FLNA_HPA001115	-0.1752	0.2052
Progesterone (ng/ml)_x000D_vs._x000D_S100A12_HPA002881	-0.17	0.2189
Progesterone (ng/ml)_x000D_vs._x000D_DEFA3,DEFA1,DEFA1B_HPA044693	-0.169	0.2217
Progesterone (ng/ml)_x000D_vs._x000D_NCF2_HPA006040	-0.1688	0.2224
Progesterone (ng/ml)_x000D_vs._x000D_NCF2_HPA002327	-0.1605	0.2464
Progesterone (ng/ml)_x000D_vs._x000D_SERPINB5_HPA019132	-0.1594	0.2496
Progesterone (ng/ml)_x000D_vs._x000D_MMP9_HPA063909	-0.1576	0.2551
Progesterone (ng/ml)_x000D_vs._x000D_MMP8_HPA022935	-0.1487	0.2832
Progesterone (ng/ml)_x000D_vs._x000D_S100A12_HPA003620	-0.1464	0.2907
Progesterone (ng/ml)_x000D_vs._x000D_DEFA5_HPA015775	-0.1441	0.2984
Progesterone (ng/ml)_x000D_vs._x000D_SERPINB1_HPA018871	-0.1428	0.303
Progesterone (ng/ml)_x000D_vs._x000D_FGA_HPA051370	-0.1424	0.3043
Progesterone (ng/ml)_x000D_vs._x000D_MIF_HPA003868	-0.1399	0.313
Progesterone (ng/ml)_x000D_vs._x000D_KRT18_HPA001605	-0.1343	0.3328
Progesterone (ng/ml)_x000D_vs._x000D_BCAP31_HPA003906	0.1313	0.3439
Progesterone (ng/ml)_x000D_vs._x000D_IL36G_HPA055042	-0.1268	0.3609
Progesterone (ng/ml)_x000D_vs._x000D_LYZ_HPA048284	-0.1247	0.3688
Progesterone (ng/ml)_x000D_vs._x000D_CSTA_HPA001031	0.124	0.3717
Progesterone (ng/ml)_x000D_vs._x000D_DMKN_HPA029406	0.1221	0.3791
Progesterone (ng/ml)_x000D_vs._x000D_MUC16_HPA065600	-0.122	0.3794
Progesterone (ng/ml)_x000D_vs._x000D_KLK11_HPA038938	-0.1209	0.3839
Progesterone (ng/ml)_x000D_vs._x000D_TACSTD2_HPA043104	-0.1166	0.4012
Progesterone (ng/ml)_x000D_vs._x000D_MUC5AC_HPA040615	-0.1128	0.4169
Progesterone (ng/ml)_x000D_vs._x000D_KRT1_HPA017917	0.1067	0.4426
Progesterone (ng/ml)_x000D_vs._x000D_SERPINB7_HPA024200	-0.1052	0.4491
Progesterone (ng/ml)_x000D_vs._x000D_CFH_HPA049176	-0.1039	0.4547
Progesterone (ng/ml)_x000D_vs._x000D_ANXA1_HPA011918	-0.1029	0.4589
Progesterone (ng/ml)_x000D_vs._x000D_SERPINA3_HPA000893	-0.09945	0.4743
Progesterone (ng/ml)_x000D_vs._x000D_STS_HPA002904	-0.0992	0.4754
Progesterone (ng/ml)_x000D_vs._x000D_CSTA_HPA000392	0.09593	0.4902
Progesterone (ng/ml)_x000D_vs._x000D_GPX3_HPA062579	-0.09568	0.4913
Progesterone (ng/ml)_x000D_vs._x000D_LDHA_HPA075026	-0.09401	0.499
Progesterone (ng/ml)_x000D_vs._x000D_FGA_HPA064755	-0.09334	0.502
Progesterone (ng/ml)_x000D_vs._x000D_IFNG_HPA049525	-0.09116	0.5121
Progesterone (ng/ml)_x000D_vs._x000D_KRT14_HPA023040	0.08961	0.5193
Progesterone (ng/ml)_x000D_vs._x000D_CRNN_HPA024343	-0.08948	0.5199
Progesterone (ng/ml)_x000D_vs._x000D_KRT5_HPA059479	-0.08827	0.5256
Progesterone (ng/ml)_x000D_vs._x000D_KRT4_HPA034881	0.0822	0.5546
Progesterone (ng/ml)_x000D_vs._x000D_GPX3_HPA071520	-0.07906	0.5699
Progesterone (ng/ml)_x000D_vs._x000D_F11R_HPA061700	-0.07567	0.5866
Progesterone (ng/ml)_x000D_vs._x000D_CSTB_HPA058557	0.07537	0.588
Progesterone (ng/ml)_x000D_vs._x000D_RPTN_HPA030485	0.07491	0.5903
Progesterone (ng/ml)_x000D_vs._x000D_COL1A2_HPA068464	0.06876	0.6213
Progesterone (ng/ml)_x000D_vs._x000D_TXNDC17_HPA022931	-0.06696	0.6305
Progesterone (ng/ml)_x000D_vs._x000D_CSTB_HPA017380	0.06541	0.6384
Progesterone (ng/ml)_x000D_vs._x000D_PI3_HPA017737	-0.06461	0.6425
Progesterone (ng/ml)_x000D_vs._x000D_SPINK5_HPA011351	0.06377	0.6469
Progesterone (ng/ml)_x000D_vs._x000D_SPINK5_HPA009067	0.06105	0.661
Progesterone (ng/ml)_x000D_vs._x000D_LGMN_HPA000799	-0.06059	0.6634
Progesterone (ng/ml)_x000D_vs._x000D_PKP1_HPA027221	0.05351	0.7007
Progesterone (ng/ml)_x000D_vs._x000D_KRT13_HPA030877	0.05343	0.7012
Progesterone (ng/ml)_x000D_vs._x000D_CAPN1_HPA005992	-0.05184	0.7097
Progesterone (ng/ml)_x000D_vs._x000D_DSG3_HPA056863	-0.04702	0.7356
Progesterone (ng/ml)_x000D_vs._x000D_KRT1_HPA019797	-0.04644	0.7388
Progesterone (ng/ml)_x000D_vs._x000D_CXCL10_HPA029858	-0.04242	0.7607
Progesterone (ng/ml)_x000D_vs._x000D_LGMN_HPA001426	-0.0394	0.7773
Progesterone (ng/ml)_x000D_vs._x000D_ITIH2_HPA062964	-0.03936	0.7775
Progesterone (ng/ml)_x000D_vs._x000D_FLNA_HPA002925	-0.03115	0.823
Progesterone (ng/ml)_x000D_vs._x000D_KRT1_HPA062908	-0.0309	0.8244
Progesterone (ng/ml)_x000D_vs._x000D_TACSTD2_HPA055067	-0.02927	0.8336
Progesterone (ng/ml)_x000D_vs._x000D_SPRR3_HPA044467	0.02483	0.8585
Progesterone (ng/ml)_x000D_vs._x000D_CAPNS1_HPA006872	-0.02408	0.8628
Progesterone (ng/ml)_x000D_vs._x000D_ANXA3_HPA013431	0.02223	0.8732
Progesterone (ng/ml)_x000D_vs._x000D_MYH9_HPA001644	0.01926	0.89
Progesterone (ng/ml)_x000D_vs._x000D_SPRR3_HPA024330	0.01089	0.9377
Progesterone (ng/ml)_x000D_vs._x000D_DSC2_HPA012615	-0.009882	0.9435
Progesterone (ng/ml)_x000D_vs._x000D_LOR_HPA076123	0.007077	0.9595
Progesterone (ng/ml)_x000D_vs._x000D_S100P_HPA019502	0.003559	0.9796
Progesterone (ng/ml)_x000D_vs._x000D_ANXA3_HPA013398	-0.001968	0.9887

## Sheet: Correlations Progesterone LUT
S Table 1. R-values and P-values for all comparisons of progesterone levels and the protein profiling for the LUT visit
Comparison	R-value	P-value
Progesterone (ng/ml) vs.KRT1_HPA062908	0.4349	0.0018
Progesterone (ng/ml)_x000D_vs._x000D_KRT1_HPA019797	0.4251	0.0023
Progesterone (ng/ml)vs.LYZ_HPA048284	0.373	0.0083
Progesterone (ng/ml)vs.NCF2_HPA002327	0.3268	0.0219
Progesterone (ng/ml)vs.CXCL10_HPA029858	0.3191	0.0254
Progesterone (ng/ml)vs.TMPRSS11E_HPA051062	0.3056	0.0327
Progesterone (ng/ml)vs.S100P_HPA019502	0.3045	0.0334
Progesterone (ng/ml)vs.ANXA3_HPA013398	0.2977	0.0378
Progesterone (ng/ml)_x000D_vs._x000D_ANXA3_HPA013431	0.2965	0.0386
Progesterone (ng/ml)vs.BCAP31_HPA003906	0.2866	0.0459
Progesterone (ng/ml)_x000D_vs._x000D_KRT18_HPA001605	0.2825	0.0492
Progesterone (ng/ml)_x000D_vs._x000D_ELANE_HPA066836	0.2808	0.0506
Progesterone (ng/ml)_x000D_vs._x000D_LSP1_HPA019693	0.2783	0.0528
Progesterone (ng/ml)_x000D_vs._x000D_CTSG_HPA047737	0.2697	0.0609
Progesterone (ng/ml)_x000D_vs._x000D_KRT13_HPA030877	0.2673	0.0634
Progesterone (ng/ml)_x000D_vs._x000D_FLNA_HPA002925	0.2601	0.0711
Progesterone (ng/ml)_x000D_vs._x000D_STS_HPA002904	0.2599	0.0713
Progesterone (ng/ml)_x000D_vs._x000D_PKP1_HPA027221	0.2582	0.0733
Progesterone (ng/ml)_x000D_vs._x000D_KLK11_HPA038938	0.257	0.0747
Progesterone (ng/ml)_x000D_vs._x000D_CD5L_HPA026432	-0.2569	0.0748
Progesterone (ng/ml)_x000D_vs._x000D_NCF2_HPA006040	0.2549	0.0771
Progesterone (ng/ml)_x000D_vs._x000D_SERPINB1_HPA018871	0.2549	0.0771
Progesterone (ng/ml)_x000D_vs._x000D_DSC2_HPA012615	0.2528	0.0797
Progesterone (ng/ml)_x000D_vs._x000D_MSN_HPA011135	0.2517	0.0811
Progesterone (ng/ml)_x000D_vs._x000D_IFNG_HPA049525	0.2515	0.0814
Progesterone (ng/ml)_x000D_vs._x000D_KRT5_HPA059479	0.2511	0.0817
Progesterone (ng/ml)_x000D_vs._x000D_MMP9_HPA063909	0.251	0.0819
Progesterone (ng/ml)_x000D_vs._x000D_GPX3_HPA071520	0.2502	0.0829
Progesterone (ng/ml)_x000D_vs._x000D_DEFA5_HPA015775	0.2459	0.0885
Progesterone (ng/ml)_x000D_vs._x000D_MMP8_HPA022935	0.2412	0.0949
Progesterone (ng/ml)_x000D_vs._x000D_MYH9_HPA001644	0.2317	0.1092
Progesterone (ng/ml)_x000D_vs._x000D_TACSTD2_HPA055067	0.2303	0.1113
Progesterone (ng/ml)_x000D_vs._x000D_CSTA_HPA001031	-0.2212	0.1266
Progesterone (ng/ml)_x000D_vs._x000D_CORO1A_HPA051132	0.2202	0.1284
Progesterone (ng/ml)_x000D_vs._x000D_LDHA_HPA075026	0.2149	0.1381
Progesterone (ng/ml)_x000D_vs._x000D_FLNA_HPA001115	0.2119	0.1439
Progesterone (ng/ml)_x000D_vs._x000D_SERPINB7_HPA024200	0.2106	0.1463
Progesterone (ng/ml)_x000D_vs._x000D_CAPNS1_HPA006872	0.2083	0.151
Progesterone (ng/ml)_x000D_vs._x000D_KRT1_HPA017917	0.2067	0.1543
Progesterone (ng/ml)_x000D_vs._x000D_LOR_HPA076123	0.2054	0.1568
Progesterone (ng/ml)_x000D_vs._x000D_KRT4_HPA034881	0.2032	0.1614
Progesterone (ng/ml)_x000D_vs._x000D_DMKN_HPA029406	0.1891	0.1932
Progesterone (ng/ml)_x000D_vs._x000D_F11R_HPA061700	0.182	0.2108
Progesterone (ng/ml)_x000D_vs._x000D_CSTB_HPA058557	0.1811	0.2129
Progesterone (ng/ml)_x000D_vs._x000D_IL36G_HPA055042	0.1791	0.2182
Progesterone (ng/ml)_x000D_vs._x000D_DSG3_HPA056863	0.1784	0.2201
Progesterone (ng/ml)_x000D_vs._x000D_SPINK5_HPA009067	0.1774	0.2228
Progesterone (ng/ml)_x000D_vs._x000D_RPTN_HPA030485	0.1735	0.2332
Progesterone (ng/ml)_x000D_vs._x000D_ITIH2_HPA059150	0.1724	0.2363
Progesterone (ng/ml)_x000D_vs._x000D_S100A12_HPA003620	0.1597	0.273
Progesterone (ng/ml)_x000D_vs._x000D_SPRR3_HPA024330	-0.1584	0.2771
Progesterone (ng/ml)_x000D_vs._x000D_KRT14_HPA023040	0.1553	0.2866
Progesterone (ng/ml)_x000D_vs._x000D_SPINK5_HPA011351	0.1535	0.2924
Progesterone (ng/ml)_x000D_vs._x000D_TACSTD2_HPA043104	0.1457	0.3177
Progesterone (ng/ml)_x000D_vs._x000D_LGMN_HPA001426	0.1455	0.3184
Progesterone (ng/ml)_x000D_vs._x000D_CAPN14_HPA067311	0.142	0.3306
Progesterone (ng/ml)_x000D_vs._x000D_COL1A2_HPA068464	0.1413	0.3327
Progesterone (ng/ml)_x000D_vs._x000D_S100A12_HPA002881	0.1412	0.333
Progesterone (ng/ml)_x000D_vs._x000D_DSG1_HPA022128	0.141	0.3337
Progesterone (ng/ml)_x000D_vs._x000D_TXNDC17_HPA022931	0.1364	0.3499
Progesterone (ng/ml)_x000D_vs._x000D_MIF_HPA003868	-0.1331	0.362
Progesterone (ng/ml)_x000D_vs._x000D_CAPN1_HPA005992	0.13	0.3733
Progesterone (ng/ml)_x000D_vs._x000D_SPRR3_HPA044467	-0.13	0.3733
Progesterone (ng/ml)_x000D_vs._x000D_PI3_HPA017737	-0.1272	0.3839
Progesterone (ng/ml)_x000D_vs._x000D_S100A2_HPA034651	0.1191	0.415
Progesterone (ng/ml)_x000D_vs._x000D_GPX3_HPA062579	-0.114	0.4355
Progesterone (ng/ml)_x000D_vs._x000D_PLAUR_HPA050843	0.1136	0.4371
Progesterone (ng/ml)_x000D_vs._x000D_MUC16_HPA065600	0.1127	0.4409
Progesterone (ng/ml)_x000D_vs._x000D_SERPING1_HPA048738	0.1057	0.4697
Progesterone (ng/ml)_x000D_vs._x000D_SERPINA1_HPA001291	-0.1025	0.4836
Progesterone (ng/ml)_x000D_vs._x000D_AHSG_HPA001524	-0.1003	0.4928
Progesterone (ng/ml)_x000D_vs._x000D_MUC5AC_HPA040615	0.09562	0.5134
Progesterone (ng/ml)_x000D_vs._x000D_CSTB_HPA017380	0.09399	0.5206
Progesterone (ng/ml)_x000D_vs._x000D_LGMN_HPA000799	0.09011	0.5381
Progesterone (ng/ml)_x000D_vs._x000D_CRNN_HPA024343	-0.0897	0.5399
Progesterone (ng/ml)_x000D_vs._x000D_FGA_HPA051370	-0.07858	0.5915
Progesterone (ng/ml)_x000D_vs._x000D_FGA_HPA064755	0.07807	0.5939
Progesterone (ng/ml)_x000D_vs._x000D_C4BPA_HPA001845	0.07572	0.6051
Progesterone (ng/ml)_x000D_vs._x000D_SERPINB5_HPA019025	0.0744	0.6114
Progesterone (ng/ml)_x000D_vs._x000D_CSTA_HPA000392	0.06858	0.6396
Progesterone (ng/ml)_x000D_vs._x000D_SERPINA3_HPA000893	0.06674	0.6486
Progesterone (ng/ml)_x000D_vs._x000D_KNG1_HPA001616	-0.05827	0.6908
Progesterone (ng/ml)_x000D_vs._x000D_LRG1_HPA001888	-0.04735	0.7466
Progesterone (ng/ml)_x000D_vs._x000D_ANXA1_HPA011918	-0.03868	0.7919
Progesterone (ng/ml)_x000D_vs._x000D_S100A6_HPA008060	0.03623	0.8048
Progesterone (ng/ml)_x000D_vs._x000D_SERPINB5_HPA019132	0.035	0.8113
Progesterone (ng/ml)_x000D_vs._x000D_ITIH2_HPA062964	-0.03072	0.834
Progesterone (ng/ml)_x000D_vs._x000D_CFH_HPA049176	-0.01939	0.8948
Progesterone (ng/ml)_x000D_vs._x000D_DEFA3,DEFA1,DEFA1B_HPA044693	0.01919	0.8959
Progesterone (ng/ml)_x000D_vs._x000D_SERPINA6_HPA017864	0.0147	0.9202
