# Supplementary material for: Estradiol-mediated enhancement of the human ectocervical epithelial barrier correlates with desmoglein-1 expression in the follicular menstrual phase
Source: Front Endocrinol (Lausanne). 2024 Oct 8;15:1454006. doi: 10.3389/fendo.2024.1454006 (PMC11493707; doi:10.3389/fendo.2024.1454006)
Supplement: Supplementary file 3 [file Table2.xlsx]

## Sheet: Antibody information imaging
S Table 2. Antibody information
Protein	Clone	Source
Mouse anti E-cadherin	36/E-cadherin	"BD Bioscience, Stockholm, Sweden"
DSG1	ab12077	Abcam, Cambridge, England
Claudin-1	ab15098	Abcam, Cambridge, England
ZO1	MA3-39100-647	Invitrogen, Thermo Fisher Scientific, Stockholm

## Sheet: DSG1
S Table 2. Raw data from bioimage analysis of DSG1 from FOL visit
PatID	Age	Estradiol pg/mL	Progesteron ng/mL	Average A <--> B	Area - epithelium	Area - marker of interest	MFI - marker of interest	Area - neuriteness	Relative area - marker of interest per total epithelium	Realtive area - neuriteness per total epithelium	Realtive area - neuriteness per marker of interest	Area - marker of interest + parabasal layer	Average height between marker of interest and apical layer	Average height between marker of interest and basal layer	Area - intact net	Flooded area	Relative area - flooded area per total epithelium	Relative area - intact net per total epithelium	Relative area - intact net per area neuriteness	Relative area - intact net per area MOI	Height MOI	MFI EP	Area - intact net with holes	Relative area - intact net with holes per total epithelium	Relative area - intact net with holes per area neuriteness	Relative area - intact net with holes per area MOI	Area - upper layer	Area - lower layer	Relative area - upper layer per total epithelium	Relative area - lower layer per total epithelium
P001	43	81.4492	0.0503145	242.601	134467	63014.8	8791.85	18134.9	0.470775	0.1349	0.289125	68578.1	102.974	6.15988	14152.5	112710	0.83865	0.104919	0.778009	0.225745	133.467	7171.63	21110.8	0.156558	1.16083	0.336431	64960.6	6330.73	0.479034	0.0490311
P002	32	284.391	0.0503145	358.419	152848	63541.4	16511.9	19098.9	0.4157	0.125	0.3006	69775.8	183.583	11.039	11286.9	136920	0.8958	0.073844	0.590973	0.177631	163.797	11817.7	15440	0.101015	0.808423	0.242991	82647.4	6659.44	0.540716	0.043569
P003	35	21.7924	0.0503145	499.15	286401	83304.6	10927.5	23798.7	0.2948	0.084825	0.2845	107938	251.414	19.3972	17249.9	258173	0.89785	0.061537	0.724162	0.206149	228.339	7913.84	24959	0.0895631	1.03882	0.297299	179196	23603.4	0.623794	0.0803691
P004	40	132.389	0.0503145	370.567	203979	74718.7	13960	22342.6	0.36705	0.109685	0.300975	85819.5	182.202	15.2294	18688.2	173003	0.8477	0.091772	0.841706	0.253825	173.136	11817.4	30775.3	0.151267	1.38452	0.417157	117342	11888.3	0.573857	0.0589148
P005	50	135.385	7.54717	234.71	136391	43825.8	6984.36	13053.3	0.320967	0.0955133	0.295767	53412.7	136.817	20.0835	9375.22	123334	0.904633	0.0686285	0.704654	0.209266	77.8095	5829.85	12731.8	0.0929359	0.952399	0.283113	82404.5	8305.81	0.603299	0.0614414
P006	45	175.429	0.116352	217.946	114954	32293.4	16618.8	8388.48	0.2757	0.0735667	0.2697	46859.5	117.396	34.9038	5603.59	105801	0.9217	0.0493088	0.669211	0.180873	65.6459	12575.9	8879.53	0.0761196	1.03414	0.275266	67329.2	15331.8	0.599124	0.125174
P008	36	21.7924	0.0503145	350.927	211020	74689	11835.7	18984.7	0.348865	0.0886725	0.2411	119928	124.647	60.1664	12797.6	190311	0.904125	0.0594799	0.592778	0.14804	166.114	9693.48	20059	0.0931164	0.894067	0.226129	89333.2	46843	0.425459	0.22492
P012	28	73.0046	0.0503145	282.454	155241	54160.9	6722.59	14686.2	0.34815	0.093845	0.266717	70602.1	139.389	18.2024	8556.7	144050	0.929967	0.0538685	0.516539	0.142856	124.863	5299.07	11032.6	0.0691649	0.663363	0.183962	83225.2	16719.4	0.534205	0.11041
P014	48	310.27	0.113208	277.625	169136	50518.1	8046.67	14094.1	0.283907	0.079075	0.204	62285.6	123.645	41.9658	11169.9	150908	0.897525	0.0627196	0.58704	0.159829	56.8927	9528.58	18470.8	0.103985	0.912536	0.249676	91074.3	13452.1	0.523611	0.0803475
P017	43	60.7464	0.0503145	191.405	90034.2	12145.8	3734.16	3102.41	0.1335	0.0337525	0.11955	18198.9	54.3988	18.3552	1469.26	88507.4	0.9841	0.0153015	0.147821	0.0400905	24.0253	6812.76	1682.37	0.0175208	0.169261	0.0459053	50315.8	12595.7	0.583632	0.149391
P018	48	21.7924	0.0503145	331.374	182756	80284.6	5725.01	19870.6	0.435825	0.108298	0.2491	92796	101.091	2.63	10282	168283	0.92055	0.0564407	0.517421	0.129875	227.653	4875.05	13819.6	0.0757747	0.687792	0.173703	89536.5	7443.06	0.487956	0.0445313
P019	33	81.7216	0.0503145	262.465	91472	0	0	0	0	0	0	0	0	0	0	91472	1	0	0	0	0	5554.6	0	0	0	0	EXCLUDED	EXCLUDED	EXCLUDED	EXCLUDED
P020	44	295.56	8.49057	250.957	135704	50454.6	13842.7	14593	0.374	0.106423	0.2869	66465.6	105.074	21.0786	11212.2	116188	0.8597	0.0800647	0.741664	0.217837	124.804	10379	17450.5	0.125662	1.17082	0.340669	66839.4	18402.8	0.489314	0.136641
P021	43	289.567	0.091195	337.97	195968	54310	9493.29	15349.7	0.26476	0.07466	0.22056	67816.9	170.064	12.6773	11700.6	170341	0.87616	0.0569083	0.56682	0.161219	118.272	8021.81	20844.3	0.100706	0.978413	0.281717	127019	16647.9	0.58785	0.0798016
P022	39	195.315	0.0503145	451.026	194687	56303.3	8365.7	16676.9	0.3432	0.0998975	0.223725	62379.9	126.503	9.14323	12128	165651	0.81895	0.071647	0.544015	0.163406	192.52	8521.96	18964.9	0.112885	0.845964	0.253488	87057.9	11221.8	0.461829	0.0740184
P024	36	26.6957	0.0503145	379.516	215805	98366.1	9220.54	26145.9	0.4512	0.121113	0.2619	126134	119.296	35.6865	15703.3	193720	0.896367	0.0735034	0.52658	0.146448	224.533	8358.55	21490.6	0.101078	0.721471	0.201322	88717.8	26164.3	0.412824	0.123808
P025	35	108.69	10.3774	258.323	153143	65781.5	10917.3	16720.8	0.430067	0.109573	0.254767	97980	72.3764	37.506	9160.38	140642	0.9169	0.060781	0.542285	0.14117	148.44	9131.37	12239.1	0.0816078	0.723734	0.189265	54127.3	33060.9	0.355041	0.213712
P026	37	77.9079	1.91824	334.044	204219	47481.1	12239	14064.8	0.230225	0.0682725	0.3024	54610.8	234.042	6.73728	10845.2	185018	0.90655	0.0526418	0.794769	0.241789	93.2643	7580.85	16063.5	0.0779556	1.19944	0.366463	148675	8062.64	0.730691	0.0390845
P027	41	55.2983	0.0503145	244.064	183705	74089	7887.39	21194.9	0.415683	0.118583	0.288667	95152.7	125.584	14.3666	13691	163772	0.888267	0.0767449	0.648715	0.187745	104.113	6502.51	19031.7	0.106103	0.906984	0.26251	86402.8	20730	0.458272	0.111366
P029	32	92.6178	0.0503145	372.436	208626	74500.2	8748.28	25787.8	0.356867	0.12292	0.353567	76199.6	225.454	1.7215	20635.8	169470	0.8176	0.0976341	0.805068	0.288006	145.261	5902.26	31984	0.149256	1.22566	0.439334	132001	2065.67	0.632513	0.0103222
P031	34	76.2735	0.0503145	413.48	218495	106657	7407.33	24816.9	0.480567	0.11244	0.2356	131251	132.864	32.5469	14637.1	200009	0.915633	0.0665423	0.593399	0.140037	248.069	6180.98	18599.3	0.0846493	0.755459	0.17837	85118.1	26720.1	0.399021	0.120374
P033	37	211.387	5.34591	303.027	183318	104458	18221.5	27589.3	0.574633	0.151533	0.264533	126179	94.2524	19.9493	20442.4	118908	0.633133	0.112066	0.741486	0.196269	188.826	14642.2	40425.2	0.222872	1.46218	0.387214	53856	24682.6	0.286126	0.137322
P035	39	321.166	7.2327	284.142	153464	19427	4463.7	5183.94	0.141175	0.03768	0.132325	23386.6	69.577	8.50807	2294.14	150784	0.980475	0.0167128	0.202611	0.0541111	52.2847	7050.61	2679.06	0.0195203	0.234979	0.0628028	89654.5	9447.82	0.649498	0.0681121
P039	34	248.161	0.169811	373.975	199028	60052	13868.8	17356	0.30185	0.08743	0.28965	75252.5	222.816	19.448	13241.8	165501	0.8369	0.0666168	0.762352	0.220721	131.711	8889.5	19326.3	0.0969556	1.11081	0.321278	123520	13799.2	0.620916	0.0695703
P040	27	116.862	0.0503145	178.019	93898	28364.2	10167.8	8246.06	0.289733	0.08485	0.3034	38073.8	98.7745	21.8011	5974.19	86036.3	0.918333	0.0623003	0.766008	0.2363	57.4429	7866.86	7762.85	0.0805798	0.975455	0.299837	55387.3	9899.22	0.598268	0.109288
P041	33	120.131	0.0503145	276.291	168708	61204.6	11882.3	16419.1	0.355833	0.0951333	0.262667	74998	157.714	16.1162	11913.2	147631	0.879367	0.0685234	0.684002	0.181569	102.46	8512.59	20419.2	0.117051	1.13928	0.304037	93212.6	14283.2	0.558167	0.0859736
P042	39	43.5849	0.0503145	404.097	224611	33594.6	6204.17	10322.4	0.12795	0.039315	0.15365	48105.1	148.561	8.1225	7652.59	212452	0.9537	0.0291465	0.37068	0.113896	73.2027	8643.48	12157.5	0.0463042	0.58889	0.180943	167555	22627.4	0.638169	0.0861813
P043	34	71.3702	0.0503145	285.825	160107	89453.6	9931.05	20704.9	0.5461	0.128367	0.236367	100921	93.9457	12.2262	9606.85	147805	0.9224	0.0603266	0.469143	0.111481	179.653	8838.01	12650.2	0.0791901	0.614725	0.14604	58023.4	12502.5	0.379606	0.0735931
P044	30	241.896	0.157233	325.935	203348	51347	16868.6	18875.5	0.249716	0.091712	0.35402	61543.2	227.255	46.2373	16800.7	171306	0.84362	0.0817699	0.892644	0.316146	52.4434	10173.6	25738.4	0.125205	1.40646	0.493873	140584	11416.5	0.69313	0.0571432
P045	47	86.3525	3.01887	296.529	160360	37979.8	10924.5	10916.1	0.2418	0.069462	0.28194	52027.3	193.487	17.9901	7557.68	148789	0.92636	0.048328	0.646995	0.188877	85.0519	7016.22	11155.2	0.0710012	0.935373	0.275686	108001	13224.3	0.669489	0.0826413
P046	32	64.5601	0.0503145	297.867	183578	31205.5	3874.33	8940.71	0.1698	0.0486625	0.143175	42657.4	73.8851	11.0692	6875.3	172949	0.94175	0.0375077	0.383273	0.109786	56.6857	6264.05	10331	0.0565499	0.572912	0.164203	97720.3	24489.7	0.527784	0.131276
P048	37	148.461	18.8679	273.387	161199	63069	15438.4	19191.1	0.39026	0.1181	0.30258	77427.7	128.544	17.1369	16151.3	134076	0.8349	0.0989395	0.836234	0.253391	127.706	12106.8	26526	0.161267	1.36021	0.412128	82826.2	15289.3	0.508674	0.100956
P050	30	224.19	0.345912	338.678	181896	44384.8	15555.7	13594.3	0.244875	0.07508	0.305675	51732.1	227.714	11.9477	11456.2	156063	0.857475	0.0634752	0.837731	0.257475	99.016	9091.68	19655	0.108916	1.4366	0.441719	129884	7556.26	0.712345	0.0423829
P052	35	57.4775	3.11321	257.657	131097	62065.5	11511.7	16556.2	0.477133	0.127067	0.267067	84124.3	83.6353	24.4478	11802.2	111103	0.847467	0.0902169	0.710614	0.190675	149.574	9267.74	18793.6	0.143452	1.13023	0.30356	46753.5	20658.2	0.356251	0.156922
P053	36	57.7499	0.0503145	427.432	219254	40023.6	4422.86	9087.23	0.1813	0.0412967	0.1472	57357.2	142.336	20.8668	4534.1	212788	0.9703	0.0208294	0.203068	0.0493023	215.468	5164.37	6233.94	0.0286626	0.392199	0.0904204	136753	24024.4	0.611533	0.105559
P057	32	218.197	8.49057	223.639	119463	36251	13878.2	10188.5	0.303325	0.0852175	0.2831	44131	134.312	12.1392	8637.67	104408	0.874325	0.0721504	0.848833	0.240744	77.1881	9477.78	14165	0.118075	1.37724	0.391011	74834.6	6444.41	0.627009	0.0539391
P059	37	52.8466	1.60377	439.809	283602	84999.1	11810	28824.9	0.30405	0.1035	0.338	103465	266.818	12.4184	24358.6	246808	0.86795	0.0876269	0.842548	0.285066	160.572	8211.92	35773.5	0.128294	1.24288	0.419869	178339	18364.9	0.626726	0.0623072
P061	36	38.4092	0.0503145	259.38	133150	45157.1	10452.4	12612.7	0.34193	0.094565	0.2584	65824	132.801	50.8543	7864.5	120759	0.90755	0.0595928	0.4945	0.136755	75.7247	8154.3	12258.6	0.0925064	0.767755	0.21261	67089.6	19025.5	0.498972	0.147712
P062	44	21.7924	0.0503145	313.415	162438	62176	13293.9	17189.8	0.3822	0.10545	0.2758	79953.8	143.834	21.5048	11910.3	145053	0.8944	0.0727827	0.689108	0.190236	148.076	10366.1	15898	0.0975706	0.925545	0.255235	81845.3	18030.9	0.50288	0.112777
P064	24	219.286	0.254717	344.123	158354	48244.6	14262.1	14938.4	0.30715	0.094645	0.30855	53832.2	211.414	8.51145	11792.3	139480	0.88225	0.0743328	0.785808	0.242666	124.197	9397.99	18351.3	0.114669	1.21342	0.375259	103247	6519.54	0.648669	0.0420856
P065	43	353.31	0.0503145	217.138	99703	32830.5	16104	7245.46	0.3293	0.07267	0.2207	41549.6	113.8	15.1414	2340.95	97745	0.9804	0.0234793	0.323093	0.0713041	88.1968	11771	2545.07	0.0255265	0.351265	0.0775215	57851.9	7855.87	0.580242	0.0787927
P066	27	21.7924	0.0503145	219.136	134669	34996.8	14589	10549.2	0.242867	0.0723767	0.288533	46657.3	137.219	24.602	7828.81	123027	0.922267	0.0524458	0.632484	0.188215	57.3149	10261.5	11222.1	0.0752812	0.895271	0.267243	87355.6	12093	0.658782	0.0966102
P067	33	45.2193	0.110063	440.256	252283	71410.5	14749.1	23694.8	0.267875	0.0901625	0.251375	74334.2	189.434	0.95525	19077	218132	0.870075	0.073398	0.601741	0.20395	154.944	15334.2	29705.8	0.113679	0.938536	0.316037	168292	3286.47	0.627516	0.0111484
P068	23	35.9575	0.0503145	213.677	140340	58070.6	8541.53	14004.3	0.4286	0.10272	0.239933	85071.8	74.1369	27.5114	5785.05	132831	0.946967	0.0402268	0.396616	0.0963482	112.029	6636.21	6939.53	0.0478989	0.473243	0.115156	49898.4	32133.3	0.378665	0.191057
P069	22	140.561	0.0503145	243.403	135839	48214.5	6006.54	14255	0.3602	0.105397	0.296267	53199	111.839	9.50453	9772.47	123345	0.909	0.0709722	0.676605	0.203508	122.06	4870.69	12085.8	0.0876625	0.835777	0.251657	81337.8	6148.35	0.593663	0.0450634
P071	45	257.695	0.103774	242.45	125213	58506.4	16349.5	17494.6	0.465925	0.1395	0.29975	75268	84.9847	19.7722	14898.1	82652.4	0.6587	0.118431	0.849215	0.254571	137.693	13234.2	25210.6	0.200228	1.43503	0.43029	48832.3	17874.7	0.387416	0.14667
P072	34	21.7924	0.0503145	184.621	95205.3	0	0	0	0	0	0	0	0	0	0	95205.3	1	0	0	0	0	4551.14	0	0	0	0	EXCLUDED	EXCLUDED	EXCLUDED	EXCLUDED
P073	31	241.624	0.22327	385.603	238994	91507.1	9061.19	27112.4	0.402375	0.119705	0.295475	96707.7	227.502	5.5506	22124	189515	0.76805	0.0973298	0.810127	0.240026	152.55	6708.75	40791.4	0.179529	1.48888	0.441962	141790	5679.81	0.575653	0.0219063
P074	28	166.712	0.974843	182.701	108193	30776.5	11357.1	8872.07	0.281333	0.0808033	0.286433	45397.8	95.2658	21.9371	6662.19	98737.7	0.9147	0.0604045	0.746568	0.214141	65.4978	7941.74	9311.65	0.0840225	1.03535	0.297399	61419.6	14688.5	0.564386	0.142381
P075	31	46.3089	0.0503145	300.113	171620	39918.2	11671.2	11222	0.23604	0.066368	0.22484	55528.7	130.862	23.4975	8250.55	159844	0.93046	0.0487496	0.584066	0.164349	84.973	10196.8	11631.9	0.0687105	0.822923	0.231567	98033.4	20484.7	0.582346	0.122384
P077	21	151.185	1.32075	277.804	157374	56366.5	10995.9	14473.4	0.361	0.0928325	0.253475	68485.9	136.273	23.995	10420.1	142489	0.9041	0.0670531	0.700308	0.178864	117.536	8177.93	15240.6	0.0981401	1.02751	0.262428	87882	13125.1	0.556459	0.0825164
P079	31	81.7216	0.0503145	293.916	157205	45780.8	5025.47	13781	0.2929	0.0881	0.228725	53401.8	100.409	8.27877	10443.6	140275	0.892	0.0667816	0.5698	0.175553	109.259	5146.14	15409.6	0.098071	0.836218	0.258466	85045.6	10049.2	0.544378	0.0642114
P080	38	46.0365	0.0503145	367.871	207691	77518.6	4159.45	19562	0.37236	0.093466	0.20112	85367.2	98.0595	6.90136	10422.1	192461	0.92756	0.0487009	0.412365	0.104189	186.818	4452.57	13777	0.0642215	0.545618	0.138104	99514.7	11674.3	0.475097	0.0590654
P083	23	91.2558	0.81761	542.618	307768	114815	9893.76	30059.2	0.3751	0.09811	0.2623	150161	226.6	36.1019	20605.5	274721	0.8918	0.0673542	0.675181	0.177071	279.916	7643.72	32216.7	0.105618	1.04452	0.27395	156569	33051.1	0.507027	0.10686
P087	32	405.339	0.122642	455.863	291990	117742	10076	32516.8	0.40674	0.112382	0.277	147818	181.877	31.2224	23874	247196	0.846	0.0819562	0.738551	0.204835	242.763	7370.58	39832.3	0.137206	1.24229	0.345051	141468	32706.3	0.477961	0.114993
P105	25	104.059	9.43396	198.094	115949	50279.6	7047.87	15012	0.433233	0.129033	0.299067	63317	102.744	7.54363	11714.1	94236.9	0.813467	0.100524	0.77423	0.233186	87.8063	5515.54	17519	0.150334	1.15778	0.348868	52445.6	9908.09	0.452777	0.0857661
P106	24	208.935	8.1761	291.427	151477	74749	8214.42	23206.9	0.509233	0.156867	0.3083	86993.3	104.292	0.641133	16432.2	122697	0.807867	0.111184	0.70344	0.217444	186.494	6791.59	23164.4	0.156432	0.986919	0.305517	64505.9	5156.34	0.397824	0.0406004
P117	25	239.444	0.125786	399.132	233331	74677.4	12312.8	23251.3	0.323867	0.100697	0.311233	84643.1	203.448	9.40333	17194.4	209365	0.895133	0.0746884	0.74108	0.230392	186.28	8694.59	23424.9	0.102251	1.01159	0.314198	147032	10501.4	0.62647	0.044752
P118	20	34.3231	0.072327	274.113	177532	108765	7378.05	27551.5	0.6119	0.15525	0.254375	128528	74.0656	22.5668	18306.7	148188	0.834825	0.103288	0.664072	0.16942	177.481	6628.88	26257.6	0.148231	0.952169	0.243587	49334	19289.9	0.275439	0.111838

## Sheet: Claudin-1
S Table 2. Raw data from bioimage analysis of claudin-1 from FOL visit
PatID	Age	Plasma_S_Estradiol_pg_mL_v3	Plasma_S_Prog_ng_mL_v3	average A <--> B	area - epithelium	area - marker of interest	MFI - marker of interest	area - neuriteness	relative area - marker of interest per total epithelium	realtive area - neuriteness per total epithelium	realtive area - neuriteness per marker of interest	area - marker of interest + parabasal layer	area - upper layer	area - lower layer	average height between marker of interest and apical layer	average height between marker of interest and basal layer	area - intact net	flooded area	relative area - flooded area per total epithelium	relative area - intact net per total epithelium	relative area - intact net per area neuriteness	relative area - intact net per area MOI	height MOI	MFI EP	area - intact net with holes	relative area - intact net with holes per total epithelium	relative area - intact net with holes per area neuriteness	relative area - intact net with holes per area MOI	relative area - upper layer per total epithelium	relative area - lower layer per total epithelium
P001	43	81.4492	0.0503145	242.601	134467	81969.4	6118.21	26993.2	0.61165	0.201525	0.32965	85055.5	48753	3698.49	68.7899	4.25263	21254	88719.8	0.651725	0.159551	0.789752	0.260421	169.558	5212.79	33900.4	0.255255	1.26189	0.416051	0.361453	0.0265961
P002	32	284.391	0.0503145	358.419	152848	81891.7	11401.3	28965	0.5358	0.1895	0.3537	85656	66833	4123.56	143.713	6.5918	22999.1	86061.9	0.5631	0.15047	0.794029	0.280848	208.115	8891.59	40160.7	0.262749	1.38652	0.490413	0.437251	0.0269781
P003	35	21.7924	0.0503145	499.15	286401	120077	9713.77	37021.2	0.42025	0.1312	0.3112	143523	141730	24594.1	210.801	21.0735	31162.7	211640	0.7268	0.111586	0.835383	0.263929	267.275	6812.4	56302.3	0.20238	1.50495	0.478198	0.495724	0.0840405
P004	40	132.389	0.0503145	370.567	203979	94574.6	11131.7	30753	0.465375	0.15175	0.324025	99671.4	103413	5922.03	166.646	6.8225	26665.4	141779	0.69035	0.131877	0.862918	0.280274	197.099	8146.54	45052.6	0.222531	1.43843	0.467767	0.504876	0.0293613
P005	50	135.385	7.54717	234.71	136391	67121.9	8060.6	21193.2	0.491367	0.1544	0.310467	70030.5	66070.4	3061.87	100.904	3.26177	16563	104426	0.771533	0.120043	0.751347	0.23837	130.544	6274.35	26077.8	0.187963	1.15678	0.371793	0.484336	0.0232532
P006	45	175.429	0.116352	217.946	114954	57930.2	13208.2	18110.9	0.4862	0.1529	0.316933	66900.9	47409.1	9615.12	85.0085	14.125	14598.8	75628.6	0.6776	0.122176	0.796065	0.252577	118.812	9647.06	26916.3	0.219365	1.4025	0.442784	0.433441	0.0803824
P008	36	21.7924	0.0503145	350.927	211020	135355	11875.4	41608.5	0.6396	0.196025	0.30545	152867	57080.3	18584.3	83.6163	18.5124	34218.8	125331	0.602	0.160403	0.811695	0.248893	248.798	10094.5	59053	0.275084	1.37942	0.424909	0.271654	0.088748
P012	28	73.0046	0.0503145	282.454	155241	98654.8	7631.18	29289.9	0.63345	0.188017	0.297233	108152	44992.5	11471.2	73.4109	8.67717	20356.2	123876	0.800633	0.129812	0.692423	0.206348	200.366	6370.21	28457	0.180075	0.956054	0.284923	0.288871	0.0768159
P014	48	310.27	0.113208	277.625	169136	105801	6434.36	40741.7	0.631625	0.24405	0.3841	107079	61815.8	1518.83	100.173	1.58188	37652.7	81623.3	0.47685	0.225516	0.923224	0.354776	175.87	5506.98	71954.5	0.430434	1.76642	0.678222	0.359526	0.00885334
P017	43	60.7464	0.0503145	191.405	90034.2	46833.7	9207.21	14616	0.50785	0.158632	0.3073	54460.6	34135	8993.71	69.8725	17.9771	9295.45	77792.1	0.8665	0.10127	0.580588	0.181903	103.556	7653.96	12146	0.13201	0.746576	0.233991	0.390585	0.100713
P018	48	21.7924	0.0503145	331.374	182756	118320	9876.25	39531.7	0.6523	0.216625	0.33335	119893	60253	4143.7	89.6188	3.27705	32343.6	117091	0.647125	0.176078	0.807688	0.271053	238.478	7817.42	52470.8	0.284729	1.30202	0.438033	0.324061	0.0234133
P019	33	81.7216	0.0503145	262.465	91472	31506.8	8991.53	11442.5	0.333433	0.121797	0.364267	32708.1	58464	1501.24	166.935	1.84727	8940.05	74080.9	0.804433	0.095866	0.78567	0.28732	93.6825	5543	12752	0.136872	1.10306	0.406354	0.650379	0.0161685
P020	44	295.56	8.49057	250.957	135704	76585	15558.9	27922.6	0.570033	0.206733	0.3639	79861.3	54147.8	4970.72	93.9782	3.5708	25189.2	69251.9	0.507667	0.186211	0.900118	0.328147	153.408	11474.8	45241.2	0.337492	1.62502	0.591719	0.394598	0.035351
P021	43	289.567	0.091195	337.97	195968	118510	9977.42	37464.1	0.6088	0.1939	0.31838	135270	58974.7	18472	97.7031	18.4985	31137.6	99763.4	0.49194	0.162034	0.830585	0.265923	221.769	7844.35	61382.4	0.32005	1.63537	0.525182	0.292084	0.0990918
P022	39	195.315	0.0503145	451.026	194687	103546	10478.6	37923.8	0.563875	0.204775	0.366575	105364	88494.5	2647.06	149.72	3.23797	34419.6	114147	0.55535	0.186064	0.908432	0.332986	298.069	7941.81	65376.8	0.359846	1.72441	0.630044	0.419985	0.0161482
P024	36	26.6957	0.0503145	379.516	215805	100021	10161.4	33155.2	0.4576	0.152187	0.329167	126412	88541.1	24403.4	134.693	41.5139	25692.6	163360	0.748167	0.11801	0.761428	0.250944	203.309	7490.02	39552.4	0.181283	1.12377	0.371254	0.414179	0.114721
P025	35	108.69	10.3774	258.323	153143	95299.6	10390	32162.8	0.623333	0.210667	0.338333	111257	40983.4	16859.7	63.7346	19.6459	25163.2	92267.8	0.5996	0.165428	0.783312	0.26658	174.942	8565.47	39452.1	0.260661	1.22943	0.420361	0.267287	0.109399
P026	37	77.9079	1.91824	334.044	204219	51195.2	11241.8	16542.9	0.248325	0.0801725	0.323425	59266.5	144088	8935.61	224.887	8.32698	14370.9	174850	0.857775	0.0697147	0.873857	0.282659	100.829	5875.64	22329.5	0.108883	1.39746	0.451945	0.708422	0.0432427
P027	41	55.2983	0.0503145	244.064	183705	104916	7854.46	35049.7	0.574983	0.192433	0.33315	123391	56665.6	22095.7	85.2516	12.0453	29047.6	120375	0.651	0.159984	0.824303	0.275147	146.767	6321.7	46712.7	0.257498	1.3207	0.441323	0.30204	0.122825
P029	32	92.6178	0.0503145	372.436	208626	98111.5	7904.25	32066.7	0.4748	0.153767	0.325567	105369	101097	9417.35	154.28	10.4518	25842.6	146760	0.710833	0.122692	0.795488	0.261235	207.704	5547.79	44063	0.205124	1.33007	0.441806	0.480859	0.0443448
P031	34	76.2735	0.0503145	413.48	218495	144226	8412.31	44566.6	0.6586	0.203767	0.309133	153001	64282.1	9987.13	105.113	9.00853	38416.7	110418	0.510367	0.175025	0.858325	0.265273	299.359	7181.51	78203.2	0.352769	1.72379	0.53254	0.29748	0.0439453
P033	37	211.387	5.34591	303.027	183318	91626	9038.1	27430	0.495433	0.147277	0.293567	125125	49832.4	41559.1	91.7067	41.4291	23204.8	75783	0.41	0.124247	0.833069	0.246415	169.891	7041.01	46901	0.251332	1.69248	0.499087	0.268283	0.234454
P035	39	321.166	7.2327	284.142	153464	71262.5	7946.66	22120.5	0.4636	0.144325	0.30915	72802.5	79882.5	2318.64	132.736	2.50707	14919.2	130935	0.852725	0.0974251	0.669754	0.208082	148.899	6120.21	20758.7	0.135136	0.929669	0.288599	0.521466	0.0149468
P039	34	248.161	0.169811	373.975	199028	81852.9	11434.7	28051.9	0.41145	0.1406	0.3418	91234.7	107530	9644.82	191.455	12.5532	23394	128808	0.6479	0.116673	0.828271	0.283724	169.966	7401.95	42486.7	0.210669	1.49202	0.512516	0.539901	0.0486513
P040	27	116.862	0.0503145	178.019	93898	37780.6	9666.17	12531	0.392633	0.13025	0.3317	44297.8	49171.9	6935.34	89.4659	10.4246	10568.2	67300.3	0.730067	0.110066	0.847476	0.281289	78.1281	6771.82	16583.3	0.171041	1.29045	0.428006	0.530906	0.0763461
P041	33	120.131	0.0503145	276.291	168708	80288.5	9347.82	26982.3	0.472867	0.159067	0.337067	91884.4	76321.3	12098.5	122.767	11.6717	21706.1	108865	0.653	0.127869	0.803467	0.270866	141.852	6524.54	35958.1	0.211425	1.32517	0.446439	0.45587	0.0712687
P042	39	43.5849	0.0503145	404.097	224611	82326.7	12252.2	27762.9	0.35375	0.119445	0.33815	89442.4	136403	5494.8	213.039	7.03385	24108.2	187437	0.84205	0.103468	0.863757	0.292055	184.025	7526.33	35280	0.150691	1.2499	0.422522	0.619954	0.0248444
P043	34	71.3702	0.0503145	285.825	160107	93577.2	9606.25	29199.4	0.5659	0.177267	0.314033	108635	50752.9	15763.7	83.9887	18.6694	24399	78118.2	0.538933	0.14625	0.818849	0.256912	183.167	7616.51	48061.7	0.279118	1.5333	0.479848	0.341926	0.0920504
P044	30	241.896	0.157233	325.063	203305	75924	11921.1	26745.3	0.3735	0.13112	0.35124	84778.2	116907	10473.7	180.608	11.0948	24512.3	142324	0.7017	0.120005	0.913394	0.321932	133.361	7493.5	43512.9	0.212833	1.61486	0.569982	0.574242	0.0522766
P045	47	86.3525	3.01887	295.547	160360	67663.9	9627.91	23999.5	0.42128	0.14852	0.3525	72267.3	87890.5	4805.48	152.971	6.92804	20742.1	115025	0.71808	0.128109	0.862888	0.304729	135.648	6469.98	34866.2	0.213324	1.42904	0.506682	0.546471	0.032244
P046	32	64.5601	0.0503145	297.867	183578	88328.3	8243.87	29233.9	0.482375	0.159975	0.33065	97107.5	85935.8	9235.83	128.431	9.4858	24469.7	128764	0.70085	0.134227	0.835611	0.276676	159.95	6167.91	40175.4	0.219766	1.37155	0.453402	0.467553	0.0496793
P048	37	148.461	18.8679	273.387	161199	80074.6	12169.2	28938.7	0.49526	0.17784	0.35704	86833.5	73490.8	7633.21	117.584	8.21286	25687.4	96005.8	0.60564	0.156963	0.87726	0.314152	147.59	8614.66	45008.3	0.272791	1.51647	0.544447	0.453882	0.0508537
P050	30	224.19	0.345912	338.678	181896	57645.5	11710.3	19018.5	0.31875	0.10522	0.329025	65278.4	116262	7988.56	207.999	12.2463	17073.4	133534	0.7318	0.0944247	0.898061	0.295459	118.432	6568.97	30830.2	0.170309	1.62911	0.535541	0.636435	0.044806
P052	35	57.4775	3.11321	257.657	131097	91249.9	11112.8	30883.2	0.697033	0.235567	0.3381	101064	29790.5	10057.1	50.1054	10.7632	26662.6	53003.5	0.3924	0.203106	0.861377	0.291622	196.789	9457.06	47106.6	0.358551	1.51768	0.515135	0.223477	0.0795044
P053	36	57.7499	0.0503145	427.432	219254	127003	7598.46	37676.7	0.575267	0.170147	0.2847	141223	80607.9	15419	105.799	16.5362	31739.2	132127	0.609267	0.143011	0.796236	0.231724	305.097	6130.04	64899.3	0.291319	1.5331	0.456969	0.371653	0.0709767
P057	32	218.197	8.49057	223.639	119463	53947.6	15689.9	19695.3	0.451	0.16475	0.364575	55283.4	63964.7	1534.12	115.753	2.1733	18692.6	75048.6	0.62885	0.156338	0.947927	0.345677	105.712	10124.6	35843.8	0.299365	1.80123	0.657284	0.536043	0.0128344
P059	37	52.8466	1.60377	425.993	283561	89614.1	14065.8	30096.4	0.3193	0.108	0.335	106537	175110	18836.8	237.567	18.6754	25378.6	247085	0.8678	0.0916493	0.836032	0.281806	169.75	7889.78	33635.7	0.121959	1.10191	0.372935	0.614837	0.0658723
P061	36	38.4092	0.0503145	259.38	133150	64281	8736.4	21172.2	0.4973	0.1639	0.329325	75817.1	57098.9	11769.9	104.352	15.9766	17506.3	94964.1	0.71965	0.136971	0.829879	0.273773	139.051	6429.01	26713.1	0.20582	1.25345	0.414159	0.410926	0.0917662
P062	44	21.7924	0.0503145	313.415	162438	83241.1	12609	27549.7	0.5087	0.168	0.32965	99426.3	62641.7	16554.7	111.19	22.9862	21385.6	129652	0.8012	0.130289	0.774598	0.255414	179.239	9774.85	29223.8	0.177658	1.05354	0.347589	0.386775	0.104531
P064	24	219.286	0.254717	344.123	158354	60966.5	9131.09	21313.5	0.39	0.13655	0.3499	64973.3	92682.6	4704.71	185.406	6.7105	18621.9	108608	0.67985	0.120131	0.876847	0.306902	152.007	6341.35	34083.3	0.220841	1.60854	0.563122	0.579527	0.0304611
P065	43	353.31	0.0503145	217.138	99703	56566.9	13828.9	21181	0.5674	0.2124	0.3744	57338	42316.8	778.785	79.2711	0.844	18384	55983.6	0.5615	0.184388	0.86795	0.324996	137.023	10440.2	32735.2	0.328327	1.5455	0.578698	0.424428	0.00781104
P066	27	21.7924	0.0503145	219.136	134669	68868.9	13272.5	24689.5	0.519233	0.1841	0.3561	71046.7	62945.9	2854.66	97.8456	2.67597	20962.1	99094.4	0.7408	0.155587	0.843285	0.300517	118.615	9422.01	30394.7	0.223504	1.20623	0.430495	0.45536	0.0253993
P067	33	45.2193	0.110063	440.256	252283	115402	12996.3	42820.1	0.454875	0.169125	0.3724	120235	131116	5763.96	195.546	7.1866	40572.5	154057	0.61125	0.160205	0.947164	0.352711	237.523	9100.63	80297.6	0.316018	1.86735	0.693817	0.521166	0.0239629
P068	23	35.9575	0.0503145	213.677	140340	85326.1	9440.52	25215	0.598467	0.1731	0.287067	106967	30795.5	24218.5	46.8132	19.7776	16746.5	94209.4	0.722267	0.109173	0.599335	0.177274	147.087	7761.21	25903.3	0.163483	0.866827	0.260756	0.237092	0.164462
P069	22	140.561	0.0503145	243.403	135839	48800.7	8193.64	16614.2	0.366067	0.124367	0.341067	50301.7	83733.2	3305.13	136.637	3.49153	12017	117603	0.8623	0.0894898	0.722682	0.247689	103.274	5200.68	15522.1	0.115572	0.931922	0.320181	0.610479	0.0234283
P071	45	257.695	0.103774	242.45	125213	81373	17935.3	29894	0.65415	0.2386	0.36625	88801.2	35645.5	8194.93	64.0376	10.5394	27387.8	49651.1	0.394275	0.218327	0.914978	0.335505	167.873	15220	54213.6	0.433792	1.81797	0.66616	0.28095	0.0648917
P072	34	21.7924	0.0503145	184.621	95205.3	62441.2	5649.62	18315.1	0.6637	0.195167	0.2932	73206.9	21420.6	11343.5	36.0866	15.0305	10192.3	81968.6	0.858533	0.109848	0.554132	0.162915	133.504	5056.29	12388.5	0.133649	0.670088	0.197203	0.221093	0.115181
P073	31	241.624	0.22327	385.603	238994	120820	12381.6	43588.9	0.5279	0.192975	0.362975	124199	114300	3873.96	185.123	3.31715	37686.5	147306	0.60155	0.166426	0.865638	0.314016	197.163	8484.79	73090.5	0.320116	1.68111	0.608644	0.458776	0.0133314
P074	28	166.712	0.974843	182.701	108193	53345.4	10865	16826.1	0.495933	0.1573	0.316233	61226.5	45611.2	9216.34	68.6077	12.6894	14288.6	68325.9	0.641	0.133736	0.849085	0.268676	101.404	7863.38	23507.4	0.22022	1.39299	0.441633	0.416912	0.0869322
P075	31	46.3089	0.0503145	300.113	171620	74408.7	11444.8	25473.7	0.43288	0.1481	0.34184	91072.6	79542.3	17669.5	126.296	23.0821	22407.1	111494	0.64976	0.130451	0.879758	0.301067	150.735	7810.7	40267	0.234315	1.57461	0.540048	0.463544	0.103572
P077	21	151.185	1.32075	277.804	157374	87036.1	13097.8	29193.5	0.553225	0.185675	0.3357	88236.9	68802.1	1535.57	109.366	1.59897	26520.8	93379.9	0.59315	0.168675	0.909177	0.305217	166.839	9531	50608.9	0.321817	1.73651	0.583008	0.437089	0.00966606
P079	31	81.7216	0.0503145	293.916	157205	63850.8	7267.42	18664	0.4093	0.11997	0.28675	83899	72603.2	20692.9	113.664	31.9291	12931.9	134762	0.85465	0.0832513	0.663573	0.19506	148.323	4993.38	19543.5	0.126118	0.986973	0.292796	0.459367	0.130969
P080	38	46.0365	0.0503145	367.871	207691	96243.6	6203.22	27195.7	0.46582	0.132702	0.27756	120397	85716.4	25731.1	138.843	34.0269	15465.1	188010	0.904	0.0754001	0.511011	0.143914	195.001	4661.79	19638.7	0.0957833	0.643898	0.181609	0.409285	0.124891
P083	23	91.2558	0.81761	542.618	307768	105525	6864.3	32140	0.344703	0.105042	0.28525	136728	176456	24369	235.152	70.0401	27655.1	237959	0.7703	0.0903515	0.755937	0.223035	237.425	5340.42	57089.9	0.187054	1.4668	0.43829	0.572292	0.0788434
P087	32	405.339	0.122642	455.863	291990	143998	9742.55	46957.6	0.49814	0.16268	0.3261	178569	110622	37369.7	148.474	32.9948	39725	160956	0.54518	0.137243	0.843036	0.275466	274.394	6860.23	74464.6	0.256191	1.57562	0.515565	0.370274	0.131593
P105	25	104.059	9.43396	198.094	115949	65053.7	7717.55	22090.6	0.560033	0.189833	0.337767	77031.2	38590.7	11925.8	72.8956	13.0891	18691.6	62913.9	0.545533	0.16054	0.84193	0.28495	112.109	5943.92	31247.4	0.268216	1.39967	0.474863	0.333049	0.103762
P106	24	208.935	8.1761	291.427	151477	108883	9029.77	33197.9	0.7269	0.223833	0.3129	123790	25953.5	16130.3	46.4136	16.5235	26928.2	84908.1	0.5626	0.181284	0.814306	0.256957	228.49	7670.93	45677.4	0.302399	1.36479	0.429815	0.162382	0.106057
P117	25	239.444	0.125786	399.132	233331	91645.6	16030.8	32063.6	0.3953	0.138967	0.350367	94768	137821	3632.15	190.448	3.2783	27120.8	179408	0.761733	0.117789	0.841991	0.296142	205.405	9897.4	40952.1	0.179094	1.26892	0.44829	0.588462	0.0152165
P118	20	34.3231	0.072327	274.113	177532	104176	10944.8	33282.1	0.5855	0.187475	0.322525	147844	29176.2	43018.6	50.2455	45.029	28573.3	55349.4	0.307725	0.161022	0.859464	0.277912	178.839	8319.7	53056.3	0.297863	1.58715	0.511266	0.162464	0.245591

## Sheet: ZO-1
S Table 2. Raw data from bioimage analysis of ZO-1 from FOL visit
PatID	Age	Plasma_S_Estradiol_pg_mL_v3	Plasma_S_Prog_ng_mL_v3	average A <--> B	area - epithelium	area - marker of interest	MFI - marker of interest	area - neuriteness	relative area - marker of interest per total epithelium	realtive area - neuriteness per total epithelium	realtive area - neuriteness per marker of interest	area - marker of interest + parabasal layer	area - upper layer	area - lower layer	average height between marker of interest and apical layer	average height between marker of interest and basal layer	area - intact net	flooded area	relative area - flooded area per total epithelium	relative area - intact net per total epithelium	relative area - intact net per area neuriteness	relative area - intact net per area MOI	height MOI	MFI EP	area - intact net with holes	relative area - intact net with holes per total epithelium	relative area - intact net with holes per area neuriteness	relative area - intact net with holes per area MOI	relative area - upper layer per total epithelium	relative area - lower layer per total epithelium
P001	43	81.4492	0.0503145	242.601	134467	112825	7741.82	23177.6	0.835175	0.1721	0.20605	126773	3826.53	17814.6	4.22385	15.3159	8027.45	123267	0.91635	0.0595119	0.330383	0.070932	223.061	7420.05	10997.4	0.0819607	0.451303	0.0978516	0.027025	0.137797
P002	32	284.391	0.0503145	358.419	152848	112124	10238	29453.6	0.7336	0.1927	0.2627	124100	28028.9	12695.5	54.9164	22.9545	14936.1	134197	0.878	0.0977187	0.507108	0.133211	280.548	8661.19	19451.9	0.127263	0.660425	0.173486	0.183377	0.0830593
P003	35	21.7924	0.0503145	499.15	286401	216624	5661.1	56557	0.75685	0.1974	0.2609	237734	44119.6	25657.5	74.9012	17.5268	36478.3	208157	0.7272	0.126772	0.642008	0.167565	406.722	5043.81	75532	0.262185	1.32775	0.346582	0.154097	0.0890407
P004	40	132.389	0.0503145	370.567	203979	130126	4784.76	26465.2	0.63875	0.129925	0.20495	143953	44773.3	29053.9	16.6767	19.3647	10422.6	189377	0.92845	0.0509468	0.392635	0.0823539	334.525	4290.95	14690.7	0.0718798	0.556278	0.116934	0.218724	0.142399
P005	50	135.385	7.54717	234.71	136391	105121	4590.14	21181.4	0.769	0.154367	0.200067	119420	13710.2	17559.9	21.5716	18.8141	5555.49	129809	0.953267	0.0394865	0.246326	0.0505777	194.324	4265.45	6642.86	0.047092	0.292019	0.0601607	0.100311	0.130706
P006	45	175.429	0.116352	217.946	114954	92499.5	8835.26	21087.2	0.8117	0.1856	0.228467	102572	7929.42	14525.6	11.9116	15.1225	9318.04	100532	0.8808	0.078961	0.430483	0.0980809	190.912	8331.48	13303.8	0.11112	0.607676	0.13834	0.0653565	0.122935
P008	36	21.7924	0.0503145	350.927	211020	153659	7485.8	34351.5	0.720825	0.160825	0.22295	198384	5059.72	52301.6	11.5521	41.852	16779.1	182192	0.867525	0.0777022	0.473326	0.106734	297.523	6841.53	28231.6	0.129591	0.775037	0.175847	0.0250096	0.254166
P012	28	73.0046	0.0503145	282.454	155241	53988.4	5093.86	9906.37	0.345267	0.0633533	0.184583	99924	47231.7	49321	9.76995	92.2988	599.788	154680	0.996583	0.0036763	0.0552474	0.0106145	180.385	4459.68	657.121	0.00401867	0.060626	0.0115714	0.302751	0.320025
P014	48	310.27	0.113208	277.625	169136	132193	4586.48	28177.9	0.78175	0.16735	0.21345	147416	17850.2	19088.2	28.7425	14.3399	10521	153934	0.9099	0.0621251	0.363945	0.0785566	234.543	4331.72	14843.7	0.0879325	0.5127	0.110986	0.101947	0.116283
P017	43	60.7464	0.0503145	191.405	90034.2	47747.1	6093.3	9838.8	0.5241	0.107825	0.205025	84281.9	3979.59	38307.5	0.3512	65.4274	2255.56	87807.8	0.9758	0.0246415	0.22401	0.0461832	125.627	5445.53	2372.06	0.0258732	0.234437	0.0483528	0.0424369	0.433473
P018	48	21.7924	0.0503145	331.374	182756	122629	7264.89	25865.8	0.668275	0.14125	0.21175	164252	10833.5	47834.8	0.156869	0.0039637	8784.78	171468	0.93805	0.0485062	0.342342	0.0734733	331.213	6855.48	9878.67	0.0544563	0.383383	0.0822792	0.0581728	0.265551
P019	33	81.7216	0.0503145	262.465	91472	54965.4	5929.92	12127.4	0.5931	0.132133	0.222933	61879	25587.1	10919.5	49.7285	15.6549	3272.17	87222.9	0.951067	0.0375801	0.254423	0.0637026	197.082	4975.51	3963.81	0.0456678	0.306522	0.0774192	0.30043	0.10647
P020	44	295.56	8.49057	250.957	135704	114752	11549.5	27720.8	0.8456	0.2037	0.2408	130754	2466.91	18455	0.102233	21.6819	13454.4	115204	0.846433	0.0985655	0.482502	0.116364	229.173	10830.3	20187	0.150189	0.734727	0.177	0.0186756	0.135568
P021	43	289.567	0.091195	337.97	195968	138209	7383.61	31114	0.68698	0.15354	0.22226	162853	23177.2	34304.8	40.2449	30.4645	14641.7	159282	0.83768	0.0677704	0.414016	0.0940839	267.261	6466.88	24164.7	0.110168	0.65729	0.151788	0.115378	0.195552
P022	39	195.315	0.0503145	451.026	194687	150369	6108.52	40428.9	0.780975	0.2159	0.27865	157865	35077.2	9241.64	73.571	11.269	27956.1	118612	0.561825	0.153237	0.689616	0.198727	366.186	5398.32	51206.9	0.282928	1.2658	0.366698	0.1667	0.0523331
P024	36	26.6957	0.0503145	379.516	215805	135247	6235.23	30321.8	0.620667	0.138833	0.2256	188708	24417.1	56140.1	37.7249	59.6796	12236.5	197841	0.921467	0.0535779	0.382189	0.0869483	282.112	5375.59	17396.5	0.0760039	0.550459	0.125838	0.112387	0.26699
P025	35	108.69	10.3774	258.323	153143	114079	7978.37	25419.7	0.747	0.166667	0.2226	142832	7980.79	31083.2	10.8578	34.2252	9138.94	140957	0.919567	0.0601977	0.353096	0.0794271	213.24	7256.47	12245.6	0.0809633	0.473305	0.10656	0.0516858	0.201322
P026	37	77.9079	1.91824	334.044	204219	134790	5682.5	33340.5	0.6598	0.1631	0.246925	140701	61132.4	8295.99	100.278	5.6099	16275.9	171649	0.83915	0.0796049	0.484675	0.119982	228.155	4706.31	25434.4	0.124354	0.756742	0.187487	0.300039	0.040158
P027	41	55.2983	0.0503145	244.064	183705	110818	4836.13	23347.7	0.6026	0.12835	0.215317	157352	16534.1	56063.8	7.3033	33.9834	8046.24	170446	0.925467	0.0458195	0.345651	0.0790491	202.777	4282.2	10882.7	0.0619522	0.462601	0.105418	0.0862558	0.309172
P029	32	92.6178	0.0503145	372.436	208626	118194	7320.98	23876.4	0.580233	0.118863	0.2003	146364	57178.9	33252.6	77.6964	32.1762	8543.46	172960	0.8124	0.0446346	0.324979	0.0695438	262.563	5843.89	13087.6	0.0686778	0.4903	0.106238	0.266564	0.153196
P031	34	76.2735	0.0503145	413.48	218495	175141	4887.18	40786	0.8011	0.1861	0.231933	197296	14362.3	28991.6	13.4675	29.2705	24594.5	175357	0.808967	0.110813	0.591142	0.137562	370.742	4512.61	40432.5	0.180061	0.945139	0.221257	0.0678662	0.13102
P033	37	211.387	5.34591	303.027	183318	144099	7227.46	39454.9	0.787167	0.2159	0.274033	156145	22786.8	16394	45.4503	12.4129	30092.4	97245	0.5165	0.164987	0.763403	0.209341	245.164	6527.83	62160	0.342311	1.5786	0.433654	0.119641	0.0929511
P035	39	321.166	7.2327	284.142	153464	78452.5	7568.08	14781.6	0.507775	0.095605	0.1879	95762.9	37218.1	37111.3	36.5352	68.7065	1963.35	151373	0.9868	0.0123742	0.112228	0.0215503	178.901	6560.72	2090.38	0.0131917	0.119197	0.0228818	0.242191	0.245989
P039	34	248.161	0.169811	373.975	199028	140323	8063.21	37429.4	0.7036	0.18725	0.26595	152338	45051.2	13654	79.7298	17.9245	22217.2	149322	0.7582	0.110717	0.58963	0.157041	276.32	6969.78	36629	0.180654	0.955325	0.255381	0.227041	0.0693439
P040	27	116.862	0.0503145	178.019	93898	65119.5	6943.38	14859.5	0.694033	0.159067	0.23	82687	7902.28	20876.3	12.5906	32.3512	2632.51	90909.6	0.9697	0.0272246	0.173481	0.0403918	133.077	6127.65	3203.48	0.0330402	0.210771	0.0491486	0.0827314	0.223208
P041	33	120.131	0.0503145	276.291	168708	120519	9668.55	24907.5	0.7125	0.146267	0.204567	136250	29310	18879.2	50.838	16.3176	9927.81	151886	0.903233	0.0575939	0.381313	0.0800621	209.135	8541.5	16053.4	0.0925582	0.601265	0.128299	0.174252	0.113237
P042	39	43.5849	0.0503145	404.097	224611	153349	4706.77	32663.5	0.6731	0.14205	0.21	173218	36885.3	34191.4	35.8743	17.0668	10661.7	208553	0.93495	0.0434621	0.288146	0.0620277	351.156	4321.93	16056.4	0.0650372	0.428439	0.0924767	0.173596	0.152342
P043	34	71.3702	0.0503145	285.825	160107	121716	4991.23	24150.5	0.758433	0.1542	0.203233	144470	12123.3	26267.3	20.1852	33.0359	4739.65	154038	0.965067	0.0273914	0.172915	0.0353078	232.604	4633.85	5882.77	0.0335201	0.211871	0.0431267	0.0892558	0.152315
P044	30	241.896	0.157233	325.935	203348	148649	7741.54	43575.9	0.73106	0.21344	0.2919	155550	45386.6	9312.38	69.5894	10.1954	30309.6	132593	0.6557	0.147429	0.675415	0.201616	246.15	6485.22	55313.7	0.268988	1.22912	0.367922	0.222617	0.0463133
P045	47	86.3525	3.01887	296.529	160360	104063	5507.4	23558.6	0.6484	0.146	0.23274	113474	39821.2	16420.5	7.9133	14.344	10508.3	140306	0.88312	0.0629052	0.436325	0.109758	274.272	4828.29	15926.8	0.0945408	0.659509	0.168652	0.245485	0.10575
P046	32	64.5601	0.0503145	297.867	183578	131693	4743.84	26920.6	0.715675	0.146275	0.204425	161043	20098.6	31785.5	31.2934	27.8115	8439.44	171586	0.93625	0.045275	0.304957	0.0628279	238.762	4334.25	11911.5	0.0634199	0.426544	0.0874426	0.109625	0.174685
P048	37	148.461	18.8679	273.387	161199	103512	7060.9	20606.6	0.6365	0.1263	0.198	131413	26782.9	30903.7	41.4502	31.814	5795.1	152500	0.94872	0.034536	0.260386	0.0523173	200.123	6116.18	9501.28	0.0561077	0.416207	0.0840316	0.163373	0.200148
P050	30	224.19	0.345912	338.678	181896	117641	5673.47	33471.1	0.646925	0.183875	0.2855	122539	58665.6	5589.2	108.135	8.13032	21167.9	125835	0.692575	0.115891	0.628225	0.180704	222.412	4478.39	39751.6	0.217149	1.18157	0.337427	0.321673	0.0314129
P052	35	57.4775	3.11321	257.657	131097	102010	7532.43	25158.4	0.771433	0.190933	0.247467	127431	2122.46	26965.3	4.84373	28.5483	12926.5	110771	0.847533	0.0967405	0.494611	0.124732	224.265	6960.09	19060.9	0.142857	0.726975	0.18415	0.0159769	0.212619
P053	36	57.7499	0.0503145	427.432	219254	72159.6	4218.68	13887.9	0.326267	0.06275	0.192667	122488	73587.9	73267.1	37.5752	207.679	1979.75	217111	0.990533	0.00878411	0.135199	0.0263748	182.178	3651.21	2143.87	0.00949473	0.14408	0.0281178	0.340125	0.332518
P057	32	218.197	8.49057	223.639	119463	92276.4	7156.23	21681.7	0.772975	0.18155	0.2348	97694.4	18753.7	7534.79	28.8884	6.50305	12267.7	96754.8	0.81025	0.102439	0.562034	0.132267	188.247	6465.58	21092.3	0.175824	0.964269	0.226915	0.156037	0.0637271
P059	37	52.8466	1.60377	439.809	283602	190721	8244.69	61006.5	0.6734	0.2157	0.32025	200789	81603.1	11278.1	122.973	2.4344	47887	197066	0.6945	0.169623	0.785869	0.25176	314.402	6788.33	76678	0.270318	1.25455	0.401546	0.287906	0.0387248
P061	36	38.4092	0.0503145	259.38	133150	48989	7542.35	10253.8	0.396675	0.0819825	0.2077	89371.6	24034.6	60124.2	42.3797	96.4324	686.638	132553	0.99625	0.00499132	0.0583099	0.0126421	120.568	6260.87	792.516	0.00635719	0.0701686	0.0149913	0.160616	0.442659
P062	44	21.7924	0.0503145	313.415	162438	131247	7369.16	32427.9	0.80775	0.20035	0.24805	145636	7419.32	23771.1	10.6745	15.5971	19091.1	135038	0.82925	0.118253	0.589614	0.146428	287.144	6933.55	26431.6	0.164898	0.819706	0.204235	0.0459301	0.146311
P064	24	219.286	0.254717	344.123	158354	115570	7492.64	25313.6	0.728	0.1595	0.219	126978	29230.9	13553.2	59.0315	12.9138	11562.2	135427	0.85705	0.0734684	0.461072	0.10099	272.177	6539.69	20222.2	0.129724	0.814769	0.178461	0.183064	0.088922
P065	43	353.31	0.0503145	217.138	99703	83596.6	11380.9	18120.9	0.8385	0.1817	0.2168	88354.4	8335.52	7770.95	16.9745	7.3953	4077.95	95386.1	0.9567	0.0409009	0.225041	0.0487813	192.768	10683.6	4316.43	0.0432929	0.238202	0.0516341	0.0836035	0.0779409
P066	27	21.7924	0.0503145	219.136	134669	99467.6	9620.62	22862.5	0.725333	0.164733	0.226267	106868	22219.1	12880.9	14.8852	8.6442	9972.49	120616	0.904767	0.0687491	0.406579	0.0930113	195.607	8927.7	12988.9	0.0897881	0.529048	0.121288	0.161621	0.112237
P067	33	45.2193	0.110063	440.256	252283	162333	14028.7	36243.1	0.63115	0.14225	0.226275	198126	49082.8	40867.6	74.7812	37.7853	12559.3	234272	0.932075	0.0480655	0.322733	0.0727625	327.689	12206.2	18641.1	0.0708094	0.473657	0.106509	0.201009	0.167857
P068	23	35.9575	0.0503145	213.677	140340	63906.4	5699.95	15795.5	0.415767	0.10121	0.2328	104710	32794.8	43636.7	1.2945	112.764	6069.11	132056	0.9524	0.0350369	0.213096	0.0546718	99.6193	4564.42	8312.95	0.0477474	0.283186	0.0730004	0.266152	0.318047
P069	22	140.561	0.0503145	243.403	135839	79386.6	4914.64	16974.1	0.570667	0.121867	0.213067	89983.9	29773	26679.4	50.5053	30.5355	6614.41	127519	0.941867	0.0464122	0.355009	0.0761026	162.362	3984.26	7828.66	0.0547105	0.412599	0.0887208	0.218388	0.210941
P071	45	257.695	0.103774	242.45	125213	90063.7	8266.78	25224.6	0.722	0.204	0.282725	108719	15501.9	19599.3	29.5364	20.7845	16612.7	83718.5	0.6697	0.135925	0.661452	0.189204	192.129	7050.41	26473.9	0.217971	1.05558	0.302361	0.117839	0.159688
P072	34	21.7924	0.0503145	184.621	95205.3	15077	6282.97	3128.94	0.167533	0.0348067	0.207367	45899.6	46742.3	33386	10.4688	142.454	0	95205.3	1	0	0	0	31.6984	3718.31	0	0	0	0	0.48142	0.351033
P073	31	241.624	0.22327	385.603	238994	155241	6968.35	38153.1	0.65975	0.162925	0.245075	162924	74326.8	9425.91	118.978	9.06982	17934.7	210137	0.878675	0.0754951	0.445121	0.112081	257.555	5601.22	26571	0.111805	0.659175	0.166418	0.301334	0.0389176
P074	28	166.712	0.974843	182.701	108193	84543.1	6566.07	19497.6	0.787967	0.181567	0.230567	94105.4	12028.8	11620.7	10.4221	14.6785	9936.16	85638	0.801767	0.0910126	0.504953	0.116554	157.6	5940.37	14227.8	0.129611	0.72109	0.16637	0.1042	0.107843
P075	31	46.3089	0.0503145	300.113	171620	121360	7151.39	27197.9	0.707	0.15808	0.22286	140638	21084.9	29175.1	34.4532	23.8858	12610.3	144658	0.8502	0.0725615	0.438986	0.101469	241.774	6231	19039.3	0.1095	0.654466	0.152758	0.124537	0.168446
P077	21	151.185	1.32075	277.804	157374	108470	8914.15	19561.5	0.690375	0.12445	0.180125	133293	14216.5	34687.4	23.1511	35.0439	2316.42	154558	0.98245	0.0145117	0.110829	0.0202959	219.609	8129.63	2961.51	0.018485	0.141897	0.0259767	0.090273	0.219357
P079	31	81.7216	0.0503145	293.916	157205	84563.4	4472.87	14955.7	0.5431	0.0961975	0.17555	112925	33214.7	39353.7	43.9106	36.6812	2790.09	154017	0.979125	0.0182083	0.162085	0.0305155	213.324	3819.71	3480.4	0.0227253	0.200115	0.0378845	0.208786	0.247706
P080	38	46.0365	0.0503145	367.871	207691	53320	3971	10049	0.25428	0.04766	0.18498	106624	88543.7	65518.4	27.2827	184.59	349.152	207214	0.99792	0.00152095	0.0195914	0.00388586	155.998	3250.7	476.777	0.00207691	0.0267526	0.00530625	0.427689	0.316728
P083	23	91.2558	0.81761	542.618	307768	247659	6335.29	67124.4	0.803425	0.2176	0.2709	271757	33266.8	27734.2	50.9746	22.1635	48723.1	138304	0.44165	0.157909	0.725128	0.196649	469.48	5732.8	96085	0.310406	1.42141	0.386323	0.109094	0.0904905
P087	32	405.339	0.122642	455.863	291990	195208	6155.09	40489.4	0.66382	0.13698	0.20484	246114	31262.3	65519	46.2315	53.2919	17476.9	258852	0.89304	0.0571308	0.38943	0.0831441	356.339	5347.58	31933.4	0.103583	0.696736	0.149867	0.103385	0.232799
P105	25	104.059	9.43396	198.094	115949	67786.8	4756.19	14091.6	0.584367	0.121433	0.209167	106344	6273.73	41888.8	13.6758	46.3093	1918.03	114197	0.984633	0.0166705	0.137633	0.0286453	138.108	4164.03	2126.4	0.018498	0.152094	0.0315522	0.0543267	0.361328
P106	24	208.935	8.1761	291.427	151477	68142.4	6108.42	14428.1	0.4704	0.102533	0.214733	138689	7882.98	75409	14.2272	83.5757	2845.66	148174	0.967767	0.0275416	0.205714	0.0489644	193.624	5132.3	3312.31	0.032327	0.239488	0.0571476	0.0446324	0.484719
P117	25	239.444	0.125786	399.132	233331	162366	8641.55	41699.2	0.6987	0.180833	0.257967	167974	63565	7399.35	94.1964	4.2145	23140.4	192372	0.818067	0.101559	0.553142	0.143912	300.721	7173.28	37309.2	0.165587	0.888485	0.233039	0.269606	0.0316822
P118	20	34.3231	0.072327	274.113	177532	95017.2	6122.13	19648.4	0.53305	0.110577	0.20785	154815	20228.7	61839.7	16.0446	93.1252	4661.65	171391	0.9656	0.0260749	0.223675	0.047482	164.943	5316.27	5633.2	0.0315318	0.270512	0.0574699	0.111198	0.35326

## Sheet: E-cadherin
S Table 2. Raw data from bioimage analysis of E-cadherin from FOL visit
PatID	Age	Estradiol pg/mL	Progesteron ng/mL	average A <--> B	area - epithelium	area - marker of interest	MFI - marker of interest	area - neuriteness	relative area - marker of interest per total epithelium	realtive area - neuriteness per total epithelium	realtive area - neuriteness per marker of interest	area - marker of interest + parabasal layer	average height between marker of interest and apical layer	average height between marker of interest and basal layer	area - intact net	flooded area	relative area - flooded area per total epithelium	relative area - intact net per total epithelium	relative area - intact net per area neuriteness	relative area - intact net per area MOI	height MOI	MFI EP	area - intact net with holes	relative area - intact net with holes per total epithelium	relative area - intact net with holes per area neuriteness	relative area - intact net with holes per area MOI	area - upper layer	area - lower layer	relative area - upper layer per total epithelium	relative area - lower layer per total epithelium
P001	43	81.4492	0.0503145	232.995	94286.3	69018	39.4306	21880.3	0.7401	0.2356	0.318	76491.9	40.187	10.4006	19363.1	32709.6	0.35475	0.208597	0.88532	0.281567	182.407	33.8199	40366.1	0.434615	1.84487	0.586719	16876.6	8391.72	0.181415	0.0784486
P002	32	284.391	0.0503145	371.132	153047	111534	26.343	36784.5	0.7275	0.2401	0.3303	118452	65.5406	7.81085	28935	71134	0.46495	0.189026	0.787841	0.260346	297.78	22.5155	53305.1	0.348462	1.45307	0.480329	33263.4	8250.23	0.218218	0.0543127
P003	35	21.7924	0.0503145	484.556	251598	199915	23.0707	64858.2	0.7979	0.25815	0.32415	206504	71.7039	6.35505	58386	79736.7	0.3151	0.231907	0.898721	0.291554	406.497	20.6119	128446	0.510473	1.978	0.64153	44232.1	7451	0.172554	0.0295176
P004	40	132.389	0.0503145	391.71	186958	124664	47.7774	40640.6	0.66785	0.2176	0.325775	128416	98.22	6.78447	38028.5	81148.8	0.43305	0.20362	0.935767	0.304841	286.706	36.9842	83953.3	0.449311	2.06334	0.672346	57506.6	4787.63	0.306564	0.0255927
P005	50	135.385	7.54717	281.762	135407	94182.3	42.2466	33146.9	0.69575	0.24495	0.35195	94602.6	74.1896	0.45155	29391.5	60664.7	0.4512	0.216616	0.883219	0.310899	207.12	36.1537	59496.8	0.435185	1.7707	0.623228	40684	540.438	0.300426	0.00381592
P006	45	175.429	0.116352	273.291	129113	81926.7	29.1395	31552.4	0.633767	0.243867	0.3847	84485.8	84.0643	4.44198	29212.5	60904.1	0.475533	0.225705	0.925714	0.356156	184.784	22.8727	56879.6	0.438604	1.79779	0.691861	44270.7	2915.4	0.345092	0.0211326
P008	36	21.7924	0.0503145	453.977	297989	229358	25.9835	70631.1	0.76395	0.2372	0.311125	238317	68.2915	5.9889	62760.3	94540.9	0.318175	0.212564	0.895547	0.279282	379.697	23.6123	138219	0.471191	1.98442	0.619263	57590.6	11039.9	0.199116	0.0369476
P012	28	73.0046	0.0503145	316.801	146042	114682	24.4129	38593.7	0.785967	0.265267	0.337267	115767	52.0969	1.8379	35703.3	47648.5	0.324333	0.245589	0.924893	0.312156	262.867	22.0284	81230.7	0.557585	2.1043	0.708912	29780.6	1580.1	0.203065	0.010949
P014	48	310.27	0.113208	288.142	151050	116812	52.033	38705.2	0.773529	0.255614	0.330743	118819	53.8011	2.85219	33267.8	63807.7	0.4291	0.218707	0.853999	0.28306	231.489	44.2392	67824.6	0.443185	1.72524	0.573166	31383	2855.77	0.207307	0.019145
P017	43	60.7464	0.0503145	169.121	84023.5	58481	34.1955	18981.7	0.692	0.224625	0.325	61829.7	33.9988	4.6914	15321.5	51706	0.6192	0.181311	0.807338	0.262498	130.431	30.7194	24130.7	0.285133	1.26488	0.410918	20334.8	4853.57	0.247405	0.056426
P018	48	21.7924	0.0503145	303.242	146077	116073	23.515	41587.6	0.7984	0.2874	0.360167	124229	32.3342	11.6956	38477	48300.7	0.331067	0.266294	0.926149	0.333731	259.212	21.543	75121.1	0.523695	1.80863	0.652942	20912.4	9058.01	0.145893	0.0554663
P019	33	81.7216	0.0503145	262.885	139320	58361.9	36.7343	21292	0.41835	0.1526	0.3649	58661.6	155.183	0.6931	17532.6	103983	0.74695	0.125624	0.819503	0.298997	107.009	24.5816	26625.4	0.19073	1.2414	0.452919	80366.9	590.928	0.577397	0.00423762
P020	44	295.56	8.49057	261.275	74055	54757.6	24.7019	20506.8	0.73975	0.27725	0.3744	57622	50.7087	5.16545	19064.5	25618.4	0.34575	0.257827	0.929017	0.348027	205.401	21.4079	32252.9	0.436238	1.57118	0.588762	16399.9	2897.44	0.220895	0.0393514
P021	43	289.567	0.091195	317.208	135192	97839	37.2602	30432.8	0.725075	0.2272	0.313175	105502	64.0913	6.35057	24512.2	51998.3	0.3899	0.183256	0.805196	0.252278	246.766	30.9764	51041	0.376788	1.65897	0.518932	29238.5	7986.58	0.219057	0.055028
P022	39	195.315	0.0503145	501.103	255097	193154	47.0874	67774.2	0.75836	0.26604	0.35084	194150	112.702	1.46732	62598.6	93802.5	0.36598	0.245594	0.922829	0.323907	386.934	38.4584	138037	0.540652	2.03244	0.713437	59914.4	2028.41	0.233654	0.0079768
P024	36	26.6957	0.0503145	420.505	190582	148982	28.2156	50748.1	0.77986	0.26952	0.34632	157723	63.9495	1.46972	44768.5	77428.4	0.3962	0.23827	0.879577	0.306161	355.086	24.9455	89542.4	0.478112	1.75638	0.613662	32210.8	8800.76	0.169895	0.0471551
P025	35	108.69	10.3774	284.824	140204	109284	39.0373	31946.9	0.7794	0.2279	0.29265	118656	33.8374	13.4071	24809.6	91736.1	0.65435	0.176965	0.776518	0.227362	237.58	34.3228	42684.7	0.304444	1.3362	0.390841	20811.6	10108.7	0.148491	0.0720981
P026	37	77.9079	1.91824	447.28	201122	122372	39.3171	40378.6	0.61248	0.19938	0.3266	122962	146.708	0.82988	35400.9	113853	0.57608	0.17326	0.866225	0.284568	299.742	28.3007	72369.8	0.349111	1.74202	0.575971	77430.4	1319.4	0.380618	0.00688794
P027	41	55.2983	0.0503145	312.028	181907	140800	21.0287	47297.5	0.78598	0.26496	0.33648	144825	61.1862	2.25344	42681	71004.9	0.3778	0.239918	0.902496	0.30401	248.588	18.8897	87218.2	0.491068	1.84103	0.619622	36296.2	3643.19	0.186403	0.0205047
P029	32	92.6178	0.0503145	505.61	288328	161959	31.0247	55981.5	0.55945	0.1933	0.3454	162246	189.979	0.50855	50791.1	165869	0.5764	0.175813	0.91017	0.31437	315.122	21.6182	105537	0.364798	1.88802	0.65214	125303	1065.19	0.437057	0.003495
P031	34	76.2735	0.0503145	481.62	239614	186213	27.7948	63511.9	0.773533	0.263367	0.340067	195372	78.8095	10.1143	59858.4	64460	0.271	0.248093	0.941577	0.320222	392.696	24.304	135798	0.562161	2.13028	0.724424	42627	9937.56	0.179874	0.0432034
P033	37	211.387	5.34591	330.862	159653	118917	27.2432	37301.8	0.7386	0.23455	0.31815	130640	55.1265	12.9209	31343.6	54306	0.31975	0.198145	0.844385	0.268911	262.815	23.4854	64314.5	0.397306	1.69561	0.537519	27454.8	13282	0.167271	0.0941278
P034	32	75.1839	0.0503145	395.38	228762	156488	23.2464	53540.5	0.6814	0.2338	0.3439	160559	118.487	3.6994	49090.1	83670.9	0.36805	0.214619	0.918048	0.315937	273.194	18.5776	107560	0.470786	2.01425	0.693652	66444.8	5829.16	0.293422	0.0251547
P035	39	321.166	7.2327	311.329	121512	75721.4	25.9441	26129.2	0.468875	0.16215	0.259125	76554.7	85.7707	1.3156	24302.1	58074.5	0.6078	0.150874	0.697619	0.241088	160.571	23.5037	51116.2	0.316523	1.46434	0.505882	59331.4	1618.66	0.365293	0.00955254
P036	38	23.6993	0.0503145	332.409	154559	108399	22.7276	41442.6	0.691967	0.2666	0.389733	109314	90.9878	1.72437	38003.9	64254.9	0.420467	0.245056	0.919497	0.359927	239.697	18.6485	73252.2	0.470325	1.76334	0.689182	44398.6	1602.46	0.2962	0.010982
P039	34	248.161	0.169811	389.976	199070	121401	32.838	47002.3	0.6115	0.2369	0.387233	123203	140.48	2.39533	44192.1	93915.4	0.470333	0.222775	0.940246	0.364104	247.101	23.4485	89829.4	0.452007	1.90766	0.738764	75515.1	2153.94	0.377583	0.0109011
P040	27	116.862	0.0503145	187.155	88506.7	57001.8	53.0196	20066.1	0.64528	0.2272	0.35154	58584.9	55.4041	2.89678	17542.6	42826.5	0.48294	0.198908	0.873889	0.307515	128.854	41.9058	35362.2	0.398531	1.75477	0.616712	29621.5	1883.3	0.333077	0.0216184
P041	33	120.131	0.0503145	267.149	130040	83089.3	26.202	30292.6	0.651075	0.235075	0.362225	86770.9	88.7966	4.79167	28081.6	55030.9	0.413575	0.217295	0.925423	0.335305	173.561	20.1496	58263.3	0.453886	1.92714	0.697534	42934.3	4016.4	0.319246	0.0296588
P042	39	43.5849	0.0503145	338.55	102636	88184.7	22.299	25226.6	0.86315	0.2463	0.2861	90609	21.6617	6.89345	22059.8	35491.4	0.34215	0.215576	0.874867	0.250178	309.995	21.2889	54452	0.533904	2.16322	0.617412	9548.43	4903.29	0.0892964	0.0475664
P043	34	71.3702	0.0503145	307.073	150660	113214	54.7491	39806	0.7498	0.26385	0.35195	113656	64.8851	1.04737	36202.5	58979.7	0.39265	0.240099	0.909697	0.320244	241.14	45.5195	77767	0.514658	1.94809	0.685776	36350.5	1096.32	0.242515	0.00769052
P044	30	241.896	0.157233	330.457	186931	117299	17.0895	40577.6	0.6277	0.21746	0.3463	118238	120.723	2.20484	37691.7	86442.2	0.4632	0.201834	0.928107	0.321331	207.529	12.6287	85957	0.460298	2.11761	0.732523	67443.9	2187.44	0.361321	0.0109862
P045	47	86.3525	3.01887	283.936	133536	91586.7	51.5537	30076.1	0.6855	0.224933	0.328133	97514.7	64.5768	11.4556	26460.2	56953.6	0.4236	0.1982	0.88132	0.289153	207.904	40.9806	54496.6	0.410813	1.8275	0.599267	35331.2	6617.75	0.26523	0.0492702
P046	32	64.5601	0.0503145	281.611	154681	106624	19.0234	34836.3	0.690089	0.2245	0.325311	110100	80.5936	3.40297	32155.9	59373.5	0.383656	0.207176	0.921671	0.300132	197.614	15.6988	72660.9	0.469264	2.08895	0.67918	43498.9	4557.41	0.280577	0.0293351
P048	37	148.461	18.8679	281.072	132219	87787.8	24.4995	31568.9	0.663083	0.238883	0.360483	88292.8	84.9968	0.686255	28719.3	59913	0.4536	0.217567	0.910832	0.328302	195.389	19.0334	60419.8	0.456696	1.91258	0.688994	43681.5	749.544	0.331427	0.00548829
P050	30	224.19	0.345912	221.844	70111.3	45555	24.148	15681.9	0.66965	0.22665	0.3403	46590.8	66.1852	2.2203	13934.3	34195.9	0.4695	0.203569	0.896826	0.304581	153.438	19.3022	27077.1	0.395812	1.74361	0.592105	23435.9	1120.49	0.311942	0.0183859
P052	35	57.4775	3.11321	264.898	125639	91326	24.7297	29120.6	0.725133	0.232233	0.321167	99263.4	47.5523	11.0557	26531.3	37753.3	0.296467	0.211682	0.911493	0.292778	206.29	21.4378	62658.9	0.497595	2.14042	0.685531	25953.5	8359.01	0.20326	0.0715946
P053	36	57.7499	0.0503145	468.119	268855	200705	22.6227	74155.6	0.73165	0.27	0.36885	201784	103.706	1.11925	70359.2	95471.8	0.3671	0.255308	0.943676	0.348121	363.293	19.1174	151792	0.551887	2.0421	0.753286	65376.7	2772.8	0.257099	0.0112538
P057	32	218.197	8.49057	229.048	71124.5	53557.7	24.13	19190.3	0.7507	0.26855	0.35725	54343.9	47.6653	1.63435	16858.7	27587	0.38885	0.235997	0.879045	0.314019	179.749	20.787	35431.3	0.495487	1.84309	0.658699	16617.1	949.689	0.235818	0.0135005
P059	37	52.8466	1.60377	370.528	224264	145103	18.0956	49768.7	0.648233	0.222	0.3426	147666	125.12	2.97083	45124.6	102217	0.4545	0.201403	0.907237	0.310788	242.437	13.8273	98061	0.438663	1.97589	0.676534	75494.7	3666.51	0.335217	0.0165301
P061	36	38.4092	0.0503145	309.688	183760	120110	20.7973	45815.8	0.652733	0.2487	0.380933	126190	93.9845	7.22033	41473.1	77269.3	0.420367	0.224861	0.903003	0.344196	208.484	16.0434	84523.2	0.458047	1.83868	0.701105	57192.7	6457.16	0.311403	0.0358595
P062	44	21.7924	0.0503145	349.306	148044	106222	27.9081	39123	0.71955	0.2648	0.3682	107200	88.7725	1.5421	35611.3	60024.1	0.403	0.241219	0.910614	0.335249	258.992	22.4232	73741.9	0.50065	1.8879	0.694724	40598.6	1223.79	0.272303	0.00814881
P064	24	219.286	0.254717	310.829	154261	100679	21.4004	35678.8	0.655175	0.231875	0.354375	101855	100.798	1.97895	33334	68248.1	0.441	0.216423	0.933817	0.331001	208.052	16.7915	72639.6	0.470711	2.03238	0.720474	51916.8	1664.89	0.333665	0.0111452
P065	43	353.31	0.0503145	245.068	124458	75413.7	34.2293	23403.6	0.60495	0.18815	0.31155	81458.2	74.832	4.0087	18340.6	91933.6	0.7365	0.148184	0.786375	0.246166	166.228	24.8819	30232	0.244479	1.29705	0.406377	42312.2	6732.32	0.341387	0.0536624
P066	27	21.7924	0.0503145	276.42	133838	94568.4	21.1115	35075.6	0.71712	0.2668	0.37334	95281.4	76.8224	0.94802	32669.2	55279.5	0.40242	0.24883	0.932325	0.348107	198.65	17.7495	66026.8	0.496412	1.86495	0.695782	37288.7	1981.24	0.266277	0.0165968
P067	33	45.2193	0.110063	332.793	134930	99060.6	25.5078	35068.6	0.73485	0.2596	0.35335	100731	84.784	2.24105	30095.7	60400.4	0.4464	0.222593	0.857403	0.303002	245.768	22.1055	58480.1	0.432493	1.6659	0.588729	34020.3	1849.05	0.250617	0.0145682
P068	23	35.9575	0.0503145	332.201	150614	94653	23.5049	36186.3	0.6288	0.24035	0.3823	94875.8	117.699	0.4867	33593.9	70278.6	0.46665	0.223123	0.928352	0.354884	214.015	17.5358	70852.2	0.470755	1.95843	0.748606	55509.8	451.554	0.36823	0.0029834
P069	22	140.561	0.0503145	281.34	127709	59009.5	42.4398	20283	0.46145	0.15865	0.34405	59098.2	143.732	0.16625	17360.7	90660	0.7095	0.135832	0.85647	0.294695	137.441	29.0496	27257.3	0.213404	1.34734	0.463752	68579.2	120.573	0.537573	0.000952311
P071	45	257.695	0.103774	227.813	138524	96615.2	23.7392	34442.2	0.711733	0.253367	0.355467	98269.9	63.5352	2.09033	31341.3	57264.9	0.398367	0.230832	0.909085	0.323248	162.187	19.5128	63016.2	0.461301	1.81742	0.646822	39659.5	2249.56	0.27143	0.0168359
P072	34	21.7924	0.0503145	228.391	105902	77396.8	46.5167	27148.3	0.729133	0.255533	0.3507	77811.2	55.5504	0.773433	23925.3	49877.6	0.479733	0.223877	0.876202	0.307663	172.067	39.6702	45324	0.420575	1.64647	0.579455	27695.2	804.1	0.262336	0.00848715
P073	31	241.624	0.22327	263.064	111877	75576.4	54.5558	26402.5	0.68395	0.23565	0.34685	76282	79.9923	1.47845	24143.2	52070.3	0.4589	0.215648	0.915226	0.317276	181.593	41.7626	49596.1	0.44694	1.89785	0.654795	35211.7	1088.69	0.305659	0.0104146
P074	28	166.712	0.974843	185.949	93055.3	51184.8	45.9033	17223.5	0.55295	0.1853	0.33635	53726.4	75.1915	2.85815	14556.4	60948.9	0.6607	0.156434	0.844436	0.284222	107.9	31.5701	23998.1	0.255146	1.37998	0.468018	39108.8	2761.66	0.418092	0.0289686
P075	31	46.3089	0.0503145	472.237	254257	195318	52.4373	64992.6	0.7426	0.24635	0.33065	201052	85.6149	8.9618	57423.8	99939.1	0.41005	0.215667	0.867128	0.286969	377.661	45.9139	112039	0.415821	1.65025	0.546803	52619	6320.38	0.228502	0.0288732
P077	21	151.185	1.32075	228.174	121518	94865.9	28.5201	34164.3	0.7779	0.2807	0.361567	95938	49.9852	1.3503	30458.4	45122.9	0.3729	0.250331	0.891892	0.322509	176.839	24.5123	60670.3	0.498018	1.77412	0.641491	25114.7	1536.97	0.209331	0.0127927
P078	24	247.889	0.154088	283.964	99402.7	58171.2	25.93	22705.9	0.580033	0.225467	0.3872	61036.1	105.625	6.79296	21377.6	46263.2	0.467767	0.211556	0.933701	0.362086	171.546	18.0138	40715.9	0.40348	1.7846	0.691624	38253.6	2974.34	0.386362	0.033542
P079	31	81.7216	0.0503145	323.766	150632	109488	36.4323	37388	0.731	0.249067	0.341033	111800	78.2603	1.8226	34379.9	58475.1	0.385133	0.22933	0.92047	0.314009	243.683	30.1197	73478.9	0.491579	1.97234	0.673004	38396.6	2746.93	0.252025	0.0169568
P080	38	46.0365	0.0503145	393.655	184287	144269	43.1425	45800.1	0.78252	0.24794	0.3176	146211	67.0595	3.2443	39317.6	65856	0.3587	0.212839	0.859128	0.273271	323.351	37.1205	86023.3	0.464408	1.87424	0.596569	37053.9	2964.11	0.200294	0.017172
P081	37	26.9681	11.0063	414.202	212016	148313	29.217	44793.8	0.719467	0.2129	0.2968	152523	103.046	4.41377	35786.3	86946.1	0.388833	0.166022	0.780671	0.232171	306.741	23.8531	64337.2	0.296298	1.39406	0.41471	58328.3	5374.84	0.253672	0.0268329
P082	25	101.607	0.0503145	495.328	337729	150562	25.6115	56838.7	0.4477	0.16875	0.3772	150842	255.468	0.79715	53776.3	217216	0.64275	0.159403	0.945119	0.356567	239.062	15.8024	106192	0.315283	1.8685	0.704716	185077	2089.66	0.54629	0.00598705
P083	23	91.2558	0.81761	387.021	165688	129525	29.3588	45491.9	0.7808	0.2743	0.35155	130560	78.9915	1.11755	40317.3	63729.1	0.3848	0.243243	0.888181	0.312364	306.912	25.5014	82868	0.499683	1.82208	0.6406	34677.6	1484.9	0.210278	0.0089505
P086	24	94.2522	6.28931	294.244	125255	97100.5	18.6275	31117.9	0.7759	0.246525	0.317875	101872	51.8459	4.83246	26483.5	39364.8	0.316375	0.208224	0.84402	0.268342	237.565	17.1924	54550.6	0.423008	1.71679	0.544162	23164.6	4989.56	0.184452	0.0396468
P087	32	405.339	0.122642	475.628	270223	181037	34.0208	59348.9	0.67355	0.221025	0.327825	187223	139.556	4.34925	53274.7	110338	0.40525	0.198428	0.897332	0.294249	331.723	26.5406	122765	0.45685	2.06748	0.677943	80608.8	8576.98	0.295164	0.0313101
P105	25	104.059	9.43396	228.294	103710	76977.1	51.1388	24167.7	0.744233	0.2341	0.3144	79363.7	49.9777	4.2778	20382.7	40621.8	0.3961	0.197144	0.842707	0.264876	174.039	44.1974	38950.3	0.37431	1.60488	0.503669	23925.4	2807.66	0.22991	0.0258651
P106	24	208.935	8.1761	381.747	180157	125948	42.4198	41101.5	0.70685	0.231	0.326725	131622	77.6096	8.58077	38122.2	69807.6	0.374375	0.214663	0.928912	0.303614	295.557	35.6742	79806.4	0.447767	1.94268	0.634996	46040.4	8156.91	0.245197	0.0478654
P117	25	239.444	0.125786	425.97	196601	119831	47.9164	41456.5	0.60805	0.2103	0.346	120935	150.213	1.5137	37137.3	104905	0.536625	0.188258	0.891955	0.308718	274.243	34.1303	75093.3	0.3805	1.80004	0.623152	75059.8	1710.15	0.383293	0.00866924
P118	20	34.3231	0.072327	330.757	172377	141105	51.7138	41623.1	0.8187	0.24145	0.2949	143769	43.9853	3.0708	34923.2	61173.8	0.347525	0.202812	0.839836	0.247679	283.7	45.4851	73953	0.430932	1.78239	0.526091	27595.9	3675.7	0.159507	0.021783

## Sheet: Correlations E2 image parameter
S Table 2. Correlations between estradiol and image analysis parameters for tight junction proteins (DSG1/Claudin1/ZO1)
	DSG-1 (n=59)					Claudin-1 (n=59)					ZO-1 (n=59)					E-Cadherin (n=65)
	ESTRADIOL					ESTRADIOL					ESTRADIOL					ESTRADIOL
	Spearman's rho	P-value	Median	Range		Spearman's rho	P-value	Median	Range		Spearman's rho	P-value	Median	Range		Spearman's rho	P-value	Median	Range
Area epithelium	-0.12	0.371	162437	90034, 307768		-0.1179	0.371	162437	90034, 307767		-0.1179	0.371	162438	90034, 307768		-0.246	0.049	150614	70111, 337728
Height epithelium (um)	-0.03	0.828	294	178, 543		-0.02795	0.828	294	178, 542		-0.029	0.828	293.916	178, 542		-0.238	0.056	312	169, 506
Height superficial layer (um)	0.15	0.265	128	0, 267		0.1246	0.348	111	36, 237		0.295	0.023	29.536	1, 123		0.108	0.39	78	22, 255
Height intermediate layer (um)	-0.11	0.4	124	0, 279		-0.09927	0.448	170	78, 305		0.019	0.884	224.265	32, 469		-0.3358	0.0062	239	107, 406
Height basal layer (um)	-0.04	0.771	17	0, 60		-0.3795	0.003	11	1, 70		-0.297	0.022	23	1, 208		0.003	0.984	3	0, 13
Relative size - superficial layer (%)	0.17	0.205	56	28%, 73%		0.1853	0.158	0.43	16%, 71%		0.021	0.876	0.154	2%, 48%		0.331	0.0073	0.2623	9%, 58%
Relative size - intermediate layer (%)	0.01	0.93	34	0%, 61%		-0.07903	0.547	0.5	25%, 73%		0.295	0.023	0.69	17%, 85%		-0.39	0.0014	0.71772	42%, 86%
Relative size - basal layer (%)	-0.27	0.042	8	1%, 22%		-0.3768	0.0033	0.07	1%, 25%		-0.423	<0,001	0.1523	3%, 48%		-0.003	0.982	0.0205	0%, 9%
MFI intermediate layer	0.34	0.008	10167	0, 18221		0.1774	0.176	9876	5650, 17935		0.248	0.058	6943	3970, 14028		0.2084	0.097	28.215	17, 55
MFI epithelium	0.3	0.022	8154	4452, 15334		0.1262	0.339	7493	4661, 15220		0.235	0.073	5844	3251, 122066		0.1118	0.378	23.503	13, 56
Intact net per total net (%)	0.38	0.003	0.67	0%, 89%		0.3383	0.008	0.84	51%, 95%		0.248	0.058	0.3813	0%, 76%		-0.045	0.722	0.8973	70%, 95%
Intact region (%)	0.35	0.006	0.1	0%, 22%		0.293	0.0243	0.22	10%, 43%		0.276	0.034	0.081966	0%, 34%		-0.364	0.0029	0.4477	19%, 56%
Accessible region (%)	-0.367	0.004	0.896	63%, 100%		-0.364	0.005	0.653	31%, 90%		-0.277	0.034	0.909	44%, 100%		0.338	0.006	0.41	27%, 75%

## Sheet: Correlation P4 image parameters
S Table 2. Correlations between progesterone and image analysis parameters for tight junction proteins (DSG1/Claudin1/ZO1)
		DSG-1							Claudin-1							ZO-1							E-Cadherin
		PROGESTERONE (n=59)				PROGESTERONE > LLD (n=29)			PROGESTERONE (n=59)				PROGESTERONE > LLD (n=29)			PROGESTERONE (n=59)				PROGESTERONE > LLD (n=29)			PROGESTERONE (n=65)				PROGESTERONE > LLD (n=32)
		Spearman's rho	P-value	Median	Range	Spearman's rho	P-value		Spearman's rho	P-value	Median	Range	Spearman's rho	P-value		Spearman's rho	P-value	Median	Range	Spearman's rho	P-value		Spearman's rho	P-value	Median	Range	Spearman's rho	P-value
Area epithelium		-0.056	0.672	162438	90034, 307768	-0.395	0.034		-0.056	0.672	162438	90034, 307768	-0.397	0.033		-0.056	0.672	162438	90034, 307768	-0.397	0.033		-0.269	0.03	150614	70111, 337728	-0.204	0.264
Height epithelium (um)		-0,08	0,531	294	178, 543	-0.384	0.04		-0.08566	0.522	294	178, 543	-0.387979	0.038		-0.083	0.531	294	178, 543	-0.388	0.038		-0.2396	0.0546	312	169, 506	-0.157	0.389
Height superficial layer (um)		0,11	0,400	129	0, 267	-0.24	0.21		0.03929	0.7677	111	36, 238	-0.167	0.386		0.1	0.45	30	1, 123	-0.339	0.072		-0.1202	0.3404	77.6	22, 255	-0.221	0.225
Height intermediate layer (um)		-0,04	0,778	125	0, 279	-0.11	0.57		-0.1755	0.186	170	78, 305	-0.393	0.035		-0.03	0.822	224	32, 469	-0.339	0.072		-0.2195	0.08	239	107, 406	-0.101	0.582
Height basal layer (um)		0,06	0,650	17	0, 60	-0.165	0.393		-0.09335	0.481	11	1, 70	-0.124	0.52		-0.207	0.116	23	1, 208	0.0664	0.74		0.074	0.558	2.858	1, 13	0.056	0.76
Relative size - superficial layer (%)		0,08	0,526	0.56	28%, 73%	-0.102	0.597		0.093	0.484	0.43	16%, 71%	-0.037	0.848		-0.105	0.428	0.154	2%, 48%	-0.239	0.211		0.04149	0.746	0.262	9%, 58%	-0.168	0.358
Relative size - intermediate layer (%)		0,10	0,467	0.343	0%, 61%	0.173	0.37		-0.09288	0.49	0.5	25%, 73%	0.03	0.879		0.186	0.159	0.6903	17%, 85%	0.004	0.982		-0.075	0.555	0.7171	42%, 86%	0.143	0.435
Relative size - basal layer (%)		-0,08	0,536	0.08	1%, 22%	0.111	0.565		-0.105	0.429	0.07	1%, 25%	-0.013	0.945		-0.245	0.061	0.1523	3%, 48%	0.163	0.399		0.042	0.738	0.0205	0%, 9%	0.076	0.678
MFI intermediate layer		0,33	0,012	10167	0, 18221	-0.114	0.557		0.251	0.055	9876	5649, 17935	-0.173	0.369		0.211	0.109	6943	3970, 14028	-0.166	0.391		0.044	0.729	28.21	17, 55	-0.111	0.546
MFI epithelium		0,24	0,071	8154	4452, 15334	-0.131	0.5		0.194	0.141	7493	4662, 15220	-0.064	0.742		0.209	0.112	5843	3251, 12206	-0.123	0.524		0.044	0.725	23.503	13, 46	-0.037	0.84
Intact net per total net (%)		0,51	<0,001	0.669	0%, 89%	0.118	0.542		0.351	0.006	0.8353	51%, 95%	-0.196	0.309		0.247	0.06	0.3813	0%, 79%	-0.162	0.4		-0.21	0.0944	0.8973	70%, 95%	-0.181	0.322
Intact region (%)		0,42	<0,001	0.098	0%, 22%	0.023	0.904		0.2058	0.1178	0.2208	10%, 43%	-0.112	0.562		0.279	0.032	0.081	0%, 34%	-0.165	0.394		-0.2851	0.022	0.4477	19%, 56%	-0.171	0.35
Accessible region (%)		-0.421	<0,001	0.896	63%, 100%	0.072	0.712		-0.265	0.043	0.653	31%, 90%	0.157	0.416		-0.25	0.056	0.909	44%, 100%	0.241	0.208		0.06	0.633	0.41	27%, 75%	-0.142	0.437
