# Supplementary material for: Estradiol-mediated enhancement of the human ectocervical epithelial barrier correlates with desmoglein-1 expression in the follicular menstrual phase
Source: Front Endocrinol (Lausanne). 2024 Oct 8;15:1454006. doi: 10.3389/fendo.2024.1454006 (PMC11493707; doi:10.3389/fendo.2024.1454006)
Supplement: Supplementary file 4 [file Table3.xlsx]

## Sheet: Time in sex work
S Table 3. Time in sex work (months) per participant
FOL	LUT
2	4
4	5
5	7
7	12
12	12
12	12
16	16
18	18
18	24
24	24
24	24
24	24
24	24
24	24
24	24
24	24
24	24
24	36
24	36
24	36
24	36
24	36
24	36
36	36
36	36
36	36
36	36
36	36
36	36
36	72
36	84
36	84
36	84
36	96
72	96
84	96
84	96
84	108
96	108
96	108
96	120
96	120
108	120
108	120
108	120
120	120
120	120
120	120
120	132
120	132
120	144
120	168
120	168
132	180
132	180
144	264
144	324
144	372
168
168
180
180
192
264
324
372
