# Supplementary material for: Estradiol-mediated enhancement of the human ectocervical epithelial barrier correlates with desmoglein-1 expression in the follicular menstrual phase
Source: Front Endocrinol (Lausanne). 2024 Oct 8;15:1454006. doi: 10.3389/fendo.2024.1454006 (PMC11493707; doi:10.3389/fendo.2024.1454006)
Supplement: Supplementary file 5 [file Table4.xlsx]

## Sheet: FOL visit
S Table 4. Normalized counts data per sample and gene at the FOL visit.
ensembl_gene_id	entrezgene_id	chromosome_name	start_position	end_position	strand	hgnc_symbol	external_gene_name	description	gene_biotype	gene	P001	P002	P003	P004	P005	P006	P008	P012	P014	P017	P018	P019	P020	P021	P022	P024	P025	P026	P027	P029	P031	P033	P034	P035	P036	P039	P040	P041	P042	P043	P044	P045	P046	P048	P050	P052	P053	P057	P059
ENSG00000225972	NA	1	629062	629433	1	MTND1P23	MTND1P23	MT-ND1 pseudogene 23	unprocessed_pseudogene	MTND1P23@ENSG00000225972	7.386116754470777	7.903567996097483	-0.18516109572549136	7.867519310442214	8.353541505629154	0.5309644558518624	0.09063759558935444	8.10756279397199	-0.2810434359750235	8.156102736987382	8.00407601046704	0.5916746730732115	8.397311505059838	-0.3334905582201827	-0.49266110108362454	-0.4482646772514615	-1.1790506037383188	7.625056534814932	0.013332011883759539	-1.4557209408400142	-0.5755596353669685	-1.037998639795892	8.623172724233708	6.863728470410963	-0.657162159405994	-0.40453295810949935	-0.9408481646564641	7.9474386903927385	7.308224933156438	0.8057072109574702	7.943375996724762	0.102939774235701	-0.5383107657183139	0.26858606579799643	7.769268081455476	8.172277535020111	-0.7286128536515264	8.090207799826043	-0.19678846545547024
ENSG00000225630	NA	1	629640	630683	1	MTND2P28	MTND2P28	MT-ND2 pseudogene 28	unprocessed_pseudogene	MTND2P28@ENSG00000225630	5.881942297766739	8.503771200304842	6.278765389983821	6.117069353918597	8.662034460047183	6.8277987553508845	5.953070691708308	6.1797651958860875	5.939164922799066	6.588031609511794	6.17564386776331	5.593046215412371	9.328914227075414	6.363625961957574	5.825107901009164	5.904826881741443	5.636028361954802	6.091853340718194	6.171550744735978	6.39275034643833	5.854197256965236	6.1929195283442535	8.944104443139588	7.367634929355332	5.982334915711247	5.7415965503861175	5.825852574231454	6.143472252279411	5.247093717482079	5.5421926726698505	6.2080273393490675	5.945146024293535	6.4124121406517	6.386489139246069	6.127976423416988	5.856539741789688	6.189452306928444	6.029327984105162	6.155582083755381
ENSG00000237973	NA	1	631074	632616	1	MTCO1P12	MTCO1P12	MT-CO1 pseudogene 12	unprocessed_pseudogene	MTCO1P12@ENSG00000237973	10.413859073148295	10.533332551511519	3.9371602249840234	6.179065022487887	6.558322302962653	4.28711776407723	8.499584903629307	10.748082196198762	3.110341203086881	10.993242013819906	6.1043346573325294	3.3759667173401593	10.96761266724552	3.76804304674253	3.4282629137206793	3.6029294898547186	3.2392013690549635	5.851989491381285	3.63361772642579	3.951760465315761	3.4388604928143582	7.249990892380924	11.047719709012153	1.4507780977082148	3.6645569647528573	3.603779569427426	3.261037705504028	5.6411913626073975	10.17124398657911	3.640733725310829	10.637542822640349	3.5795458849798094	3.8353375532966356	3.794589792215176	5.988301774782857	10.826567012195387	3.7365215678604637	5.78931687946386	3.5435972438456
ENSG00000248527	NA	1	633696	634376	1	MTATP6P1	MTATP6P1	MT-ATP6 pseudogene 1	unprocessed_pseudogene	MTATP6P1@ENSG00000248527	9.513520255540321	9.903366459443339	9.183715219581819	8.802425558664824	9.27572470219752	10.751436248721701	9.017974551553458	9.996435685301035	8.867504485899346	10.171155236818388	9.210936821437677	9.120425666269538	10.171546984973153	9.164103005167075	9.061998573379398	9.078535026554187	8.109277172435583	8.876111439615247	9.11359838867117	9.164712371275124	8.724567304096784	9.041924748332498	9.696027705621626	7.7809252834288865	8.982433129681953	8.8321705418822	8.721533914686223	9.91570560147191	9.300506201226193	9.211325113406783	9.712446937198255	9.06367474823587	10.377407469499083	9.488728766588569	8.664631859595213	9.970191273673656	9.092881209865068	10.026304863301759	8.899287050932891
ENSG00000228794	643837	1	825138	859446	1	LINC01128	LINC01128	long intergenic non-protein coding RNA 1128	lncRNA	LINC01128@ENSG00000228794	2.6582266895503084	2.694347415616199	2.3925476608586465	3.093741346687477	2.8512506884209596	2.374409142680626	2.804485773231157	2.685589969755683	2.9357556433963072	2.899912360170446	2.9656236136034906	2.379836224295653	2.907311315725583	2.877824420971892	3.0187494626146902	3.089286956661036	2.836505809967504	2.8265031600280817	3.044621143396823	3.0354503956778514	3.045766034144565	3.115316902482009	2.7221700769753805	3.0863772549972843	2.6608036486836	2.8051135382209833	2.801115574016628	3.0211874017849802	2.8787238499571317	2.7274826906840066	2.8501641247981357	2.7679198944050927	2.7218631880441873	2.975413444968184	3.152565775475243	2.742994280558813	3.1430214389491784	2.6703085429122764	2.431172041528678
ENSG00000223764	100130417	1	916865	921016	-1	LINC02593	LINC02593	long intergenic non-protein coding RNA 2593	lncRNA	LINC02593@ENSG00000223764	0.6458339864534226	1.7652018587795533	-1.515819040082249	0.42705824373852397	0.09818217116695672	0.9671251240916036	-0.4380122810691109	-0.41757065657558384	1.0805811745079204	0.0643086640277814	-0.766318855454413	-0.27871013413795587	0.822867992663863	1.7113025079977728	0.6875121954988808	-0.26423579137819986	-0.12426780814551479	0.8644018850447336	-0.04280968122526944	1.5790408829715252	1.657176339550996	1.2137449112204712	0.34836096105288844	0.5986256527768372	1.3093979945510932	1.068257845554422	1.1396261530074514	0.008707600874840933	0.4922426430874624	-0.734691415186545	0.17659117229499763	0.6794478518862849	0.2703783261064697	-0.1361758777752418	0.8395285440416559	-0.3742523855681149	0.07455298677495736	-0.7174339818450399	0.5407393950705706
ENSG00000187634	148398	1	923923	944575	1	SAMD11	SAMD11	sterile alpha motif domain containing 11	protein_coding	SAMD11@ENSG00000187634	0.67398525744482	1.6029508283296259	-1.515819040082249	-0.2929691774201347	1.3982802477139877	-0.012285740572139681	-1.2811718546511577	-0.7791598081783505	1.1219480760173077	-0.22866997413531326	-0.024379612214519793	0.6966819897605184	0.6688038714864577	1.4925277644613284	-0.022445470886656476	0.8318282032124051	0.05161772062215149	1.600450053217621	0.2653056362145349	1.3606504738371679	1.6883850751002536	-0.24375988322478315	-0.7062212905636418	2.1964490826392673	1.521440779002102	-0.13084746347801685	1.119080754668045	-0.6494102029200457	1.301070436227364	1.0248631983633887	0.033557351586433255	1.4449885963634532	-0.8385899580548439	-0.1361758777752418	1.0521243456695462	-0.08438190998714398	-0.8137452791592993	-1.2796316928074258	0.5407393950705706
ENSG00000188976	26155	1	944203	959309	-1	NOC2L	NOC2L	NOC2 like nucleolar associated transcriptional repressor	protein_coding	NOC2L@ENSG00000188976	5.593147783448556	5.872823265532504	5.758350484460166	5.615021561099322	5.859580204008714	5.52853855683605	6.240920650757828	6.11646202609168	5.477767261248154	6.0543642632359695	6.137118516655214	6.0006298415079184	5.74467686726262	5.841062710808688	6.359701023667268	6.17351272167607	5.7897401055583195	5.774695248348615	6.19221897799179	5.92271612324336	5.949054823325056	6.125255291693774	5.859210618617156	5.575275341247574	5.898458341889478	6.016787147897804	5.794614151323959	5.826855328572767	6.07586387433116	6.0314306006271075	6.010196534608053	5.826098064062414	5.838715563352528	5.864391805744411	5.94713495109116	6.132875615613479	5.9237427552411255	5.548400533093357	6.02585336002686
ENSG00000187961	339451	1	960584	965719	1	KLHL17	KLHL17	kelch like family member 17	protein_coding	KLHL17@ENSG00000187961	0.7813990398203118	0.7238639318595225	-0.7022231256245629	1.4251795861088614	1.366192004473835	0.4131078837279897	1.0029356013884136	1.0827057023256472	0.58467495136722	1.0319799615635834	1.5829511569687427	0.3555116591329955	1.9965914103816111	1.256110900790284	2.1076466711718176	1.4474413053690989	1.7887760437187532	1.4700783498791752	1.5723429915886091	1.975278555147267	2.5124589077234925	1.4205783450717484	0.6202949658928625	1.2613508932463013	2.0031422218998562	1.3169767299779318	0.7158655547573713	1.6181102245980314	0.9526117172857399	0.707787035797397	2.0114371165070737	0.5554578273262224	0.5926619913203668	-0.1361758777752418	-0.4457970626306214	1.4345314525539852	2.206287028022594	-0.4362953477803877	1.9066513784338732
ENSG00000187583	84069	1	966482	975865	1	PLEKHN1	PLEKHN1	pleckstrin homology domain containing N1	protein_coding	PLEKHN1@ENSG00000187583	4.507497391019138	5.17238975953278	4.2549905561702674	5.123882984732277	5.360234956512302	5.402765445627041	5.583303098884596	5.344294177311366	5.465767698728323	4.498647471426008	5.412797207350289	4.7175709017309995	5.38523427578351	4.9220508111066605	5.756815976264244	4.928286157219264	5.1169146293412755	4.823560937001296	4.464698599238619	4.825008072990913	5.355797159411096	5.687219529035626	4.370352626732832	4.322916749742379	5.199062404230704	5.2388961276977355	4.761625173847106	4.204510026099429	5.5372320089389415	5.360786346471116	5.576731131120221	4.885700330374592	4.736182944967492	4.6242557455264865	5.236867614002022	6.329708739206136	5.772237371623887	3.754574447387426	5.012502253807908
ENSG00000188290	57801	1	998962	1000172	-1	HES4	HES4	hes family bHLH transcription factor 4	protein_coding	HES4@ENSG00000188290	1.0626501060186446	0.9204076725347733	-0.08041967919703738	0.33710266410534195	1.5199394366089973	1.048434782198695	1.0029356013884136	0.6201930104171492	0.6426736092599917	0.9767035865634429	1.3383474154310646	1.7588703627569762	1.9438196412239934	1.0978905776486696	1.1862259716337107	1.156176840801627	1.7887760437187532	1.1884651512494961	1.0620400219561286	2.20055770948499	1.8210274100791628	1.2682989710809038	0.5783849663530466	2.261145342450584	0.5441430552783593	1.4055832452699515	1.0770907994841867	0.7708109561464845	1.1373361455951188	0.5471916497508896	1.2819503851392018	1.4795164821302818	0.7114187549810278	0.5264551175578162	0.5900985978679699	2.0120287704249757	1.7378466647623376	0.0924228286781566	1.9066513784338732
ENSG00000187608	9636	1	1001138	1014540	1	ISG15	ISG15	ISG15 ubiquitin like modifier	protein_coding	ISG15@ENSG00000187608	3.7075781351135295	2.3636845786768697	3.184640841209444	1.1091669506128705	3.795341581103301	4.615317467094476	5.298996055607054	3.067584050265567	3.2660619332755845	4.318632935597314	3.4513182521319816	8.365753731544856	4.896769228963888	3.297390663967445	3.9613292964516926	3.57302183751627	3.099356176175409	3.2355527582107513	4.128988113641712	3.7824156870510603	2.745452225586545	2.623616814816695	3.29448415585676	3.2483324139658927	3.123908139053724	5.716918880705297	4.646109439821599	7.537725680231073	2.5172001957254047	3.118972737384101	2.8671385385208956	4.106909488368625	3.226122448158059	2.381983675371494	3.3663830199233846	5.487075498617373	1.796470252596642	4.767469401441768	4.278060367951649
ENSG00000188157	375790	1	1020120	1056118	1	AGRN	AGRN	agrin	protein_coding	AGRN@ENSG00000188157	5.535817705559889	5.118350536290475	4.47718283874663	4.786355078412122	5.394444526543711	5.283982207184993	5.939695287588564	6.1514114430623055	5.7851317795052966	5.603626733589248	6.297322706918044	5.575942139100764	5.469319609506858	6.843561758955911	5.990472030121929	5.763681144735099	5.708927762767535	6.203777841239285	5.691111559286033	6.471055494633591	6.878731827134617	5.487567115441356	4.763016434902678	5.41106648258923	5.794180546958143	5.632236475516044	6.8334705118482395	5.288116631683605	5.721997569213087	5.21246523057893	5.381593844157917	5.092243260145963	4.828859578240995	5.22472073648143	5.367424888860831	5.939596972416314	5.270821149824003	4.371134672723238	5.906546271387826
ENSG00000217801	NA	1	1063079	1069355	1			protein tyrosine phosphatase family pseudogene	transcribed_unprocessed_pseudogene	@ENSG00000217801	-0.9534369719193073	0.43326548706079326	1.1402442014725769	-0.7059464577997342	1.5771262834729296	-0.18741681593304554	-0.6998358322321108	-0.8857356155044591	-0.08003769425900024	0.6277993889804833	0.027411985059507604	2.7770632138487246	1.7422510969391354	-0.9712131099964213	2.208781834871299	2.6011539527965346	-0.4755188481589792	-0.04535154139917693	0.6309485471702905	0.4264021513808721	0.5836917248481273	-0.7948895355996002	0.8133217327978934	-0.04736962069775288	0.6197726075716314	1.0129209512123154	1.4829329670497267	0.5343300936555048	0.5367409542616425	0.6027336233876684	1.5365779694223036	-1.5205420815973552	1.1076617328963616	-1.934617161825628	1.0236052239478184	1.6861616220089466	0.3730640948961705	-0.8816340210981626	1.4980794565736788
ENSG00000237330	401934	1	1070967	1074306	-1	RNF223	RNF223	ring finger protein 223	protein_coding	RNF223@ENSG00000237330	4.708004361165027	5.130811128048344	4.822701719996874	5.113759787038486	5.545360988468756	5.435251521729553	5.8475502452141335	4.973297179185599	4.529368589370215	4.735610215961939	4.4994279944378945	4.7935213353592765	5.0133985479366645	3.886867736763992	5.197800639133	4.923553679875832	4.5262847811850815	4.377368573392509	4.509306210552266	4.258989653724386	4.881002238133329	5.55082888765047	4.818076775673745	4.598015439692652	4.478604904318496	5.069564241402813	4.02821316369473	3.205375912305704	5.3125389292367196	5.551043828430295	5.155008121769667	5.055523249198444	5.055322934684567	4.79324636722193	5.311016590700031	4.931477848154897	5.5389183041022045	3.3167358723126235	5.241336722949014
ENSG00000131591	54991	1	1081818	1116361	-1	C1orf159	C1orf159	chromosome 1 open reading frame 159	protein_coding	C1orf159@ENSG00000131591	2.06531393176136	2.4297182768484498	1.1402442014725769	2.0525471685755634	2.274737270137555	2.0185622490162305	2.56665709584885	2.486340371608089	1.7421189877116183	2.2078322233725727	3.214921168295576	2.2819779684970705	2.676124465613815	2.3554544592044966	3.1065535437450964	2.4113853950355173	2.5640509418998834	2.2234036115352067	2.77916086257856	2.3760536487666504	2.971593630375923	2.7246186908987915	1.7780967551364963	2.4505978407306577	2.3525968586481727	2.5077103756232	2.212023425288968	1.63532628545475	2.389572046596442	2.6239061088921347	2.8068332128636433	2.0382501276307567	1.7679515642728545	1.627932984303488	2.119856164288711	2.566086432572342	2.90401572662652	1.4339237913479705	2.6117710448746965
ENSG00000272141	NA	1	1169357	1170343	1			novel transcript	lncRNA	@ENSG00000272141	0.67398525744482	-1.617844610013765	-1.818751072539267	1.2139722737545413	-0.06723619130497152	0.14386872788172228	1.3877028005497074	0.4553365185399171	-1.1396061157942636	0.731620941934565	1.806928119016514	0.9299558320079292	1.8321063534075148	0.8928790256335374	1.5940098059315275	1.3091470153439313	1.1021143084829215	1.2090494511728378	1.4757418014680481	1.9623884890968313	2.413208561055016	0.4655563017290164	0.44481415187538564	1.1289401228645288	1.5410268525395139	0.29739426050661927	0.07113589478080357	0.5705802886345841	-0.1172421543299572	0.8057072109574702	1.7345537230444594	0.011515325363680565	0.2703783261064697	-1.1896477464458068	0.026154480325628702	0.8492832818189959	1.528980734240834	-2.213416378386195	1.311606431674506
ENSG00000186891	8784	1	1203508	1206592	-1	TNFRSF18	TNFRSF18	TNF receptor superfamily member 18	protein_coding	TNFRSF18@ENSG00000186891	2.713522480856783	1.4522405091538058	0.4256442877034964	0.1906894031635888	0.5619671097730208	0.924684651861119	0.144929867412653	0.5401182494973661	1.5433131095013006	0.35183041772698487	1.5829511569687427	2.0239641455959307	0.45917642156574207	3.8483367736013037	1.786264829556875	1.9351250793771149	1.974912460610511	2.603653660655596	1.2372768936275829	3.230843975400943	2.4771528221258348	1.1278393395585296	1.0463803131443044	3.6569465625792525	1.3543731758412336	0.9257201207755341	3.14896372728348	1.1278283830701696	1.3517641913648255	0.852282752435442	0.7887724576340761	1.8130966638009234	-0.013801228802130106	1.2169091803516086	0.7378610176576514	2.597118875995196	1.1107783851112603	-0.5700272715960908	2.159822961855228
ENSG00000078808	51150	1	1216931	1232031	-1	SDF4	SDF4	stromal cell derived factor 4	protein_coding	SDF4@ENSG00000078808	5.930883335626115	5.964781773900793	5.510515617729639	5.447798307078674	6.0267074174346975	5.9295612701885165	6.093417763435484	6.287916025780599	5.7851317795052966	5.939804893499137	6.148857599276228	6.264627414234316	5.73111547078833	6.636109936400795	6.2928868026466684	6.270807739701873	6.132378889599887	6.246722342254724	6.1221412540452915	6.46706845330229	6.340862471522664	6.0639309196656095	5.955466435897896	6.526092523547468	5.9524786298731716	6.053243824866597	6.428998322383604	6.13744311633842	6.297323868555842	6.112593587143065	6.227875715682803	6.205788725852155	5.681504452111935	6.229898057044721	6.024733366275562	6.164297187351186	5.9449538254350776	5.6115399864071565	5.922112346427672
ENSG00000176022	126792	1	1232237	1235041	1	B3GALT6	B3GALT6	beta-1,3-galactosyltransferase 6	protein_coding	B3GALT6@ENSG00000176022	3.0344336086143917	3.1113758553267883	2.7879816160174595	2.941803957104629	3.669516054637119	3.9167442029485877	3.6247603709555447	3.6713625109877843	3.5114944434223276	3.381714269518539	3.7305681516482934	3.6812125798648525	3.5521892788962193	3.794079015303879	3.7042010678547506	3.837364912076168	3.4889090304008232	3.289705401761528	3.1296252538902034	3.556611197111281	3.561920152480915	3.61891807379415	3.575818040531567	3.494226390483343	2.9878068565285427	3.35948931155549	3.5452315936699277	3.424223027710044	3.2567223023587086	3.8213230866436607	3.18740074089827	4.039081384541835	2.9802284730197504	3.6864665827032006	3.4913987348976248	3.6865214629108114	4.0392704793164995	3.218752720838508	3.3292861031786725
ENSG00000160087	118424	1	1253909	1273864	-1	UBE2J2	UBE2J2	ubiquitin conjugating enzyme E2 J2	protein_coding	UBE2J2@ENSG00000160087	4.809835676683583	5.169976848992314	4.4942422236145365	4.638850274686052	5.460522251807434	4.968594820010187	5.037181009764464	5.201925986813357	4.6995591913566805	5.000999399945641	5.077221601208036	5.18507042487296	4.982662708088881	4.953745304485008	5.186995813723134	5.165217877187642	4.984042289315364	4.877601491715608	5.207491006425522	5.115833436007565	4.914381745606802	5.184873919940036	5.206462502679338	5.202863563031873	4.838542858518175	5.098095217728265	4.807287966026486	4.626523241627234	4.957000744437847	5.4044188785029474	4.80911903559004	5.0440341438645495	4.740844581902373	4.774727795645508	4.962324164620204	5.276365035161209	5.419272564666398	4.692793003987526	5.188118035498577
ENSG00000162572	6339	1	1280436	1292029	1	SCNN1D	SCNN1D	sodium channel epithelial 1 subunit delta	protein_coding	SCNN1D@ENSG00000162572	2.571093913615068	2.7599914548745255	2.134164026975938	1.1091669506128705	3.3301647045972755	2.9828532402370684	1.8466683525613758	1.6766569151910846	2.154647284505285	1.4923549732447707	0.9120483297558398	3.352052792065016	3.14793163428166	1.8595659318936264	2.825275323063195	3.1144216143186165	3.214762602872025	1.9329711228773307	3.664625507794395	2.316521433451191	1.3797414022522043	2.8903139368342514	3.0091795089503273	2.3707547921730447	2.3962651780514954	1.9234915106392954	2.1116012871395133	2.2524418581399965	3.7621071102339267	2.925617351496114	3.446502815555317	2.2728816709709254	2.3470219720535574	1.5134602380532316	2.422557253260219	3.321854429770077	3.2306665216137946	0.4091058375372816	2.800900418576931
ENSG00000131584	116983	1	1292390	1309609	-1	ACAP3	ACAP3	ArfGAP with coiled-coil, ankyrin repeat and PH domains 3	protein_coding	ACAP3@ENSG00000131584	5.082156905420978	6.114080890729165	4.7885356991259505	5.846597642894719	5.706209838908263	5.154534416850559	5.746923491275523	5.902964254437115	5.572198258174126	5.031834501900203	5.6050833851989745	5.410202865264473	6.146063979267513	5.706534629346353	6.927803582388601	5.7301971247463195	5.782483270423936	5.718373666626007	5.692186832764567	5.573375890786665	6.181369299512441	6.391841990392075	5.661388030806219	5.184633166191528	5.785995952055869	5.982989432060813	5.08397702450176	5.416898023221092	5.597552792909667	5.613217883575732	6.594367142193493	5.081044013342483	5.454855449503068	5.022440332929106	5.500137875716143	6.070668222977111	5.735253866782297	3.8427382263791383	5.92780514221127
ENSG00000169972	126789	1	1308597	1311677	1	PUSL1	PUSL1	pseudouridine synthase like 1	protein_coding	PUSL1@ENSG00000169972	3.4713591994884414	3.9664791715666965	3.478383255053269	3.758655753634848	4.01819689349517	4.187431269390461	3.787196465053946	4.109654502434113	3.6522643267023494	3.7171905356558375	3.896425777721948	3.792011591180595	3.658359592350808	3.710617331120766	4.489426185017824	3.672275326999899	3.871564059700721	3.533618270160214	3.942772405645146	3.752777109528715	3.8682118373633285	4.413705116148382	4.074984702979782	3.622886592894787	3.6910973279222286	4.037252066867551	3.6165884175143437	3.014623729618356	4.1713656304653455	4.028181238140056	4.374171647846067	3.539196154939998	3.94444135242148	3.378404469659978	4.032148384311298	4.235817875367071	4.218788736309035	2.3383206034159696	4.275511324313582
ENSG00000127054	54973	1	1311585	1324687	-1	INTS11	INTS11	integrator complex subunit 11	protein_coding	INTS11@ENSG00000127054	4.76309807841029	4.873426532186879	4.735719928382782	4.7990458895939625	5.245853926349059	5.186318335085096	5.34175331039063	5.147230651558273	4.7760547990234095	4.985331132370078	5.38452885980237	5.336962942453715	4.89503285310257	5.21694694266118	5.2668590349814615	5.548486256306746	5.139811452216068	5.261941390040419	5.111089033974425	5.320357586823977	5.251259245663689	4.871295615237905	5.296459555552192	5.34991484775194	5.160011710124918	5.172581908595206	4.930312301544914	5.169040593429843	5.218354627421513	5.084188478324316	5.2791003735459086	5.0440341438645495	4.982401929280335	5.017198340497163	5.158700200480854	5.5793239214345425	5.346342422139964	4.29624454348989	5.285078564172497
ENSG00000224051	80772	1	1324756	1328896	1	CPTP	CPTP	ceramide-1-phosphate transfer protein	protein_coding	CPTP@ENSG00000224051	4.789071361145653	5.391193514390645	4.612235019051377	4.836461947661727	5.635617188376094	5.658859293887086	5.038974122445685	5.245183983932152	4.839427517162766	4.776644930489934	5.401801550123725	4.929008312179743	5.098848381359249	4.992810191521689	5.661907823915663	4.797311641499691	5.217204269903753	4.830220143119696	4.960371877304846	4.680978605367796	5.238137282271944	5.646609606883327	4.755983756376503	4.848044141407826	4.926801522087726	5.372674781730267	5.078666750366235	4.010340073279594	5.593608931505873	5.491596916929973	5.118260122663729	4.862994836516086	4.341211525439726	5.017198340497163	5.171755045067975	5.627716470846209	5.18291011487581	3.675520876348318	5.251748873529133
ENSG00000169962	83756	1	1331280	1335314	1	TAS1R3	TAS1R3	taste 1 receptor member 3	protein_coding	TAS1R3@ENSG00000169962	-1.1368880173758296	-0.2039248131867003	-1.2655890714091236	-0.7059464577997342	-0.2541076280960699	0.7412141574447854	1.032037328804686	-0.6799183429376094	-0.793554711082932	-1.0920438276816782	-0.19194172448661853	-1.2307188788193306	-0.31935166604605325	-0.042717290541697754	-0.41535627235226996	-1.815006641583867	-0.7363616920448917	-0.5001278953825952	-1.4964645455101875	-0.3505683856282542	0.9612466614046216	0.41808991338137463	-0.9298907950603016	0.28683871702371433	-0.07697950175272257	-0.8411114816067647	1.2757918518667282	-1.8941723259925949	-0.1878938109913426	-1.0402566670422229	0.9567694523103599	-0.19079633394310805	-1.3708101912124018	-0.5688180401449034	-0.22441432502844505	-0.15157406777484198	-0.6482253390654831	-2.735069748930277	0.4711568199715555
ENSG00000107404	1855	1	1335276	1349418	-1	DVL1	DVL1	dishevelled segment polarity protein 1	protein_coding	DVL1@ENSG00000107404	5.298769875973711	5.875787485008942	4.646974398922569	5.479679839901974	6.117452377233733	5.406625523084587	5.878923747783828	5.8035745646468895	5.279528515438732	5.3822233075577754	5.930764965216359	5.50722855983208	5.663369261118899	5.515202690081161	6.30792495631203	5.904826881741443	5.615172066718539	5.706659673061843	5.552338249414626	5.778494644469392	5.903237057987897	6.225166745268953	5.426168212493154	5.7375445714258815	5.679566852098072	5.916695580052844	5.270194008549481	4.77371860069783	5.744700259720615	5.742479929752352	5.874075993774148	5.435606084893059	4.936405557889175	5.25175354788117	5.911584322837654	6.047450499489308	6.2325521642828	4.010252153001699	5.828702778983621
ENSG00000162576	54587	1	1352689	1361777	-1	MXRA8	MXRA8	matrix remodeling associated 8	protein_coding	MXRA8@ENSG00000162576	3.7577639411596357	3.4584221501687704	2.497798234688265	3.5341583117258346	4.763476604870521	3.5347026690322836	2.3526530303065636	3.8101285917907193	4.7760547990234095	3.3656666687507717	3.358322215979807	4.8684848734089075	3.313075530549941	5.620808261856036	2.4026977892553716	5.004210749336758	4.148124047831564	5.183500182556219	3.5881318606006274	5.498338875816196	4.4807793603871335	2.7725860735456713	4.710629221307928	5.262546469149053	3.260135714272261	3.4031860824721085	4.116369204959288	4.540042107241609	4.921782204180582	3.434260465479534	5.896468244618805	4.901702508028883	2.7406039450873805	4.938967992254289	4.5598095700983405	3.3094159895391297	2.3599632884656887	3.704771276833423	4.492984057102265
ENSG00000175756	54998	1	1373730	1375207	-1	AURKAIP1	AURKAIP1	aurora kinase A interacting protein 1	protein_coding	AURKAIP1@ENSG00000175756	4.57062839485351	5.3994563159118165	4.669677794396484	4.691982638186373	5.557844797551082	5.653996249505624	5.047906407770767	5.520257530053579	4.81756230801027	5.033528391197511	5.400574621201782	5.813374900668608	4.907143825057839	5.077020628689676	5.441959666184037	5.3458608094618825	5.280389009865922	4.831880152954477	4.956797311779242	5.054902504790687	5.261671555961568	5.594184935674205	5.474096605442837	5.3228921308350685	4.896711388814785	5.185152458540617	4.972439005291597	4.626523241627234	5.326863752140316	5.480520198196344	4.881912820372929	5.250567505932547	4.743169764004137	5.247283108932058	4.945319712305782	5.542597959228472	5.334026897962548	4.530736926571786	5.24785311793126
ENSG00000221978	81669	1	1385711	1399335	-1	CCNL2	CCNL2	cyclin L2	protein_coding	CCNL2@ENSG00000221978	4.850488692244754	4.408504783428041	3.9495823399381904	5.617411937984647	4.377364853878584	4.456812029382825	5.0638464664668	4.294893208701811	4.650929644350615	4.365113267511187	5.748929545959867	4.590476667661365	5.547668107708966	4.809857554247534	5.725157377347981	5.4250078166626245	5.212583392435675	5.669079926435705	5.339624539901575	5.486007343379214	5.924690680906823	4.770956713087034	5.015517951938777	5.670052251851481	5.74647215799978	5.033522820472285	4.784637221729292	5.643320330238993	4.564250858259478	4.369775292081155	5.8933645312507785	4.427417333702661	4.942488904631803	3.8427969317519155	4.331649217005374	4.813118868693736	5.235502538710264	3.8427382263791383	5.328763052866447
ENSG00000224870	148413	1	1399515	1402046	1	MRPL20-AS1	MRPL20-AS1	MRPL20 antisense RNA 1	lncRNA	MRPL20-AS1@ENSG00000224870	3.3413552481304523	3.385423069414021	3.184640841209444	3.199632925467995	3.629524181293774	3.2638810245653405	3.6151767383450055	3.633274739634477	3.110341203086881	3.316424218409396	3.4607674663682597	3.7065804016959287	3.243821157971241	3.468822093011673	3.6010007207199415	3.6322297153440464	3.5041147555216345	3.4278288577873006	3.3085525922727883	3.6399251109843505	3.5492261817334247	3.5763099652877037	3.9975945122629333	3.5155987552580523	3.3517078792193993	3.6856827580264873	3.2888969035211595	3.7974290158157338	3.195588892578917	3.673526929733481	3.5656732817525243	3.6265215638772386	3.4246026006497656	3.345320943997696	3.2725499098573474	3.6961083059915123	3.5317691831580795	3.0693334572607194	3.3632934337065237
ENSG00000242485	55052	1	1401909	1407293	-1	MRPL20	MRPL20	mitochondrial ribosomal protein L20	protein_coding	MRPL20@ENSG00000242485	5.193309830705427	5.5046922946691685	5.582074295786648	5.41656951425438	5.7902321965206935	5.820942054473614	5.590657075872321	5.732168966337609	5.385239028136882	5.6661098708121935	5.430939095896834	5.956375520572266	5.425485694861957	5.430001511959483	5.6143110096673094	5.6889626893806255	5.467847652290385	5.200304629680242	5.619441644898961	5.482625823913102	5.384665057512348	5.7009192949776075	6.108704455627895	5.683097497759749	5.256466005276625	5.483690967897118	5.27252146012414	5.49913199047049	5.669259101292642	5.89208889444249	5.480047530905007	6.014484532233745	5.5146020185778415	5.545539492375572	5.618092214650496	5.794301434842573	5.984888117532115	5.826384725828202	5.532510742760287
ENSG00000272455	NA	1	1409096	1410618	1	MRPL20-DT	MRPL20-DT	MRPL20 divergent transcript	lncRNA	MRPL20-DT@ENSG00000272455	0.013914509695392489	-0.8189041553149964	-0.29810636063778634	-0.1560280425339502	0.24656978998793985	-0.3867831413021631	0.6367989066042047	0.055398575011898765	0.01085373990135191	0.2152204204996757	-0.13389822977728338	-0.6133857946781022	-0.13776091000872054	-0.15209858823182132	0.755952899907566	0.4657931455657737	0.2570536093132618	0.8382124132413888	0.47974525645391675	0.38835796209487244	0.44438835062998516	0.1540589318187849	-0.05136214851454864	0.38300191860063193	0.7262657696825581	-0.6503622072454432	-0.3195640397748335	0.20596685072083065	-0.7048300917208117	0.8057072109574702	0.2560646554815961	0.18891425402704626	-0.36803974992018745	0.1962128140681057	0.4254569693600659	0.3145625880437775	0.6837665363073613	-0.4362953477803877	0.23967736965679753
ENSG00000235098	441869	1	1418420	1421769	-1	ANKRD65	ANKRD65	ankyrin repeat domain 65	protein_coding	ANKRD65@ENSG00000235098	2.7536464439960904	3.1313571734873915	3.041113445467678	2.549691839610975	3.2965068746468655	3.562649773921776	2.8128942923253053	3.7446480230704915	3.5346548934614934	3.265441435251524	4.127566255078863	3.6157700825868986	2.8864894128480367	3.388095293045231	3.7128356718187034	3.002193964312231	3.7364573961964607	2.916867143297195	2.895758221496519	3.3194370324940228	3.70993323049778	3.873269803417335	2.9772824180612947	2.5262528998473877	3.499178609853285	2.988415131395983	3.9284258161921897	2.905328321090867	3.16047208840503	2.979065295129507	2.350104210699248	3.0693503247866394	3.2589922438217775	3.3114609136733533	2.6999218986426077	4.315726156681839	2.90401572662652	3.258748024162695	3.2535963541673034
ENSG00000179403	64856	1	1434861	1442882	1	VWA1	VWA1	von Willebrand factor A domain containing 1	protein_coding	VWA1@ENSG00000179403	5.055654289234007	5.826081552495812	4.721302947036477	4.680597425507445	5.824585049553834	6.210261859096136	5.307946954006596	5.781977624514092	5.43327218609779	6.161267207391161	6.383685377652637	5.648092754040791	5.1809446174843465	5.925931636609806	6.033327503456037	5.50162618907892	5.9314548753900604	5.121058437432948	5.393502876716694	6.136476753709804	6.054620016714224	5.887836143452805	5.247155787179947	5.754497488944601	5.3839503905383035	5.69840366726226	6.385577391876803	5.136158947424957	5.870633777804483	5.965429051794375	5.572856341922169	5.500091402784092	5.135395615911679	5.061159679282859	5.6844969402705265	6.154768552853545	4.938014140513911	4.7359373269893235	5.134268297916514
ENSG00000215915	219293	1	1449689	1470163	1	ATAD3C	ATAD3C	ATPase family AAA domain containing 3C	protein_coding	ATAD3C@ENSG00000215915	0.46431224596644555	1.659086587872849	0.5613363581245049	0.8080553891333843	-0.2541076280960699	1.1624034909764887	0.598402469425393	1.7673733345422646	1.512536403407423	1.531240987646231	-0.13389822977728338	0.6966819897605184	0.0734918337616476	1.0978905776486696	2.0129360013372755	0.566369186682518	1.6679603578891866	-0.5685526801657745	-0.04280968122526944	1.126498730544545	1.0836691023120077	0.41808991338137463	1.5368397706212154	0.5986256527768372	0.7600854832625503	1.040854699095936	1.4171359837286512	0.5343300936555048	1.0479284565805065	1.7702935182588535	1.4935006494303393	1.2184286884179565	1.5084408980538715	1.02132559434537	1.9483955259746941	1.5865916732145176	1.2003440683678297	1.3623036532211203	0.6391986959862676
ENSG00000160072	83858	1	1471765	1497848	1	ATAD3B	ATAD3B	ATPase family AAA domain containing 3B	protein_coding	ATAD3B@ENSG00000160072	2.578559380083935	2.5971189655481575	0.4256442877034964	3.001586670929324	2.755404726005993	1.1984765066590506	2.9488147323867113	1.9333011859009457	2.0079012388204367	3.074612109898157	3.6210542867096978	2.395519530701168	2.9547580091347547	2.3948770104533037	3.2617201790236114	3.1634141968768685	3.1709725666705677	2.9721052775048	3.5927455265621915	3.24687861311511	3.5191652052603084	2.570334193632606	2.919707134629627	3.1355210185045665	2.9221057749759107	2.8051135382209833	2.1726893442450668	2.802392707825039	2.448987811662734	2.1517237056746676	3.4122175242242125	1.8130966638009234	2.108159237077142	1.6819341121107128	3.0144619616237494	2.7795259229769047	3.5274491050676997	0.7268240904273723	3.232723301635037
ENSG00000197785	55210	1	1512162	1534685	1	ATAD3A	ATAD3A	ATPase family AAA domain containing 3A	protein_coding	ATAD3A@ENSG00000197785	3.2739797246860776	4.078784250898348	3.184640841209444	3.199632925467995	3.8133034978947036	3.4697690790857196	3.708263339511781	3.9828756542143324	3.058017648718322	3.6787398280972003	4.038871637102577	4.0712582499562044	3.369185704270074	3.931116067586157	4.112547040127486	4.176599478129863	3.5536733001382856	3.4625327703779063	3.724710611564461	3.8918370218613845	3.780420651616393	3.886409321936366	3.6383439355417817	3.536659122042805	3.023054688957632	3.4611866733795815	3.5719333163691056	3.140538114516305	3.987225156597063	3.711919493233323	3.7958533051305032	3.7305256213435274	3.4187961736246937	3.1579707877882823	3.587080328203771	4.185658301007469	4.240065793684316	2.877163303711315	3.991649124355381
ENSG00000160075	29101	1	1541673	1574863	-1	SSU72	SSU72	SSU72 homolog, RNA polymerase II CTD phosphatase	protein_coding	SSU72@ENSG00000160075	6.080350629734121	6.649066060155233	6.519625815517013	6.2079024835967145	6.531446722901657	6.9459035906467115	6.790110688044101	6.65938968858291	6.396473385521531	6.4753951405840535	6.451015232037421	6.717204042472569	6.279156653835209	6.443346750502063	6.698143242948902	6.6884744159362874	6.593928190364522	6.389387445853862	6.488659664021241	6.234891945161713	6.256176601323561	6.701602877318112	6.96366684387708	6.626504763149368	6.375683779541181	6.49184169294745	6.321269181446737	6.421060703946205	6.41671748204053	6.867159573621621	6.0192417540292285	6.570566801351855	6.272127553615294	6.525891287795905	6.364522232374649	6.84905289468307	6.695155675100862	6.784790622036237	6.327855962893681
ENSG00000228594	643988	1	1598012	1600135	-1	FNDC10	FNDC10	fibronectin type III domain containing 10	protein_coding	FNDC10@ENSG00000228594	2.327020017497665	2.9519839072103538	2.1770535317124073	2.3224285444351835	2.9301911365735314	2.7352408001670114	2.9101499988905886	3.1167214272418793	2.597431883090967	2.726459732580883	2.998434614337247	3.2173518129388947	2.6014280025459255	2.739201756942588	3.8246106951882632	3.1227034561401696	2.8760043314853174	2.572219157193449	3.0646867074877906	2.0863823384611573	2.9133494366602193	3.428443172571111	3.470919239289582	2.114777808892657	2.7135394866504714	2.54719853236181	2.2503134912521023	2.4306488809318774	3.146182479937939	2.9999020980857423	2.6635880507728134	2.491654455832294	2.5624694632873344	2.8512955226300494	2.273086591428046	3.715092966713702	2.890623328967501	0.9386209550313146	3.1954526291944285
ENSG00000272106	NA	1	1613758	1615795	-1			artifact	lncRNA	@ENSG00000272106	2.206918153970713	2.2585960678059127	2.5799972870250847	2.7546919947572888	2.2397450513285677	2.6202708388902005	2.681311072905361	2.801752059602677	2.8644252943136808	2.171369654910047	2.3851634098988166	2.6907150694142867	2.5045461969180094	2.524944402263225	3.1643546400573284	2.6818366703415863	2.7876342837195383	2.7583064135990503	2.771042158569549	2.2961186510317937	2.7078717305323043	3.1227383127080617	3.370125634308278	2.7319788292553815	2.6608036486836	2.360313387298014	2.2503134912521023	2.2524418581399965	3.117171515364732	2.4830133796897735	2.634141594267367	2.6363899447579944	2.164761896793969	2.8512955226300494	2.6259633332995977	3.0122201734663827	2.764145042689958	2.027064968052098	2.431172041528678
ENSG00000197530	142678	1	1615454	1630605	1	MIB2	MIB2	MIB E3 ubiquitin protein ligase 2	protein_coding	MIB2@ENSG00000197530	3.1491800195094783	3.927013635623973	2.3178572521946057	3.2497998962297845	4.273067059194766	3.7073718948894117	4.037317162504075	4.450842564143978	3.80611710749367	3.310847624172802	4.225051979628671	3.743814890232169	4.23460805521731	4.548787653138971	4.820288327161656	4.164616900936992	4.3411167933832955	3.892931119366206	3.550681553373133	4.05554560517295	4.453789532833315	4.398499401555785	3.5325760130161217	3.9865326293588392	3.686707701621426	3.9255684757930847	3.6055535527747584	3.337472060050904	3.5176225692568615	4.048325446522217	3.8330453727041807	3.758914105736595	2.9239494442650114	3.503636683393942	3.443761248285051	4.743167262322955	4.166961378020447	1.8550996402364306	4.234101937009717
ENSG00000248333	984	1	1635225	1659012	-1	CDK11B	CDK11B	cyclin dependent kinase 11B	protein_coding	CDK11B@ENSG00000248333	3.9193532297438463	4.010299042708984	4.021949340490133	3.850929486592936	3.9709706931578683	3.927530926327024	4.614994302454584	4.345830229580642	3.904223206324839	4.043995962239365	4.051434402980602	3.762077857937494	3.943493012435095	4.216110587031758	4.222449983060868	4.227403812947395	4.0821061214577155	4.1109602430315535	4.3107927626824125	4.040292528392405	4.032273272126868	4.043245267204499	3.873120664289494	4.082743933867339	4.139537334127292	4.166490914146913	3.9605375618643386	4.207390805796973	4.16783328156949	4.341484509603023	4.022995392666197	4.090249075309083	3.972458407402308	4.3181336570078646	3.9699833565759555	4.195830702239047	4.210728236987592	4.384753854631252	3.915108345557742
ENSG00000189339	728661	1	1659529	1692795	-1	SLC35E2B	SLC35E2B	solute carrier family 35 member E2B	protein_coding	SLC35E2B@ENSG00000189339	4.907916997559102	4.585505339889629	4.198863350086017	4.84464647369132	4.648117972131707	4.5678444917939975	4.73930737291178	5.045768299304161	4.692711668114489	4.463894359917207	5.238355616032109	4.28841695880737	4.981026750221443	5.237422821415809	5.424981469162185	5.04835353712616	4.6770118166503964	5.352617623810778	4.578393394696597	4.941248679060512	4.974168819028538	5.22162592472646	3.5969625339988935	4.520849814854001	4.999390622999151	4.69197540562161	5.34397788494474	4.894821066642794	5.042424708679722	4.235660853116661	4.7497208015165775	3.912121625828884	4.773060977867644	4.847417181728164	4.606226942575038	4.592185002916459	4.175269441110361	4.186479339077139	5.063631002723309
ENSG00000008128	728642	1	1702379	1724357	-1	CDK11A	CDK11A	cyclin dependent kinase 11A	protein_coding	CDK11A@ENSG00000008128	-0.030824387707115347	-1.1637619710785547	-1.2655890714091236	-0.1560280425339502	-0.06723619130497152	0.2160335661650518	0.144929867412653	-0.41757065657558384	-0.5146593159867541	0.010280405272190506	0.34568515710151837	0.22114873779736857	0.30032886527054725	-0.7834861773114528	-0.2721631770066339	0.4127474193491063	0.5583672376715928	0.4800781224523682	0.11945788755042289	-0.11376080729294868	0.07089357452768127	0.2108725003083904	0.8133217327978934	0.5162017718606958	0.24303221292123267	-0.19455678239309626	0.027705478374872586	0.6741665727746592	-0.9285370252459394	-0.8793992127100838	0.4487958893399474	-0.871990218543794	-1.0802955251590447	0.1962128140681057	-0.6148391700967314	0.2638921699880045	0.3730640948961705	-1.5291776759915894	-0.3775481819242161
ENSG00000215790	NA	1	1734690	1739557	-1	SLC35E2A	SLC35E2A	solute carrier family 35 member E2A	transcribed_unprocessed_pseudogene	SLC35E2A@ENSG00000215790	2.086414117324048	2.2585960678059127	2.044359261545368	2.379874611748816	1.8565970716403954	1.2336695148354746	0.9732347338637716	0.9022953164542771	1.940133268642324	1.5876727224043456	2.781825324526492	1.632214943860407	2.0349408684793526	1.7724480992893175	2.3811914126872638	1.7970576498401107	2.203242775947698	2.7996100532974983	1.1893429213323206	2.2858080276029993	2.588873538075524	1.4910860627167604	2.9853230488963023	1.8377163968100128	1.5794189040540902	0.6635761959450756	1.3657409596374568	2.526036660333621	1.9863099320485547	1.4144858399103426	2.5472901078184202	2.9513068780748513	1.873606201050139	1.141826686889242	1.2123256709733465	2.364413458791579	1.1562561694901523	1.1232679835950097	1.0504625542937815
ENSG00000008130	65220	1	1751232	1780457	-1	NADK	NADK	NAD kinase	protein_coding	NADK@ENSG00000008130	4.785850158094415	4.772069140732339	4.544242446488008	4.485038320667661	4.823790898939171	4.782090148478994	5.084829561405127	4.91496262085891	4.785739996303019	4.714646710722395	5.04145787681568	4.825713266276226	4.522433223284701	5.01195299445779	5.089248175642068	5.136877239185705	4.83166515355789	5.202872643896802	4.922389776643105	5.2101770502603575	5.046707841215817	4.792056087188654	4.871112765473489	4.978827783644075	4.84840194572046	5.108031759046523	5.057228007756541	5.069642168259723	4.8878310730740475	4.492475842478738	5.098630991277385	4.942496065841415	4.661932360729058	4.811530242050099	4.730537492700433	5.052100761071821	5.167723004713304	4.252345129813737	5.038293115161534
ENSG00000078369	2782	1	1785285	1892292	-1	GNB1	GNB1	G protein subunit beta 1	protein_coding	GNB1@ENSG00000078369	7.619567933063712	7.631895830226339	7.571142271501146	7.397482244260263	7.646351044812655	7.837662740409248	7.708224375672246	7.594264305856286	7.820060020896592	7.59630547128713	7.5405254450863035	7.624384223717775	7.546812089000122	7.932398205466303	7.601726367280049	7.683689262837261	7.56366578380574	7.7551957210296605	7.569232847327518	7.960425401457608	7.5679967381761255	7.682930258609919	7.711392143561703	7.9407942215725145	7.604621585999421	7.668654864377893	7.727878690451036	7.8725116719773505	7.691025808466544	7.610919596584391	7.742435493135982	7.7900761187894005	7.550593321360302	7.897108370276386	7.82920185179072	7.725479940915319	7.69769284915919	7.763969366217491	7.548058673850973
ENSG00000178821	339456	1	1917590	1919279	-1	TMEM52	TMEM52	transmembrane protein 52	protein_coding	TMEM52@ENSG00000178821	-1.0422485353613948	-0.8189041553149964	-0.8667186041993685	-0.030965985361537596	0.8206311833646196	-0.4978501154728715	0.29652855067130046	1.2927587879337201	-0.9562295086912983	0.9192246450987431	-0.07809994113827795	0.6966819897605184	-0.13776091000872054	-0.15209858823182132	0.8528863078645544	0.045542525042952815	-0.3246127853836022	-0.7159822163810361	-0.04280968122526944	0.46346882894220676	-0.07870020783743163	1.601443065399134	0.8133217327978934	0.0728431454805142	-0.5705416699636952	1.121550377541901	-0.7778522466172372	0.2513378394928031	0.6218203545677146	0.6027336233876684	1.1355247466358658	0.2700521359834819	0.2703783261064697	0.6399407255351025	-0.8063498919873096	0.9488760938981289	0.6202733127529783	-1.0669516580805631	0.3600547136861317
ENSG00000067606	5590	1	2050411	2185395	1	PRKCZ	PRKCZ	protein kinase C zeta	protein_coding	PRKCZ@ENSG00000067606	4.154810502639976	4.345752052099286	4.342370990705366	4.103711880314969	4.493318115095842	4.871387945650985	4.8618803430445565	4.76451153229531	4.1539797095119155	4.649864081584712	4.87120984883831	4.624147467924045	4.242822855473706	4.1485236123353255	4.605257668741089	4.394039609466969	4.528765182606901	4.290699559732568	4.291056569068227	4.2216136873082695	4.487448654380945	4.7967032245028784	4.235280393191764	4.042819381381315	4.679743962263408	4.582202898865322	4.218886922818374	4.163563195538212	4.577623507607784	4.639147157969999	4.247017012978137	4.529813736316105	4.481512670850999	4.575160459337245	4.421831412658805	4.810914513778903	4.596196420770483	3.8427382263791383	4.423304976705806
ENSG00000162585	199990	1	2184461	2212720	-1	FAAP20	FAAP20	FA core complex associated protein 20	protein_coding	FAAP20@ENSG00000162585	2.525471195507073	3.2729978299855182	2.8946201726444847	2.6558300522787266	4.073894184399571	3.5276304757933556	3.180902098592392	3.8396979878163413	3.1903015601174824	2.950997985734408	3.5998289836017006	3.7860743247879562	3.369185704270074	3.9108622585524726	3.5392294123593553	3.492229780312634	3.7492762000093562	3.1315628286431383	2.8032463961469376	3.667984341281296	3.7137302165471437	3.87766295298686	3.048084029814186	4.125073749954339	2.8765816260131403	3.5415948398337305	3.159062394755312	3.0080300588957196	3.443599760709813	3.530486610958263	3.1941427400279996	3.603224913216567	2.430186812216633	3.1768993116718613	2.893593303558843	4.154703532437814	3.878966940355848	2.003718249105061	3.5222536442860437
ENSG00000157933	6497	1	2227388	2310213	1	SKI	SKI	SKI proto-oncogene	protein_coding	SKI@ENSG00000157933	5.679865198004251	5.918098003189231	5.506317339822301	5.4783654144329565	5.889519747622738	5.565263872020129	5.740326170637832	5.882815159198992	5.77219820437318	5.66283028589037	5.947664887682624	5.429375426257635	5.892106032191485	6.388862623624706	6.1891888779956155	5.95670676140693	5.752024216246305	6.076531962182065	5.628457105117338	6.214652008651215	5.807879060501176	6.112265447393875	5.233718491243481	5.780111106400658	5.675141947867826	6.0299133983080395	5.782416936931303	5.753855135780654	5.87929913391386	5.556328573072086	6.068689528722109	5.642119840680115	5.328933170970042	5.97532167205658	5.87513548230089	5.8703661508370555	5.638421685059893	5.513698852490834	6.101919839345458
ENSG00000116151	79906	1	2321253	2391707	-1	MORN1	MORN1	MORN repeat containing 1	protein_coding	MORN1@ENSG00000116151	1.6913106569174483	2.145247073131762	1.3039909849494984	2.0525471685755634	2.167106650736354	2.116084254571159	2.662823722841799	2.110101264376576	1.6880568477861657	1.8714468395909387	2.076470938748419	1.9621161602768784	1.8175137620806605	2.262606026883017	3.20164097456524	2.1448319432818277	2.227875802094861	2.1401010308438595	1.3286162885308437	2.0502901503102926	2.563849027118586	2.1145486575257144	1.6010404494619614	2.1425184657391863	2.6153349988663654	2.171066823355895	2.0259060397086124	2.0100137265423017	1.9538607112132944	1.318223576078196	2.114544689325876	1.5461878995983507	2.136738142543102	1.4833642980331592	2.0649360506855547	2.1298952864046137	1.6451873167259565	0.9386209550313146	1.9710823935867652
ENSG00000269896	100129534	1	2350414	2352820	-1			small nuclear ribonucleoprotein N (SNRPN) pseudogene	transcribed_processed_pseudogene	@ENSG00000269896	-0.27804565469429343	-2.7855368009636248	-0.5545784109525441	0.42705824373852397	-1.416310803647168	-0.8939308335017134	1.0029356013884136	0.5401182494973661	-1.5957677446192713	-0.6830981615606826	-0.25241871278306377	0.14896327989919209	0.023507341733876978	0.19916706982991986	1.1357477179019364	-0.4482646772514615	-0.6440737332988764	0.1375801668955176	-0.6802194435872915	0.30912079666475084	1.360494448594125	-0.4931657925173896	0.24499430332474437	1.1564123576362102	0.144044336377728	0.20165366158216913	0.07113589478080357	0.6741665727746592	-0.8123518447451384	0.23201539331450766	0.33138782988090565	0.102939774235701	0.3210657106576711	-0.4479010870339971	0.026154480325628702	0.6663033963850244	0.12116866936409887	-0.4362953477803877	-0.19678846545547024
ENSG00000157916	11079	1	2391775	2405442	1	RER1	RER1	retention in endoplasmic reticulum sorting receptor 1	protein_coding	RER1@ENSG00000157916	6.992697893251081	7.367054995748646	7.359369452861789	7.363353477977185	7.564759552996879	8.118369990057355	7.397596371379886	7.244343710093674	7.158555465585452	7.221502887494606	7.234547198236047	7.567542623087795	7.175198260285215	7.080736417215757	7.510575325026674	7.203249763782064	7.1175682876609665	7.086791496246374	6.814641724032078	7.074774890439486	7.098678659590788	7.291328136609541	7.460180891330579	7.205722704598955	6.953319250550548	7.364945054765628	7.145216935693562	6.867808014437989	7.42712513711197	7.597311083080482	7.10760435094183	7.3478884602424515	7.501305614023839	7.154648079912245	7.324499280366337	7.309171611874424	7.59563946342445	7.203825528626007	7.012339402705844
ENSG00000157911	5192	1	2403964	2413797	-1	PEX10	PEX10	peroxisomal biogenesis factor 10	protein_coding	PEX10@ENSG00000157911	3.790276785448049	3.9327180986689205	3.8270168742468966	3.797120086185207	4.169961417318942	4.348606280456535	4.117569766438484	4.383603612233134	3.6092764549791307	3.853848444566929	4.2026997083656745	4.105036378116111	3.8852104086334585	4.113504444082995	4.228484266047213	3.8916821806376447	4.138411898633713	3.892931119366206	3.745577223457068	3.9019987067426234	3.944517384054623	4.34873529337972	3.932547075540463	4.042819381381315	3.8007772917410985	4.081630570842194	3.5944336337431673	3.742878335011344	4.05762900718215	3.755456503958928	3.967015590111628	4.050609842211574	3.8782824814105075	3.889445195856471	3.995905925593932	4.420646605556485	4.420963700230391	3.3633399000832056	4.1363421625642625
ENSG00000149527	9651	1	2425980	2505532	1	PLCH2	PLCH2	phospholipase C eta 2	protein_coding	PLCH2@ENSG00000149527	4.536536194675417	4.713627038444116	3.8928206710318674	4.858858610374561	4.451876058448762	4.303772637679561	5.280925914136996	4.715225413126376	4.092877825889893	4.318632935597314	5.225940617066576	4.128688412335547	5.172368741178348	4.553150259644616	5.530096971439576	4.96329340132237	4.945574876836587	4.896761317136675	4.3549152624551555	4.418504216989182	5.463453447469526	5.141692220075352	3.628109329701132	3.9477498628438648	5.192884889922815	4.973190948478831	4.328089659740093	4.69995330864967	4.446739948682907	4.413140842257783	5.103115667026448	3.986032000546619	4.268820155943343	4.33929175243617	4.105417107031635	4.967548352288836	4.672520577970733	2.8512371620677683	5.104417639992851
ENSG00000157881	55229	1	2508537	2526597	-1	PANK4	PANK4	pantothenate kinase 4 (inactive)	protein_coding	PANK4@ENSG00000157881	3.1491800195094783	3.5577433627320914	2.8422859599192023	2.7805187213498983	3.2879682773623977	3.211885084414405	3.4253283647543697	3.2735179057438097	2.8644252943136808	2.9220280644927357	3.3883420509891415	2.8241796101942116	3.1881903025504923	3.200598405720061	3.438710953900174	3.406643496853069	3.315883899590581	3.4234315782752693	3.336329567370419	3.517490614041641	3.420391271915905	3.348408602260652	2.81532394479144	3.6130056311268035	3.4891305594882183	3.521909025547886	3.284290903154825	3.389131469596894	3.321741848880861	2.9685329416062154	3.350184929963622	3.0349402269144474	2.8395402338606743	3.3865581543577292	3.02888264485222	3.406044269371224	3.2725700000025273	2.4461744838555	3.6339298250192176
ENSG00000197921	388585	1	2528745	2530263	-1	HES5	HES5	hes family bHLH transcription factor 5	protein_coding	HES5@ENSG00000197921	0.7015977105838366	0.4962568506020216	-0.18516109572549136	0.42705824373852397	1.2654090821947885	-0.6181862141464249	0.598402469425393	-0.8857356155044591	0.8538315851091587	0.2152204204996757	-0.19194172448661853	-0.0072395002057001655	-0.1957881204017937	0.620960576115046	0.19035919877830296	0.3576765845445502	-0.7363616920448917	-0.3124059109756737	1.3286162885308437	0.18145483950413613	-0.18780696414391138	0.3181983989485771	0.7767273559329125	0.23624149178989712	-0.657162159405994	1.068257845554422	-0.43634571159170465	-0.28314533082875365	-0.26218439026635304	-0.17183879009916114	0.4029727456148821	0.34686873619620295	-0.8385899580548439	-0.8460925035380185	0.3811835451169102	0.1568780377294927	0.8029387658042736	-0.5700272715960908	1.4263558625998674
ENSG00000157873	8764	1	2555639	2565382	1	TNFRSF14	TNFRSF14	TNF receptor superfamily member 14	protein_coding	TNFRSF14@ENSG00000157873	3.985431506113438	3.189692475336543	3.266355535412729	3.719137749932506	4.033601556192958	5.091185979938057	4.337499027375722	4.143920908183445	3.64518804535531	4.070638935228119	4.121621386317699	4.960981285293975	4.1084193975725345	4.477129804128637	4.352467025995625	4.261556503199773	4.681477415287667	4.734072220814333	4.160406886909546	4.8016781937064446	4.909423788252894	3.404286651573975	3.949085946928327	4.68311667724609	4.320426828807544	3.891456019030373	4.5185734415478205	5.467039091544907	3.8876676987315073	3.8502963920952844	4.344176073660655	3.744789688851516	3.3953339134087814	4.122097662864933	3.7569573696562855	4.545219405696218	3.816600587940283	3.6902202061929645	3.9442890702291113
ENSG00000157870	127281	1	2586491	2591469	1	PRXL2B	PRXL2B	peroxiredoxin like 2B	protein_coding	PRXL2B@ENSG00000157870	4.06730857822845	4.201995142099137	3.9557535167466322	3.8790933938223424	4.2816940419126714	4.0947692926681665	4.268868137740183	4.409186857077446	4.1135339949500285	4.096798787619319	4.247063214995909	4.201870006642584	4.009176068821102	4.707896814084718	4.401361257000545	4.291250251667891	4.321222640607654	4.439660375250612	4.027000182520379	4.6166179020725115	4.676357675925394	4.303737492058305	4.1121767108968905	4.71117572159947	4.765495878346334	3.78812062906328	4.851549714653683	3.97019761367864	4.850860506703839	3.9818012710811144	4.543441224102638	4.218437460927464	4.097670320561608	4.444574263611081	4.032148384311298	4.652518159019759	4.030138531211093	3.5918830962351125	4.218261771493628
ENSG00000142606	79258	1	2590639	2633016	-1	MMEL1	MMEL1	membrane metalloendopeptidase like 1	protein_coding	MMEL1@ENSG00000142606	1.1046226328991082	0.8737245601694413	2.563927881925907	1.9500671024048146	1.299791623359983	2.6069119402298218	1.032037328804686	-0.2659110454841532	1.1621618374246625	0.3077155848588841	1.456411023917641	0.41827438189130667	2.022270645522859	1.5806405561532928	2.2568093191807472	0.9482368792681753	0.8714275768664326	2.2925453227907284	-0.2921623039311774	2.336639696086881	2.3753548258104185	2.3603664043466077	1.5799560767908623	1.8206461654250619	2.0171954209041267	1.6427896232170105	1.6208442033706711	0.9187564839603826	3.5231623708499082	1.6168830816617115	2.275777355550068	2.292434533373839	1.9878217489362273	1.5718316893794293	1.4665363175773487	2.5019442429582055	2.6495557805863323	-0.09648739996275468	2.449379488848212
ENSG00000130762	27237	1	3454665	3481113	1	ARHGEF16	ARHGEF16	Rho guanine nucleotide exchange factor 16	protein_coding	ARHGEF16@ENSG00000130762	4.370140442821419	4.271167746112237	4.096455693298948	4.023071101040984	4.165306989136645	3.9488653969053735	4.1344405901227415	4.472576735666056	2.9473085430566206	4.563395574578322	5.253385835510529	4.462307881756803	3.9930335234959182	3.782978227357433	4.072852525707392	4.331106214405127	4.941857249086234	4.190747954349161	4.083819616854414	3.818627653675461	4.775963632186133	4.108243077470704	3.559753782635316	3.833260347731633	5.172623307335243	3.5415948398337305	4.435848383528136	3.698521489185413	4.561561389313226	4.353677124472597	4.036188454028164	3.9057880464138672	4.410143351379446	4.207422282503929	3.4598158218970747	4.965567920368943	4.289375633171581	3.711992143699144	4.706738001842217
ENSG00000162591	1953	1	3487951	3611508	-1	MEGF6	MEGF6	multiple EGF like domains 6	protein_coding	MEGF6@ENSG00000162591	4.816165034596848	5.231437091550891	4.397816346020125	4.650568399439215	5.239225528169189	4.021145384822169	5.100369000847096	5.3205221671548735	5.652027948453912	4.649864081584712	5.337858437602226	5.470679091641493	5.312949104306581	5.387881020317185	5.52765207079608	5.4250078166626245	5.46655449509477	5.7677741263002265	4.88526230660339	4.904656422823137	5.719053337828421	5.465848022361564	4.993761194252864	4.458761697899175	5.657305352480956	5.430570821225428	4.821663586275905	5.143698128944924	4.86401739316802	4.775298271870757	5.600398409573645	4.718703164293504	4.9645775849092235	4.420951284492932	4.275308624115301	5.648851138098321	5.148159817430268	3.5682053916066194	5.661109621343057
ENSG00000158109	127262	1	3625015	3630127	1	TPRG1L	TPRG1L	tumor protein p63 regulated 1 like	protein_coding	TPRG1L@ENSG00000158109	6.4186518661758525	6.908427609721956	6.500756920844264	6.608375789499061	6.670144832847349	7.231365818684083	6.628021505243797	6.577764869534616	6.479381593871248	6.421431543527046	6.3104479985149755	6.6128960562742245	6.424664049102848	6.533316929757523	6.563201240006482	6.385374596507926	6.542691548026573	6.554822100148759	6.041752075443726	6.403519350112372	6.229902758570111	6.667757265272008	7.057700359654588	6.492803454925118	6.341187052094335	6.451437281959901	6.36391262855255	6.049475151161932	6.7999849230716976	6.733582845264513	6.553988829921484	6.565553209945022	6.629057151585148	6.81356155186085	6.603058566701976	6.658706021214733	6.602702567471915	6.144549976656037	6.363697762970417
ENSG00000116213	49856	1	3630767	3652761	-1	WRAP73	WRAP73	WD repeat containing, antisense to TP73	protein_coding	WRAP73@ENSG00000116213	3.3058135730777525	2.974281419869242	2.547677470328601	3.3680780738812692	2.9840445269849205	3.297532232299918	3.1938367525521474	3.1907071870191768	3.1999920494955902	3.444177066740274	3.6168341343717336	3.525999875127439	3.318267594161971	3.4408431975273968	3.6056445896492524	3.406643496853069	3.473541331204158	3.533618270160214	3.5411650807071564	3.3981247396310335	3.619725161212742	3.0928208248177103	3.268362576510826	3.526167368039381	3.562838610329109	3.2320154566514576	3.3117088748322003	3.565638138858999	3.0800676804656373	3.3062767333315164	3.297938085860103	2.9877449645908323	3.0267796865766954	2.975413444968184	3.0144619616237494	3.496604889044453	3.0854099916471256	2.7705402832705146	3.4785951412577774
ENSG00000078900	7161	1	3652516	3736201	1	TP73	TP73	tumor protein p73	protein_coding	TP73@ENSG00000078900	4.230215068540749	4.0684573603546355	3.8992389373941867	3.3793895672238303	4.634711863189966	3.409489754179827	4.103929605598168	4.3040137730618095	3.734578249816244	4.544512038817031	3.7804722839559872	4.210762108536052	3.8781962227535245	4.165719506843124	4.371678840255082	3.8623083712645854	4.012921728630162	3.1740624247217832	4.087093257846052	3.993541159631763	3.765864692014393	4.40460093264724	3.612619984960258	3.316891887378221	4.133099025125916	4.39469095134622	3.6165884175143437	3.770411491465845	3.8919560267698485	4.063251139835983	3.621759479753601	3.8866187490427553	3.8396900303703516	4.036598460092229	2.9170410177728705	4.4689802310618045	4.017871982636054	3.4084854480293716	4.648827499960239
ENSG00000227372	57212	1	3735511	3747373	-1	TP73-AS1	TP73-AS1	TP73 antisense RNA 1	transcribed_unitary_pseudogene	TP73-AS1@ENSG00000227372	2.6225586667731657	2.6534777200260065	1.7918491182148935	2.5695795857558634	3.086071597081071	2.4056051707337662	2.717589885189783	2.628650179197995	2.459015887062441	2.726459732580883	2.840912376752332	2.8241796101942116	2.914185700130246	3.265842657152373	2.9178038418902585	3.0463975672896244	2.7110753032396184	3.4057071945981354	2.704393367120097	3.26798461765918	3.199901443338227	2.2696798450278926	2.850964121286339	3.416826706822976	2.797362550543102	2.8920260092996215	2.680103989257602	3.128429836651634	2.9379895082005683	2.9579231311210314	3.177228296513364	2.7109370870750307	2.4416856090453707	2.953626352201889	2.7267072649506563	2.4117288466799787	2.8146568019995155	2.1168477019920813	2.75771892979349
ENSG00000130764	57470	1	3778559	3796498	-1	LRRC47	LRRC47	leucine rich repeat containing 47	protein_coding	LRRC47@ENSG00000130764	5.151373431631135	5.072579682840921	5.198134942047305	4.990088015200791	5.24805664211042	5.467022168534053	5.422271030639237	5.3339420871302154	4.978233044083137	5.2309889642330925	5.327565916036236	5.308251242583071	5.144870518966047	5.190586538904893	5.402473385688686	5.2972988158278005	5.163947093919232	5.095028380679612	5.1740163242524115	5.317829699351171	5.189884721812879	5.3832911834105115	5.520483811860501	5.220866465933743	5.124750358510606	5.3251926894952195	5.055877449136087	5.177879758250279	5.286715996696473	5.309547296831348	5.162762373182425	5.402249311822282	4.928254319951347	5.159601737456758	4.975412661191078	5.613874244610939	5.426250820432145	5.006452364049988	5.464759729789106
ENSG00000116198	9731	1	3812086	3857396	-1	CEP104	CEP104	centrosomal protein 104	protein_coding	CEP104@ENSG00000116198	4.568755371770012	4.7366366652553955	4.318624727348698	4.531407522876788	4.397349197735685	3.9328941942342968	4.607763650044455	4.409186857077446	4.548458297875595	4.4788911762412935	4.626608642892227	3.9805847622725476	4.63490248532895	4.784107328246166	4.909375832314776	4.489989980559005	4.617665015505078	4.786375508885746	4.679447937631562	4.706326511537763	4.99147586342263	4.775672202305353	3.920017296440798	4.722707817945682	4.822626823878879	4.633554045943944	4.594952523407927	4.562715750356177	4.408338588059836	4.257455688084602	4.41946626165568	4.213317620789041	4.53348605779428	4.330865713294219	4.569706527336998	4.480121325016796	4.344442104130491	4.384753854631252	4.701050443460648
ENSG00000169598	1677	1	3857267	3885429	1	DFFB	DFFB	DNA fragmentation factor subunit beta	protein_coding	DFFB@ENSG00000169598	1.531250329996698	1.0933577001099983	0.6246783971572659	1.5304001941706629	0.6710576865337523	0.7412141574447854	0.9119331980160889	1.2681148288228676	1.4810888064268697	1.11111556427631	1.5829511569687427	1.3069079696970798	1.4522833848458054	1.6636802043578218	1.0565558644142572	1.4208226885057182	1.6679603578891866	1.288569670528201	1.495586439848296	1.4556942927391021	1.835039958788715	0.9389692185458796	1.0768013148287034	1.8877476808882452	1.4814524132380653	1.605865787419852	1.6208442033706711	1.7345192284279558	1.1373361455951188	1.1039823316714565	1.3559678917568492	1.3733502860491509	0.9555480596643965	1.1027673837750056	0.9035328436047844	1.2385281444087801	1.3835921484829052	0.8885148373483418	1.1650675279492289
ENSG00000198912	339448	1	3889125	3900293	-1	C1orf174	C1orf174	chromosome 1 open reading frame 174	protein_coding	C1orf174@ENSG00000198912	4.1296209304099145	3.691613417931316	3.9741102260668764	3.622488298155385	3.695574406318006	3.7565952859444893	4.079744536262871	3.8930546919003652	3.6593060689077013	4.027090733708197	4.091523942235394	3.7560158535164905	4.028311684947149	3.9243963418548935	3.9021588304334975	4.309503203774754	4.0513830201225005	3.892931119366206	3.615595103726035	3.836398395745803	3.9347903989071726	3.9123347090737983	4.104814617434585	4.0647332564854395	4.004973104923181	4.012778201040123	3.7461684026992903	3.973585811122809	3.8172620323882587	3.8213230866436607	3.867194946171704	3.880171961199426	3.8396900303703516	3.7822820424755554	3.522305032922532	4.035157344788526	4.127544982593147	3.849302038219012	3.888664955096558
ENSG00000131697	261734	1	5862811	5992473	-1	NPHP4	NPHP4	nephrocystin 4	protein_coding	NPHP4@ENSG00000131697	2.5021071494774287	2.5082245791897235	1.9972696750805816	2.6834711850073205	2.325683931574862	1.2336695148354746	2.576567395832109	2.9012631491579746	2.5826920241461835	2.4195451650835085	2.67221597069061	2.2650029168773513	2.676124465613815	3.1668353740769137	3.0187494626146902	2.965829274807366	2.7110753032396184	3.200002632830325	2.7546663885231926	3.1982299436492303	3.1725725264599114	2.9499390545760895	2.4000641146849406	3.035500250787364	2.8842694428007176	2.632282936201902	2.622881039691494	2.802392707825039	2.8959067759748205	2.3755038470115037	2.9884539329003994	1.729496066104812	2.0642005053329826	2.3982051535645392	2.761664633429392	2.770479368977754	2.719395486299003	1.3251145980364	2.8633419204606305
ENSG00000069424	8514	1	5990927	6101193	1	KCNAB2	KCNAB2	potassium voltage-gated channel subfamily A regulatory beta subunit 2	protein_coding	KCNAB2@ENSG00000069424	2.9959227177973107	1.6029508283296259	2.1122314561365743	2.066610538656581	2.874249278364201	2.0971001095514015	2.4528991442850883	2.9868190589080776	2.9123685421192267	3.027790210100479	2.8836918652618113	3.208500358870928	2.2015461405354233	2.746839453317209	2.495695863238442	2.768837688833704	2.9370353750237848	2.515504801158313	3.2972903065720236	2.966114211173756	3.08733518135871	1.9739102425521116	2.274452376531688	2.722819774716432	2.2252110980860125	2.456779958676237	3.612919499428245	4.354983865822635	2.789598420513094	2.1884925290786854	2.8922314646118488	2.2728816709709254	2.3223526502345013	2.536532171527183	2.366885912456705	2.3154935180178287	1.9720469963678628	3.5996900888584804	2.0919056679608534
ENSG00000116251	6146	1	6185020	6209389	-1	RPL22	RPL22	ribosomal protein L22	protein_coding	RPL22@ENSG00000116251	6.506886773049451	6.30210479297651	6.681977021089323	6.501140995081347	6.281278678455225	6.898033990152217	6.253330500883473	6.168157528670106	6.236179497993499	6.641215040944956	6.326042333375668	6.62541960096661	6.547465984915583	6.459124337001297	5.9869167684027005	6.238782122868873	6.458030892527633	6.268337651070828	6.045963833286984	6.468208732760393	6.072473004396548	6.16353747659484	7.074757465578604	6.37130904745473	6.2180764518150475	6.144576320057961	6.357349246743563	6.060669424751208	6.278612915807222	6.650364819859954	6.296054043281923	6.729630955850444	6.5382494596679255	6.622259103868066	6.506535335328506	6.563714884592038	6.476165735676082	6.434833709051267	6.396326224921709
ENSG00000158286	388591	1	6205475	6221299	1	RNF207	RNF207	ring finger protein 207	protein_coding	RNF207@ENSG00000158286	1.6351400221257617	0.43326548706079326	0.2758521084342242	2.4242393391111206	1.0800135052467785	0.14386872788172228	2.2695637202496997	1.5997390048843791	0.9941093743211711	1.3473544651916283	3.417749940187752	0.6966819897605184	2.4393246365630232	1.5976352634310351	2.0678152163957972	2.269413377930594	2.411120896826021	2.5562412734953526	2.0050224474672182	2.0257171007106023	3.3969672021684403	0.9049392270461427	0.8133217327978934	1.8545870097181862	2.8995232569932887	0.7337111567729718	1.1396261530074514	1.8860423622374207	0.9850887287863136	0.707787035797397	2.275777355550068	0.6794478518862849	2.122519454980557	0.1962128140681057	0.23957649234144907	0.9164364360104233	1.4398436725115873	0.0924228286781566	1.825332310058486
ENSG00000116237	23463	1	6221193	6235972	-1	ICMT	ICMT	isoprenylcysteine carboxyl methyltransferase	protein_coding	ICMT@ENSG00000116237	6.618832591468061	6.714272933781349	6.759867860175774	6.759953050313369	6.756231856989792	7.022107623464346	6.2641022379310645	6.380640246566437	6.829212474960432	6.6654514245820975	6.457519572597329	6.572074137313116	6.671321011460448	6.688111091846504	6.891660001255679	6.339035123189426	6.5216762946462925	6.689096908120955	6.451041646043418	6.586339145682485	6.584798868104391	6.96165071872813	6.736001747397398	6.380074744337837	6.709539390420061	6.888076645169972	6.803203526571049	6.460835537668662	6.675538781191736	6.4782221590998	6.6487562501700825	6.459278052017838	6.700195691339779	6.3483840915425045	6.587311694947772	6.5883772154959654	6.138666346621976	6.5470932922144875	6.876384158280463
ENSG00000158292	387509	1	6247353	6261098	-1	GPR153	GPR153	G protein-coupled receptor 153	protein_coding	GPR153@ENSG00000158292	3.8623874301583214	3.856740532771208	3.1740932298881317	3.412801458961132	3.986885150181998	4.303772637679561	3.886141445678081	4.483322257635677	4.482495563927049	4.109702957570281	4.424142990313406	4.52068170341364	3.710627292528115	4.9636111406233105	4.119057894363123	4.204177756727527	3.921497544432205	4.786375508885746	4.0439453255618805	4.8070955945070315	3.9701398823204204	3.971074779161736	4.586624414271379	4.419617640298307	3.458559563639262	3.8287456013657755	5.021695925517566	4.33931077207045	4.5507530943421255	3.749316793883215	4.582506693806954	4.6746799669483305	3.347232716088437	3.9838313087253994	4.861189525233215	3.6671545173401365	3.8095015942696753	3.7959358499445917	3.9570712080901673
ENSG00000097021	11332	1	6264269	6393767	-1	ACOT7	ACOT7	acyl-CoA thioesterase 7	protein_coding	ACOT7@ENSG00000097021	4.077882669731506	4.3067469906366584	4.540141314169091	4.096875845214376	4.853028087418983	4.773147718170019	4.425120268531262	4.116573203724406	4.2643173242623265	4.7867237999514005	4.412016552763299	5.225117570333846	4.0534373115235685	4.213356782889666	4.731722177291449	4.621457102957371	4.598902192413838	4.038051374596781	4.866334013029531	4.380248392809292	4.209458054480586	4.658015353372204	4.4768454031600085	4.364735518653617	4.314748712130618	4.589313888021617	4.512678634867739	4.609201175469002	4.657876753393621	4.341484509603023	4.528847963397932	4.377941274792276	4.344278053126527	4.230254672261872	4.930034527871451	4.747784074601399	4.9781383351279125	4.329488307577024	5.329991950342524
ENSG00000069812	54626	1	6412418	6424670	-1	HES2	HES2	hes family bHLH transcription factor 2	protein_coding	HES2@ENSG00000069812	5.917699582872107	6.422539458846128	5.595969758544623	5.645791736065562	6.53505919246253	6.71325063936135	6.77135725655377	6.215650053562484	6.21483006130058	6.089800833162471	5.871777733302303	6.029814895036833	6.324370175932353	6.097781140726042	6.6222580546824865	5.859708511791695	5.944518308467343	5.64378672558775	5.404041230411763	5.096791040430907	5.873843983165379	6.2380373356298815	6.055279990469056	5.650864264155986	6.406708349103683	6.087128391984634	5.76351193304321	5.854684161020667	5.028858594655038	5.933292794321026	5.533525076361534	6.179776771957471	6.524797444044975	6.120491629698873	5.596470997782485	6.524567859416027	6.019138577671181	5.722957974715502	6.416712043533899
ENSG00000187017	83715	1	6424776	6461367	1	ESPN	ESPN	espin	protein_coding	ESPN@ENSG00000187017	3.1936121848726504	4.201995142099137	2.7600431729619466	3.023381585904369	4.0887184486993515	4.155672132447185	4.806113150167352	4.001683397450525	2.8644252943136808	3.39758532914722	3.769108209159042	3.3277357818072377	3.8781962227535245	5.204520454744179	4.588933903398792	4.043345878616015	4.0787245751685415	3.880152184839972	2.77916086257856	4.335962073379261	4.6308965345576	4.2939097592182005	3.115572926970322	4.40537617452095	3.538685275328124	3.521909025547886	3.874286940776964	3.661186910692746	2.921303428293448	3.6340846773186892	3.2853647679396043	3.9057880464138672	3.3163341469094005	3.7822820424755554	2.81256204096546	4.346490046315933	3.5826255852148567	2.2418422686862978	4.133529754534966
ENSG00000215788	8718	1	6460786	6466175	-1	TNFRSF25	TNFRSF25	TNF receptor superfamily member 25	protein_coding	TNFRSF25@ENSG00000215788	1.810227415904503	1.4522405091538058	0.1946889050264663	2.6834711850073205	1.8795112624550019	1.6530825204632553	2.9022911312079724	2.1778185500947065	2.3929604758885143	2.480424956837977	3.1226895986391443	1.9621161602768784	3.1420875790746927	2.3353317161445735	3.0867601806731946	2.975006739916971	2.7709688240456956	2.839764028372239	2.895758221496519	2.7279488957216036	3.045766034144565	2.5484576515795876	2.136851819516398	1.9201632410246472	3.0020094962828514	2.4358934667005756	1.6353845379864183	3.337472060050904	2.1811114219106176	2.714935044452674	2.9411447608290007	1.8130966638009234	2.4530934805696343	0.6935024665223407	1.5488941968340066	2.617442429578938	3.3914380746890207	1.286941479794959	2.6904221402776587
ENSG00000171680	57449	1	6467122	6520074	-1	PLEKHG5	PLEKHG5	pleckstrin homology and RhoGEF domain containing G5	protein_coding	PLEKHG5@ENSG00000171680	3.9684833379058513	4.4725627294486365	3.8066758723575984	4.471889017437158	4.459500063242334	4.500811688491325	4.8998705117639165	4.898999975712387	4.323141185054393	4.304672317030657	4.70424007020627	3.927633962187866	4.4414741750134015	4.425715696123937	5.20393868650649	4.720271734203288	4.815503454907586	4.524227193143391	4.694550297337446	4.647144785637634	4.797592076206419	4.965107477996034	3.4065093273455354	4.2225184014212225	4.548007175478716	4.434720301814627	3.8401732975936658	4.639379654598708	4.3963141537651165	4.145031727398803	4.675778825011605	4.021614105247775	4.255851018804444	3.7061455234793628	4.088306682293745	4.8965627115880475	4.579600454999988	3.0805349371203357	4.4256060173321305
ENSG00000162408	79707	1	6521347	6554513	-1	NOL9	NOL9	nucleolar protein 9	protein_coding	NOL9@ENSG00000162408	3.608954016074778	4.158841488547067	3.750987925620498	3.574085158691227	3.6563082242983302	3.3140679951844745	4.164319651185205	4.085174366391337	3.799758194262656	3.89542692495711	3.9308298137789235	3.50446565511006	3.8956681577416785	3.8304766267101047	3.7677350477687392	4.115665844588651	3.8948252177268645	3.847700684797243	3.9819881153626597	4.009293884272366	3.7175172356481507	3.9586873960812023	3.8246482307958276	3.5829500928016422	3.6238078780519296	3.852582582134165	3.6775734597558425	4.039730507254103	3.61940482734969	3.861724731913445	3.4937198849769753	3.9371815016612457	3.8353375532966356	3.5767229982374946	3.5273923199670567	3.8414192734850294	4.124687884826211	4.067669989613676	3.6379044658688873
ENSG00000204859	3104	1	6579994	6589280	1	ZBTB48	ZBTB48	zinc finger and BTB domain containing 48	protein_coding	ZBTB48@ENSG00000204859	2.706725305055087	2.7599914548745255	2.497798234688265	2.972004953016685	2.9411238365094756	3.2723676986259047	3.4253283647543697	3.060425784572552	2.4750677604476436	2.480424956837977	2.998434614337247	3.3030018647313737	3.1065172118520596	3.0358032891185043	3.26759275335584	3.256673994118915	3.058740484490617	3.351188819094214	2.7464082674818693	2.9853569506627355	3.2789129006979443	3.187867050816543	3.3453498673099378	3.4505077037953766	3.2542147795970293	3.1701272008455876	2.801115574016628	3.1465543569830854	2.771093051008847	2.9999020980857423	3.0454888980345474	2.809226965238332	2.948338338895785	2.702481153362965	2.2609209720593872	3.4911083791285393	2.8771054451994873	1.9063592268938707	2.936162207017563
ENSG00000162413	9903	1	6590724	6614607	-1	KLHL21	KLHL21	kelch like family member 21	protein_coding	KLHL21@ENSG00000162413	5.930883335626115	6.486960316807804	5.689661838158638	6.058460209554631	5.981088390301623	6.083374707984363	6.416712622089086	6.061052955833735	5.636054594076684	5.837828718995018	6.013351839788272	5.450175066911903	5.8252971226394825	5.95507139151947	6.345195670360731	6.086218053419139	6.013441107806415	6.213998037956121	6.43764013092814	5.92769831529999	6.0695128063913835	6.616109273840163	5.98684323623727	6.142309216869608	6.026426172527785	6.201371845428685	5.728337234659138	5.849161173201916	6.196050755877479	5.900424356290909	6.416615460027937	5.832790500290208	5.712687000824915	5.941130985198903	6.4961938015530025	6.028603483708134	6.751341911891636	5.190890201160865	5.996745319714571
ENSG00000116273	148479	1	6613731	6624030	1	PHF13	PHF13	PHD finger protein 13	protein_coding	PHF13@ENSG00000116273	4.605761461403501	4.628317714083525	4.8724799441633255	4.364991313338333	4.829685929726872	4.635194367345009	4.659965610998785	4.248404913731986	4.434048349965844	4.620862224185591	4.630800340964606	4.714448117195812	4.25370366296551	4.952094419150799	4.625977574160639	3.9440283970305683	4.5262847811850815	4.649999612720281	4.907653245312227	4.589628491672421	4.405307172820541	4.45838368587816	4.336180584093716	4.436523879843136	4.979789947990393	4.617412445088828	4.456466879983948	4.5308719240891495	4.96719760814466	4.843170652881645	4.345690756788306	4.594251063359532	4.710271165135556	4.749660698945413	4.549844250015567	4.604964172171735	4.319672132161516	4.4509855311882065	4.854102648428134
ENSG00000041988	90326	1	6624868	6635586	1	THAP3	THAP3	THAP domain containing 3	protein_coding	THAP3@ENSG00000041988	2.66525568271178	2.8471472149675163	2.497798234688265	2.6558300522787266	3.056213862749674	3.220682256335438	3.0660072136802645	2.9868190589080776	2.4263662010971583	2.929325264105833	3.343074755160886	3.7065804016959287	2.723856522636067	3.132263221162755	2.784898808373659	3.210797535729305	3.0169481477223	2.9900577876970473	2.925322583035738	3.3395149597215843	3.063728243181082	3.1736459601693805	3.3328005800558302	3.5049521493045863	2.9295554061619753	3.2679128882672344	2.9939854910507306	3.072648682848653	2.9379895082005683	3.501556244983061	3.1907756787963955	3.080640359670725	2.2457079799738655	3.0695777723200544	2.924772993938778	3.457682158953488	2.734466759470407	2.3751750857004947	2.949016230560121
ENSG00000007923	55735	1	6634168	6701924	-1	DNAJC11	DNAJC11	DnaJ heat shock protein family (Hsp40) member C11	protein_coding	DNAJC11@ENSG00000007923	5.141326327219999	5.423964516136449	5.155876806554226	4.947024106924484	5.3126211792532105	4.591776237420603	5.438664290795384	5.364778142881362	4.90310248267138	5.3822233075577754	5.44885568047997	5.187324671130623	5.048188136720253	5.203133103563255	5.460023154501584	5.459745320130319	5.080183215810135	5.126479111987124	5.539251957697292	5.102677054635365	5.1343071936361335	5.45559945244586	4.934778326882738	5.061074463680082	5.288684729600114	5.391780917794879	4.989517216969913	5.216999198421026	5.268690757218593	4.918974913481169	5.138499873453741	4.901702508028883	5.110396732781212	5.201799896565189	5.147179494961701	5.289090451359941	5.458377016669004	5.4329730128509315	5.420452147913496
ENSG00000171735	23261	1	6785454	7769706	1	CAMTA1	CAMTA1	calmodulin binding transcription activator 1	protein_coding	CAMTA1@ENSG00000171735	3.5720307828238034	4.004893795363089	4.219526771747639	3.6129367150068266	4.013025235295517	4.1278822326782585	4.100499319259915	3.9406147620163714	3.856003922226941	3.917610968708332	4.088479373514658	4.397583426169837	4.081190264270101	3.812392601933115	3.9394237752269725	4.034594296419991	4.075335084216439	3.9118897610134833	3.8222269433379727	3.9019987067426234	3.635824222463645	3.729989513971197	4.370352626732832	4.145781841925204	3.7926301412195293	3.672351065307286	3.698496547879314	4.042959456378492	3.9341524871078084	4.357718537963466	3.8395102946612463	4.5461948893019875	3.996047443165452	3.7884490421083945	4.074470714113404	4.144235902106211	4.3712066933484275	4.20706787603923	3.75963476923247
ENSG00000049245	9341	1	7771296	7781432	1	VAMP3	VAMP3	vesicle associated membrane protein 3	protein_coding	VAMP3@ENSG00000049245	6.622448654094502	6.781409458870312	6.633718051668576	6.837867698738467	6.740672530847632	7.5055568700966075	6.825344038942884	6.649286503423939	6.903744571164539	6.723794287746164	6.436122664061657	6.9097038169940115	6.681429743660786	6.624237500802039	6.605547115920296	6.5286003762573666	6.76673646537163	6.50001837622612	6.611960882660729	6.628257981977884	6.330390071249274	6.665853468365029	7.093476244407089	6.81553736272764	6.429874991213879	6.584312638297832	6.6401902870259795	6.473454991367848	6.658020441905377	6.821069557988266	6.6382884468162215	6.955696134336852	6.723346117933785	6.747830389817815	6.969693688438056	6.635849500982502	6.956467693390604	6.967094502012831	6.6066453247984365
ENSG00000049246	8863	1	7784291	7845177	1	PER3	PER3	period circadian regulator 3	protein_coding	PER3@ENSG00000049246	3.2739797246860776	5.380798015368231	4.4068535553985715	4.058687437135344	4.409208263646538	5.498108219514935	5.966323229043702	5.007198288235478	4.952666676317459	4.196937994613023	4.402241476021204	3.9330173573346703	4.138083202999018	4.608695356629232	4.461518563220334	4.192422987568503	4.974975980095058	4.368246054084701	4.116226482276358	5.627453763789859	4.4146683925834	5.100940477074854	4.225130678391398	4.605509765413258	3.7511896325526792	4.328240039758146	3.424843967748006	4.221709045587922	3.780727358658582	3.6670276503822024	5.272744784914793	3.603224913216567	4.219572774088105	3.9065566271413776	4.105417107031635	3.7384777845074906	5.525983612203216	3.8752626673688937	5.020135779252057
ENSG00000116288	11315	1	7954291	7985505	1	PARK7	PARK7	Parkinsonism associated deglycase	protein_coding	PARK7@ENSG00000116288	6.35704219175437	6.632512285400462	6.958092072705715	6.25548738656152	6.543154327320864	6.598973926114421	6.429755878177357	6.613051804221796	6.743182052649354	6.7798691747144595	6.540625355478296	7.008625458114211	6.018698086730213	6.438048976922749	6.29791695759971	6.73850637481601	6.590964118414899	6.389950979163964	6.469346194250762	6.611842696322441	6.350649886653656	6.506202642755245	7.008740237633492	6.760095387998833	6.218836701175677	6.434426861471659	6.563381897241404	6.6979570033062386	6.584414845025943	6.815937958153692	6.493783822402988	7.137639647779186	6.517345019721239	6.7721512743795005	6.396847553732153	6.8971212059928195	6.835001108902049	7.216574233424446	6.15627502913088
ENSG00000116285	54206	1	8004404	8026309	-1	ERRFI1	ERRFI1	ERBB receptor feedback inhibitor 1	protein_coding	ERRFI1@ENSG00000116285	4.594758961473411	4.686872954415204	5.02699909284914	4.952714574661025	5.04514410347259	4.934243052839715	4.976722196312959	3.7038839153613576	4.964085476780163	3.72140025837926	4.2901031243148955	4.350081714854335	4.522433223284701	5.434737907285065	4.708164543011052	4.534122150232595	4.528765182606901	5.60838933356806	4.726389761475248	5.4724334483585535	4.3720561184579845	5.428906742416602	4.8022334217768705	6.065595012644138	4.5767585092784735	4.4425945974018886	4.930312301544914	4.45290778883448	4.750525910249914	4.528773974558195	4.8661681412591316	5.0440341438645495	5.308667322859794	4.720929597152873	6.083767763355126	4.550513947623989	5.0385854622299435	4.896664582785881	4.6027998395746925
ENSG00000142599	473	1	8352397	8848921	-1	RERE	RERE	arginine-glutamic acid dipeptide repeats	protein_coding	RERE@ENSG00000142599	5.804473931051609	5.968951790472102	5.672903012865155	5.581133641386442	5.41223232677725	5.761897448224439	5.887905840957149	5.969439704259814	5.690345187052742	5.862815973035867	6.275401459974266	5.299941842715447	5.7523693834028355	6.459705391337054	6.328437551459373	5.734256482203352	5.666758146699227	6.210811997026261	5.882249821378767	6.216688828007426	6.362186854008991	5.792176199417637	5.071351849176224	5.763458243491406	6.218836701175677	5.913866115563823	6.20118124209484	5.838980452389209	6.1448648327767446	5.649934840529972	5.993867442824017	5.634479294306591	5.8635072383405085	6.23329279953119	5.222824224217701	5.670896609907424	4.992314152600652	5.534212547875408	5.709124664494198
ENSG00000074800	2023	1	8861000	8879190	-1	ENO1	ENO1	enolase 1	protein_coding	ENO1@ENSG00000074800	9.30818541364562	9.775286461185187	9.983802478484284	9.285803043308645	9.589791753864656	10.078737310063216	9.877663138624365	9.689259739654073	9.61914987916813	9.975375481383383	9.627780811053288	9.835700110233319	9.3358908070225	9.429936472124561	9.85695294183602	9.804833672086165	9.499088812466237	9.380970401600653	9.868522278764441	9.325686661976532	9.479232457512412	9.9550220049112	9.64689615581844	9.446512169505715	10.15038195102717	9.644859866800509	9.57125840381429	9.784410219904426	9.744932996037265	9.744490482396476	9.52879916884149	9.811425240876765	9.736771466706513	9.69124583553774	9.734890802733613	9.9737057615954825	9.923394923470969	9.750676055020822	9.679355614734918
ENSG00000142583	6518	1	9035106	9088478	-1	SLC2A5	SLC2A5	solute carrier family 2 member 5	protein_coding	SLC2A5@ENSG00000142583	2.8244284211636024	2.7470994238432387	2.815389280952624	3.072991356759361	3.086071597081071	3.0236400572205855	2.9564248689200094	3.1508223555687236	5.102266617954695	3.087715356685141	2.2499990788370066	2.956944884077567	2.350887939471599	3.4549004702691866	2.5924489555215513	2.397800628916642	2.240036367685956	2.282868507011522	2.712894803933577	3.1191347587086664	3.0517783200541806	2.0844590675365757	3.07093292086247	1.8033715350431865	2.3075653937681753	3.037767279737661	3.521944351223725	2.994751616091269	2.4255143178365905	2.9999020980857423	3.9748672967483736	3.0465016913421903	3.01912471434311	2.4142462656692754	3.125982418123214	2.4348170660131054	1.5631486107719166	3.3995686489193004	2.667273730311446
ENSG00000180758	80045	1	9100305	9129102	-1	GPR157	GPR157	G protein-coupled receptor 157	protein_coding	GPR157@ENSG00000180758	5.97610022241489	6.570746202636982	6.449198991065126	6.576788244669983	6.305804705682173	6.383802316773935	6.376860030802456	6.064634972762639	6.395419460242459	6.281610667964827	6.14958813003454	5.756819985137238	6.207514230025215	5.702612639555634	6.718116015986922	5.875722193418494	6.201636281919396	5.983263307177793	6.070979392041373	5.632548305538729	6.076164730887228	6.42823546955791	5.858116363015707	5.439299714490406	6.364047204149694	6.105431157876449	6.466583756502975	5.566871185270253	6.523530430432876	6.110200021621098	5.989513920060241	5.867425335921881	6.396989684080965	5.961742476635018	6.002984993097684	6.238342013889092	5.765833317649941	5.886655373565206	6.488904847798151
ENSG00000228526	106614088	1	9148011	9198906	-1	MIR34AHG	MIR34AHG	MIR34A host gene	lncRNA	MIR34AHG@ENSG00000228526	1.1850729364091428	0.22589010964055609	1.1829559744948108	1.9193984025970663	1.2301870839796405	-0.012285740572139681	2.0018197311254022	0.8367709608902424	1.573446952861465	1.1861351670293625	1.7151604005329522	1.0927307270573796	2.084537497947759	1.2983030153272916	1.8812477489167643	2.192819433960937	1.179923439278615	2.0402501328781213	1.7145944623804181	1.6926672668682166	2.316644177311194	0.8700871120461353	1.2199692097717965	2.2356139211501964	1.9158209088393567	1.4890612440470044	1.3481942019257256	1.0007492910758802	1.2750395395075824	1.4144858399103426	2.1216350458624373	0.18891425402704626	1.5933728691770477	0.40327441655412927	0.5506659484298816	0.6267480042606152	2.206287028022594	-0.8816340210981626	1.8934125359185636
ENSG00000234546	102724571	1	9182004	9196284	1	LNCTAM34A	LNCTAM34A	long non coding transcriptional activator of miR34a	lncRNA	LNCTAM34A@ENSG00000234546	0.4961966029015844	0.06897800739042569	0.5613363581245049	0.24116293966483182	-0.46883762905072635	-1.2351367053512903	0.2477444689319014	-0.003392016562465764	0.25351452416826264	0.010280405272190506	1.1408867034429016	0.6451334971933783	0.5677942305036301	0.15392622071807527	0.1400279035969511	-0.4482646772514615	0.47850290124833944	0.6095885362514541	0.013332011883759539	-0.11376080729294868	0.4073544182312431	-0.03118153181061523	-0.18935221300028499	-1.110389495969394	0.7262657696825581	-0.8411114816067647	0.47844050763046414	-0.4187069954651748	0.4922426430874624	-0.17183879009916114	0.4487958893399474	-0.08609709132805253	0.16332634103396668	-0.33633952190171285	0.5101251411909562	0.5442270168066424	-0.3022815439089377	0.9870450946876954	0.3210343971462209
ENSG00000049239	9563	1	9234774	9271337	1	H6PD	H6PD	hexose-6-phosphate dehydrogenase/glucose 1-dehydrogenase	protein_coding	H6PD@ENSG00000049239	5.818728756353072	5.956405406138508	5.717167727024196	5.5688352792964455	5.7331928460965935	6.112026705098157	6.009029520529675	6.406981262108522	6.015234090752762	6.091428050101928	6.145199386429198	5.4595312185577844	6.087971996469063	6.539376618297076	6.100670164164129	5.83219681415422	5.932391910728712	6.484799314878663	5.628457105117338	6.367916656026874	6.319218159948846	5.894354861720761	5.24213145641303	6.140590716271363	6.461053315135956	5.875599870913547	6.47469244752811	6.265281839950125	5.911338414275743	5.495270337938469	5.969021948993323	5.807532160644657	6.202863526487848	6.298482319984578	5.076053716282382	6.2473360184975695	5.565498766983056	5.326443595625756	5.939123783382951
ENSG00000171621	80176	1	9292894	9369532	1	SPSB1	SPSB1	splA/ryanodine receptor domain and SOCS box containing 1	protein_coding	SPSB1@ENSG00000171621	4.5743671616389054	4.289067045968027	4.849463668927047	4.29504092883179	4.537209977472306	4.693232925854843	4.824942752426139	4.354635357470138	4.323141185054393	4.85345393380432	4.634979895484522	4.424587241434048	4.405336597504701	4.785961950177358	4.79204544275739	4.865518930720029	4.4180585601787685	4.578630231737862	4.144783027689517	4.867111840197081	4.556732993397537	4.960973067069991	4.391684467033178	4.939834508184741	4.684154795618976	4.501577424926034	4.656839555465865	4.643639791360884	4.790122953179622	4.16361874065421	4.484161020412176	4.176960788399293	4.284869327810865	4.724150343693554	4.22296311885851	4.994992678422821	4.413959761675673	4.212169426780618	4.866012103971892
ENSG00000171612	84275	1	9539465	9585173	1	SLC25A33	SLC25A33	solute carrier family 25 member 33	protein_coding	SLC25A33@ENSG00000171612	1.4192948757486363	1.7652018587795533	1.3421800323658264	2.334102209731673	1.4296702894037943	1.2680244308749753	0.7809149450923248	1.539233820930091	1.0379930423944703	1.3253971249520984	1.7464027284092674	1.4933608178764444	1.4522833848458054	1.455718485043998	1.234997593732928	1.644365038749243	1.6129155018319579	1.9080078614760596	1.5535332972543008	1.6926672668682166	1.5423012760247348	1.4444658452510086	2.193476401214589	1.9674605566496273	1.0607294685608954	1.2467571846845722	1.3481942019257256	1.3526503538702361	1.8518897440506041	1.7943477848362863	1.414874443809764	1.5461878995983507	1.370861992520161	1.6551861961595329	2.2362775772097025	1.387970135889935	2.3599632884656887	1.286941479794959	1.4263558625998674
ENSG00000188807	199953	1	9588911	9614877	1	TMEM201	TMEM201	transmembrane protein 201	protein_coding	TMEM201@ENSG00000188807	2.7470361331565796	2.8711114664584376	2.410631332430871	2.4242393391111206	3.0958884185259024	2.4807657965442615	3.352215300408294	3.3162146011530216	2.2132395757806744	3.1701029755316523	3.3120877088161724	2.5294876515009577	2.879481457676732	2.835470516065868	3.138950720306992	3.351334634969507	2.9811719073184024	2.9900577876970473	3.4777291085093096	3.3494501024276215	3.093177049266245	3.1301217415361977	2.1223414679444854	3.0131343156300576	2.756059716013099	3.0168227377320695	2.9067768726478707	2.9610107754657657	3.026464999135571	3.099797633823153	2.8156041354201755	3.023285362269654	2.551897552123754	2.920316093970427	2.8856919408040804	3.3031563218510955	3.514410706663808	2.877163303711315	3.3823722367430373
ENSG00000171608	5293	1	9629889	9729114	1	PIK3CD	PIK3CD	phosphatidylinositol-4,5-bisphosphate 3-kinase catalytic subunit delta	protein_coding	PIK3CD@ENSG00000171608	3.641395780279632	2.553356338574953	3.075525060675106	2.9187309411084867	3.2879682773623977	3.043609049735002	3.293339852752362	3.7929556433218234	3.472047787916243	3.950260258899693	3.4418067401576318	3.5331071075090197	3.4752552455459487	3.536483690965821	3.5489065464149125	3.614721083940423	3.8319420965617335	3.6586089933861046	3.985500882655548	3.730141623037894	3.7695174732921846	3.0389242744195144	3.268362576510826	3.467057851848767	3.453400818275412	3.291357694385741	4.325850218273744	4.832744416567355	3.1024442925400897	3.2201088008316763	3.243727807287726	3.4019262360805813	3.0267796865766954	3.232238912901652	3.4598158218970747	3.1787513727997765	3.0497054664548195	4.181285966145742	3.334193648306161
ENSG00000171603	22883	1	9728926	9823984	-1	CLSTN1	CLSTN1	calsyntenin 1	protein_coding	CLSTN1@ENSG00000171603	7.466024780726617	7.48724782779256	7.742892832500021	7.117032987012173	7.989543164322278	7.801104750308883	8.093152927292756	8.02562454399465	7.769705728419591	7.811261711440097	7.500999856281765	7.377274596176464	7.57365438542435	8.011805852185445	7.575927496850234	8.005638330613982	7.910348503518716	7.713707346489426	7.45288238619575	7.706093031286896	7.719673152606458	7.993651100834992	7.253087802124183	7.356203978674824	8.05342482929499	8.088499579888198	7.517581032470798	8.127040113142993	7.576802193952289	7.5151122546872395	7.685259488577854	7.721411290152205	7.717751228939457	8.190472791303037	7.395426254140153	8.10976572025015	7.397732379204167	7.472898197583374	7.9074879666828695
ENSG00000178585	56998	1	9848276	9910336	-1	CTNNBIP1	CTNNBIP1	catenin beta interacting protein 1	protein_coding	CTNNBIP1@ENSG00000178585	7.39935076142801	8.592706915533698	7.961438889744339	8.027056559204112	8.417566632814218	8.035414426089346	7.601245803228621	7.8094230920154715	8.044729791266024	7.239960394877206	6.781174219793053	8.324617535951651	7.519179106694368	7.6753125254658325	8.390889866818428	7.641444056916699	7.444912544078046	7.635787217152186	7.273777005953778	7.19948134495518	7.184294225033543	8.626148897807607	8.644432874321819	7.724397092487385	7.485532268682976	8.512337396918786	7.188997823980515	7.617589766740551	8.02362406115387	7.723643669639045	7.662802815616015	7.529814620003802	7.702597558699333	7.404950895427728	7.881539710203648	7.958160459409456	8.25357077144365	7.6567299671482925	7.794743044375004
ENSG00000162441	84328	1	9922113	9943407	-1	LZIC	LZIC	leucine zipper and CTNNBIP1 domain containing	protein_coding	LZIC@ENSG00000162441	5.555812484773346	5.714609637454521	5.722606530042602	5.804210612074988	5.605009474672552	5.749792908623874	5.570962549797429	5.531949402399995	5.579640812805511	5.392819664133626	5.256101858597029	5.3730577609399095	5.61250148415741	5.282786279510064	5.415755923150066	5.366930108110642	5.503593315550226	5.407083038557843	5.405353128482869	5.298728024069563	5.2275530962818095	5.780493417888133	5.731184226028363	5.4601178606298895	5.508559053214528	5.47859376956265	5.210752874000205	5.286755342145168	5.662999697584898	5.797072064215725	5.447265098632359	5.632562818348554	5.529496715696113	5.864391805744411	5.592835747565731	5.696197656493937	5.532465454086484	5.605736666493981	5.4169868370777206
ENSG00000173614	64802	1	9943428	9985501	1	NMNAT1	NMNAT1	nicotinamide nucleotide adenylyltransferase 1	protein_coding	NMNAT1@ENSG00000173614	3.4873117790622237	3.3432129641594597	3.772123603687581	3.6693200658088667	3.702016110048825	3.9004113748121783	3.5562982512410066	3.726672687440082	3.9335618394768384	3.376384878355894	3.456050595421622	3.4072475589425064	3.7418754844613042	3.698852706828351	3.673566371866152	3.6322297153440464	3.5141635929020234	3.635983244911744	3.03108735979631	3.6955082379056168	3.4616194101252322	4.003597050029216	3.732114149969162	3.4779867394664583	3.742756749475866	3.820711608722949	3.4822769761084964	3.547564699892032	3.675207533000058	3.4188697722608987	3.3651983363981803	3.3654662417759043	3.7030404585962886	3.6119230269042775	3.266477660346329	3.8671078181318457	3.1654369173398678	3.3261778940306823	3.601732227485568
ENSG00000162444	116362	1	9997206	10016021	1	RBP7	RBP7	retinol binding protein 7	protein_coding	RBP7@ENSG00000162444	3.3888379643826245	4.379559497866134	4.920597769200557	5.0102380701337275	4.242459773266496	5.044878966067247	3.929318461629563	4.345830229580642	4.826973718597212	4.175618748094678	2.8190373386349292	4.74843251766247	4.462730057271961	3.4962686868184103	4.846027843330437	3.694669157798572	3.509147923369282	3.710062052738766	3.699265642415421	3.8781758033118456	4.171307906568955	4.431742918104122	4.963554007256935	4.162814385685612	3.848717031126857	4.4478203518873345	3.3780572594102543	3.2947699238781465	4.96719760814466	4.8829733811784815	4.5275139543200105	4.833266936414853	5.7651135070213195	4.891055829492354	4.5573246859064005	4.229229840247886	4.504660808459699	4.5225466536230226	4.223561174413551
ENSG00000130939	10277	1	10032832	10181239	1	UBE4B	UBE4B	ubiquitination factor E4B	protein_coding	UBE4B@ENSG00000130939	6.040361133745897	6.490832269094242	6.514409162496031	6.376144619093673	6.091927226601963	5.92687592620282	6.277074994600175	6.358194332230013	6.577432541191965	6.015466262094112	6.112600728330688	5.613306982163631	6.191334558642065	6.097781140726042	6.602065380842525	6.163512717817923	6.062199037735417	6.215270486844448	6.1077077735052585	5.891606474785226	6.20853364067696	6.551587397580528	5.643715861372668	5.51553413138451	6.359228257875967	6.349025283359922	6.133011346886377	6.144975607563165	6.356704895383058	5.944084613693727	6.181130783504301	5.47464210215394	6.484367155974189	6.3177981184076515	5.937612733760964	6.197582270105346	5.659302553142172	6.10532903353776	6.369685361960436
ENSG00000054523	23095	1	10210570	10381603	1	KIF1B	KIF1B	kinesin family member 1B	protein_coding	KIF1B@ENSG00000054523	6.555930874044827	6.853100129576571	7.30179122774513	6.9559016895115695	6.696191931726355	6.590514807371594	6.791174985146999	6.643310234018391	6.943225296569362	6.529815097215327	6.36430628071699	5.990338525466942	6.780214224884551	6.097781140726042	6.737816055969984	6.431939027533634	6.421790927595858	6.8639696438493285	6.604555713467667	6.349470950868867	6.948467557618927	6.854293624629833	5.803454936844489	5.911881892549666	6.862831419148064	6.707065339499269	6.887236178061878	6.450538318729323	6.734633347835051	6.453887748423622	6.736237618699916	6.131739670459786	7.181605068598338	6.755720722562893	7.016123722691937	6.2578935093511445	6.2974193078302445	6.564151419217144	7.079636685916556
ENSG00000142657	5226	1	10398592	10420511	1	PGD	PGD	phosphogluconate dehydrogenase	protein_coding	PGD@ENSG00000142657	8.48604241834076	8.854562064091443	9.275691667655808	8.8747701407481685	8.42561691435951	8.817417632848775	8.856534579292777	8.949925564444701	8.411634502230607	8.708418973265426	8.839486698043784	8.588697324738767	8.486780920443884	8.31706067474329	9.178497559873449	8.520180694494833	8.90878564089003	8.447826122781867	9.093392529372737	8.285857051749428	8.916043744539467	8.71690145841516	8.40618965537692	7.834259071556025	9.094167636512186	8.582020275895939	8.775454275085329	8.183358106309614	8.961361239068795	8.685469902452457	8.463591371827992	8.445465024525522	9.237420693404102	8.925290018988884	8.373507842728968	9.121489208834388	8.592999578704106	8.530115253794744	9.112462716591777
ENSG00000175279	378708	1	10430433	10442808	1	CENPS	CENPS	centromere protein S	protein_coding	CENPS@ENSG00000175279	0.3292232940365822	-0.4195453016362696	-0.08041967919703738	-0.2929691774201347	0.09818217116695672	0.5864684725617637	-0.7988528790087641	-0.4998308065182602	0.58467495136722	0.5159230664455416	-0.07809994113827795	0.22114873779736857	0.5324891794879352	-0.399403105426412	-0.7530473832993181	-0.02589169140386461	0.5189876375523786	0.1799054400836724	-0.22566883499025203	-0.890442133123812	-0.6516761396151961	-0.4931657925173896	1.3502034715949358	-1.110389495969394	0.09188115830154515	-0.19455678239309626	0.19409375069638468	-0.5683402495843977	-0.26218439026635304	0.42924946725685825	-0.5073766260639763	0.011515325363680565	0.41739177553671797	-0.1361758777752418	-0.7074190973346942	0.1568780377294927	0.29388704253449155	0.17834497607254857	0.3980473881145496
ENSG00000160049	1676	1	10456522	10472529	-1	DFFA	DFFA	DNA fragmentation factor subunit alpha	protein_coding	DFFA@ENSG00000160049	5.256343028113259	5.387044299157095	5.399447400857326	5.293418225928181	5.362269896459308	5.161404451690515	5.450838138494901	5.520257530053579	5.422965381038936	5.334926709112146	5.404252282100686	5.285284227383642	5.238220469791459	5.2971624859481405	5.428917286338149	5.581908075463573	5.227929105990404	5.201589208175402	5.4428883329422835	5.39420511955585	5.303845241275498	5.608792656702268	5.278576546231069	5.313770897013132	5.339901951530338	5.4593172597289445	5.241967717416311	5.372671131712022	5.2115084685962225	5.340508577490497	5.296435237735416	5.374997224195014	5.4319769629402606	5.245042684044304	5.316904617823814	5.473202991396147	5.216843029225497	5.198621763917607	5.604349349726148
ENSG00000142655	5195	1	10472288	10630758	1	PEX14	PEX14	peroxisomal biogenesis factor 14	protein_coding	PEX14@ENSG00000142655	3.055986910375729	3.643725927748028	3.215828736210794	3.3160492872325538	3.7648989781298203	3.5205234433078645	3.8940885373975167	3.731187561600874	2.9701404505467965	3.4132836896990306	3.828707746959538	3.7190989781018384	3.232865276057256	3.5496433829895144	3.494860611218579	3.73304093068842	3.473541331204158	3.4838062998719326	3.564839587014946	3.594698919623538	3.5449699158816923	3.6905821907495384	3.4065093273455354	3.4560455419737326	3.6053210363711514	3.6177570858985892	3.433189997407803	3.3162789780445796	3.5720859943688574	3.1932218440108486	3.544725326592211	3.5473568872403183	3.614372401900371	3.5838320464505387	3.119259331478411	3.883982867176261	3.396184545178819	3.1136268149791158	3.597656529224865
ENSG00000130940	54897	1	10636604	10796650	-1	CASZ1	CASZ1	castor zinc finger 1	protein_coding	CASZ1@ENSG00000130940	5.2551788597791536	5.5085170111967825	4.888698192320718	4.894773906517764	5.398416367524279	5.379385544384077	5.893862985122675	5.659415125915079	4.836324131618029	5.062024324751478	5.989068359995395	4.963613988671067	5.170934459144221	5.310108603184464	5.872119200431302	5.006450263070376	5.375783811572294	5.196444017156227	5.523631728792188	4.988108037347251	5.433834317951171	5.619324316099819	4.4768454031600085	4.496871671334394	5.484736360084579	5.29651417244531	5.121902846906319	5.021349325484183	5.166198563188142	5.1945008672648445	5.0878105468985515	4.554316239462621	5.20620927561386	4.955505310004389	5.219684819304372	5.257063942605408	5.561278665057914	4.530736926571786	5.816479992399807
ENSG00000120948	23435	1	11012344	11030528	1	TARDBP	TARDBP	TAR DNA binding protein	protein_coding	TARDBP@ENSG00000120948	5.77553464975474	5.809124917662219	5.998467562555072	5.90939469290374	5.644005343621808	6.230002640723466	5.846526749342541	5.712895604749591	5.77219820437318	5.9361873142061485	5.636691305296236	6.0133916022861325	5.77425959549012	5.596708505482508	5.595757679646833	5.7301971247463195	5.629109710499793	5.520538326885497	5.80979563152232	5.717470694275634	5.672013891878902	5.786346634351272	6.1405548069715845	5.692511403422159	5.804346424278788	5.713668708835318	5.626481671647214	5.738004454542026	5.671755278391051	6.217502049443564	5.888176791342524	6.073596873075136	5.717425053907568	5.734666964721703	6.068143587377383	5.849039500374357	6.303116784421089	6.296380185612942	5.833043084879067
ENSG00000116649	6723	1	11054584	11060020	-1	SRM	SRM	spermidine synthase	protein_coding	SRM@ENSG00000116649	4.244365040880312	4.85851965160108	4.145871663321268	3.979137357079435	4.697309760777846	4.19637835974284	4.774173835506553	4.805762550287892	4.2643173242623265	4.978312461260922	4.869437188417268	5.198543368467187	4.26987253632244	4.851188471209878	4.664321374725238	5.193012494030771	4.640780515737234	4.540561574684194	4.890892704739779	5.096791040430907	4.5963494462030585	4.805952831411892	5.005669171927515	4.955558512446709	4.250768404044696	4.781619431184383	4.633489264812267	4.714201251914277	4.817433576904908	4.287425675406725	5.072341316780088	4.8131024729349345	4.219572774088105	4.424915407146333	4.898969574131943	4.898640101212539	5.5085549610533056	4.518434014633061	4.807222555221574
ENSG00000171824	5394	1	11066618	11099869	-1	EXOSC10	EXOSC10	exosome component 10	protein_coding	EXOSC10@ENSG00000171824	5.336686375086031	5.590193095941424	5.531325683142847	5.343369580409688	5.362269896459308	5.357615945830056	5.586984773133022	5.5677297344225005	5.621706046778264	5.628497392282873	5.580372821437604	5.057793180903561	5.3527106292488424	5.460513728213587	5.676327497320849	5.690356328088153	5.424549298155854	5.367572872819695	5.6748855388568025	5.432097433237809	5.578283619417162	5.608792656702268	5.347256878201382	5.455978194594613	5.55385123622123	5.653877614885582	5.398273153306808	5.740989752915088	5.427779400700248	5.026968494711353	5.359271868090363	5.2753445367475535	5.4759794517541716	5.476554808757299	5.306584746429548	5.489834064345362	5.38147418629932	5.505410999864818	5.54420567473694
ENSG00000198793	2475	1	11106535	11262556	-1	MTOR	MTOR	mechanistic target of rapamycin kinase	protein_coding	MTOR@ENSG00000198793	5.630439386753672	5.869852943109545	5.774150803722645	5.822973083942929	5.29568451758014	5.057209855875479	6.068176552012871	5.881800279488101	5.74763072840566	5.733313121563905	6.029316680752959	4.963613988671067	5.769529027101037	5.814051767032684	6.141216950887576	5.813133446008594	5.686886950472057	5.8939127757716765	5.890704784699737	5.6884109224488	6.031228016431553	6.024854844407731	5.101256198938498	5.059256359464348	5.8927528266625915	6.039463975376651	5.870325423592504	6.0446508873505485	5.791358611812824	5.096332896065967	5.716169719642108	5.138893375204742	5.737389966582891	5.613113867337561	5.37872813867954	5.668463682895878	5.405213968840971	5.799521111868152	5.8966278211349765
ENSG00000120942	29914	1	11273198	11296049	1	UBIAD1	UBIAD1	UbiA prenyltransferase domain containing 1	protein_coding	UBIAD1@ENSG00000120942	3.4552282503397533	3.7765381893022982	3.478383255053269	3.1803612553148457	3.676074900838996	3.8041944849690905	4.170876236381055	3.9130622687268866	2.992616645339801	3.8070802409960183	3.8029353648331137	3.0978171337766574	3.4845221610451653	3.6589296371130833	3.7426561985484845	3.994541616307363	3.568214869682774	3.680885374903514	3.782393034760192	4.117903767368894	3.7175172356481507	3.8644431667144703	3.287997967058516	4.071964531283787	3.3293539607080476	3.947870093539754	3.6311714914111923	3.592330730495627	3.5120614133669017	3.530486610958263	3.9149106711019677	3.7305256213435274	3.5783630233208292	3.89517158638617	3.7911979301430887	3.8064404917439143	3.868757979609925	3.6151784656903407	3.513626999008388
ENSG00000116661	26232	1	11637018	11655785	-1	FBXO2	FBXO2	F-box protein 2	protein_coding	FBXO2@ENSG00000116661	2.4378874387486196	3.0808752070361747	2.9200921623259166	2.391094348346331	3.676074900838996	3.157944875550555	3.305308725553535	3.403662257055811	1.963078113483013	3.5940361061316697	2.4718327484343394	4.031660733425582	2.6267589806074905	3.029554920241637	3.4696086139081146	3.1634141968768685	3.0310138731649525	2.9781143035837	3.0378701214288717	2.336639696086881	2.384911779962182	3.629376342853279	3.339088868641594	3.0131343156300576	2.891916509888982	4.00924779467977	2.680103989257602	3.1465543569830854	2.8787238499571317	3.5088434062071876	2.8243220568602356	3.437487475041223	2.5937281767934954	3.4733329409958777	2.3207484334105133	3.810859500522039	3.6032978010609513	2.578479394815053	2.800900418576931
ENSG00000132879	93611	1	11654375	11663327	1	FBXO44	FBXO44	F-box protein 44	protein_coding	FBXO44@ENSG00000132879	2.9097659299639775	3.091113904715843	2.531241928002963	2.949413683191093	3.1249443440080276	2.795363882470546	3.4143185610125757	3.3341333221152856	2.4263662010971583	2.854637142597913	3.25348954200198	3.568127376354913	2.9210274836475785	3.2869511270259544	3.073412110787191	3.171420282657727	3.1192431273001557	3.313663954471169	3.1795503423283162	2.900052390486113	3.1835662937190166	2.7343406035841498	3.320141174220676	3.488833459238088	3.3066482196805924	3.188974021180803	3.0384272990454484	3.2339111179693094	2.65478052386108	2.9036711383932166	3.269492441376953	2.86252531211855	2.5412475989183427	3.038867529536018	2.2486518922624477	3.5129698781792915	2.6732133319814357	2.5302756566126674	2.936162207017563
ENSG00000116663	26270	1	11664200	11674354	1	FBXO6	FBXO6	F-box protein 6	protein_coding	FBXO6@ENSG00000116663	2.8918994781992167	2.8711114664584376	2.5146169881370826	2.368566935713309	2.79209717849015	3.969888966859111	3.4791512722562667	3.533409231501453	2.459015887062441	3.537857629232829	2.8907000578567343	3.9960983109870423	2.8000598763924454	2.7769922052211737	3.5294869286114046	2.9285242199568633	3.1258116554972966	2.7791060412267874	3.487671890040917	2.7203124903189715	3.155923181892632	3.0699683998351923	2.806274610584279	2.759112195365652	3.2482694447625167	3.429839386001179	3.237403567065746	4.420999336200276	2.9379895082005683	2.8587510488283385	2.9168953980352024	2.875547821736207	3.165001017271438	3.232238912901652	2.690881779895891	3.321854429770077	3.2306665216137946	3.5522015718486197	2.7722568412207096
ENSG00000116670	10459	1	11658918	11691811	-1	MAD2L2	MAD2L2	mitotic arrest deficient 2 like 2	protein_coding	MAD2L2@ENSG00000116670	2.6930341188821654	2.2585960678059127	2.3742344364584054	2.038345358349901	3.2620450181060074	3.082736487331088	2.7960279589684456	3.1372785549283777	2.3759629959524156	3.3602775545072916	3.0804069211539793	3.5819008755007413	2.4006870943743954	3.265842657152373	3.032610515977604	3.097713924812767	3.2632330373304916	2.8063804737461253	3.0513407213661514	3.1191347587086664	3.144715906614988	2.863986138089268	3.261757606812279	3.43376549217541	2.8215883321180875	3.1054646268026476	3.1987646755171157	3.3269144342960977	3.0342455410657028	3.070548479555239	2.862913621816004	3.1465857947077005	2.6739177288019644	2.7283741206695744	3.0216903211864383	3.1991215610350947	3.019261489606282	2.9400107515109446	2.9296919913692765
ENSG00000177674	57085	1	11736084	11754802	1	AGTRAP	AGTRAP	angiotensin II receptor associated protein	protein_coding	AGTRAP@ENSG00000177674	4.656025310005509	4.995639884268894	4.3517611267010325	4.312849049515302	5.04514410347259	5.631082749000883	5.30496948738751	5.350176476496151	4.682379056113189	5.4773913692435565	4.874748648750247	5.377013115244872	4.485986117172984	4.865291315195945	5.314440555469234	4.670298491588925	5.12185177556963	4.659378900103806	4.938790414264911	4.462653509946773	5.036132602619239	4.5765889236386	4.385621772590143	4.307682758737086	5.271200135066011	4.638132953707668	5.23601708206201	4.928381827761971	5.124895022449296	5.091487389666995	4.848113950186021	4.431832144957241	5.249378847229976	4.847417181728164	4.204025226247647	5.189099404418076	4.642873142224779	4.753540159163016	4.732987435816294
ENSG00000177000	4524	1	11785723	11806455	-1	MTHFR	MTHFR	methylenetetrahydrofolate reductase	protein_coding	MTHFR@ENSG00000177000	4.8240378819763565	5.162713808875074	4.4942422236145365	4.474528483406675	4.7757428746438135	4.857353722672916	4.824942752426139	5.338387796009947	4.820706271505576	4.5397522805448425	5.06797706783	4.837243585543286	4.348105526583553	4.831569172905538	5.531317869771774	4.904466986147132	4.788848310430382	4.716207754543844	5.25337926712862	5.041175866459579	4.96623281754245	5.26083215633776	4.180304254266742	4.206180265812565	4.968985356111006	4.9064346949407955	4.751649381805086	5.5533489933509514	4.647768920058852	4.06819225221364	4.881912820372929	3.992023629194604	4.9505603359747266	4.257184948915784	4.519528502221321	5.004669061450756	4.676427933082128	4.877526002764334	4.850681811012747
ENSG00000011021	1185	1	11806096	11848079	1	CLCN6	CLCN6	chloride voltage-gated channel 6	protein_coding	CLCN6@ENSG00000011021	3.154185044972066	2.553356338574953	2.446132543116826	2.7890258992086996	2.9734334696454408	2.759591518515614	3.1007599207759355	2.827280682277899	2.9473085430566206	2.4195451650835085	3.214921168295576	2.5436332039301996	2.934614474691602	3.638546020753288	3.213858637288974	3.4335225843711865	2.9370353750237848	3.4753344939068884	3.2802302957574234	3.730141623037894	3.3683468673009487	2.7343406035841498	2.6632467448774357	3.1005899767716305	3.479012035565688	3.429839386001179	2.9481310343828797	3.8425992174862222	2.921303428293448	2.2065313971501124	3.4661326426294212	2.5897397281524657	3.1156046633965166	2.827534847721122	2.708905723367309	2.841311547012654	2.68877222274601	2.300499915792395	3.11218917070426
ENSG00000116685	90231	1	11919591	11926428	-1	KIAA2013	KIAA2013	KIAA2013	protein_coding	KIAA2013@ENSG00000116685	4.776143169613739	4.973672552426186	4.5564763545582725	4.822026341573884	5.152518493346515	5.512508364490226	4.942644595163432	5.038500691990394	4.966926110887744	4.969490830828737	5.050873353441095	5.229499401145605	4.777435255457827	4.968518873263	5.186995813723134	4.94004987559357	5.012677438913434	4.82522862239991	4.755485694529325	5.083459044309994	4.964640365226261	5.202491683392936	5.218450407346929	5.070130774746467	5.016981242921052	4.896913789080853	5.079996152467617	4.730314157734831	5.2115084685962225	5.003945381512688	4.9768497039569555	5.04114751427752	4.570618641271062	4.996037802575239	4.914585662981426	5.276365035161209	5.071598754350611	4.655826826242967	4.93062302761845
ENSG00000083444	5351	1	11934205	11975538	1	PLOD1	PLOD1	procollagen-lysine,2-oxoglutarate 5-dioxygenase 1	protein_coding	PLOD1@ENSG00000083444	5.453961669606985	5.123347695086221	4.885469095469931	5.112065659826302	5.011827705588797	4.76113759627083	5.020941910180933	5.544830199708857	6.2961381526360505	5.628497392282873	4.831699139524974	5.64645517018829	4.715818802756787	6.566604336159583	5.228233014726212	5.3945522435656805	5.244622973388191	5.889137186116663	5.476978257599116	6.537201806918912	6.358553558395788	5.188414726106739	5.676365196260521	5.912888998126066	5.465647096551787	5.745845558308624	6.2691914375257785	5.529375829664229	6.008342334260314	5.292758847731338	6.061333452437702	5.354214922845656	4.865606257144454	5.712135417664958	5.575749069867444	5.484311648151247	4.460022955206628	4.973783643441481	4.9257543998350375
ENSG00000116688	9927	1	11980181	12015211	1	MFN2	MFN2	mitofusin 2	protein_coding	MFN2@ENSG00000116688	6.6894859062061105	6.731556773378366	6.7704095572842125	6.430171845030457	6.58296236222437	6.484936567960524	6.870350789851245	6.874143920256358	6.4991397333660315	6.8783547494847275	7.100048211196078	6.477612119501833	6.456799775189082	6.578423642422469	6.9846159002195805	6.966114708037429	6.7380847027359705	6.677603424567778	6.998422327071148	6.514752698099793	6.8235758574774605	6.991853036867348	6.4276987605050975	6.481307903622756	6.844229387219563	6.708698795919976	6.599982371501666	6.988692065596611	6.636458162757117	6.459539922941896	6.640758301127128	6.456030652454665	6.713893403340451	6.842746628064488	6.461398142257671	6.8361040404079665	6.728470786334409	7.008735851693155	6.74665982909108
ENSG00000116691	60672	1	12019466	12032045	1	MIIP	MIIP	migration and invasion inhibitory protein	protein_coding	MIIP@ENSG00000116691	2.1072101445373486	2.9853022619138656	1.0039536437033314	1.6658984441058957	2.79209717849015	2.853081306279064	2.7086053500432623	2.6189378335912328	1.573446952861465	2.480424956837977	2.840912376752332	2.869805791210816	2.4676385284783247	2.6360469000634534	2.954671949812813	2.768837688833704	2.6209551994251052	2.403870692573322	2.1498070486969083	2.56696780299278	2.886688653323275	2.7725860735456713	2.5593556280773937	2.676131449454191	2.4386504603885144	2.78873293451191	2.3149690261908535	2.9264618896012737	2.6748288704851277	2.689507534113895	2.9209653693664572	2.3680990466308236	2.1508180623277457	2.3655777288522803	1.736304983811903	3.277842464522536	2.6335657708287727	1.247730800917985	2.365573121136971
ENSG00000028137	7133	1	12166991	12209228	1	TNFRSF1B	TNFRSF1B	TNF receptor superfamily member 1B	protein_coding	TNFRSF1B@ENSG00000028137	4.06730857822845	2.8104375227798473	2.6271586964761986	2.887381443001739	3.6227497470066448	2.7352408001670114	2.8378297423693164	3.8645695865020913	4.29176512324635	4.383825329385714	3.8647446762595292	4.766637491290523	3.2973862761445436	4.602394376122236	3.484812789157176	4.1280601988676375	3.9734069348816585	4.903091794543748	4.499511919785405	6.120610310075315	4.230813585204347	2.7439974413342987	3.5048764173003844	4.7590030199541715	3.453400818275412	3.6177570858985892	5.054525625024455	5.585813231248625	4.243614556600682	3.099797633823153	4.084161357067269	4.3825098708417745	2.7773705674232545	3.9122156318848282	4.1783816872312745	3.3280336646246402	3.318300863168424	4.811832468421122	2.743033028562235
ENSG00000048707	55187	1	12230030	12512047	1	VPS13D	VPS13D	vacuolar protein sorting 13 homolog D	protein_coding	VPS13D@ENSG00000048707	7.246637576032672	7.3226675696944525	7.2742788128433835	7.205884205573726	6.902539327076347	6.935921785496587	7.41806502159509	7.3877916454834995	7.282875611389397	6.826048005926901	7.42338463542665	6.077991959338713	7.232698205832652	7.231250799358229	7.632486372044867	7.293589552534592	7.064706227634892	7.35008145255956	7.090602347690851	7.010090212263756	7.304042176995253	7.605588205316133	6.131526230629792	6.10666418728911	7.610427020366037	7.376637584419915	7.086240175296327	7.373985456273786	6.9018415655552845	6.380308276725415	6.890261065373889	6.35504563186391	7.347430260666218	7.156437330066943	6.751196074130792	6.895041626525641	6.391937314495589	7.05063360067772	7.427235746384954
ENSG00000162496	9249	1	12567910	12618210	-1	DHRS3	DHRS3	dehydrogenase/reductase 3	protein_coding	DHRS3@ENSG00000162496	5.482098011816945	4.8940407371340005	5.478726635075085	4.894773906517764	5.494316629499664	6.790617515030195	6.305657912071802	5.1822758572832095	5.570331604856139	5.86090916653875	6.691717062982426	5.4945413039118485	5.095828186040806	5.241483353522796	4.989732265131926	5.908424028041183	5.779361989151519	5.956882218987338	5.026658160669829	5.167291039462364	5.75450542525468	5.191946863345341	5.415793609698605	5.570177546768805	6.185000845299347	4.826443133741452	6.060113255767633	4.871400188878405	5.679218000249262	5.97861072366338	5.071426175922507	6.091845122488079	5.328933170970042	5.602652412425865	5.08987458367167	5.737404336829504	5.021791133242817	5.473900484693247	5.0079026757223035
ENSG00000162493	10630	1	13583465	13617957	1	PDPN	PDPN	podoplanin	protein_coding	PDPN@ENSG00000162493	4.267644223144979	3.801694064828295	3.9982280646166197	3.574085158691227	4.361175640878394	3.9488653969053735	3.2629759064859614	4.020249104823937	4.217377647020542	5.336299781628883	3.5652052824409353	4.201870006642584	3.666525063581383	4.72152760344452	3.4898454475774225	3.716720693033421	4.441943121359102	4.893585631180996	4.681615120955247	5.354057506042085	3.9509657966084264	3.342064196722186	4.074984702979782	5.346937197874099	4.411026359072688	3.9255684757930847	5.032722374752945	4.87321535567639	4.195852832568908	3.9392844089222154	4.779165197507255	4.8131024729349345	3.707810246209759	4.966425805402394	4.586864495693061	3.788627844618748	4.271404335467968	5.293128781518142	3.6576150580752977
ENSG00000116731	7799	1	13700188	13825079	1	PRDM2	PRDM2	PR/SET domain 2	protein_coding	PRDM2@ENSG00000116731	6.079035351861093	6.049916703360395	5.938968433875295	5.995532331145523	5.889519747622738	5.619488067033973	6.0743098135124916	6.021973899874194	5.757507978032756	5.797524765172364	6.03565347672065	5.153135451307223	5.899053077234184	5.918342445337368	5.996672733860787	5.813133446008594	5.961142192048812	6.06810575371721	5.913934088821237	5.675634265619829	5.755426711095431	5.872510269013545	5.30451549026883	5.545713945563885	5.81142015540664	5.794855968800421	5.740998302996542	6.035764286166115	5.534491648585274	5.556328573072086	5.594677138199828	5.2304348700153565	6.520737258351185	5.65252774223812	5.743614295593895	5.440780723684251	5.401677809402253	5.950626463421675	5.983530710211267
ENSG00000189337	23254	1	13892792	15118043	1	KAZN	KAZN	kazrin, periplakin interacting protein	protein_coding	KAZN@ENSG00000189337	6.097341009863851	6.527106621817789	6.467670539178635	6.438307035736559	7.10810786304721	6.928557650640346	6.823784692083102	6.379202613994933	5.712517894210575	6.283035407330914	6.402807610119875	6.0260414644622005	6.404056936277608	5.9149566142590295	6.5786365704474585	6.470573205381335	6.343645240576812	6.086300738346602	6.012781332861519	5.944182446408014	6.16065503235427	6.471746816773471	6.167306394820357	6.187119211704836	6.098420878177683	6.561593961326611	6.304876163156061	5.847315468728012	6.232014593166455	6.859341910700246	6.322448098946687	5.969643563570637	6.752492869514847	6.089609215699503	6.370196309348492	6.242437149948484	6.4637841918976005	5.749518052515721	6.563937231646385
ENSG00000175147	200197	1	15111815	15153618	-1	TMEM51-AS1	TMEM51-AS1	TMEM51 antisense RNA 1	lncRNA	TMEM51-AS1@ENSG00000175147	2.686139491967455	3.217998782283193	2.7600431729619466	3.231191110506195	2.7677395245355743	3.3140679951844745	4.271920971407422	2.7040812219473613	2.2322532073995878	3.074612109898157	4.506288631895641	1.7588703627569762	3.1881903025504923	2.208318817596503	3.176890797284229	2.5156903645615465	3.5487933555518505	2.708575025654311	2.443404958941361	2.532498055446771	3.8476240173486844	2.6340412001104174	1.66250547074935	2.1964490826392673	4.080531269307958	1.982295983640324	3.5101582370932753	2.2071061271962336	3.0342455410657028	2.78863435425902	3.2306708644765103	2.422351972754917	3.3037870133222476	2.5939957555334154	2.6164461241357837	2.1854037120721226	3.4745732325569745	2.625124474018181	2.949016230560121
ENSG00000171729	55092	1	15152532	15220478	1	TMEM51	TMEM51	transmembrane protein 51	protein_coding	TMEM51@ENSG00000171729	4.106568038586089	4.139239798265434	4.299342224172349	3.933823583123225	4.440363972016273	5.262843310966872	5.203098148419046	4.109654502434113	4.245724316881668	4.549256145257304	5.38452885980237	4.206322908426527	4.167149347658586	3.951089468092476	4.396009679446573	4.477128792613782	4.633884670888749	4.099980532252427	4.489650681949734	4.135236291535004	4.300640271151341	4.031464790475999	4.059835219458126	4.461517477669152	4.836562930214946	3.804508147123299	4.591228096805514	3.8126434321430493	4.402338898386883	4.732364876068647	4.142839198586229	4.45804101309578	4.4419816399949354	4.501992901330433	4.483335699879627	4.652518159019759	5.065652255284361	4.629375117770933	4.3403652527873025
ENSG00000142621	114827	1	15236521	15400283	1	FHAD1	FHAD1	forkhead associated phosphopeptide binding domain 1	protein_coding	FHAD1@ENSG00000142621	-0.27804565469429343	-1.617844610013765	-0.29810636063778634	-0.2929691774201347	-1.416310803647168	-0.3867831413021631	0.2477444689319014	0.6960560743669064	0.09635671285684992	0.8896029565130291	0.8842277727828995	-0.8892814077557727	0.1685474401775953	1.073801671558786	-0.41535627235226996	-0.1803358051818136	0.5967004369550868	0.811538716040732	-0.10122486806668685	1.3208075613208154	0.8552317760799318	-2.191995863133805	-1.1947150186610145	1.1289401228645288	-0.13796377865461779	-1.3204884242502555	-0.06328604277195576	0.41977143278039303	0.0760585369262854	0.0034815156925165464	-0.5073766260639763	-0.7075988025271515	-0.07802998721378596	0.1962128140681057	-1.2881527618717943	-0.9602159702870794	0.29388704253449155	-0.09648739996275468	-0.03617580718370886
ENSG00000142634	79180	1	15409888	15430339	1	EFHD2	EFHD2	EF-hand domain family member D2	protein_coding	EFHD2@ENSG00000142634	6.045084097051774	5.787251438194905	6.025122375829756	5.178325406507687	5.8037722006515535	6.38575918261607	6.6949441106516545	6.533214907441844	5.786740354167212	6.574132737780617	7.379220421003863	6.103282127565604	5.502768467350543	5.501723574064529	5.5165984528974725	6.248275443914478	6.587399174775656	5.91989963591942	6.172321538445792	6.441170968421713	6.507068678584202	5.307166693233107	5.015517951938777	6.315282738377252	6.32997158153591	5.22526638910854	6.69240468822032	5.920239821177815	5.684171788015318	6.877048448296967	5.507372463424537	6.512352177299793	6.124765539885621	5.990112629624214	5.968800436105404	6.069746652826219	6.711909393796566	6.237551330670283	5.8347755576735105
ENSG00000132906	842	1	15490832	15526534	-1	CASP9	CASP9	caspase 9	protein_coding	CASP9@ENSG00000132906	3.1085021621458346	2.8829459524868906	3.44367636824343	2.6558300522787266	2.9734334696454408	3.2891927303718616	3.4896790239445967	3.2796953443319468	2.5375467428271024	3.6258242458010588	3.8066454415060957	3.511679501684727	2.6014280025459255	2.978569150212686	2.7684263943282854	4.060691370529778	3.6156547048255425	3.6697901793924044	3.325282870672266	3.5042110798879964	3.5191652052603084	3.100358560572555	2.944664126983081	3.405422675843402	3.5723878464701664	2.876608224112073	3.270384007554999	3.1996005125175246	2.7043884992152676	3.457042963935488	2.716060110395489	3.6720157762674903	3.514461276863243	3.394666015705355	3.685937398464277	3.4001909509752304	2.8427459876137013	3.3448785495542106	3.04193559847837
ENSG00000116138	23341	1	15526813	15592379	1	DNAJC16	DNAJC16	DnaJ heat shock protein family (Hsp40) member C16	protein_coding	DNAJC16@ENSG00000116138	4.35500523972707	4.0632660619775445	4.079600269793163	4.286053752900539	4.03870010680393	4.261769305408532	4.215956488459448	4.157402784544297	4.1639164185821675	4.090303159997989	4.342157917892032	3.629098222433629	4.296424371608996	4.262138495201335	4.446065573649232	4.276479771189123	4.058267140534324	4.4155083472914525	4.492122317768111	4.067633009328212	4.217503468742647	4.389298446080898	3.602200588029035	3.923969698278914	4.392277982195983	4.483880034272813	4.159764023407384	4.207390805796973	4.084106499486618	3.9120606870674957	3.9189862374713433	4.027460061333969	4.383560876620877	4.026198299522427	4.074470714113404	4.068755482017204	3.8755719739843433	4.122889851313221	4.37887308779431
ENSG00000197312	84301	1	15617458	15669044	1	DDI2	DDI2	DNA damage inducible 1 homolog 2	protein_coding	DDI2@ENSG00000197312	7.102286191187427	7.181270563214828	6.991516014222991	7.019640104866321	6.560982528651178	6.5639718290357	6.57771610589981	6.522835962112731	6.931639520695879	6.3028354180725366	6.739566979341097	5.749210737140158	6.89976077777484	6.302748853972268	6.897826049281658	6.216707463762545	6.37016691400513	6.400057118140239	6.888267027831872	6.054580847066162	6.314850056265625	6.990839515680124	5.983836422073327	5.492814396817301	6.822886330058748	6.5688070048269305	6.567178813735722	6.393500029134471	6.675538781191736	6.041515203935742	6.639215137760031	6.11947624795377	6.910314770037124	6.560537218196015	6.282648901442233	6.318114401560391	6.298053473054705	6.6266199152159855	6.664778796453396
ENSG00000116786	23207	1	15684320	15734769	1	PLEKHM2	PLEKHM2	pleckstrin homology and RUN domain containing M2	protein_coding	PLEKHM2@ENSG00000116786	5.983148949454221	6.571660512139392	5.549801499533165	6.270753447647141	6.474264894971751	6.020531545893264	6.433168804399553	6.354541092349466	5.849655475708752	5.8310267757916865	6.01975899172063	6.113986513953039	5.923959350568085	6.348018252675206	6.888805220037138	6.611854412227609	5.880900368728289	6.3371619202734335	6.54866191480451	6.231538279823934	6.118312314199948	6.719456742514195	6.365140873250394	5.999817790963823	6.133517522101162	6.49184169294745	5.969772939757557	6.263898822263429	6.540702107819021	5.8221507792323015	6.818716247385029	5.555762177920849	6.447056404648071	6.108217878054	6.451396003939379	6.4521585005968465	6.602702567471915	5.213961685886518	6.342543277700829
ENSG00000162458	54751	1	15756607	15786594	1	FBLIM1	FBLIM1	filamin binding LIM protein 1	protein_coding	FBLIM1@ENSG00000162458	4.839655849891115	4.153965977391433	4.118627567613349	4.495472148576927	5.082653750957964	4.392088549164528	4.486854899532325	4.336971031626158	4.84561433266301	4.253265024442677	4.700256696150225	4.904554813471657	4.175756213496915	5.3719176554537515	4.352467025995625	5.157177201408288	4.346750810950968	5.286361561295558	4.771852219958266	5.478104766663703	5.107138559041264	4.437705748053869	5.061878176776345	5.421011084966942	4.731804247714237	4.75023927973601	5.382198044747361	4.87321535567639	4.660392685100213	4.270376277373647	4.8902402482690075	4.8299257038142605	4.249322466717972	4.841497675002062	5.652258882643537	4.824090402637532	4.722508923480812	4.2914322781924295	5.0797921153693855
ENSG00000233954	440567	1	15807169	15809348	-1	UQCRHL	UQCRHL	ubiquinol-cytochrome c reductase hinge protein like	protein_coding	UQCRHL@ENSG00000233954	2.6998959530894187	3.643725927748028	3.853699631368525	2.956983481073993	3.354902584329549	3.548743892436403	3.154679602770579	3.310191893648486	3.2660619332755845	2.7758703127043503	3.1579710022639986	3.855758005206583	2.4862103830357296	2.627797806843825	2.94003757118257	3.089286956661036	2.868190665857622	2.47358457277019	2.6345158107306155	2.52375038030876	2.6296399810385567	2.98293584189554	3.261757606812279	2.776921685447786	2.797362550543102	2.868837100539458	2.6374009632346986	2.6413005974570267	3.2093997199834767	3.9338806065328087	2.6390912643193905	3.5874821556088374	3.2589922438217775	3.214027224776827	2.3207484334105133	3.382487143546598	3.37710424232157	4.165592726508928	2.7866497156987684
ENSG00000179743	729614	1	15834474	15848147	-1	SPEN-AS1	SPEN-AS1	SPEN antisense RNA 1	lncRNA	SPEN-AS1@ENSG00000179743	0.8322485576591612	1.7652018587795533	1.1829559744948108	0.6300974913700548	1.4296702894037943	1.1984765066590506	1.088536765192351	0.9022953164542771	1.2393751845350909	1.0319799615635834	0.7364593974277396	1.4639111019374818	0.9079810840148191	1.0243825586301283	1.9846931682588118	1.3937036949568202	1.4549523470045365	1.4179825305889835	1.00779762356259	0.954908055370579	1.2180574729514273	1.8719066524842483	1.4465375777363583	1.0135004538013772	0.9478740713891125	0.43005320584720624	0.769582365478649	0.8903562614983764	1.4481017629559823	1.1039823316714565	0.9408231963565484	0.9979802562000236	0.7489270428959128	0.7950058286928304	0.6658707302651693	2.0272995568776846	0.8029387658042736	0.7827588590665304	0.5407393950705706
ENSG00000065526	23013	1	15836095	15940456	1	SPEN	SPEN	spen family transcriptional repressor	protein_coding	SPEN@ENSG00000065526	6.790177496985651	6.801813375104021	6.654733925392298	6.411009413861028	6.686479295499551	5.681339241546661	7.035283415508927	6.991698488449233	6.5530649308038535	6.4994951436253405	6.902717770965543	5.492719696299653	6.780684485051032	6.974558811539629	7.138348616212605	6.7978930634416965	6.452815865909412	6.8696374580283734	6.931250189654176	6.816853559789218	6.967277103863415	6.958025069884167	5.18567717656929	5.823601283556844	7.091729459868818	7.006576387412341	6.677991685996993	7.117174682622545	6.458518015983024	5.7578527843671266	6.582532460377308	5.481046637955037	7.074886536080395	6.72791367073373	6.703112631311997	6.342737322085994	5.919627706699454	6.46933164664371	6.872172491307959
ENSG00000116809	7709	1	15941869	15976132	-1	ZBTB17	ZBTB17	zinc finger and BTB domain containing 17	protein_coding	ZBTB17@ENSG00000116809	3.4306885217636403	3.763793827705221	3.3716526419476205	3.4454570354551515	3.9548787228068063	3.576422897693203	3.9523360337564806	3.88901966345885	3.4066000503936125	3.3656666687507717	4.088479373514658	3.9701489367307166	3.5697103820072913	3.890320055382054	3.9757503504052805	4.196351895272871	3.719186534005761	3.870493149210752	3.67771322025091	3.935363185742688	3.9890624743611705	4.145152405395149	3.628109329701132	3.754552248426725	3.660085711444316	4.002160958094156	3.4942921266703078	3.835168381127265	4.018940646267916	3.749316793883215	3.963073653920088	3.230070928330424	3.3654591198343353	3.3865581543577292	3.820505960136551	4.175413664839579	4.1103169021453585	2.699663743879042	3.881977675218441
ENSG00000173641	27129	1	16014028	16019594	-1	HSPB7	HSPB7	heat shock protein family B (small) member 7	protein_coding	HSPB7@ENSG00000173641	-0.22509595859995798	-0.6731520882853863	-1.818751072539267	-0.1560280425339502	0.8206311833646196	-1.682887558595914	-1.2811718546511577	0.4110010025647948	0.5242466372812294	0.6632432416115053	-1.058596038029215	0.6966819897605184	-0.6036251308414379	2.945763082880139	-1.6461145196299722	1.4474413053690989	0.670440227308474	1.5689449010468421	-0.593807973326736	3.5480089482894885	1.7781541725085583	-1.3305454534660717	0.5352209706349491	2.4282328443906906	-0.847763571090228	0.8005940709220072	0.9892564959295561	1.2888042144417147	1.7421594683248451	0.707787035797397	2.275777355550068	1.7857645548538577	-2.547684661291905	2.094064970438465	1.1608767735957033	-0.6376871416468004	-1.4682595185491596	0.6686328953494038	0.15345679164001946
ENSG00000142627	1969	1	16124337	16156069	-1	EPHA2	EPHA2	EPH receptor A2	protein_coding	EPHA2@ENSG00000142627	7.417416596226939	7.223768218786987	6.720542269036109	6.901528117958517	7.427674007901635	7.867377290227789	8.438913664553281	7.440092547182358	6.791252491919914	7.8726395683267665	8.101302627069163	7.474158890693391	7.26599500561294	6.869593603855025	7.861844112609899	7.437468483751549	7.499358651603654	7.272442322979759	7.4978511921449105	6.592103804625929	7.074889137114928	7.35415327653909	6.261358295639704	6.649646684255106	7.8213452950508575	6.908120041487692	8.002536762968814	6.684064050145533	7.617833284283229	7.738442756381269	6.8312049038143305	6.966386854890878	7.371302272257179	6.797598490573583	7.545895141926642	7.372198511199472	7.328961199827499	7.123519646509545	7.221137054196751
ENSG00000227959	NA	1	16155176	16158148	1	EPHA2-AS1	EPHA2-AS1	EPHA2 antisense RNA 1	lncRNA	EPHA2-AS1@ENSG00000227959	-0.4496598935724608	-1.1637619710785547	0.5613363581245049	-0.44428520428419277	0.381108443983533	0.9671251240916036	0.8148017636532352	1.4543985405119242	-0.5146593159867541	-0.22866997413531326	0.3042954532309562	0.5361584605031795	1.039547225765515	-0.6173980249975702	0.6875121954988808	0.6141444990744643	0.39395703114833686	0.4800781224523682	0.1697299835833383	-0.060170186450575945	-0.7320333223822015	0.641193753285205	0.19039415494596837	-0.4007237376249579	-0.657162159405994	0.2503180114607247	-0.5634197437687751	-0.045129819973856775	0.7021605898622761	-0.37145046844988955	0.5362942050602679	-0.7075988025271515	0.5926619913203668	0.26858606579799643	0.4684120866247556	-0.08438190998714398	0.3730640948961705	-0.5700272715960908	0.574311339368855
ENSG00000142632	128272	1	16197854	16212652	-1	ARHGEF19	ARHGEF19	Rho guanine nucleotide exchange factor 19	protein_coding	ARHGEF19@ENSG00000142632	4.010486194436241	4.809755410758322	4.798870730467153	4.30693739981805	4.579805827128209	5.027436719035403	5.369094907725606	5.03485311304332	4.217377647020542	4.468910639970304	5.440522289122221	4.679643821246898	4.4414741750134015	4.488563639012041	4.406693056589811	5.248937889152377	5.017983825691978	4.640558949226487	4.227210168460097	3.81504708600881	4.779590965096803	5.275888304010249	4.943058682963347	3.862745713551644	5.2295593226430865	4.74388050390137	4.707605637238164	4.5850385572924255	4.741048862654121	4.675218210754391	4.531512286713917	4.629271025036302	4.464703258163882	4.694901457255219	3.924431399992832	5.500815881577304	4.186272954796057	4.227366725579343	4.628995651249752
ENSG00000237276	NA	1	16216469	16228027	-1	ANO7L1	ANO7L1	anoctamin 7 like 1 (pseudogene)	transcribed_unprocessed_pseudogene	ANO7L1@ENSG00000237276	2.760226605022733	3.7444636786584677	2.993916042292821	2.8794364593943107	3.3301647045972755	4.182936830295902	3.6763617412412843	3.310191893648486	2.8148338813236395	2.9933904955808064	3.28042046826855	3.2608123555316335	2.708120656783441	2.5338011976730535	3.586978746131209	3.002193964312231	3.4157497106322476	2.8788306100425234	2.895758221496519	1.7686771495098499	2.7675394375819167	3.700535393971997	3.320141174220676	2.8876145300076446	2.7644154213173215	3.1054646268026476	3.179050104310227	2.328504936727747	3.6090228400919093	3.544737110062719	3.177228296513364	2.621006871837587	2.297254146645346	2.8976741571319904	2.999895677607675	3.474492074600498	3.108731362501441	3.258748024162695	2.48511919513258
ENSG00000288398	NA	1	16228674	16231335	-1			novel transcript	lncRNA	@ENSG00000288398	1.5915286063573455	1.7652018587795533	2.044359261545368	1.7023845448885122	1.5771262834729296	1.9567193100259574	1.5574379411711223	1.8191856081951108	2.05137361454326	1.2340650876775014	1.806928119016514	1.658451198369001	1.4522833848458054	2.0567973411532137	2.2685704644256077	1.5736308284157416	1.974912460610511	1.9452926208863939	1.4145155512702225	1.437179851564776	1.8489177151509195	2.282989330093185	2.1223414679444854	1.6378198060897184	1.8854984474242955	1.6244458290731356	1.9924108810629848	2.061868017210795	2.049097630569925	1.6168830816617115	1.4935006494303393	2.2728816709709254	1.7309410008207917	2.190359598782062	1.2862143154310162	2.21237704635993	1.3835921484829052	1.5673063662958753	1.6156069845085876
ENSG00000132881	79363	1	16231692	16237183	-1	CPLANE2	CPLANE2	ciliogenesis and planar polarity effector complex subunit 2	protein_coding	CPLANE2@ENSG00000132881	0.5878278932721922	1.4836684295233276	0.8534316806320673	1.1884760428554992	1.0398938133899445	1.626848989817034	0.8802771402127003	1.6766569151910846	0.9021223274257381	1.2102991621101482	1.530072645978281	0.8411195435318204	1.3135811247626532	1.3189451954971103	2.0406365395029735	1.4208226885057182	1.6129155018319579	1.3077832563871914	0.9514358788388162	1.0060512675007194	1.5251175750924497	1.762138596784497	0.49072561594176123	1.4507780977082148	1.0607294685608954	1.2225700647108833	1.3304314017156267	1.393696865796112	1.623391042914563	0.9411520260568974	1.3070472023913147	0.7376630419227257	0.7489270428959128	1.6001550172173398	0.6284820626944208	1.4572604553306028	0.29388704253449155	0.6686328953494038	1.2915617666623462
ENSG00000037637	54455	1	16246840	16352480	-1	FBXO42	FBXO42	F-box protein 42	protein_coding	FBXO42@ENSG00000037637	4.978747236305707	5.0145906884295295	5.601884229612852	4.908503014948956	5.611867526974051	4.952841731856105	4.963565275355737	5.005335647516685	4.9178577762366436	4.891311897474928	4.968812178975828	5.382925887916022	5.0133985479366645	4.798877973097968	5.268324195625538	5.112134122989034	4.776377842338435	4.803396882345961	5.225427757488127	4.90297088110187	4.684119772451313	5.328183541024015	5.019438715155296	4.935876582818969	5.060041718674648	5.237388055548102	4.796007046355131	5.0617047887335875	5.113922846533039	4.688114526773403	4.999157766910838	4.707822662179336	5.2146120539610745	4.985339995421485	4.6970673747315095	4.996933154076084	5.134021891911282	4.851606437128425	5.405375314697374
ENSG00000055070	26099	1	16352575	16398145	1	SZRD1	SZRD1	SUZ RNA binding domain containing 1	protein_coding	SZRD1@ENSG00000055070	6.867635244324441	7.262787062771657	6.958860370980245	6.796802280921803	7.266435326887473	7.077638440497999	7.170250054284525	7.1568572522052	6.969666325330639	6.995092797427794	6.911358348121736	7.104183092873889	6.737734953181265	6.939579099658132	7.09524549997933	7.227930843596911	6.902513030394069	6.898439606497187	6.900878484483497	6.9891922162394415	6.894290231287445	7.230802414590746	7.03705871230343	7.035849899807688	6.934929947146474	7.144918764020234	6.908343349233672	7.108725043734593	7.070707492257803	7.0152251543594515	6.972954240366693	6.9739748704213556	6.975547507121021	7.15225895593868	6.928465454542038	7.246123031600331	6.960078493623368	6.96407361770011	7.056438033047514
ENSG00000157191	55707	1	16440721	16460078	1	NECAP2	NECAP2	NECAP endocytosis associated 2	protein_coding	NECAP2@ENSG00000157191	5.530053640848369	5.604558990205114	5.424137084202981	5.426145690391676	5.650680928959029	6.115568523482553	5.77839203351989	5.804645971321884	5.51317848883163	5.71548508798809	5.762364713266814	5.953729562726394	5.265355772689817	5.466308195454895	5.5910818247901055	5.5236837606342135	5.658853801660028	5.571108021989808	5.130257084254459	5.425068019267637	5.5456363052549476	5.46438839076543	5.658876650056277	5.646027125022535	5.529545688045536	5.4670587984651124	5.546036850586184	5.936824708409436	5.53586247941709	5.72224715019425	5.503985016086823	5.799013478609699	5.513240298821582	5.921624232524604	5.511735283424599	5.6817942925450735	5.373072104613791	5.8560201836705454	5.3531442888919
ENSG00000080947	NA	1	16474396	16491307	-1	CROCCP3	CROCCP3	CROCC pseudogene 3	transcribed_unprocessed_pseudogene	CROCCP3@ENSG00000080947	0.2566187777485189	-1.3730114566206424	-0.8667186041993685	0.1906894031635888	-0.5895135296433502	-1.682887558595914	0.5589561285912195	-0.41757065657558384	-0.793554711082932	-0.22866997413531326	0.5003022207836385	-0.38187649028634935	-0.1957881204017937	0.44433645486811135	0.19035919877830296	-0.02589169140386461	-0.18800745306556668	0.37469521170781644	-0.43511576495190696	-0.008499160062321974	1.0114689609266396	-0.32220028052224986	-1.0562349554212216	-0.5704861325017956	0.6916341830230271	0.3871747655269796	-0.3767735590568861	-0.045129819973856775	-0.7048300917208117	-0.48266959225376577	0.49320828353429763	-0.5600379100862557	-0.6316278185643839	-2.3029315650479734	-0.6148391700967314	-1.223851360121672	-0.07507585217465261	-1.8311066844643464	0.5407393950705706
ENSG00000219481	55672	1	16562319	16613562	-1	NBPF1	NBPF1	NBPF member 1	protein_coding	NBPF1@ENSG00000219481	2.967771631348013	2.553356338574953	2.8289003000773323	2.6743161912109112	3.015417316748044	2.5934281853741603	3.121216683092175	3.351832214539521	2.3929604758885143	2.61321884007962	3.092614665126861	2.230441605308308	2.5581955511456353	3.6426458489034785	3.2850683963926928	2.3278891120824308	3.1060156656353226	3.3695914750001417	2.687238710725534	3.7148515570280285	3.139079450971522	2.3603664043466077	1.6218211162242027	3.2029438257479184	3.42205486109044	3.5415948398337305	3.12340339463325	3.0977069378583497	2.6847495271794153	2.2065313971501124	3.2404746333336827	2.1280471407225687	3.0865997677265615	3.3284902633542472	2.557985475979606	3.0942665216594185	2.8287697555710256	2.1384467312590414	3.5179467695533733
ENSG00000215908	NA	1	16618969	16657232	-1	CROCCP2	CROCCP2	CROCC pseudogene 2	transcribed_unprocessed_pseudogene	CROCCP2@ENSG00000215908	3.2414275654474554	2.7209645153254707	1.9972696750805816	3.3509427850082094	2.513184582412042	2.0971001095514015	3.2568256698095523	2.9172009108366415	1.963078113483013	2.5196295149906143	3.769108209159042	3.0978171337766574	2.9547580091347547	3.132263221162755	3.3694056811219677	2.9095036074211134	3.4157497106322476	3.7701700261118662	3.1168692822088317	3.860915331507675	3.823227576708023	2.5036835034659077	2.6930092123498253	3.27990024838441	3.42205486109044	3.4663456349029227	3.032946366643905	3.140538114516305	2.73335461581615	2.555178998629142	3.933160729510903	2.651610721073566	2.7406039450873805	2.094064970438465	2.2362775772097025	3.440674067077677	3.470078171261739	1.801951469819336	3.5894704269476128
ENSG00000058453	9696	1	16740273	16972964	1	CROCC	CROCC	ciliary rootlet coiled-coil, rootletin	protein_coding	CROCC@ENSG00000058453	3.39307807565347	3.643725927748028	2.4284911348084615	3.001586670929324	3.6563082242983302	2.8070935727191153	3.944704241021289	3.967650905449213	3.2934768736846802	2.8157912150355857	3.8177187670903248	3.7002801415380997	3.5697103820072913	3.808748435230915	4.3132584231213675	3.8868278901347435	3.670597111138402	3.0540359891961257	3.123261366167875	3.6520173802446623	4.168543900633145	3.6905821907495384	2.9772824180612947	2.9359731617703217	3.6145940685437536	3.8952863684113708	2.9067768726478707	3.245169021320688	3.243359212287192	3.289449958882431	3.6016158732783996	3.6418462579515953	2.58338367671461	3.450179961311497	2.5777367463745273	4.209283283696139	3.784376366253556	1.7467702104376108	3.991649124355381
ENSG00000238142	105376805	1	16887577	16889725	-1			novel transcript	lncRNA	@ENSG00000238142	1.1046226328991082	-0.016379627125280235	-0.08041967919703738	0.2899301581293627	0.998626447415533	0.9671251240916036	1.088536765192351	0.4553365185399171	0.6426736092599917	-0.04585017278877685	0.17248601852082654	-0.18243136039375826	0.49629843793764855	0.481433570151619	0.8212933330278784	1.1235354815128074	1.3009489747154641	-0.8802105851955112	0.21830912711894404	1.0554433639165521	0.5157207373740105	-0.16936531861729928	1.015304004415216	1.6378198060897184	1.0876159231997038	1.040854699095936	0.6020316743789537	-0.10105444602433439	0.7407129682044205	0.7575777321104076	1.2039290671563012	1.2979679911830595	0.672909208553838	2.1526094687202506	0.3355083263062223	1.1850641902572776	0.8590257446025448	0.2594362479664328	0.7012928261345267
ENSG00000117122	4237	1	16974502	16980632	-1	MFAP2	MFAP2	microfibril associated protein 2	protein_coding	MFAP2@ENSG00000117122	2.5408396313043498	2.145247073131762	1.8460107758711848	2.7719610812823525	3.8073410056386336	0.924684651861119	1.1693420817960898	2.628650179197995	4.25505077298062	2.5857739535169952	1.8650161971971366	3.8271310421095306	1.064479611414057	3.7377006866113454	1.736320523227012	2.779352985397138	2.7023124378759427	4.060879830308601	2.8269364200033906	2.9466113374592067	2.8177980886888316	1.9902310914582368	3.977580446881093	3.8543826344316465	1.461034754022908	2.2449734700826434	2.801115574016628	2.47913098048895	3.195588892578917	2.5691888396671314	3.7277861670915096	3.446242491344997	2.297254146645346	3.2502235708725995	3.2294974539769656	2.7243756068535516	1.8801675063979477	1.9063592268938707	3.04193559847837
ENSG00000159363	23400	1	16985958	17011928	-1	ATP13A2	ATP13A2	ATPase cation transporting 13A2	protein_coding	ATP13A2@ENSG00000159363	4.053981036241198	3.9664791715666965	3.8066758723575984	3.072991356759361	3.7893042337579987	4.721399488225796	4.538470394248973	4.726575570319434	3.904223206324839	3.5940361061316697	4.586168064403378	3.661889630213647	4.018775603020801	4.377330382769356	4.160676963559196	4.65324852792346	4.4180585601787685	4.509781308390801	4.050668044671651	4.213477001313448	4.190509080578893	4.527110517176963	3.8556821758086155	4.071964531283787	4.3317164554688645	3.8643549883324164	4.500816267699098	4.537755020191465	3.861666548964752	3.426585642292338	4.204241684765599	3.7305256213435274	3.5467659237001965	4.494467839712875	3.8163553749414962	4.306367597385018	4.060356220152082	2.976445703708616	4.342802340435042
ENSG00000117118	6390	1	17018722	17054032	-1	SDHB	SDHB	succinate dehydrogenase complex iron sulfur subunit B	protein_coding	SDHB@ENSG00000117118	5.37363182984519	5.454025645721057	5.975872739440517	5.340478656459156	5.672165690253512	5.890125902012014	5.429124207550724	5.680578995026292	5.643175705504061	5.668292126254252	5.6898895724439935	6.064565654236446	5.341279416173675	5.438280027141089	5.45230933671158	5.804150261899887	5.830521746371784	5.358388003840071	5.667250486299659	5.426241969328119	5.416465607267435	5.395597047550655	5.9212980197764935	5.748868622062444	5.648303672079517	5.403931152790343	5.546036850586184	5.487328810737538	5.596239369993286	5.905954695069566	5.3135642835061	5.870680936297711	5.6409305511825725	5.650836300719477	5.3560323803771075	5.7965313005787085	5.925385493774269	6.073446372206887	5.666956515803869
ENSG00000117115	11240	1	17066761	17119451	-1	PADI2	PADI2	peptidyl arginine deiminase 2	protein_coding	PADI2@ENSG00000117115	1.9889339233889467	2.240312267296538	2.0210065853807637	3.2249344574644825	1.1570534039772302	1.7290369328861557	1.4750651303602542	2.9562916289573513	2.305896765410893	2.8622823713872103	1.0930783348051167	1.9193602541149994	2.4676385284783247	1.9417213484539544	2.4133319362056738	1.7550549868371272	2.264054246114684	2.1401010308438595	1.796867870487136	2.7506185425641587	1.3409872459867338	1.1856742682023023	0.7391805408530704	2.2096225168980266	1.501585140490606	1.9966300759520403	2.0800590597720015	2.263556635754472	2.8959067759748205	1.6956264717140292	3.030498682579359	1.640751407938777	1.2187667604345913	2.053672356185173	3.611239469337741	0.9488760938981289	1.9972582524408347	1.1659598317364808	1.2915617666623462
ENSG00000142623	29943	1	17205128	17246007	1	PADI1	PADI1	peptidyl arginine deiminase 1	protein_coding	PADI1@ENSG00000142623	6.096041137886002	5.473723956169628	5.888246677430997	4.513551719883557	5.4239701748642375	7.159411223505827	6.734763286025664	5.789573384092678	4.61877935783414	6.598940700914118	7.076424171123768	5.4945413039118485	5.503908157817118	3.3434557049318148	4.069494818264017	4.902063296129704	5.201743437193553	3.706447074216701	3.452568166428094	5.265007260315949	6.8419073576304665	0.4655563017290164	2.1512176807895567	3.0575247361490625	7.072090194204775	6.3462295631994525	5.64276589042068	4.626523241627234	5.777518862599176	6.281657619109035	4.843832867928672	5.814311074405947	4.362541587573118	4.010456118435876	4.421831412658805	5.659915982529376	6.158357813993926	2.784307128417602	4.848968345752389
ENSG00000142619	51702	1	17249098	17284233	1	PADI3	PADI3	peptidyl arginine deiminase 3	protein_coding	PADI3@ENSG00000142619	1.0837890031441404	0.6145443037320811	1.6159785669618199	0.5117325613703603	1.4603918676761407	1.048434782198695	1.3185241668927985	0.4110010025647948	0.6426736092599917	0.5159230664455416	2.2499990788370066	1.4933608178764444	1.039547225765515	-0.399403105426412	0.1400279035969511	0.7908400951380479	0.39395703114833686	-0.5685526801657745	0.06737056849993818	0.6992668349588902	2.879945757447247	-2.949379910024192	-0.4247623967262081	-1.110389495969394	2.853269275807602	1.8305307874095682	0.6020316743789537	1.7022068102059102	0.8148582649418786	1.8867442465734596	0.8583358123901816	0.9979802562000236	-0.14525198519656335	0.039569927713022965	0.7725523770123127	1.0116458881447157	0.9392683513980578	-2.213416378386195	1.5326469571729509
ENSG00000179051	55920	1	17406760	17439677	-1	RCC2	RCC2	regulator of chromosome condensation 2	protein_coding	RCC2@ENSG00000179051	6.778475269031756	7.1752678458113355	6.856209455332221	6.611976398767384	6.7257341019721055	6.90555518103162	7.268665196319379	7.2075550305742775	7.061563550715577	6.855075051889441	6.862290684478964	6.749599689515224	6.867805275912582	6.61852465552808	7.077804216430958	6.718837890858919	6.841468735615749	6.678064926257416	7.345581624679444	6.811921913766945	6.7911489707301325	7.135427514532271	6.806903664959929	6.303811573115424	6.763683424056906	7.107022218173604	6.748658546737218	6.912625549242757	6.642197260726551	7.124811668998777	6.747167237128272	6.767673655232029	6.701391973047401	6.789934502568817	6.842296639854873	7.026242046456676	7.166211373961477	6.935826425600933	6.80261541930961
ENSG00000074964	55160	1	17539698	17697874	1	ARHGEF10L	ARHGEF10L	Rho guanine nucleotide exchange factor 10 like	protein_coding	ARHGEF10L@ENSG00000074964	5.89545534903037	6.263017283633902	5.9185773084734965	6.240058056517704	6.497595455435248	6.195834742182687	6.747430297990329	6.627655072620194	5.465767698728323	5.955972674601459	6.51023225774915	6.0767765363110735	6.275824586503028	5.781886227172535	6.576272626591646	6.038866469968759	6.0292937246836145	6.0617536425790055	5.98233810575957	5.916881736257294	6.418527093790946	6.665853468365029	5.744273481305464	5.386626019015987	6.236212768554183	6.378057828229062	5.8672488561286755	5.644383637078229	6.025033289826562	6.433928909964632	6.305424829021487	5.700000775131556	6.202018592839788	6.106984740235348	5.927065188543528	6.178045631777293	6.359494927703487	4.967763572012267	6.301161333194523
ENSG00000179023	127707	1	18480930	18485974	1	KLHDC7A	KLHDC7A	kelch domain containing 7A	protein_coding	KLHDC7A@ENSG00000179023	2.9332488086417263	2.7727693013586876	0.3526914037589154	1.550553802908239	-2.8084277508889954	2.3585544649431585	1.6162708694845902	2.039048246323044	1.0379930423944703	2.44012520257017	3.1107347538124954	1.4933608178764444	2.3609862382700544	3.244420751786311	2.7092451331021845	0.9850420756543286	2.602235396230666	3.245551088635204	2.292764253715773	3.0658979244293443	2.996743862727918	2.863986138089268	0.13364605499888588	1.6181953371082958	3.1042935974130064	2.3266691821117806	3.5719333163691056	1.31040173134703	2.694602430363981	-0.17183879009916114	0.6583307490731217	1.729496066104812	1.7120734726961204	2.0740100228812817	1.1075250564132448	0.6267480042606152	0.8029387658042736	1.247730800917985	1.2084763315220617
ENSG00000159423	8659	1	18871430	18902724	-1	ALDH4A1	ALDH4A1	aldehyde dehydrogenase 4 family member A1	protein_coding	ALDH4A1@ENSG00000159423	5.5028459157645715	6.273169946810591	5.590030940670661	6.005604589198606	6.195996178241392	6.220166014444934	6.462859435406372	5.9336496158724055	5.532482196022607	5.689935029129849	5.833192513051339	6.181128172920728	5.748528252432772	5.8745662241460455	6.206870439696531	6.103058630039367	6.12173851877747	5.87149018716614	5.6737972878048755	5.759991465856146	5.607149654593194	6.685405926988596	6.037989644347083	5.430887607485243	5.778796143360662	6.306509739459517	5.69228345569458	5.7189527467316985	6.125874874669212	6.1113973007755575	5.919027050038317	5.340191851136728	5.828897307108444	6.151923129455783	5.842852050211723	6.4271912772232085	6.1996699710765615	5.2165025565695275	6.391037263123471
ENSG00000169991	126917	1	18904280	18956676	-1	IFFO2	IFFO2	intermediate filament family orphan 2	protein_coding	IFFO2@ENSG00000169991	6.9199972426955085	6.882135070067737	5.868756645813227	6.17744591420551	7.216128637945143	6.578588090313944	7.339853433137658	6.810501619738748	5.949254970409821	5.962211536235349	6.974976227083735	5.5655815049849044	6.4384390957896285	6.955733978227604	6.344501288080124	6.623573579882238	6.517935733112788	7.092688425526741	7.42986119200023	6.39275034643833	5.876386987052132	6.977598533981424	6.499635307096491	6.53265914559387	6.166992959794521	6.620628682796767	6.276167392470062	6.736858269029465	6.031850301473946	6.3420617046321475	6.113834235657085	6.118107188319251	6.212125282644115	6.139914993844338	7.935637165627867	6.164297187351186	7.128914457947328	6.881624607015645	6.03039615203819
ENSG00000127481	23352	1	19074510	19210266	-1	UBR4	UBR4	ubiquitin protein ligase E3 component n-recognin 4	protein_coding	UBR4@ENSG00000127481	6.6686508330841265	6.825769887738502	6.428270523628043	6.662621359352124	6.6536233083889185	5.803481010969395	6.857706916978433	6.81316583500022	6.727354447553985	6.35049891184732	6.972501167203363	5.813374900668608	6.730450722428429	6.858179789342051	7.192215135431039	6.892952626374302	6.452815865909412	7.1767346303368775	6.922113975527202	6.905384273267837	7.069713488497849	7.084078919384897	6.141454564756744	6.211879801729579	6.928437911273212	7.087484745435933	6.818018100765099	7.117174682622545	6.689771394513605	5.756322849341697	6.688989388172838	5.493771040801539	6.676667711180658	6.702828857807908	6.4857776020019955	6.3188902630411015	6.083086577486318	6.4661322818471145	7.024535101821195
ENSG00000127463	23065	1	19215660	19251552	-1	EMC1	EMC1	ER membrane protein complex subunit 1	protein_coding	EMC1@ENSG00000127463	4.862770293932681	4.855519702624399	5.1929198725997905	4.87892183043929	4.697309760777846	5.007241035718178	5.495922882877612	5.086861134311241	5.204490652217498	5.190566547409401	5.209219326951858	4.769649443944045	5.146330935200335	5.140729930022242	5.33416199483851	5.284437215189452	5.037275281288415	5.1019240592059285	5.161648532598253	5.199231151516695	4.9534437085481935	5.2990010595602275	4.833748029657616	4.772381713818279	5.118245570639757	5.403931152790343	5.331753664417165	5.390524912184608	4.948791042617729	4.905234282856317	4.9895009646908175	5.354214922845656	5.092271400003812	5.321458490725807	5.019406901167567	5.048363086327779	5.141108172965055	5.554438643425097	5.084168452163219
ENSG00000053372	51154	1	19251805	19260128	1	MRTO4	MRTO4	MRT4 homolog, ribosome maturation factor	protein_coding	MRTO4@ENSG00000053372	4.96314654164691	5.555489595489941	5.381222105227346	5.039053808782602	5.293553385981773	5.100748268528772	5.380453921450843	5.437031183589687	4.8941763216055	5.5478277688781965	5.27094926971025	5.483576997098389	5.146330935200335	4.91189561518816	5.269787869803022	5.79251764885211	5.207947666966364	4.921918246900572	5.45813894255924	5.298728024069563	4.684119772451313	5.461464689787705	5.747822763561317	5.455978194594613	4.9416144698917455	5.297961718855132	4.853105649112159	5.160146938417291	5.5372320089389415	5.382767557714941	5.279892857077778	5.642119840680115	5.158227282249027	5.2892031731343145	5.567129239104362	5.443629156113377	5.92456435832268	5.753022736856969	5.21364182916841
ENSG00000053371	8574	1	19303965	19312144	-1	AKR7A2	AKR7A2	aldo-keto reductase family 7 member A2	protein_coding	AKR7A2@ENSG00000053371	4.43532249197283	5.0145906884295295	4.819321299263987	5.022915833548205	5.2124031331671015	4.9893348839517095	4.887981340065325	5.296351881917392	4.8911886194902054	4.995795528309508	4.87120984883831	5.470679091641493	4.767979461798736	4.955394302859426	5.12365168523046	4.394039609466969	5.192386777088503	5.088099584382814	4.633168474538228	4.978537079140716	5.317633549704738	4.573884191386708	5.551954298699396	4.630213364010574	4.999390622999151	5.049079523669448	4.538050638200696	4.535464301692148	5.709903725906472	5.334369249412203	5.01922906288464	5.311730046822946	4.239473908410546	5.484173638948855	5.243065508735523	5.790950160634386	5.134021891911282	4.361983263807207	4.889540074073248
ENSG00000040487	54896	1	19312326	19329300	1	SLC66A1	SLC66A1	solute carrier family 66 member 1	protein_coding	SLC66A1@ENSG00000040487	2.578559380083935	2.4297182768484498	2.3556857563651095	2.18736808800905	2.8512506884209596	2.3900914757402694	2.6534904426173562	2.784478511016922	2.2322532073995878	2.409143998707265	2.998434614337247	2.7650396957167662	2.2887671655694417	2.7544369282038725	2.6831191909936316	2.397800628916642	2.7370490033556116	2.515504801158313	2.4636962724882556	2.4971845346591404	2.7892935938099037	2.6750014545442147	2.632857328008964	2.3707547921730447	2.261082930028131	2.7212847655092687	2.5933952941954797	2.6915445142438044	2.714108634330694	2.7399221457505476	2.8243220568602356	2.541530503423061	2.0034244178292457	2.50691863947671	2.389412890174101	3.245562459545948	3.000681884703396	1.9799874936484034	2.8289863537792796
ENSG00000077549	832	1	19338775	19485539	-1	CAPZB	CAPZB	capping actin protein of muscle Z-line subunit beta	protein_coding	CAPZB@ENSG00000077549	7.550068878230607	7.961220746774233	7.944471617907122	7.499170141862926	7.965984167721822	8.190390661157226	7.992415922081117	7.984142452630558	7.741367380460137	7.931058078429765	7.697633779692439	8.083911492444573	7.545152345152523	7.7298030022069915	7.760334311832142	7.775842804878964	7.811698114053633	7.546862376199667	7.679880432369804	7.640846584324644	7.584420926146167	7.806161006464586	7.920570109861265	7.827599052743926	7.730172819206568	7.899290260033837	7.669909801247921	7.908139452974843	7.876658536444493	7.926358998506572	7.684960359603004	7.9339629982229205	7.870198636328566	7.875545374903238	7.7408067623438335	7.977698496160372	8.018108528562676	7.980873922185769	7.656849507604136
ENSG00000173436	440574	1	19484403	19629821	1	MICOS10	MICOS10	mitochondrial contact site and cristae organizing system subunit 10	protein_coding	MICOS10@ENSG00000173436	3.8377121719125533	3.7828683996881067	3.9371602249840234	4.055165111271335	3.9921511949728803	4.4826412947154255	3.3406308567441734	3.4536946565711886	3.439695016214433	4.0935546295658805	3.23157688195493	4.036670268083253	4.218036781964144	3.970790118523849	3.4746944967520044	3.727621338931566	4.095553599220442	4.052361434365992	3.526771625769168	4.0915081779197395	3.470623391645974	3.549026386803561	4.698452987997386	4.142351069071554	3.519067169354564	3.8604415168974264	3.92547081138792	3.520022787315757	3.879052611735731	4.333298474566157	4.043673529611017	4.139664002253669	4.057128591039821	4.170121779323796	4.014140959433037	3.7569165018389925	3.9322272189358465	3.5918830962351125	3.7885275436426404
ENSG00000158747	4681	1	19596979	19658456	1	NBL1	NBL1	NBL1, DAN family BMP antagonist	protein_coding	NBL1@ENSG00000158747	7.161584466620301	6.979044147909846	6.632755471991585	6.625102279468973	7.41253367930128	7.446784953464412	7.356485875426532	7.547031316598334	7.06222781228135	7.256372631164768	6.760759673853325	7.707227843075825	6.971955635708694	7.714304043375034	7.089455135480789	7.464599199129789	7.633318587949992	7.575631733925691	6.46871885387332	7.9658848588964535	7.506122555164404	7.139091623978193	7.799533357866816	8.033069958192781	6.836819941914799	7.329995596296886	7.108232798309815	7.259984492793246	7.923231828187612	7.613034379016295	7.820491162592067	7.987426512691427	6.729809117219961	8.162848963577565	7.689819767065187	7.322386133390491	7.090627686060102	6.795876551599783	6.678350473246969
ENSG00000226396	NA	1	19608114	19608568	1			ribosomal protein S14 (RPS14) pseudogene	processed_pseudogene	@ENSG00000226396	0.09943364555605276	-0.10710683831355416	-1.052412758313078	-0.1560280425339502	0.9561438074848827	1.1624034909764887	-1.7910957672395251	-0.5870664200436795	-0.793554711082932	0.7969039482432735	0.027411985059507604	0.47842013987393706	0.1218023677405904	0.36715171595941554	-0.5743438966862385	-0.26423579137819986	-0.3980936167348767	-0.14632163076093882	-0.10122486806668685	-0.28762391276371907	-0.3686953020074379	0.3181983989485771	0.700630381655798	0.23624149178989712	-0.7493174926016413	-0.13084746347801685	0.232856275376574	-0.4187069954651748	-0.9285370252459394	0.30080000437727794	-0.4224208696628427	-0.871990218543794	-0.013801228802130106	0.26858606579799643	-0.5278436759985901	0.2638921699880045	0.7740558260416094	0.33621107053442933	-0.08775184735449773
ENSG00000162542	255104	1	19682240	19799945	-1	TMCO4	TMCO4	transmembrane and coiled-coil domains 4	protein_coding	TMCO4@ENSG00000162542	4.134694152714056	4.962562166882279	4.0510627565485695	4.258751351632242	4.05891601206443	5.193039019828347	5.0708747955965405	4.926819757406993	4.178694323683372	4.90987474260113	4.867662347222712	4.128688412335547	4.340470393749506	4.056258108199694	4.541250316809067	3.9579810573234377	4.6012609334864845	4.0916905616513475	4.239030743951647	4.034145855168289	4.8329341730981605	4.284014619779545	3.248456252359752	4.061103981413559	4.244808820336745	3.9404744599317207	4.9781542349744425	3.88639798861592	4.680363730339226	4.796295161737754	4.318180128273928	3.7729015799730603	4.4419816399949354	4.117206142978246	4.021370923473694	4.175413664839579	3.935491595204517	4.033494219971418	3.7375790077106434
ENSG00000169914	23252	1	19882395	19912945	1	OTUD3	OTUD3	OTU deubiquitinase 3	protein_coding	OTUD3@ENSG00000169914	3.269374143839758	2.8350141429751634	2.9818714242850284	3.673920704057996	2.8396124298857286	2.538196460148501	3.44168711739436	3.095867139305818	3.1707230966188535	2.6839508707516804	3.1226895986391443	2.1402326490033174	3.5827129650274085	3.010645782382845	3.5489065464149125	3.2716475908116887	2.988398482454322	3.4409408472890686	3.123261366167875	3.1191347587086664	3.133420887897451	3.458080906512695	3.04038660288537	2.9904161766135195	3.295159920549612	3.471486214108628	2.9996161637763876	3.187979886437281	3.026464999135571	2.650505695737736	3.446502815555317	2.696332637913846	3.1580471015535454	2.996876405295313	3.3434906654739383	2.973325930818906	3.1202521822501	1.9063592268938707	3.4335741151492574
ENSG00000162545	55450	1	20482391	20486210	-1	CAMK2N1	CAMK2N1	calcium/calmodulin dependent protein kinase II inhibitor 1	protein_coding	CAMK2N1@ENSG00000162545	3.8030794996151838	1.009472788287288	2.7879816160174595	1.6473034279693937	2.9840445269849205	4.089976215077213	1.8301945175768695	1.731768307169149	3.5114944434223276	3.6916709309033866	3.2857468481459824	3.4454183160952856	2.234875004699918	3.4313950062071994	0.8838022411430195	2.7897921939082004	3.0724064918069787	3.508927256742337	2.50344227776196	3.857438317453815	3.3779502031955193	0.1540589318187849	1.919086610892569	4.03173634334087	3.0160736797981547	1.361960127975544	4.159764023407384	1.8860423622374207	3.3531847818010974	3.749316793883215	2.5939207460174853	3.2993563398127828	1.4181944561242523	2.9426081675954103	3.3025336052280143	2.0120287704249757	0.7445828126597862	3.354138754546783	2.6516325018234186
ENSG00000090432	79594	1	20499448	20508151	-1	MUL1	MUL1	mitochondrial E3 ubiquitin protein ligase 1	protein_coding	MUL1@ENSG00000090432	4.549890168888262	4.4725627294486365	4.464254602060345	4.327523055167416	4.7939489215243025	5.088785471811962	4.726012100155891	4.696877356206699	4.2643173242623265	4.816544697685973	4.781681511887588	4.617475881485379	4.250991144829417	4.808033417005661	4.591277208516025	4.763284253782531	4.619993303408573	4.828558221025396	5.062024205499591	4.692733003608314	4.67830211877429	4.730240287363875	4.471130915362912	5.022404672374743	4.721112188917541	4.715997270067428	4.820073350700365	4.64788738538599	4.687782169240046	4.253122981942088	4.475885288776334	4.7823172776101766	4.475931266494585	4.730570346223097	4.7437111051860645	4.521150533157155	4.746868228682512	4.389265160684766	4.546824204183222
ENSG00000158825	978	1	20589086	20618903	1	CDA	CDA	cytidine deaminase	protein_coding	CDA@ENSG00000158825	5.818728756353072	7.006350545885456	6.470905814922592	6.977462232201416	7.116571349047437	5.711298056543076	6.351110677235279	6.245939072498323	6.932366363901026	6.244796124024897	4.596920713045219	6.663160931328345	6.163477828573768	5.9965055055790675	6.868661997131029	6.197233660802404	5.630265125656003	6.314781216548308	5.924952684583335	6.2784448491325575	6.296611400504847	7.05091091467628	6.949351871906248	6.622816601648595	6.1646274463963096	7.118127366501288	6.248650087312015	5.364951352802063	6.816434642376065	6.601781199867044	6.674598215888972	5.992238255850098	6.740904734835167	5.991449772982243	7.237540693498503	6.518501788045989	6.714762025765073	5.305115435564394	6.875963544434011
ENSG00000158828	65018	1	20633458	20651511	1	PINK1	PINK1	PTEN induced kinase 1	protein_coding	PINK1@ENSG00000158828	6.207373470980179	7.2718166103831035	6.494412046856208	6.626882955187432	6.906030910371357	7.4528643987272964	6.8377585074026594	6.758370812755879	6.299522437283699	6.518973175489862	6.552826471484656	6.936083064434187	6.413791077171608	6.495847916513228	6.979705226766793	6.411804563537848	6.37637759047632	6.681291311068944	6.312470610697059	6.355645760716959	6.503782927425527	7.148665868042295	6.9218605242990705	6.638122124947451	6.489683443624225	6.910487717473283	6.438357317881724	5.954936250238078	6.885267432067896	7.157635202255311	7.178376523902006	6.762425212828089	6.438473019721236	6.72871564104059	6.898348392952566	6.6872274035808505	6.690815943791663	6.033656956942753	6.860739191097332
ENSG00000117242	100861548	1	20642657	20652193	-1	PINK1-AS	PINK1-AS	PINK1 antisense RNA	lncRNA	PINK1-AS@ENSG00000117242	2.5408396313043498	3.1113758553267883	2.642542679115546	2.7805187213498983	2.679095641692465	3.185167058262769	2.5365110686743253	2.628650179197995	2.763476937105996	2.61321884007962	2.453017841031121	3.126294153391983	2.4393246365630232	3.016976405927514	2.8876156072689176	2.8206641071362997	2.5640509418998834	2.8979742267889206	1.904696020771415	2.9789711796106566	2.8457502916276667	3.4697675956027085	2.179527245963151	2.9359731617703217	2.642787782561298	2.8132346183681647	2.540299145168331	2.4886349119891196	2.571679270917031	2.881385916848384	3.3532001362305373	2.681578834226128	2.4756421211355755	2.190359598782062	2.7530043799627895	2.2776832496209884	2.2277478928832695	2.3383206034159696	3.1007152536313685
ENSG00000244038	1650	1	20651767	20661544	-1	DDOST	DDOST	dolichyl-diphosphooligosaccharide--protein glycosyltransferase non-catalytic subunit	protein_coding	DDOST@ENSG00000244038	6.941869106649742	7.108795322883021	6.882362534491721	6.787279807503615	6.949315789589958	6.948553782535369	6.972399451670407	7.2755886403614225	7.147955975789646	7.198282678107112	7.2331693839357705	7.0320177092449825	6.739671219241572	7.314556073004713	7.184087618425241	6.997977388131766	7.0093893701482886	7.059067349728007	7.068828199895806	7.126608223911804	7.195538827706841	6.880797277652655	6.796088066705614	7.148300953062028	7.049618253113286	7.0180398851126755	7.361257768819062	7.117174682622545	7.279462633837905	6.820337588873806	7.005658974759495	6.8994279072150775	7.056774039732921	7.040435410027461	6.921719572849701	7.11914434487158	6.805421735767862	7.24485347269202	6.823269801838125
ENSG00000117245	57576	1	20664014	20718017	-1	KIF17	KIF17	kinesin family member 17	protein_coding	KIF17@ENSG00000117245	-0.5117219829753139	0.3673977079216198	-1.2655890714091236	-0.8048940373547143	-0.15764835415691786	-1.054470041791741	-1.600386060563897	-0.6799183429376094	-0.5146593159867541	-0.22866997413531326	-1.4255306414276046	-0.4929923285793697	-0.5271355275972851	-0.15209858823182132	-1.4794688243244103	-0.3533179015860236	-1.4645941789426191	-0.43480197219143984	-1.2126893269938042	0.6028881081012142	-0.18780696414391138	-0.9113293337119086	0.012979677187228067	0.638136428847552	-1.3266700527806006	-0.26121000367705544	-0.21153167007620804	0.3380113037778439	0.3498678922116794	-1.0402566670422229	0.49320828353429763	0.011515325363680565	-1.9585484636071862	0.039569927713022965	-0.09369686391491744	-0.22204915865460562	-0.9042180884249941	-0.4362953477803877	-0.512004755727672
ENSG00000127483	50809	1	20740266	20787323	-1	HP1BP3	HP1BP3	heterochromatin protein 1 binding protein 3	protein_coding	HP1BP3@ENSG00000127483	6.8910588953316125	7.053581944344897	7.035881009095531	7.174167281293521	6.86858304070465	6.609059829440498	7.221678797642206	6.962715741096135	7.122704452653522	6.831900325156451	6.993405055468172	6.370589945615665	7.222003517420093	6.967221797728588	7.220495435314747	6.975861908756662	7.025725417472432	7.015908306203087	7.038288967364356	6.885890524460804	7.067860533526417	7.125302963892092	6.622653811045604	7.007844734615774	7.125366354499508	6.952454579604117	6.8172211903939	7.141101149432336	6.787954870768244	6.601781199867044	6.996527922337087	6.896236606607213	7.188873143297492	6.917804772226265	7.025143164957522	6.887216396438077	7.036932201668517	6.8110870107419625	7.074513571399297
ENSG00000075151	8672	1	20806292	21177285	-1	EIF4G3	EIF4G3	eukaryotic translation initiation factor 4 gamma 3	protein_coding	EIF4G3@ENSG00000075151	6.0558217324605526	5.9964480645540545	6.146087865533788	6.171764682637702	5.834879951091214	5.126722380515636	6.035317499699816	6.217260165852295	6.506967840415804	6.065997585116874	6.101317031994233	5.624995681244171	6.021088151336768	6.195902994057487	6.200744879498713	6.275457997720543	5.947302292154573	6.150231861200437	6.434430860943293	6.242909077035429	6.104640502330553	6.172504488691569	5.720385794148077	5.730707229112309	6.25412391884406	6.338513280035677	6.05809099464026	6.165859730473687	6.1466604314539	5.816289005076288	6.104917600578014	5.7626753572435865	6.067467267347838	6.05805124355208	6.1060414231047195	5.772944022320866	5.908042732707327	6.330793977727807	6.425936190702474
ENSG00000117298	1889	1	21217247	21345572	-1	ECE1	ECE1	endothelin converting enzyme 1	protein_coding	ECE1@ENSG00000117298	5.672035081598961	4.9819495490669	5.041578375988428	4.900673815309594	5.468100821379415	5.565263872020129	5.757852423118939	6.0439158554846415	5.671313774784328	5.7436982016704015	5.579288788220954	5.472528724348765	5.433881389784959	6.611743815480163	5.1962620381613975	5.972830283878849	5.75520514114624	6.489013737449876	5.3133099108752395	7.077018919753542	5.9594861656918106	5.532836431177851	5.220154862423593	6.321363601720405	5.997477621853257	5.813193634503559	6.329116877444552	6.254876745405301	5.880378652989433	5.398546124236864	6.004933790856083	5.968124594054745	5.227955525066203	6.461737388996543	5.759915020137861	5.621441009280334	5.63741977964794	5.381823687517639	5.470343029184964
ENSG00000142794	84224	1	21440128	21485005	1	NBPF3	NBPF3	NBPF member 3	protein_coding	NBPF3@ENSG00000142794	1.8963843684054187	3.049715778541668	2.3742344364584054	2.5596699818206803	0.381108443983533	1.5451587615121003	0.9732347338637716	2.053541559428165	2.9701404505467965	1.550297882998911	3.0494278323838664	2.471476286567278	1.413995969001691	2.2942241190707233	3.4746944967520044	2.3278891120824308	2.299347594078196	2.953926553186441	2.925322583035738	2.470120312975245	2.996743862727918	2.6750014545442147	0.39739346880539267	2.6949884743720163	2.8688526229044604	3.1054646268026476	1.4829329670497267	2.553465085639082	3.16047208840503	1.9523543970921404	3.1252615375658985	2.739709807060969	2.108159237077142	3.0896939992468826	2.5777367463745273	1.9331518421670455	3.400915450962117	2.4287495111314037	2.9035169878043843
ENSG00000162551	249	1	21509397	21578410	1	ALPL	ALPL	alkaline phosphatase, biomineralization associated	protein_coding	ALPL@ENSG00000162551	1.847783557383573	1.7652018587795533	0.9555038671205897	0.8080553891333843	1.3982802477139877	1.1984765066590506	1.4961034378873652	1.6952622815612044	2.4750677604476436	1.531240987646231	2.0136580170307967	1.9830281443016158	1.5614022120429627	2.251910777979478	1.2108178690178417	2.284256010642522	1.6314981215369062	3.5935580015867234	2.652305054658425	2.9853569506627355	2.0424979055270236	1.396288657754714	1.8678164200538703	2.5981375029592613	2.341470079358467	1.9531933363285454	2.0036625621646436	3.2618928524883435	1.301070436227364	0.8057072109574702	2.356128671006216	1.7005168563918025	1.0183308712768016	0.935009808236282	1.9331430673988637	1.5447563758300544	0.6837665363073613	2.685060805134133	2.103449582595569
ENSG00000076864	5909	1	21596221	21669357	-1	RAP1GAP	RAP1GAP	RAP1 GTPase activating protein	protein_coding	RAP1GAP@ENSG00000076864	3.1033358282081407	3.5941941698791995	3.860293918134837	3.1542585864359776	4.224673864183456	3.6821157335751504	3.8457357673744315	3.060425784572552	2.409760025380564	2.907321994560238	3.6168341343717336	3.878257496071069	3.302635008241372	3.1950258202120865	3.577554472965117	3.9626021177672808	3.458008169991077	3.8411218618202803	2.704393367120097	3.932061246576081	4.020058826506695	3.979274336658515	2.5807409908666625	3.483420293039208	4.478604904318496	3.883764675915664	3.060145146250634	2.241240785048308	4.19931732076406	3.3475045634141782	3.400605609046387	3.318556018164507	4.1049206875205595	3.6049513931208463	4.1653869394023495	3.6961083059915123	3.5574214647834683	2.784307128417602	4.084860409508031
ENSG00000090686	84196	1	21678298	21783606	-1	USP48	USP48	ubiquitin specific peptidase 48	protein_coding	USP48@ENSG00000090686	5.73852461542832	5.677718920162977	6.008891921051596	5.850667060075361	5.747276243454738	5.657240099785717	5.670326696706261	5.6319125900455305	6.03296323527379	5.737476128595974	5.581456040729129	5.662747959238038	5.770476382507869	5.801271479048365	5.634902219219767	5.6042597101005995	5.501069218591284	5.599646220641131	5.613778238383885	5.525979172057648	5.70862616917323	5.658147159544408	5.671390063757292	5.373517354969702	5.78907061899138	5.679647741269677	5.760198668440169	5.541982869584004	5.739950344676575	5.783616473973667	5.571562429421263	5.737931286131362	5.892077112773356	5.527217872995037	5.5806516624073295	5.638943968365366	5.662261015497439	5.933739998779618	5.789934312330948
ENSG00000142798	3339	1	21822244	21937310	-1	HSPG2	HSPG2	heparan sulfate proteoglycan 2	protein_coding	HSPG2@ENSG00000142798	6.2312522871977	5.658913677644807	4.7954339397984604	5.582357731092034	6.0151138774875035	5.149936151194693	5.995241980536625	6.39209002336221	6.509892464384138	6.182034558191146	6.473361538817709	5.423650363609123	6.094795535986158	6.895164045959859	6.1380148153993215	6.346125853492027	5.860368836001022	6.897250927465709	5.807812818658642	7.562934294569092	7.013447809124404	6.235472386873346	5.325252794412372	5.604243154554503	6.256347257887391	6.747356969327751	7.0150521823416065	6.0087712510181195	6.362896981850874	5.221364218433636	6.754027734392534	5.518888033029441	5.2112568132333665	6.442312592113257	6.013900160909604	6.306426129644027	5.340197801400512	4.940357991538204	6.591354162097432
ENSG00000218510	29092	1	22024558	22031223	1	LINC00339	LINC00339	long intergenic non-protein coding RNA 339	lncRNA	LINC00339@ENSG00000218510	1.2045035762527654	0.9204076725347733	0.5613363581245049	1.1625211075609403	1.0398938133899445	1.3015802449881855	0.7106557123357607	0.4553365185399171	0.9021223274257381	0.731620941934565	0.5003022207836385	1.1307084519560797	1.4895809119478058	0.9201561711284847	0.6875121954988808	0.566369186682518	1.019868249556196	0.9886597529547368	0.47974525645391675	0.5348619650259485	0.6486039061252898	0.5115106065634334	1.2469735770362955	1.0135004538013772	0.6197726075716314	0.699069825709414	0.7957088968590805	0.6059419162788215	0.3498678922116794	0.23201539331450766	0.6187878973821757	1.40961405356291	1.3947223282020436	1.3562795523140445	0.23957649234144907	1.1009591774810445	0.3730640948961705	0.544697319478206	0.7012928261345267
ENSG00000070831	998	1	22052627	22101360	1	CDC42	CDC42	cell division cycle 42	protein_coding	CDC42@ENSG00000070831	7.889981164284024	8.00282753441831	8.293202634205986	8.042481611940126	8.013694921334894	8.460892973960359	7.928801562397643	7.9210761112659895	8.054444093476244	7.9524811562133655	7.805862137843311	7.916007563715361	7.857061290454088	7.595340734358719	7.722353736694105	7.693799534157441	7.7885986401385585	7.565939320153837	7.740126413547284	7.623551607462001	7.6047555640920015	7.754545815715497	8.080650556906853	7.876944569881477	7.627131865342581	7.7748675605371975	7.861817503043927	7.656581730049093	7.817301853542173	8.11246377607836	7.706635397430773	8.239907574554518	8.084553942924856	7.981284928548292	8.194396512976633	7.818114283780074	8.15427387717448	8.459206178857567	7.724759479991748
ENSG00000162552	54361	1	22117313	22143969	-1	WNT4	WNT4	Wnt family member 4	protein_coding	WNT4@ENSG00000162552	4.697757292873368	5.003792157811777	4.901542786490424	4.941311105184932	4.671283018969609	4.395977261105712	4.712593163218728	5.518952564799779	4.975414607733952	4.708297795099154	4.473989453716356	4.904554813471657	4.908865694258547	4.576911598805545	5.54588862401023	4.341787611519688	4.827641670656953	4.437481367983753	4.221263362198669	4.901283367810518	4.7166505623517425	5.4348812818844765	5.073239141233548	4.061103981413559	4.828615932437538	4.820412199968173	3.9862893628664455	4.252717730844878	4.778589154322218	4.921707404765679	5.156734894123716	4.733084018800372	4.705509520220559	5.093895911370463	3.4000545388977756	5.414888546773428	4.835155879522099	3.0466661578588634	4.642906517480139
ENSG00000285873	NA	1	22142850	22157401	1			novel transcript	lncRNA	@ENSG00000285873	0.2566187777485189	1.3872530634047437	1.0039536437033314	1.8880635635703087	0.44394780467256	0.8809577481374627	1.0029356013884136	1.4543985405119242	0.01085373990135191	0.0643086640277814	0.9924290183661085	-0.18243136039375826	0.9352716895923311	-0.042717290541697754	1.1098304443767002	0.17860245523457396	1.0478078251047656	0.7284244970416466	0.1697299835833383	0.2252774781588953	1.0114689609266396	1.4444658452510086	1.4465375777363583	0.23624149178989712	1.0607294685608954	-0.011294520874005747	-0.1604050792343513	-0.21986009591147307	1.1940042377942013	0.23201539331450766	1.0339594005251156	0.34686873619620295	1.24525572471357	1.2882766823881213	0.4254569693600659	1.3641135602065342	1.3643434556528964	0.0924228286781566	0.3600547136861317
ENSG00000184677	9923	1	22428838	22531157	1	ZBTB40	ZBTB40	zinc finger and BTB domain containing 40	protein_coding	ZBTB40@ENSG00000184677	4.654260004453733	4.680106186032734	4.568607392046001	4.434420298822119	4.083793932915473	3.7865283099827907	4.6341007247762684	4.666554925270934	4.340768674817053	4.293405731660237	4.548997727871339	4.041662468083731	4.35064161781	4.660160075412923	4.810264933854868	4.681554209364013	4.3690694056761075	4.7743399182163095	4.569058560694078	4.690780575844702	4.810060532615602	4.882268455750902	3.4065093273455354	4.118104468623322	4.790258102480592	4.733219863220122	4.609754819166726	4.926634801143172	4.423229552434835	3.749316793883215	4.590194434760746	3.967906349640046	4.392476234350212	4.483106136755298	3.962490544070024	4.361629435471161	4.178028197440833	4.3802283974658165	4.527672402541192
ENSG00000173372	712	1	22635077	22639678	1	C1QA	C1QA	complement C1q A chain	protein_coding	C1QA@ENSG00000173372	4.220704058968438	3.450491168632903	2.611608899096151	3.1803612553148457	4.365240007274873	3.7010991841474152	3.8416322549736854	4.493988335855556	5.297693628496267	4.973025958613821	3.662590439994319	5.656252906815501	3.045212107600359	4.116455394515781	3.341837443934595	3.344269521925065	4.496182488282437	4.029396707585792	4.8871415485648075	4.040292528392405	4.1490461504875995	2.022329117972963	4.379533493091507	4.40537617452095	2.8995232569932887	3.213726135102071	4.865493081217463	6.197354470543412	4.4496519912589285	3.4720338460498232	4.420903963307218	4.321958972022602	3.1227656798647994	4.436742837328561	3.721884355055668	4.012315865465351	2.9944351275687664	5.446023345374724	3.2431975767418573
ENSG00000159189	714	1	22643014	22648110	1	C1QC	C1QC	complement C1q C chain	protein_coding	C1QC@ENSG00000159189	3.73121558654808	2.8591790981747986	2.2790100874220514	2.0095153235905374	3.560304315743059	3.280804741519583	3.4470990724929766	4.099213837627616	4.654458070525194	4.486331527183984	3.4841232313567487	5.0627129447262655	2.708120656783441	3.8014323701427766	3.4696086139081146	3.171420282657727	4.274692990336944	3.492228647912613	4.907653245312227	3.3194370324940228	3.8885099899894215	1.6225364680812497	2.9853230488963023	3.9555902699342465	2.261082930028131	2.677470072612593	4.539983973180689	5.976205280509762	3.5985655996406583	2.555178998629142	3.8373585379861717	3.6265215638772386	3.1084079248468885	3.757346997080702	3.0851657583381815	3.1718968897326567	2.481072541919352	5.208866480060946	2.9993167893767145
ENSG00000173369	713	1	22652762	22661637	1	C1QB	C1QB	complement C1q B chain	protein_coding	C1QB@ENSG00000173369	3.8501025548166394	3.4584221501687704	2.5146169881370826	2.1744390176759754	3.47260306932218	3.8783425996028975	3.5053279932033634	4.260948995739838	4.952666676317459	5.009631022936922	3.7029641297527225	5.596442831034434	2.7001878890434026	4.043911261140103	3.5294869286114046	3.330034643866422	4.49364538076224	3.508927256742337	4.958585701629394	3.4312455068877994	3.7912420467811487	1.2412797891421012	3.5969625339988935	4.301543833836109	2.489938790513589	2.78873293451191	4.6152667579934	6.544661761889201	4.003170051869912	3.060665483487166	4.019203680260536	3.9800153843712294	2.6641344219127214	3.7126459682584616	3.165675996227319	3.3094159895391297	2.1734850143295423	5.530133077210788	2.8633419204606305
ENSG00000133216	2048	1	22710839	22921500	1	EPHB2	EPHB2	EPH receptor B2	protein_coding	EPHB2@ENSG00000133216	1.2236759925208176	-0.10710683831355416	0.017229392236031333	-0.2929691774201347	0.44394780467256	-1.054470041791741	-0.3603285840152867	0.6960560743669064	1.7942282171883825	1.4319871741455776	3.3784046844270863	1.4338476799858066	-0.7699633197872697	2.1972118663952442	-0.49266110108362454	1.156176840801627	0.9326484835435076	2.447835018171354	0.47974525645391675	2.633530814597067	1.3212126599033107	-0.09861962245438725	1.1924497172919348	1.657180908850415	2.1119118886252983	0.3429827928435142	1.9581195412025216	2.9880662815635413	0.9526117172857399	-1.221326590290219	0.9246987130030213	0.5554578273262224	-1.5414286350491164	0.5264551175578162	0.5101251411909562	-0.22204915865460562	-0.8137452791592993	1.7467702104376108	0.4711568199715555
ENSG00000004487	23028	1	23019443	23083689	1	KDM1A	KDM1A	lysine demethylase 1A	protein_coding	KDM1A@ENSG00000004487	5.906620337194292	6.269793658114965	6.293458409688795	5.851682623361379	6.035660641818381	6.002790606874353	6.153412818318898	6.193735806699238	6.351531913223879	6.2469878865276876	6.162674820429349	6.085263072654326	5.781796388480733	6.045324555274943	5.8988512691028	6.115561298909219	5.9602236511690405	5.822235132295642	6.10851343306171	5.961290439195085	5.963478222577182	6.130786762511236	6.070477131781896	6.074623079490192	6.057357709661167	5.961228210908668	5.917191862536598	6.051079660863117	6.04538844413475	6.133958830992402	5.795343611480078	6.380391376129321	6.129217026682764	6.006077131796507	6.104340220442795	6.315784310486806	6.292972328784406	6.118974277854805	6.1254661191339395
ENSG00000169641	7798	1	23084030	23177808	-1	LUZP1	LUZP1	leucine zipper protein 1	protein_coding	LUZP1@ENSG00000169641	5.731844491710794	5.60098090539634	5.678510946476709	5.449140865974833	5.5859799819591816	5.323312289550264	5.734805263603361	5.830123886347902	5.783521409314258	5.549012533880225	5.720695079549834	4.757563719733063	5.524270114389002	5.869327648390023	5.52765207079608	5.686171366700211	5.409822845321523	5.823904350077853	5.5404465377802365	5.733681738365063	5.802540544664764	5.616698600071778	4.394706286881121	5.47383158330005	5.9588636174690555	5.7093237248869935	5.8439630646130025	5.756807847992133	5.5589694960114	5.2146951289279775	5.522853087779684	5.058381286129171	5.63092018547976	5.810866527177006	5.769607775325082	5.364675818924073	4.874804626708646	5.98530845917627	5.721351164702652
ENSG00000261326	NA	1	23281307	23287488	-1	LINC01355	LINC01355	long intergenic non-protein coding RNA 1355	lncRNA	LINC01355@ENSG00000261326	0.8570166413708565	0.3673977079216198	-1.052412758313078	1.3116768847196536	-0.2541076280960699	0.691453965711345	0.5184008494246424	-0.12868861358985323	-0.6473781291279143	0.35183041772698487	0.9924290183661085	-0.27871013413795587	1.413995969001691	-0.09637156272131883	0.41862661858875544	0.30041985897153195	0.1579892693576476	0.44579872957185923	-0.5122810087826873	0.13625925166679284	1.0114689609266396	0.03324447213710861	0.24499430332474437	0.33572139233714277	0.379838239517415	-0.06983296040628213	-0.6314164813328774	0.41977143278039303	-1.9377723002483125	0.3664538162249025	0.6777030278904457	-0.871990218543794	-0.4506647300597301	-1.3979417223366173	-0.7074190973346942	0.1568780377294927	1.1562561694901523	-0.7174339818450399	0.9517363494570943
ENSG00000125944	10236	1	23303771	23344336	-1	HNRNPR	HNRNPR	heterogeneous nuclear ribonucleoprotein R	protein_coding	HNRNPR@ENSG00000125944	7.085681786955567	6.964498680028927	7.4506854913183815	6.995492767789004	6.9254291361099405	6.547458832713089	7.158751391493302	7.005741509143481	6.972496002847825	7.211436766985312	6.984424814501189	7.171202651457799	7.173050521741798	6.960668534636932	6.908201236024311	7.118307624991701	6.91394362999514	6.755324388240436	7.178012405355518	6.990383238851977	6.839737211017881	7.096852927967089	6.897567941618326	6.841686268767088	7.0022720900777395	7.051464744105564	6.936136652810881	7.211305719524509	7.031887262123984	7.2316219311729455	7.0794323031510356	7.219715682627051	7.258389682235783	7.062868430268496	7.165949720031524	7.066528033525939	7.398323956625774	7.545934222684951	7.016161645052977
ENSG00000125945	80818	1	23359448	23369836	-1	ZNF436	ZNF436	zinc finger protein 436	protein_coding	ZNF436@ENSG00000125945	5.395987270880799	5.6468178057924385	6.09388426536434	5.459836595497213	5.603289855601545	5.732981579042224	5.52179975341856	5.374912083207257	5.616288335528563	5.466146667796611	5.89287324187156	5.19406635275373	5.706577008156255	5.215571495627307	5.291566633831978	5.464640239831217	5.408476592834703	5.598671484842012	5.565306905206668	5.459877512516954	5.575156294539186	5.608792656702268	4.8624077258769285	5.284500560098492	5.815446769647881	5.437154581250538	5.388649597905305	5.539698859567575	5.6465969992218925	5.282165984408541	5.124450160244515	5.788724216219151	5.518679483052401	6.03489431291682	5.427164377148958	5.6550087477508235	5.119744047191828	5.686766365419333	5.569397516261649
ENSG00000204219	6920	1	23380909	23424748	-1	TCEA3	TCEA3	transcription elongation factor A3	protein_coding	TCEA3@ENSG00000204219	4.15730543813177	4.139239798265434	4.6545819641820145	4.330440030585781	4.529986773635056	5.247859603925799	4.8557893798854685	5.31752293399771	3.5346548934614934	4.087044345884569	4.2794629232419	4.754526402721519	4.515669158919343	5.004007671860568	4.828257201421446	4.509069309266929	4.716713156025369	4.300324165704392	3.262966132101466	4.430254071883726	4.92096596191353	4.243741080425416	4.630864284895574	4.8875146587819716	4.924939163667914	4.179114416583746	4.18962831541146	4.526264881364873	4.042277936402464	4.574636127907627	4.049261960831692	5.058381286129171	4.886792659352383	4.749660698945413	3.254255945626713	5.518484944767801	4.638873715601496	3.829520327704899	4.693431984436426
ENSG00000088280	55616	1	23428563	23484568	-1	ASAP3	ASAP3	ArfGAP with SH3 domain, ankyrin repeat and PH domain 3	protein_coding	ASAP3@ENSG00000088280	4.797093042721632	5.314618188211401	6.008891921051596	5.2494018017324295	4.9961875106020175	5.381348406218781	5.3315480219170155	5.618571534551938	4.851774730036737	4.122492728797019	5.027218433973168	5.065166549536894	5.14194524393555	5.2854108131938204	5.977094380560506	5.03525193833353	5.366107176169418	5.991455854583306	5.199951038990897	4.7705893026589345	4.65676773497129	5.500443338240359	5.058071220032511	5.062890279579236	5.416126000690929	5.203805270054653	4.723004183859296	5.313740035138628	6.063560768205759	4.377757511998028	5.631776589106311	5.194512237809408	4.76850244769524	5.971261316881111	4.734942076123021	5.542597959228472	4.6548053262553735	4.934196511621513	5.4169868370777206
ENSG00000007968	1870	1	23506438	23531233	-1	E2F2	E2F2	E2F transcription factor 2	protein_coding	E2F2@ENSG00000007968	3.4511671730733853	3.801694064828295	3.9056287765726325	3.1476584527827582	3.1249443440080276	3.6433826163335388	3.4032240903533233	3.5741886562389693	3.364134298775425	4.033876614644155	3.9940199347124947	3.9701489367307166	3.9832605804077397	2.385121903750826	4.03891851976104	3.832324048360239	3.5141635929020234	2.872392535653595	3.694980838775423	2.5584272680920934	3.816180713256032	3.665394552369473	3.363971467066551	2.086493269712972	3.6420608214902384	3.580178495807262	3.7890675665947287	3.669567378736306	3.826252946728421	3.3556106117818034	3.019152913672546	3.3838114136336355	3.968489128837752	3.4961202131815803	2.03667155506076	4.242375963071436	3.192975209836301	3.881680483664179	4.049489447696767
ENSG00000117318	3399	1	23557926	23559501	-1	ID3	ID3	inhibitor of DNA binding 3	protein_coding	ID3@ENSG00000117318	4.847401885634676	3.5051136981314612	3.052675423748027	3.9490868625717868	4.515430957969763	3.4323906615812634	3.787196465053946	3.4861109190268866	4.023626583357749	4.486331527183984	4.199881166228191	4.790558861406207	4.096380961852688	5.029280189407096	3.64678015285906	5.128676594641927	3.917717270028034	4.613791626212927	4.3603368897403465	5.182654995711689	4.31070343505006	3.966957458117772	4.493854299055226	5.345446065114813	4.445211283773069	4.785752350574618	4.9035321708864235	4.602651402202542	4.256975292649339	3.8213230866436607	4.2453950471912005	4.243767617459382	3.284759304835404	3.9838313087253994	4.46754216407958	4.423535029083348	4.158605193951786	4.056367782050946	4.588494877587107
ENSG00000142676	6135	1	23691742	23696835	1	RPL11	RPL11	ribosomal protein L11	protein_coding	RPL11@ENSG00000142676	9.272094398299869	9.842263526133795	10.025287534998988	9.311034765353881	9.922308874393899	10.216086211568928	9.570177030124487	9.614480565864843	9.460023973460697	9.49085619634654	9.480455012449587	10.284087140934822	9.372383952426249	9.292776815252811	9.353660331384628	9.67023598188184	9.183454372135692	9.133157002909094	9.155813502730611	9.27356410483189	9.10733047811281	9.696927759652455	10.1835652555423	9.193441138458871	9.36051007570611	9.56475106332738	9.16240569405774	9.464820891190026	9.582719103361601	10.043776828070348	9.143700850978364	9.990810036342607	9.633626468251945	10.002220767349055	9.404331393267293	10.10263520652746	9.790505144136775	9.965767054405912	9.214629529400423
ENSG00000236810	100506963	1	23706901	23778325	-1	ELOA-AS1	ELOA-AS1	ELOA antisense RNA 1	lncRNA	ELOA-AS1@ENSG00000236810	0.09943364555605276	0.8254802032115687	0.5613363581245049	0.5117325613703603	0.6175432743476674	0.06790319463721704	0.7106557123357607	0.16624658479977725	-0.3931278503889985	0.11638641548012023	0.07740855925059836	0.5916746730732115	0.5324891794879352	0.620960576115046	0.19035919877830296	0.17860245523457396	0.47850290124833944	0.2999048508470768	-0.7721382196966071	0.5348619650259485	0.4073544182312431	0.41808991338137463	0.39739346880539267	0.638136428847552	0.5047876162655525	0.3429827928435142	-0.1604050792343513	0.3380113037778439	0.44632803133673615	0.852282752435442	0.28161183995750266	0.8994155957894131	0.5926619913203668	0.8898347618809807	0.1368084092234796	0.5442270168066424	0.29388704253449155	0.4091058375372816	0.23967736965679753
ENSG00000011007	6924	1	23743448	23762059	1	ELOA	ELOA	elongin A	protein_coding	ELOA@ENSG00000011007	6.026098759452978	6.482105717246586	6.193860077586123	6.284356135838481	6.2951924086893465	6.062729657217194	6.263335489651311	6.2663027093973955	6.249072531545701	5.947911432268609	6.031696242148998	5.842273399498782	6.093281980488494	6.164169207551912	6.478390722856394	6.2147718697393515	5.901143804751882	6.182467223815587	6.243730594132165	6.086860210103149	6.0717335241277715	6.345812804651878	6.037022966582766	6.086275734467508	6.184222550036553	6.4018131499318125	6.121437425955266	6.289272471496509	6.145762911468747	5.903192175636345	5.997244456770017	5.891665128625762	6.259188247919573	5.960377500849116	6.397542296580595	6.020995193131499	6.091890453458283	6.327271758924496	6.250792028880674
ENSG00000057757	57095	1	23778418	23788232	1	PITHD1	PITHD1	PITH domain containing 1	protein_coding	PITHD1@ENSG00000057757	6.512256764091577	7.723596254763982	7.215700915473712	7.75640939543885	7.355959225810312	6.864747485589132	6.777814503614117	7.039352505733462	7.325552406843149	6.314725603987832	5.945983776212337	6.923291878382231	7.156477434767319	6.81886433079563	7.629639227787812	6.827327696107339	6.437056715897581	6.78604799496137	6.635628774110129	6.618533948303784	6.637220783880328	7.503754536921309	8.02127719422451	6.993635617658679	6.538610675172754	7.572355596460025	6.775163274956814	6.5878594451805474	7.458545513991703	7.154153902921424	7.651365470800496	7.071274434217417	6.826725261230757	6.987810997717519	7.686412554565944	7.261943660014349	7.6084784510753005	6.491530715650295	7.126005602731288
ENSG00000011009	11313	1	23791145	23795539	1	LYPLA2	LYPLA2	lysophospholipase 2	protein_coding	LYPLA2@ENSG00000011009	4.862770293932681	5.006499377416758	4.760608088590128	4.666815499905341	5.429803479653149	5.7034742761657045	5.563507232188288	5.1822758572832095	4.442236710213099	5.264551511422634	5.620973905522292	5.46325675566702	4.725621546062607	5.080047077063676	4.962837841165727	5.380807282213031	5.187685592073082	4.988919905645876	5.131842985299847	5.163072316412672	5.19939442015155	4.94012139952147	5.02529995335243	4.939834508184741	5.345482118387769	5.066170256781937	5.106330137726352	4.898390768802391	5.0033208569848275	5.524325766616004	4.7173246307943675	5.046915009243778	5.068362810059688	4.996037802575239	4.9679480663857465	5.397365277228216	5.3524609831147485	4.510173397407273	5.206968698980135
ENSG00000117308	2582	1	23795599	23800781	-1	GALE	GALE	UDP-galactose-4-epimerase	protein_coding	GALE@ENSG00000117308	5.274843083997922	5.970339121809523	5.768903234313611	6.152114555427238	5.512754771032756	6.339056163971592	6.055831248243448	5.956001713967009	5.268058065756513	5.699569405100755	5.8911270167212955	5.318571139459732	5.640752248299837	5.09658000161128	5.949961089719646	5.652247326793204	5.646344522795857	5.801205303270422	5.405353128482869	5.632548305538729	6.062085628555815	6.144523358543386	5.414305414552658	5.466991016597245	6.037672545574356	5.860004582174827	5.603555373362216	4.8750282415414254	6.65297588075724	6.044025378672704	6.0778321909134485	5.581819310473107	5.837627939835128	5.570805041312255	5.7888000839390745	6.126685584880851	6.403770260025657	5.203753215559414	5.447879003116476
ENSG00000117305	3155	1	23801885	23838620	-1	HMGCL	HMGCL	3-hydroxy-3-methylglutaryl-CoA lyase	protein_coding	HMGCL@ENSG00000117305	4.387245596898153	4.855519702624399	5.234121937138638	4.962149091968887	4.977723702427176	5.4651725493656516	4.969218654377411	4.984686292359433	4.941156775554252	5.057036355529609	4.928518260860787	5.32062628987057	4.7961629223892785	4.608695356629232	4.6665454674974045	4.8802479448348866	4.80939583382416	4.648116415756017	4.452058835203909	4.673088795281746	4.9534437085481935	4.72780903825644	4.9138670964497635	4.736425746003784	5.076912373010676	4.85228971584031	4.796007046355131	4.671028209648661	5.2166461310305445	5.1345219879013015	4.859821840733753	5.0838519858974935	5.137164783537379	5.088907664402951	4.752427155945206	5.419236308520114	5.081946512034863	4.805095544805404	4.978426448735898
ENSG00000179163	2517	1	23845077	23868290	-1	FUCA1	FUCA1	alpha-L-fucosidase 1	protein_coding	FUCA1@ENSG00000179163	4.776143169613739	4.371181617309888	4.7885356991259505	4.412564429508277	4.420970641353998	5.508921780868379	4.730457485388883	4.810036933396239	4.876156588860744	4.798726228537778	4.916550709410572	4.70188894269302	4.285862205067324	5.453529506619388	4.176369950355586	4.457619446042425	4.875198345996692	4.914103726351209	4.545453754918516	5.158841220801327	5.1343071936361335	4.373831906299369	4.436360334740675	5.656887970063109	4.939771147662116	4.39469095134622	5.687930698601093	4.438268453141582	4.900656559139691	4.894146767531624	4.283827629173836	4.942496065841415	4.775334852906477	4.6069128786719356	4.613421384421148	4.594749908484756	4.57751247124841	4.9827669100582	4.452935988470374
ENSG00000189266	55629	1	23956839	23963462	1	PNRC2	PNRC2	proline rich nuclear receptor coactivator 2	protein_coding	PNRC2@ENSG00000189266	5.830501121719364	5.491225367885025	5.629168952533102	5.772387181379033	5.456717985532852	5.860880964515294	5.616104745105913	5.262442378074032	5.380985658680556	5.7291380670839915	5.53076649664414	5.819201095080951	5.706577008156255	5.295861461713354	5.284343514297729	5.306415975630829	5.618669121351125	5.299618525313641	5.439050357201742	5.480367066275142	5.360648768104834	5.228521388198106	5.620671702934648	5.380814645847922	5.445002906876482	5.322350355969899	5.606325843300233	5.538555497148358	5.183794255909314	6.057753809708702	5.4862409203314515	5.5598017280612675	5.8245120975722635	5.297875348725283	5.809829638461997	5.563698560988236	5.4696794636066395	5.868998587071521	5.1921782501128835
ENSG00000188529	10772	1	23964347	23980927	-1	SRSF10	SRSF10	serine and arginine rich splicing factor 10	protein_coding	SRSF10@ENSG00000188529	5.988062647112445	5.763441605113062	5.847341014532688	5.938363776473707	5.681974840901206	5.519654892991388	5.89287183439658	5.695673206925444	5.799544789565568	6.025715110457884	5.856646223361757	5.716806256175174	6.126218821487597	5.716293209695254	5.738961481098944	5.978545291919286	5.837541501260115	5.662564889740637	5.9954639422183185	5.867609906920132	5.790905542265243	5.710801679869993	5.815907400249639	5.586679941779988	5.935929145074913	5.700594301292977	5.761027698224307	5.955793059105924	5.446850839155827	5.9278664605445215	6.011628502770735	5.6553941958617555	5.994197290503182	5.694181844711294	5.9280272491437005	5.70453368724886	6.0638251837120984	6.094319147214697	5.930238052019104
ENSG00000142661	127294	1	24056035	24112135	-1	MYOM3	MYOM3	myomesin 3	protein_coding	MYOM3@ENSG00000142661	-0.27804565469429343	0.3673977079216198	0.6853559563855811	1.403182200740393	1.2654090821947885	-0.18741681593304554	0.09063759558935444	0.21863216565569504	1.7942282171883825	0.7646316765643736	0.17248601852082654	1.203790200448219	0.45917642156574207	0.8367270150388432	1.2108178690178417	0.11360596333120172	0.30414641327359626	0.8382124132413888	0.5946072803641818	0.8746242971358392	-0.13222240406196606	1.067588740825345	0.8133217327978934	0.28683871702371433	1.033332420064591	1.509197263988857	0.6020316743789537	1.9145267990973003	0.8148582649418786	0.707787035797397	0.8918988095785833	0.5554578273262224	0.37003253283702636	-0.700804256665513	0.8395285440416559	0.8832505460440823	-0.12861150079539876	-0.31391501512888564	1.0974025536311154
ENSG00000142677	58985	1	24119771	24143140	-1	IL22RA1	IL22RA1	interleukin 22 receptor subunit alpha 1	protein_coding	IL22RA1@ENSG00000142677	5.017713171354357	5.448063321242587	5.512610184144246	5.202408716773855	5.067766715007135	5.06211285214439	5.193470259946907	4.7711037782992625	4.709769920418625	4.88381936272634	4.551210930177702	5.255514527537116	4.731471379104291	4.78225031908115	5.632628766676276	4.404266690239916	5.051145157492676	4.365956382556784	5.260645798657508	4.427911744058013	4.469594896557248	5.853678708329959	5.243808178280094	4.162814385685612	5.1552537925078195	5.369924560414419	4.108573939162692	4.87321535567639	5.666758597776664	5.044624750922706	5.513449897120751	4.609920530058587	5.3999146373764715	4.6481907559119735	5.2584447461072	5.416339257018718	5.28752289223676	4.555032406826327	5.436514444511634
ENSG00000185436	163702	1	24154168	24187959	-1	IFNLR1	IFNLR1	interferon lambda receptor 1	protein_coding	IFNLR1@ENSG00000185436	3.4389148976842847	3.8386240797491595	3.9741102260668764	3.212339157044493	4.155952840690267	3.305823804642711	4.1344405901227415	3.0817949025996603	3.058017648718322	3.212590784035331	3.753815509686821	3.352052792065016	3.0761902684800924	3.3025822402054357	4.330192754972584	3.948694293159092	3.208587673901908	3.3604194893058366	3.664625507794395	3.2200543449357015	3.263452996355286	3.665394552369473	2.919707134629627	3.520892739311286	4.452986393913063	3.8604415168974264	3.086840627789248	3.7743022533327566	3.495248157592864	2.914685975145098	3.380057113581824	3.230070928330424	3.777526959820181	3.232238912901652	3.4861826967482696	4.119511963335874	3.396184545178819	2.2812111493021447	4.139149098714859
ENSG00000158055	57822	1	24199558	24364482	1	GRHL3	GRHL3	grainyhead like transcription factor 3	protein_coding	GRHL3@ENSG00000158055	7.309395147289599	7.9118949358632475	7.627797689578159	7.580748347052478	7.746736463204914	7.035257302473976	7.796994523149454	7.479536656343597	7.219376663687897	6.914654324377862	7.481983992691481	6.777548203665524	7.464030588526343	7.247157220770419	8.217812249486334	7.446568863305427	7.456358313832088	7.631504517152061	7.307847934633533	6.8910012988517515	7.19791282085855	8.046065243251428	7.075699195281003	7.1202364075409905	7.822846236673415	7.816114757955561	6.807623771911878	7.088944788751375	7.480780302659092	7.1395573817537645	7.501452828719345	6.993518937896661	7.9988516525433075	7.088711013706764	7.98037848491185	7.504938110439131	7.6234829467406096	6.399490600554233	7.647515578173724
ENSG00000001460	90529	1	24356999	24416934	-1	STPG1	STPG1	sperm tail PG-rich repeat containing 1	protein_coding	STPG1@ENSG00000001460	3.4753639119074506	3.801694064828295	3.792954106680566	4.030265057577318	3.905496992544883	3.4989898350030155	3.3920436404776635	3.3162146011530216	3.5798893528540137	3.3602775545072916	3.1695423041230435	3.4529327564095116	3.62522755249965	3.312909680525256	3.738433676140155	3.413410363284023	3.5041147555216345	3.4409408472890686	3.103999518341423	3.468189531501284	3.31435449952579	3.8103182979734425	3.602200588029035	3.5155987552580523	3.6053210363711514	3.856517400852834	3.3866775677989596	3.409288181807891	3.58803200708948	3.1658242740770257	3.759950860307499	3.3280608822865867	3.731425467821774	3.547931232894036	3.799632582525086	3.5129698781792915	3.639777352010813	3.156600695957131	3.5729575424951574
ENSG00000001461	57185	1	24415802	24472976	1	NIPAL3	NIPAL3	NIPA like domain containing 3	protein_coding	NIPAL3@ENSG00000001461	6.031548683353702	6.519545342932434	6.407033982653202	6.328064353610439	6.790638671120228	6.724118474391194	6.421531762611524	6.042100051538866	6.100485360706126	5.962211536235349	6.004495285024255	5.837975355024386	6.166359810604894	5.850841370087007	6.14998635174202	5.464640239831217	5.9248785314618875	5.83553510875633	5.640762086008849	5.8950022039547605	6.183424461820366	6.0629668069933595	5.342569888003481	5.818236169122552	6.370903610081169	6.294232323296931	6.4563833795415455	5.508505496130479	6.042498089219285	5.904574096573124	6.4497415973952315	5.368103000654903	6.629057151585148	6.362920830500037	6.309475420824644	5.923363660876384	5.901380738698403	5.813015444478097	6.341934282267595
ENSG00000117602	11123	1	24502351	24541040	1	RCAN3	RCAN3	RCAN family member 3	protein_coding	RCAN3@ENSG00000117602	5.6032478404142525	5.984139550318682	5.782854558339553	5.814664317391586	5.325194456919654	5.607799445194529	5.580843419326075	5.725395965376466	5.7040302098643565	5.585265830659385	5.420081361667552	5.261945665464597	5.773314721913749	5.364489948156459	5.917646821070387	5.013148020965044	5.654317512740021	5.143956950602755	5.539251957697292	4.926391124267331	5.41530022449972	5.844731017679988	5.517714526153749	5.238647482704412	5.542964384075425	5.609100084019338	5.279481370500024	5.082251836364482	5.498385030534922	5.7700342049963185	5.4521950507681725	5.437802685438478	5.6582832764102315	5.445670650106771	5.493654358412051	5.329689541057629	5.765833317649941	5.254088196928808	5.639465963985097
ENSG00000133226	10250	1	24631716	24673281	1	SRRM1	SRRM1	serine and arginine repetitive matrix 1	protein_coding	SRRM1@ENSG00000133226	5.47411489362292	5.5756827107120035	5.578079456898699	5.3082901821172035	5.147807356628377	4.939581472146131	5.903737220165687	5.667682451188843	5.393708331405041	5.508174477773522	5.6848587544260605	5.03293951553677	5.581528929402329	5.595651502225161	5.49047248150902	5.589397163349706	5.425880642496129	5.568123316484666	5.5641327419639595	5.536888700160605	5.531722534554023	5.471671825747536	4.9574359239624926	5.490117810729912	5.667365557627789	5.684082887668186	5.493131880971206	5.8693095890275035	5.364382156230796	5.3302618015674765	5.291728166609393	5.250567505932547	5.614503727081768	5.445670650106771	5.416235733776733	5.289090451359941	5.468553195181381	5.659014105051019	5.696793661311254
ENSG00000169504	25932	1	24745382	24844321	1	CLIC4	CLIC4	chloride intracellular channel 4	protein_coding	CLIC4@ENSG00000169504	6.624253292253779	5.935249211319166	6.154160564316313	6.406178771075663	6.088243629057174	5.472556840542103	5.620901437933255	5.6782427275247445	6.9030031603007025	6.366043118528322	5.280318679786853	6.26035114403394	6.404667248038532	6.8964522080897925	5.617763351948809	5.922723589037599	6.1461758518776834	6.420611143386202	6.075106803787362	7.267867942330148	6.46037289113077	5.870307507166273	6.037989644347083	7.3364484662029374	5.632414304067655	6.0097373400762875	6.7503294346655665	6.364757593448516	6.337967561324685	6.007193304400155	7.3104805571567555	6.370076424932982	5.937456226050316	6.63343658855858	6.993325292355893	5.828482933323496	5.573902117093079	6.693808110477943	5.974129333531913
ENSG00000020633	864	1	24899511	24965121	-1	RUNX3	RUNX3	RUNX family transcription factor 3	protein_coding	RUNX3@ENSG00000020633	4.2490510247800835	2.611416399287158	2.044359261545368	1.755439810770246	2.8512506884209596	2.3263126256118096	2.5864100832134156	3.2166973667378267	2.552752678135677	3.552108662404054	3.5564179458352005	3.609059552644235	2.4769543400525977	5.233350828488275	3.073412110787191	2.9095036074211134	3.5389836659243032	4.6834834532044765	3.664625507794395	5.104144813607522	4.829438670121041	2.559437388273958	2.4000641146849406	4.692530458166347	4.029446275770053	2.3266691821117806	5.36157568661076	4.752179604514109	2.460582872133932	2.7399221457505476	2.397609863218239	3.3654662417759043	2.6343800296978492	2.298022118928706	3.152565775475243	2.686401525915748	2.8634597014646483	4.165592726508928	2.224686172468462
ENSG00000117614	25949	1	25222276	25232502	-1	SYF2	SYF2	SYF2 pre-mRNA splicing factor	protein_coding	SYF2@ENSG00000117614	5.489047186239893	5.650284129972607	5.812060606988961	5.409690261528906	5.5754934817912885	6.11438888322063	5.387508155435412	5.344294177311366	5.614477901221272	5.363490320015497	5.490968900736102	5.765898420898402	5.312949104306581	5.407288811987892	5.202406621184763	5.506381284444925	5.386763927866954	5.412640044096475	5.361417917722302	5.335432595404769	5.184422331329899	5.350479825891609	5.916049659513583	5.46836172717308	5.429323562150023	5.174159230334024	5.391864587685085	5.435445089483403	5.4613515177126315	5.759381098660714	5.009706120670757	6.067935272135442	5.594038999192375	5.590350724443917	5.470069435796289	5.679379689224155	5.568655762085302	5.740718911846557	5.029243012380136
ENSG00000117616	57035	1	25242249	25338213	-1	RSRP1	RSRP1	arginine and serine rich protein 1	protein_coding	RSRP1@ENSG00000117616	4.805070368608964	3.9496973898792094	4.129587020661245	4.894773906517764	3.848570048612482	4.005958758800763	4.650613762241229	3.7356883506555527	3.9792969189352245	3.9856911842227465	5.19230195696762	4.245792376965684	5.316845243684228	4.456317733812736	4.991507525392479	4.486785416366929	5.108648319570641	5.216915590910543	4.655391551540768	4.766887347677565	5.381088002168963	4.31025231704799	4.450950052287761	5.271996302853833	5.341299017992406	4.4864215631520565	4.218886922818374	5.082251836364482	4.030656479337287	4.181969330202988	5.188312943291909	4.128828248970069	4.303895594785966	3.4579389799502467	3.8080182085785346	4.192447865052638	4.44177378340957	4.067669989613676	4.814264613121007
ENSG00000183726	23585	1	25338317	25362361	1	TMEM50A	TMEM50A	transmembrane protein 50A	protein_coding	TMEM50A@ENSG00000183726	6.516149695692862	6.54117808478804	6.828733158575057	6.539460380480694	6.5556571629466065	7.135769369404673	6.588775645349788	6.468439331375631	6.568109026947293	6.620514488773512	6.413187376293834	6.742718741999939	6.565590079253791	6.570913477487604	6.493503108532615	6.300313614831465	6.39620981649684	6.294457766333704	6.531943140438625	6.413024776864363	6.122602949193587	6.4199760152942345	7.058653285889192	6.557987140306582	6.350235855936848	6.327215404707972	6.5042054336505535	6.824370944827064	6.424879121927841	6.777235100251045	6.556607167833175	6.705220597343484	6.681525345295502	6.768256177175028	6.6844465082167845	6.56306014831209	6.5773274372764385	6.811927352486186	6.435101736002664
ENSG00000188672	6006	1	25362249	25430192	-1	RHCE	RHCE	Rh blood group CcEe antigens	protein_coding	RHCE@ENSG00000188672	0.013914509695392489	0.3673977079216198	1.1402442014725769	0.2899301581293627	0.5041639383187543	1.1624034909764887	0.5589561285912195	0.6960560743669064	0.01085373990135191	0.0643086640277814	-0.6807183859233588	0.8411195435318204	-0.028271290250463484	-0.21006497264992613	1.3937780540996523	-0.1803358051818136	0.1579892693576476	-0.2548937039702873	-0.5122810087826873	-0.28762391276371907	-0.3686953020074379	0.641193753285205	0.5352209706349491	-0.6634979817504348	-0.4888286800496899	0.5898567048767858	0.07113589478080357	0.3380113037778439	0.44632803133673615	0.6562163339581459	1.0928691692059804	-0.19079633394310805	0.5507999883708481	-0.5688180401449034	0.7023148655818728	-0.22204915865460562	0.8029387658042736	-0.8816340210981626	0.5407393950705706
ENSG00000204178	55219	1	25430858	25500209	1	MACO1	MACO1	macoilin 1	protein_coding	MACO1@ENSG00000204178	5.5857576194225	6.200553532265381	6.201670551461801	6.072466335678838	5.304177701976621	5.866497325460988	5.887905840957149	5.796052356029155	5.528642062468518	5.91520833550538	5.290952594530245	4.822816229837437	5.899053077234184	5.2562749514172555	5.883636506079879	5.247045085748078	5.675738971153694	5.630495051230637	6.113337965028234	5.211539466710714	5.210186440318687	5.736425390028882	5.318903774750551	5.4365011252361555	5.732698401663659	5.299407814306578	5.358292407987617	5.264798186017258	6.455623832279017	5.9968650394078935	5.8897350729681	5.351887189418769	5.581099543499083	5.692538568363929	6.047929918091042	5.489834064345362	6.012971397527857	5.664607429774097	5.712897712629536
ENSG00000157978	26119	1	25543606	25568886	1	LDLRAP1	LDLRAP1	low density lipoprotein receptor adaptor protein 1	protein_coding	LDLRAP1@ENSG00000157978	5.068966453812125	5.368223725997481	5.264269204624709	5.024717882329682	5.116804162255034	5.168241926786981	5.716995030392535	5.240441095928758	4.90310248267138	5.0818055159432625	5.38452885980237	4.997408992295921	5.236850214217127	5.205906473076327	5.507942258290572	5.26399157523962	5.429867319823799	5.200304629680242	4.700974652692552	4.853213334195641	5.210186440318687	5.473124110672736	5.233718491243481	4.8834103552969825	5.577754076183639	5.4670587984651124	4.906532407935134	5.344161014547163	5.194249574307887	5.247736497090426	5.32205314055085	5.240536306253343	5.04781831591439	5.5690149597687215	4.784651237441262	5.97546754670192	5.169110276420863	4.692793003987526	5.468112301672774
ENSG00000117643	57134	1	25616791	25786206	1	MAN1C1	MAN1C1	mannosidase alpha class 1C member 1	protein_coding	MAN1C1@ENSG00000117643	3.53029305810175	4.042312027006969	3.8798978370742137	3.3850122287663895	3.860136557673843	2.9724737830730388	3.219363272796195	3.8270995264049366	3.8621202083403916	3.271195978639179	2.7043918129941074	3.762077857937494	3.6947456674772585	4.524554615017436	3.8126103971903125	3.910937638808899	3.9734069348816585	4.397685748725111	3.1104487510447063	4.253709148880454	3.898552966070223	3.570894371465811	3.7177075403279574	3.9788590330283182	3.651101416434485	4.098342208920959	3.7694263355587347	4.679351869167093	4.1713656304653455	3.1841470086821904	4.1341005784198215	4.00985064417197	3.644537995334591	4.400965621785211	3.6904800561660385	4.185658301007469	2.3888275041005937	3.93819118530338	3.7226855853630023
ENSG00000162430	57190	1	25800193	25818221	1	SELENON	SELENON	selenoprotein N	protein_coding	SELENON@ENSG00000162430	5.736857482045144	6.182711515693224	5.597943944233228	5.4783654144329565	5.649014926236683	5.3615985662876735	5.77839203351989	5.953105787443495	6.020712453902618	5.90783919793918	5.866455303685085	5.535815752836255	5.70360414703654	6.3796808281665225	5.835029050658365	6.05193543311064	5.794901301501728	5.952310909964282	5.718811460202943	6.272582672981412	6.222592770005604	5.756840148437096	5.615500404846362	5.773473010023835	5.774665777028735	5.946536208162419	5.925350157835694	6.188634181404028	6.01031602831114	5.5368557958500135	6.2527119609448505	5.701829783513026	5.6570506940851715	6.0087207910515685	5.439360950435728	6.0104678442839266	5.415770738256629	5.476022733082971	5.797949428225615
ENSG00000228172	NA	1	25816749	25820797	-1			novel transcript	lncRNA	@ENSG00000228172	-0.3901578511616872	-1.617844610013765	-0.5545784109525441	-1.1504139949328829	-0.2541076280960699	-1.9726374511348153	-0.1496073234314732	-0.7791598081783505	-0.3931278503889985	-0.9784382822216133	-0.38155447754964683	-0.6133857946781022	-0.5271355275972851	-0.6173980249975702	-0.9570581457286995	-0.9064604784451279	-0.6440737332988764	-2.2123925280890853	-0.870314377310989	-1.7630605275128628	-0.4344086294321463	-0.9113293337119086	-0.18935221300028499	-0.9850359220199002	-1.0674355996010256	-1.82603407460614	-0.7778522466172372	-0.9241607311100066	0.0760585369262854	-0.37145046844988955	-0.9082890222794954	-0.5600379100862557	-0.36803974992018745	-0.8460925035380185	-1.4387489933524686	0.04128539533605734	-0.7286128536515264	-1.2796316928074258	-1.226820536561461
ENSG00000117640	56181	1	25818640	25832942	1	MTFR1L	MTFR1L	mitochondrial fission regulator 1 like	protein_coding	MTFR1L@ENSG00000117640	4.374435781886435	3.8202772355811656	4.145871663321268	4.224664459258293	4.336546013098822	4.3161388182185645	4.190369080238271	4.334005834941831	4.2689283751197085	4.264848213697323	4.305917718809471	4.325731176704601	4.293791070535523	4.568316324013041	4.509388837342184	4.477128792613782	4.431376547802313	4.607990582699918	4.324726551451411	4.572765120707227	4.381634877022715	4.31025231704799	4.658783730569391	4.776813849528468	4.418987388486003	4.305391712297386	4.192089324604579	4.474591977079507	4.4755992032190886	4.172823211888035	4.28856050568664	4.496482641809758	4.3503916232815305	4.571588884476378	4.053464737534012	4.423535029083348	4.216106903970699	4.348146377665214	4.477541633427499
ENSG00000127423	79000	1	25831913	25859458	-1	AUNIP	AUNIP	aurora kinase A and ninein interacting protein	protein_coding	AUNIP@ENSG00000127423	0.8322485576591612	0.22589010964055609	0.9053702999331231	0.2899301581293627	0.381108443983533	-0.18741681593304554	0.598402469425393	0.055398575011898765	0.25351452416826264	1.8562132463319072	0.8269235600207528	0.3555116591329955	0.3819377735108132	-0.698053337963648	0.5006972457652729	1.0901384730379968	0.9913768858914677	-0.5001278953825952	1.495586439848296	-0.16941917108500737	0.48049536751565586	0.26553325174450787	0.6610217788869642	0.6765939140387879	0.379838239517415	-0.13084746347801685	0.7957088968590805	0.3794704775281135	1.1940042377942013	0.5471916497508896	0.5149120828317613	1.0902394876514032	0.5926619913203668	0.1962128140681057	-0.03252697388770154	0.7048031491473221	1.4939839769714838	2.300499915792395	1.0504625542937815
ENSG00000182749	164091	1	25861484	25875708	-1	PAQR7	PAQR7	progestin and adipoQ receptor family member 7	protein_coding	PAQR7@ENSG00000182749	4.6436225679820975	5.215145974505748	5.26178085457898	4.754130878256859	5.182771508913139	5.913373715609717	5.624488520517748	5.294827708955495	4.782518816180568	5.199647691834189	5.423709693476942	5.096689395119961	5.083683778899668	4.925420053207587	5.128500178299276	4.94004987559357	4.9155621130980025	4.996340518334808	4.4290243902906274	4.632979250680777	5.094088418557854	5.193709694361383	4.979743177431994	4.461517477669152	5.609407268231041	5.036994391419076	4.868573391178535	4.777600465908098	5.28996925355306	4.8969266450894935	5.028689558031743	5.263009211176967	5.095914729786869	5.118581670488707	4.317034744335647	5.672111536579324	5.2235348783656725	4.3435044333007	5.254340211823233
ENSG00000117632	3925	1	25884181	25906991	-1	STMN1	STMN1	stathmin 1	protein_coding	STMN1@ENSG00000117632	6.259394751752038	6.0849193472315815	6.832091623451194	6.232281066949765	6.016406658979759	6.853479101408463	6.2315427039633775	6.048445391796213	6.570912413319799	6.9072823491927675	6.069244940531246	6.917193083193646	6.408932216474114	5.51184469913792	6.0203431621307075	6.241636684134592	6.526648671301892	5.834707442686182	6.363983721098712	5.704949928017611	6.229902758570111	6.634397137036817	6.855417629279438	5.447663056149367	6.348152702231356	5.926087250216449	6.049973483832564	6.180594013403413	6.318187223495443	6.9900609839800465	5.47036020931267	6.651343806181079	6.3940332885483375	6.50263558661481	5.7490683603544825	6.674553441332492	6.49564723280133	7.0975649989093235	6.378026470328232
ENSG00000158006	5051	1	25959767	25998117	-1	PAFAH2	PAFAH2	platelet activating factor acetylhydrolase 2	protein_coding	PAFAH2@ENSG00000158006	4.451676286915531	4.297934101164509	4.665918619489906	4.471889017437158	4.648117972131707	5.034937804221109	4.583396345636416	4.884886293512582	4.494357363664668	4.36242019293481	4.993436102415142	4.495433272212728	4.3582232517733654	4.69808107960351	4.706003741948807	4.447764939249035	4.498715141904878	4.406624569677001	4.418667609274469	4.363187102668596	4.579801232484304	4.817432064813299	4.445131858451284	4.575296009057136	4.583857697860103	4.4864215631520565	4.820073350700365	4.3020641578491805	4.5908733405453095	4.401442557417037	4.200898138083756	4.492261584448951	4.831047251810151	4.768501735490116	4.216678069005807	4.471773580819019	4.314666692006726	4.655826826242967	4.381246038908424
ENSG00000175087	149420	1	26111165	26125555	1	PDIK1L	PDIK1L	PDLIM1 interacting kinase 1 like	protein_coding	PDIK1L@ENSG00000175087	4.256051585321606	3.724871010557609	3.968017238260104	4.065706394199505	3.689103811015318	3.562649773921776	4.051598705821815	3.638091065206563	3.7805115372490006	3.4080698596355345	4.100619286840128	3.7560158535164905	4.277889522656208	3.6011136489689943	3.4124475968866994	3.5969973536366573	3.9402517477329146	3.6697901793924044	3.992500861563172	3.344491083372798	3.7400329385288082	3.899430249975619	3.79750580991597	3.2095159932441524	3.840836884660606	3.8604415168974264	3.907612538486721	3.893570231757806	3.4610221483232384	3.8730632529273628	3.6925091544917246	3.463594728327498	4.1049206875205595	3.848711120818227	3.449132648212593	3.7244924282236083	3.7402595925300575	3.638103651511692	4.0132294434687585
ENSG00000197245	79927	1	26159079	26163962	1	FAM110D	FAM110D	family with sequence similarity 110 member D	protein_coding	FAM110D@ENSG00000197245	0.8322485576591612	1.1335392908606987	0.49508504275866383	1.0252430931724035	1.8795112624550019	1.1984765066590506	0.3437168348042021	1.1915517790766994	0.948848869946652	1.0852163614834993	-0.07809994113827795	1.053726179589156	1.4332666860241785	2.0567973411532137	0.19035919877830296	1.9161918665875992	1.019868249556196	1.8170693490422938	1.00779762356259	3.2146291179844533	1.12987020995328	0.41808991338137463	1.0463803131443044	2.4505978407306577	0.09188115830154515	2.280553847016868	1.4338686868267003	1.4914773639458383	1.8341712003886612	0.3664538162249025	1.8754392683521055	2.3117259352378445	0.4632456457724379	1.990880408926087	1.9177276322459644	1.0116458881447157	0.652369189622262	0.8366056794033607	0.899718438232122
ENSG00000142684	51042	1	26169908	26170873	1	ZNF593	ZNF593	zinc finger protein 593	protein_coding	ZNF593@ENSG00000142684	2.06531393176136	2.7727693013586876	1.9236216545485916	1.6284656061788796	2.804123505990956	2.9194259218162295	3.174391022378576	3.1508223555687236	2.341355195294596	2.5577968321398217	3.1345461936253045	3.1906328450498553	2.212741531024017	2.8282890490416377	2.6017767446137308	2.860825153469174	2.573692220699223	2.5801422269900978	2.5610806603407528	2.9789711796106566	2.494913864929913	2.9161698766526865	3.3453498673099378	3.6130056311268035	2.596738560573167	2.668545162175652	2.5325519086680046	2.2963962416486967	2.389572046596442	2.979065295129507	2.5314055073318222	3.0693503247866394	2.284539233709526	2.6761149622875964	3.125982418123214	3.101498994938479	3.19842034718202	2.411111502672426	3.0298867217339347
ENSG00000142675	10256	1	26177484	26189884	1	CNKSR1	CNKSR1	connector enhancer of kinase suppressor of Ras 1	protein_coding	CNKSR1@ENSG00000142675	3.6306627124751247	3.4101687838396404	3.1740932298881317	3.5936417162043455	3.6629272540768514	4.016100917878073	4.241097979732322	3.797268082443473	3.1608333194941394	4.064024177575238	4.216710408731539	4.201870006642584	3.599869433371353	3.6949097492693794	3.9096892219125623	3.5969973536366573	3.7060963370655866	3.695547470228298	2.8269364200033906	3.2254592468334664	3.690796940251208	3.7777815768968934	3.5048764173003844	3.6080396559498795	4.158681642340451	3.902916692829049	3.722529372614521	3.9254112588404855	3.3778548579975465	3.5518099191001653	3.6117228330784044	3.3468847866915716	3.750043216011853	3.776088567938095	3.4111059764331126	4.1051914058677985	3.303217735601922	3.1136268149791158	4.105099955374737
ENSG00000130695	64793	1	26234200	26278808	1	CEP85	CEP85	centrosomal protein 85	protein_coding	CEP85@ENSG00000130695	3.5264381549139654	4.206711273940904	3.743873326001809	3.7368350768225063	3.253299375702141	3.2030339403952035	3.901992092242259	3.852187383791158	3.623748536125267	3.7831150356579317	3.843230715603202	3.0687666749636775	3.5913167020485037	3.084839280117084	4.01816826412634	3.948694293159092	3.6795541436122394	3.4101587467986403	3.7783484779273575	3.3494501024276215	3.6477817088509785	4.141503676075672	3.2551222590041022	3.358883139121051	4.029446275770053	3.676808665329416	3.6018564281982894	4.042959456378492	3.4494306320330312	3.607177742437231	3.3918349241456656	3.480740736596046	4.023089191473063	3.653059825065448	3.0989000212895292	4.185658301007469	3.68702478474287	3.5682053916066194	4.031473360275824
ENSG00000142669	83442	1	26280086	26281522	1	SH3BGRL3	SH3BGRL3	SH3 domain binding glutamate rich protein like 3	protein_coding	SH3BGRL3@ENSG00000142669	7.405660221373929	8.362992349721795	7.811703507406955	7.553544879591123	8.254306505176721	8.262717984535737	7.893806591543682	8.170625989129027	8.09168441685688	8.131994230799899	7.830216424904437	8.42426430790266	7.5652173345869045	7.599565017295131	8.01129332427786	7.9702222182847935	7.790150164994815	7.422378317248441	7.930749054261504	7.669879542273374	7.5039314485297615	7.951033807119913	8.489993347756371	7.916898172208627	7.873453683842107	8.058068751543134	7.6683640298471625	8.114817533891575	7.884750063895308	8.056376197906115	7.782270828727043	8.00234483149444	7.556554926769922	7.550394614222023	8.095318945535242	8.244087234127566	8.338787025543242	7.883905886382702	7.926906864422135
ENSG00000158062	91544	1	26281328	26318363	-1	UBXN11	UBXN11	UBX domain protein 11	protein_coding	UBXN11@ENSG00000158062	1.908282992861077	2.2766510479417583	1.3793842058287384	2.1079963576635454	1.366192004473835	1.6530825204632553	2.495310741725699	1.619356347215132	1.573446952861465	1.7448213556353136	2.526848553656883	2.230441605308308	2.2674512656170114	2.5686944667734277	2.573610476743055	2.397800628916642	2.6576814949724388	2.6645396466545583	2.1117392200966263	2.900052390486113	3.1780798820380287	1.8719066524842483	2.326016722384895	3.3881458049068662	2.7727230111409256	1.6244458290731356	2.014827169264538	2.8250770162197276	2.1950608676918715	1.74583138126509	2.716060110395489	1.7857645548538577	1.5301472198278938	1.8564504787175495	1.6268033984508508	2.1298952864046137	2.472108968459575	1.1232679835950097	1.945654234451835
ENSG00000169442	1043	1	26317958	26320523	1	CD52	CD52	CD52 molecule	protein_coding	CD52@ENSG00000169442	3.5456104855873583	3.6367532301340098	3.8270168742468966	3.1803612553148457	3.5883920394245448	4.244619469946159	3.180902098592392	4.1506775946963055	3.721181286756981	4.435988644129943	3.3982114363890017	4.509915007945193	3.4231950584309314	3.0420247127234865	3.6602354282398997	3.57905317351519	4.214337785571277	2.953926553186441	3.770225188072934	3.26798461765918	3.253053581669571	3.015194783197579	4.137652148846333	3.1492600122502323	2.9878068565285427	2.5569039724757405	4.108573939162692	5.51665765079025	3.3469507791829995	4.140347314925146	3.2273880807413096	3.779844788427043	3.8526692257595787	2.8746711998758783	2.837352846245305	3.5504480518784627	4.180781688477587	5.683096764165103	2.579069406912203
ENSG00000176092	55057	1	26321698	26360080	-1	CRYBG2	CRYBG2	crystallin beta-gamma domain containing 2	protein_coding	CRYBG2@ENSG00000176092	6.7531337000728096	7.152226985739353	6.768657948225248	6.696930843140791	7.398720619505579	7.574091817634173	8.303565861921234	7.2612219224085575	6.160031944426556	7.438407289366799	6.77739797236886	6.916513845068425	7.078683582604165	6.478176633614386	7.28813992620861	7.4556121981972066	7.158586263577362	7.122495193504727	7.210270123461365	6.632332784685492	6.924093411205788	7.348229896917475	6.323726765687515	6.707669757137583	7.445496297300422	7.060447800738152	6.826755184476693	6.474651107030093	7.235847307758999	7.66165545107686	7.019485366460265	7.169050525069718	7.232556768665421	7.005125371163068	7.868068345012389	6.736838358307061	7.667336847002589	6.660605107773408	7.419175132528167
ENSG00000176083	257101	1	26361634	26374522	-1	ZNF683	ZNF683	zinc finger protein 683	protein_coding	ZNF683@ENSG00000176083	0.8070478186782774	-0.10710683831355416	1.224439517488902	0.42705824373852397	0.17428293127193947	1.0874333095557176	-0.6998358322321108	1.5596854628765955	1.276485514357171	0.8896029565130291	-0.19194172448661853	2.331736655199656	1.646425483892661	-0.2704582530634306	2.2685704644256077	0.9850420756543286	0.7059432666443964	0.09397554223130021	1.0351737332236088	0.3492833040506259	1.4901236924670929	0.03324447213710861	1.1357840226397447	0.0728431454805142	0.037760947577067584	-0.5636807156696333	0.19409375069638468	1.4531567027577417	0.0760585369262854	0.4894254637444602	0.8064802698514645	0.18891425402704626	0.7114187549810278	0.039569927713022965	-0.22441432502844505	1.4114386251620747	0.5538565855940709	2.7705402832705146	0.3980473881145496
ENSG00000117682	79947	1	26432282	26471306	1	DHDDS	DHDDS	dehydrodolichyl diphosphate synthase subunit	protein_coding	DHDDS@ENSG00000117682	4.928511524405968	5.229121021821455	5.155876806554226	4.892801896332083	5.335589126171486	5.2239947816186	5.268752174709635	5.086861134311241	5.041582371102475	5.1029334305969245	5.228708753203334	5.211891655080927	4.834717089260123	5.293255888148724	5.005631510034866	5.220281732322508	4.890708471173822	4.981460927042897	5.407973351161919	5.141791647323613	5.034615506265038	4.882268455750902	4.967618362856774	4.913911745233774	5.100204684636335	5.030042875696875	5.241967717416311	5.174939383226144	4.896394053234501	4.436256629662455	4.922062525422639	4.823219934077701	4.982401929280335	4.85625114897036	5.077788582826127	4.965567920368943	5.030975903405149	5.1057343621454665	5.399534318691443
ENSG00000198830	3151	1	26472440	26476642	1	HMGN2	HMGN2	high mobility group nucleosomal binding domain 2	protein_coding	HMGN2@ENSG00000198830	5.624140379128927	5.913778151491463	5.99697220062301	5.592113237629683	6.060939307884939	6.04674048911991	6.16823451601579	6.207572426941271	6.030249815406294	6.0163231191235855	5.941772407201154	6.222383011771913	6.030609010062119	5.845515774166493	6.0998474907740166	5.8510115658708	6.262514095991288	5.489323193823098	5.6351819199527595	5.829075586076738	6.1452732853381224	6.091613551069374	5.662642083693061	6.074623079490192	5.854128292033124	5.946536208162419	5.827436455788519	5.7607354205091434	5.9834405971901585	6.188298474246905	5.644139231771844	6.257690489584939	5.717425053907568	6.0087207910515685	5.524512885557685	6.345024319739931	6.233215487181626	6.429368102589774	5.755593032865821
ENSG00000117676	6195	1	26529761	26575030	1	RPS6KA1	RPS6KA1	ribosomal protein S6 kinase A1	protein_coding	RPS6KA1@ENSG00000117676	4.858176936853665	4.284612997350018	4.438045293817357	4.019460625729689	4.747995636442375	4.625290148989757	4.946470989590856	4.980899902459029	4.537034810667451	5.319736027432476	4.824397654767552	4.640692692054415	4.368270514492618	4.568316324013041	4.6731972472348655	4.930646587107726	4.782626550480275	4.803396882345961	5.050331588670994	4.750109982262487	5.019356148047645	4.573884191386708	4.473990988631886	5.04646506923372	4.985162050611219	4.6787020032660545	5.112839206875918	5.250903303155317	4.611823171994102	4.85751230125828	4.302666682807156	4.208179546619638	4.686304207892315	4.691614672399957	4.046394224019871	4.837147046562697	4.638873715601496	5.032641805153681	4.656684531255973
ENSG00000117713	8289	1	26693236	26782104	1	ARID1A	ARID1A	AT-rich interaction domain 1A	protein_coding	ARID1A@ENSG00000117713	6.18798170598176	6.366742503067772	6.154160564316313	6.0940822717599765	6.065942320980296	5.662092240408673	6.394474920835178	6.415422036035845	6.267622714114598	6.294382951688102	6.581261789579824	5.562111359758571	6.2005018750844085	6.349273101993081	6.662929211653818	6.28839953846517	6.068179526468715	6.445220952683407	6.466206760877759	6.321983357107714	6.643206130703089	6.450523838638343	5.449605127254318	5.496849848924798	6.651595596108881	6.452737505939475	6.435763681122819	6.547506417030355	6.179482144396291	5.677680519390474	6.175179717400828	5.685284627942426	6.437755427180295	6.181513340239236	5.932827952364352	6.102557820443209	5.812741120613699	6.033656956942753	6.421331489149668
ENSG00000060642	55650	1	26787054	26800659	1	PIGV	PIGV	phosphatidylinositol glycan anchor biosynthesis class V	protein_coding	PIGV@ENSG00000060642	3.549414565941219	2.9519839072103538	3.7580676119458176	3.4292216406005105	3.48011860687059	3.7260280295044645	3.86203408574173	3.3693166068757923	3.7412303664108877	3.474422748882205	3.633641177047467	3.3195381686841845	3.437580614534425	3.6011136489689943	3.828588714747055	3.672275326999899	3.827919387021239	3.860769008921105	3.36897104103445	3.3345216130714848	3.586977854358894	3.6500681528024366	3.6884554137444368	3.7944429843327576	3.8874847778745143	3.7292524579258526	3.5490765162795417	3.9668014402512592	3.3344013743586594	3.4494887021076437	3.1358057187139345	3.716119114112234	3.782057108532335	3.503636683393942	2.837352846245305	3.9575692001933644	2.9172849465321335	3.675520876348318	3.5520470479633977
ENSG00000204160	84243	1	26826688	26857604	1	ZDHHC18	ZDHHC18	zinc finger DHHC-type palmitoyltransferase 18	protein_coding	ZDHHC18@ENSG00000204160	4.772892938504717	5.082877212599207	4.71039487057469	4.92596489819842	5.499872856846025	4.372486190681437	4.754665236313718	4.733343048631628	4.596940769383339	4.693374091910226	4.928518260860787	4.825713266276226	4.626555533886764	4.6170540829261615	5.125269660753808	4.9678975042923215	4.829654814726214	4.975465852931104	4.979875225929087	5.075998796058044	4.795802038859141	4.946408604985801	4.6663052788038115	4.774599483680613	5.068501706057399	4.65404564463505	4.8264238027866835	4.756119779909817	4.680363730339226	4.553649986992531	4.823322418281366	4.689504129153864	4.703122791300455	4.6481907559119735	5.410740209663451	5.1070340735067195	4.86285255104242	4.510173397407273	5.0186123019584645
ENSG00000175793	2810	1	26863149	26864456	1	SFN	SFN	stratifin	protein_coding	SFN@ENSG00000175793	9.929413293257507	10.947293061696662	9.757887161630311	10.222780576748535	10.833673880973087	10.194827969190818	10.76912621681395	10.561629669321182	10.134624115854388	10.451911887012736	10.030140974460842	10.717235643433375	9.927760068686759	10.045282098662629	11.065650255361811	10.997291248970026	10.098077509702128	10.411001609191425	10.79931729339671	10.288309546026946	9.873320386054026	10.75263076009595	11.10687142565604	10.53673820771314	10.334125975906185	10.920676663572062	9.945691446024814	10.174096997972944	10.302424165244627	10.769236990092637	10.37844853097771	10.238423262431338	10.562049263094442	10.18439730260897	11.615806910366805	10.736307551711722	11.057448744907726	9.663393272996826	10.568788328797899
ENSG00000142751	54707	1	26876132	26890283	-1	GPN2	GPN2	GPN-loop GTPase 2	protein_coding	GPN2@ENSG00000142751	4.024219722173648	4.026394327890281	3.5936758580411836	3.8790933938223424	4.093626212237117	3.7073718948894117	4.079744536262871	4.264068047918343	4.138945130204493	3.8614978429580065	4.344711999558314	4.179396975230546	3.989783226117916	4.259471242002178	4.089524833579699	4.280186592537899	3.8909743099079193	4.10548083282916	4.050668044671651	4.333461404302786	4.106356228805612	4.306998581950951	4.317194402379523	4.162814385685612	4.223754246312068	4.137677586467339	3.934317729758497	4.241518807755861	3.9670429791868074	4.135647642661885	3.890212491661907	4.027460061333969	3.9882272082516637	3.877923772259722	3.812192814190628	4.300094660305852	4.118956658562206	3.7405195349267015	4.147537287788212
ENSG00000198746	63906	1	26890488	26900467	-1	GPATCH3	GPATCH3	G-patch domain containing 3	protein_coding	GPATCH3@ENSG00000198746	2.4783584919825357	3.091113904715843	2.531241928002963	2.8553355658643884	3.015417316748044	3.370494743495013	3.2130238605717394	2.9485577613493814	2.6549299928383285	2.9723499440624965	3.175293336768493	3.1995942625193474	2.540533181302904	3.010645782382845	3.231993294478945	3.372324722272228	2.9592724188288977	3.179287913751089	2.9614459138985887	2.8308197893293205	2.9264973182922365	3.373510849666064	3.29448415585676	3.2029438257479184	3.1496528038851777	3.207577805330549	2.570878649938073	3.0080300588957196	2.9707936259855274	3.379659015904391	2.90872084731155	2.621006871837587	2.948338338895785	3.0180247363852457	2.992557010666388	3.1300716746896113	2.9944351275687664	2.6703085429122764	2.7866497156987684
ENSG00000090273	10726	1	26900238	26946871	1	NUDC	NUDC	nuclear distribution C, dynein complex regulator	protein_coding	NUDC@ENSG00000090273	5.195739122882791	5.731071294977501	5.711708342697605	5.082956887013797	5.616989756379191	5.960088732307453	5.846526749342541	5.861351303184073	5.290908485805513	5.945214310718892	5.65223931605526	6.135159922868211	5.3950958129688456	5.873694448080322	5.678533172056022	6.061660045151454	5.637178251618878	5.624760917372748	5.80682038936184	5.935963924039898	5.5730676387645435	5.768715257621334	6.152208114866262	6.021456041008563	5.65842662361046	5.739467344394597	5.46999549128122	5.762695204393352	5.783301567885898	5.962778202893018	5.629291297094084	6.159955326592777	5.505042878299861	5.82143092313038	5.666163495300966	5.925402842087266	5.982522980350818	5.946040631097258	5.578732190891863
ENSG00000175707	126695	1	26949562	26960468	-1	KDF1	KDF1	keratinocyte differentiation factor 1	protein_coding	KDF1@ENSG00000175707	3.363132218133464	4.078784250898348	3.772123603687581	3.5642065604555406	4.00262596754777	4.348606280456535	4.316954822093641	4.120020151569245	3.35548906364757	3.5755519506489155	4.121621386317699	3.8155192900981523	3.666525063581383	3.6011136489689943	3.863905748645676	4.047701841786799	3.883241519343149	3.6734980669542345	3.5122331221241523	3.3691174584924335	3.5703211703659146	4.141503676075672	3.8988894307015243	3.588003032999207	3.8209461265446825	3.906716774588232	3.586972450752029	3.533859466557125	3.690059173983994	3.987028848128105	3.6117228330784044	3.779844788427043	3.8909205789044288	3.8249074901864804	3.6207909742999917	4.334263097990876	4.0023906589380704	3.278337426146199	3.6654245059936814
ENSG00000253368	388610	1	26993692	27000886	1	TRNP1	TRNP1	TMF1 regulated nuclear protein 1	protein_coding	TRNP1@ENSG00000253368	2.585986414039708	1.978773751661017	2.815389280952624	1.4251795861088614	2.639372114774759	5.463320555833223	2.2324349099721443	1.731768307169149	2.2322532073995878	3.9394590521691817	3.4418067401576318	3.1634096847229287	2.4297618271241253	2.6605148982599194	2.0678152163957972	3.1873003876531083	2.6667188228392704	2.45646936874097	1.6092422752949869	2.6006331599782166	2.3560488679921687	2.613116558186765	2.919707134629627	3.329014618955108	2.509954253793863	2.1583723965829438	3.275034550433715	3.538442359147007	2.4372988051607543	3.3062767333315164	2.471618255318592	3.5473568872403183	1.9561008738611805	3.0180247363852457	2.877747065388151	3.0274889447534967	2.7493822152820324	3.0466661578588634	3.0891493511371455
ENSG00000158246	115572	1	27005020	27012850	-1	TENT5B	TENT5B	terminal nucleotidyltransferase 5B	protein_coding	TENT5B@ENSG00000158246	6.746935214858151	7.635398149377853	6.811822550422363	6.84858998222542	7.275101937967794	7.324594383169145	7.008537330477221	7.288282600704388	6.9732025558765685	7.049263574163018	6.159776908610004	7.374804218994027	6.89932777861933	6.719503076012197	7.89660278989081	6.83364783096304	6.82238743383448	6.348803247254877	6.919361790888364	6.452738391678667	6.329771673936766	7.380705041802694	7.26097497149904	6.550241164360425	6.860397443576391	7.445196617585929	6.388799227595901	6.736858269029465	6.940652479550418	7.1033095143951694	7.145708582659126	6.648501589328867	6.846865339543249	6.382417862134995	7.063296801135689	7.238352240436765	7.307390482455873	6.253722482293503	7.310070374222725
ENSG00000090020	6548	1	27098809	27166981	-1	SLC9A1	SLC9A1	solute carrier family 9 member A1	protein_coding	SLC9A1@ENSG00000090020	4.045925010644488	3.9212865273774034	4.113116462035351	3.477389780236386	4.10339193578081	4.299626909745059	4.752481239979554	4.0922111799408185	4.087667239554272	4.446198739369314	4.492534575737576	4.241459827632596	3.8426044578540255	4.533413796345798	4.025118229978988	4.8826882268869305	3.871564059700721	4.6021661191214	4.545453754918516	4.602147911869818	4.608637219890281	3.8600095143793167	3.79750580991597	4.035440157619929	4.501278942148448	4.185384987368975	4.863950456423115	4.587251957904385	4.150040629516223	3.7977180699461712	4.109347039163511	3.9618135045393053	4.538849586172255	4.122097662864933	4.210365518707608	4.057642815420016	3.865338875603955	3.894431097288161	4.6527613643532275
ENSG00000142784	23038	1	27234632	27308636	1	WDTC1	WDTC1	WD and tetratricopeptide repeats 1	protein_coding	WDTC1@ENSG00000142784	5.071614209722688	5.43002706113762	5.187685883250982	4.927892125048313	5.221399454139668	5.537367852475	5.714753211793696	5.697981440168248	5.140511069438329	5.1536593228131595	5.66762154997179	5.233867963515094	5.155062522664458	5.608284714707889	5.804048728684861	5.78731733790574	5.578530609423267	5.771238837706442	5.396144690682642	5.4724334483585535	5.484720004253163	5.748469027243692	5.114146927096406	5.2922610404885475	5.5848483795081645	5.578457170249915	5.362668454455193	5.824042691796977	5.206352444735929	4.910746249378034	5.221691351839035	5.16033510721876	5.401387578605043	5.664312630101614	5.145526143974599	5.652548856767585	4.979720322049792	4.818538078927552	5.320131335170562
ENSG00000186501	84065	1	27322145	27336400	1	TMEM222	TMEM222	transmembrane protein 222	protein_coding	TMEM222@ENSG00000186501	4.536536194675417	4.956974722544757	4.167302471119718	4.482418030390124	5.082653750957964	4.952841731856105	5.010013397173944	4.822784619733548	4.3007995580200715	4.397044039363192	4.919980151829029	4.93169995779744	4.427127583876663	4.806206970412469	4.855806651333989	4.902063296129704	4.631578711770162	4.666838672549975	4.51903445711968	4.733135211876244	4.792215287337539	4.9484982660951795	4.955390783659578	4.831096391447484	4.8325949032634865	4.802166639330672	4.739923099805075	4.804484939858581	4.889976587647179	4.675218210754391	4.9402229025410485	4.778855794808992	4.788903350884467	4.780927102180793	4.690279152345283	4.9793741905616695	4.85941940612845	3.894431097288161	4.76059173573745
ENSG00000142765	84958	1	27342020	27353937	1	SYTL1	SYTL1	synaptotagmin like 1	protein_coding	SYTL1@ENSG00000142765	5.7376912895476355	6.349786962624673	5.661621322710604	6.179873895728481	6.387005612278598	6.392587385869288	6.6909580955648895	6.747826140746346	5.801137382853322	5.789527575508961	6.838023188291255	6.142149229469263	6.41621438469774	6.089545240641583	6.922695322434761	6.406726732917365	6.712675327975501	6.1588545414721905	6.001548702355593	5.761852499309918	6.594613304918019	6.709017500000598	6.274541765635488	5.868935777438425	6.46233790297112	6.302909567852224	5.821885245971609	5.9592152150833835	6.0824454211310215	6.433928909964632	6.25634039722931	6.251460072458262	5.9465650387126985	5.886120898108284	5.666163495300966	6.936579713180165	6.608849439628561	4.281759322727792	6.31550127059147
ENSG00000142733	9064	1	27355184	27366961	-1	MAP3K6	MAP3K6	mitogen-activated protein kinase kinase kinase 6	protein_coding	MAP3K6@ENSG00000142733	5.231696013204004	5.604558990205114	5.038674282122097	5.320078342926965	5.420068160311399	6.368051094918005	6.227617162871632	6.205951460221511	5.251844662921321	5.947911432268609	5.9808821782725605	5.598138144730675	5.568515622346262	5.857029819966805	6.132393919196993	5.981963461447713	5.893465475430283	5.632401375701921	5.551153479462225	5.639650574997422	5.9958029894306115	5.9857086882341655	5.37964625606356	5.018667197015851	5.940545299391011	5.906293634432014	5.459819293195585	5.617562990856016	5.5372320089389415	5.701726579331188	5.746299709439015	4.7684212345053965	5.719788257984884	5.206413289556284	5.246154499683068	6.200953103544377	5.895526151052946	5.1542513944052	5.6814709145157165
ENSG00000174950	388611	1	27379176	27383333	-1	CD164L2	CD164L2	CD164 molecule like 2	protein_coding	CD164L2@ENSG00000174950	1.2425969586231462	2.221793771959133	1.3039909849494984	1.789756132909325	1.4904728602831143	2.3585544649431585	2.2324349099721443	1.5596854628765955	1.2012850086961901	1.8252548379170828	1.8932060826781671	2.8809903862743935	1.902934131079685	1.994002499318771	2.4133319362056738	1.9161918665875992	2.1002761396216716	1.7484143857959789	1.8747014781085614	1.7686771495098499	2.3753548258104185	2.1145486575257144	1.8503133076154321	1.1833712184146443	2.058551876786532	2.497667114102515	1.3481942019257256	2.099571133404047	2.2891036242855645	1.818007559522149	2.337979289227549	1.640751407938777	2.3951300804787703	0.9788131342967804	0.4684120866247556	2.0120287704249757	2.407754398169626	1.033896520760147	2.403422634677948
ENSG00000158195	10163	1	27404230	27490167	-1	WASF2	WASF2	WASP family member 2	protein_coding	WASF2@ENSG00000158195	7.805816570647059	8.147510951448535	8.372610776128502	8.114267047800196	8.007857275506753	8.334127455719761	8.202392039859896	8.220248425684122	7.887952745847843	8.202391034379062	8.045876804693702	7.625631514125461	7.86883054416453	7.855225650546738	8.31228160349541	7.904496459519476	7.883709557044033	8.05559277788186	8.185438414231788	7.834994404385623	8.055298273173868	8.325517357235128	7.714418612924496	7.512863531435887	8.113118171308553	8.015809740480123	7.81807365908998	7.8231271467787975	8.324393450232835	8.093807242925289	8.02316118649734	7.781020937098649	8.10571532983589	8.130443927612568	8.322655303565112	7.9469117569494685	8.04763413871489	7.940331166997723	8.051888162140761
ENSG00000126705	27245	1	27534035	27604431	-1	AHDC1	AHDC1	AT-hook DNA binding motif containing 1	protein_coding	AHDC1@ENSG00000126705	5.533898908344349	5.860905105557129	5.6445316276562405	5.630488681314196	5.957053200558343	5.323312289550264	5.859775892333378	6.05296075151331	5.457712181482786	5.755036104259447	5.904172475149022	5.326774233634942	5.778974703121112	5.9567188757394005	6.705192254969581	5.391128260482498	5.672377710052255	5.748568036806004	5.726179142821238	5.937611378221958	6.288996401949871	6.371738692883889	4.67627339639238	4.9749755417038735	5.995704354436872	6.01238505667379	5.694888820165245	5.176410319840025	6.2337049968149385	5.573805871848592	6.095045227713136	5.318898311460819	5.26564453364879	5.769377696898647	5.785619043819361	5.853330125960043	6.13512155491852	4.534814692515132	6.3606946187715385
ENSG00000000938	2268	1	27612064	27635185	-1	FGR	FGR	FGR proto-oncogene, Src family tyrosine kinase	protein_coding	FGR@ENSG00000000938	2.3358574034893027	1.9110362493621447	1.4156530294989484	1.1091669506128705	1.6851182147149468	1.2680244308749753	1.5574379411711223	2.3982383661530084	1.768408858700326	2.7180575715841133	2.216923154009125	2.6123524221855003	1.889044024636984	2.262606026883017	2.1206831353331705	2.284256010642522	2.203242775947698	3.2305274880299875	2.443404958941361	3.7750629305839234	2.5383827757177544	1.2948214192041112	1.9021981885553367	3.1763516066925623	2.272844700895138	1.893165314695164	2.7215792810664774	3.900706994978771	2.401652570693115	1.720947303008869	2.1906855288275477	2.1280471407225687	1.7309410008207917	2.113844951511226	1.9177276322459644	1.7241419357309922	2.034267835367347	2.5302756566126674	1.1428633008011224
ENSG00000126709	2537	1	27666064	27672212	-1	IFI6	IFI6	interferon alpha inducible protein 6	protein_coding	IFI6@ENSG00000126709	4.702889924765504	3.2908745786681655	3.750987925620498	2.6371039610964706	3.9656266217562957	4.968594820010187	6.2641022379310645	3.9941896969364614	4.709769920418625	4.202971787510217	3.6294577367669936	7.4934165680096045	4.603349242514567	5.945976444900947	4.595952431190987	4.077830793076548	3.4317420381798085	4.340527200228408	5.086765191309414	5.994118159318325	4.537580711416552	4.096983599348113	4.108500360269194	4.656907501166231	3.468822042544784	5.780430429779561	4.956604370028917	8.244238078468891	3.8962316457672825	3.711919493233323	4.154985019076742	5.674148161905122	3.0343942556418044	3.818894705660631	4.483335699879627	6.753577323283481	2.2383597848093344	7.9838598682512645	4.169670243050373
ENSG00000009780	199870	1	27725961	27763116	1	FAM76A	FAM76A	family with sequence similarity 76 member A	protein_coding	FAM76A@ENSG00000009780	3.3236938567003733	3.368686930679026	3.3342459377166414	3.1141971203749064	3.1721071250113346	3.378378522217132	3.375108808071802	3.229518959436092	3.35548906364757	3.0613887614995887	3.1521503608459494	3.3195381686841845	3.318267594161971	3.183815656119039	3.1195998448102236	3.2262523490604282	3.421100207956585	3.087773159562395	2.954293244277638	3.136452588435372	2.879945757447247	3.115316902482009	3.4005087420825757	3.2355092994975085	3.070998187852373	3.2259447416478095	2.9481310343828797	3.014623729618356	3.0800676804656373	3.322909510355157	3.2853647679396043	3.446242491344997	3.0644568865273425	3.049177083594114	3.0071972032417373	3.496604889044453	3.8446523189545077	3.682889262254386	3.1954526291944285
ENSG00000117758	23673	1	27773219	27824443	1	STX12	STX12	syntaxin 12	protein_coding	STX12@ENSG00000117758	5.792486364146653	6.156137495051042	6.078413307930472	6.054055262081376	5.853806310313643	6.3156385124987295	5.833154802790575	5.784151925370796	5.788347137299508	5.545455316027274	5.870005770940469	5.961652922251092	5.890364031398693	5.699664134390513	5.996672733860787	5.418295255506818	5.845522475973149	5.6930242716226385	5.886013701532146	5.7213014779591935	5.695245291349193	5.944423994952571	5.824896701078835	5.927911821517854	5.739071864317792	5.738401561839982	5.9669015054002745	5.8146274348700455	5.695256007043881	5.940047135621835	6.018292291845468	5.800721243790518	6.408755053141324	5.987434619212662	6.122103577249933	5.76499511318519	5.852138709290486	6.396132359118258	5.710068852015744
ENSG00000117751	5511	1	27830782	27851676	1	PPP1R8	PPP1R8	protein phosphatase 1 regulatory subunit 8	protein_coding	PPP1R8@ENSG00000117751	5.3311725311720775	5.483473161928903	5.26178085457898	5.2524809116868125	5.102267143670136	5.507125139873014	5.325683852107376	5.27176974851124	5.277241709759798	5.290283826078023	5.249302189507676	5.0379446194794735	5.26804144183156	5.134920754012505	5.269787869803022	5.392841267801598	5.293575934910175	5.111522970351498	5.193890563451522	5.219687056769402	5.1257827701997325	5.359930892242961	5.396326293285073	5.477920408612602	5.177324377509653	5.253890775788915	5.183802337689581	5.155679466331841	5.23025778386022	5.155567283133664	5.135000251513029	5.404497251986544	5.321172267159969	5.2315265749402755	5.341664056834906	5.2375011249787065	5.484241499712212	5.430786433965155	5.155218274681704
ENSG00000130775	9473	1	27872543	27886685	1	THEMIS2	THEMIS2	thymocyte selection associated family member 2	protein_coding	THEMIS2@ENSG00000130775	3.1838559543578304	1.3872530634047437	3.6403993598638658	1.8560330038702955	3.8543648946238447	3.768643123478054	2.963995072953693	2.8606309983091456	3.630930498200889	3.376384878355894	3.7069400457015305	4.617475881485379	2.76246127501138	2.6845748321883773	2.4026977892553716	3.344269521925065	3.0027439355299492	3.6435646560596875	3.7538400892418378	3.388520303704299	3.353820930066794	1.7039550038246984	2.4932291049955726	2.998028708097648	3.22424002704921	2.7039182381117817	4.282626714124006	4.716225234155301	2.8959067759748205	2.9685329416062154	2.282119627943373	3.0693503247866394	3.688635741259939	2.332195307479232	2.778830725459206	2.981189117180077	2.5076338812059507	3.733440396205595	4.028448683838916
ENSG00000117748	6118	1	27891524	27914746	-1	RPA2	RPA2	replication protein A2	protein_coding	RPA2@ENSG00000117748	5.335585290885847	5.182001247069173	5.671028847015676	5.081226177741768	5.182771508913139	5.507125139873014	5.429124207550724	5.410534481612342	5.170393046447033	5.437005588156717	5.418869887085398	5.211891655080927	5.32202378260748	5.207291161118217	5.226726546039463	5.286281621680014	5.399017485246796	5.121058437432948	5.035157619467139	5.056419656046096	5.0735506140319035	5.191946863345341	5.427644227113492	5.366182965963911	5.152073107611998	5.287798260025525	5.108937290513131	5.444019458556638	5.057774226079109	5.429594802807849	5.009706120670757	5.575847762357654	5.28811273521223	5.478463291638327	4.902889471702197	5.517133442333206	5.08929258924685	5.446023345374724	5.032266025672219
ENSG00000130768	27293	1	27935000	27959157	1	SMPDL3B	SMPDL3B	sphingomyelin phosphodiesterase acid like 3B	protein_coding	SMPDL3B@ENSG00000130768	0.928867427378223	-0.9810532704788204	-0.08041967919703738	-0.2929691774201347	-0.06723619130497152	0.7412141574447854	1.1159778338853792	0.26918203958558706	0.9941093743211711	-0.10425332610371196	1.043631220946031	0.8411195435318204	-0.7699633197872697	1.8735875161248063	0.41862661858875544	0.7908400951380479	0.5967004369550868	1.4355576550725366	0.7009949666837884	1.5958314814325139	2.005804233434046	0.09491599123206546	-1.0562349554212216	1.6378198060897184	1.0607294685608954	-0.48191344395495633	2.3506543895086627	-0.21986009591147307	0.7021605898622761	0.0034815156925165464	0.47117298039093825	0.4198011629080596	0.2703783261064697	1.1798563203357828	0.6658707302651693	0.8492832818189959	0.21011102817743568	1.1232679835950097	0.23967736965679753
ENSG00000158156	55113	1	27959588	27968093	1	XKR8	XKR8	XK related 8	protein_coding	XKR8@ENSG00000158156	2.4378874387486196	2.694347415616199	2.2790100874220514	2.498738925697139	3.0050353395091207	3.120830707150989	2.6995645119432212	2.5180392558950455	2.5826920241461835	2.278103972705522	2.998434614337247	2.247825752792553	2.3201618827462798	2.4237526986120286	2.69188051231187	2.7259928994688294	2.6756998913290344	2.595859012375585	2.3807603093464147	2.865851345131248	2.796472689900343	2.7439974413342987	2.504462823758805	2.713602201545086	2.722144378888373	2.5665445572556553	2.912757682005807	2.755925173390523	2.4255143178365905	2.453105096430194	2.673271473150546	2.525095999430234	2.3098579774501165	3.007489321918195	2.14655160490658	2.647400822121592	2.778758333743372	2.1384467312590414	2.6437478330921995
ENSG00000158161	2140	1	27970344	28088637	-1	EYA3	EYA3	EYA transcriptional coactivator and phosphatase 3	protein_coding	EYA3@ENSG00000158161	5.01633950248816	4.992912190571109	5.234121937138638	5.082956887013797	4.904206755598553	4.9633628797362475	5.10722205423732	4.920903370440109	5.030763013260388	4.95526305412667	5.31849932803228	4.377980763545948	4.982662708088881	4.835156220258506	5.060784030441068	5.243252012584175	4.755351155942604	5.169126535019338	5.1678456815555585	4.931360663059335	5.019356148047645	5.057068604495872	4.4910333722572275	4.785637480728568	5.254984282050405	5.1535182976228215	4.955156202312013	5.006540516191589	4.902783098715249	4.967384995477544	4.68418425042235	4.6821110883551915	5.135395615911679	4.820586012610241	4.820322372304828	4.879835020618489	4.845604540844176	5.066837535977599	5.228214962487944
ENSG00000169403	5724	1	28147166	28193936	-1	PTAFR	PTAFR	platelet activating factor receptor	protein_coding	PTAFR@ENSG00000169403	3.3058135730777525	2.8711114664584376	2.7170940951398324	2.3456821744469303	3.5388737359530444	0.2847599684056321	4.051598705821815	2.3637617904616754	3.80611710749367	4.060705390624136	4.680173161183074	3.803813320282982	2.410443922013979	2.978569150212686	2.73490636041238	3.837364912076168	3.4157497106322476	4.138049409389559	4.087093257846052	4.837415780015066	4.616771308253091	2.9415705739208593	2.1512176807895567	4.370611890556704	4.320426828807544	2.5856345878762115	4.259346460071573	5.039244952936777	2.65478052386108	3.4645578759765803	2.62419101627148	3.8671913126697874	3.629534039469641	2.2630197887507153	4.039288887847405	3.1787513727997765	4.0023906589380704	5.00056735595765	3.3292861031786725
ENSG00000126698	22826	1	28199456	28233029	-1	DNAJC8	DNAJC8	DnaJ heat shock protein family (Hsp40) member C8	protein_coding	DNAJC8@ENSG00000126698	6.1898107969360074	6.204095609004069	6.500756920844264	6.2031360917062255	6.266143054923352	6.513854768791779	6.235457592723401	6.211616893557388	6.337332882552264	6.349819262731218	6.192047555447235	6.686456752821332	6.1692360469558905	6.131721669585423	6.0316029950078995	6.319353981005249	6.3422357652524894	5.997384985208884	6.070979392041373	6.194813066958164	5.974597570592873	6.184078898369984	6.716209127823097	6.52147803922956	6.0359480304012525	6.243299232367499	6.110420579767662	6.2562684348855395	6.262970881889356	6.639616763704172	6.109382806809574	6.672017377747848	6.237086523264382	6.244551261166939	6.173306751671593	6.318114401560391	6.544032404379519	6.802656561477334	6.037935828247207
ENSG00000130770	93974	1	28236109	28246906	1	ATP5IF1	ATP5IF1	ATP synthase inhibitory factor subunit 1	protein_coding	ATP5IF1@ENSG00000130770	5.322306312331515	5.874306136571215	6.226128397024689	5.752950632134673	6.082083321887955	6.276095772856643	5.751305003878241	5.637936161617663	6.2279144395440005	5.53712087211831	5.452412450942245	6.353628489347849	5.690650486339274	5.741360851835133	5.940802060909665	5.7847101361456605	5.684664235364277	5.496667367112942	5.3842182446886095	5.737469773996737	5.609189580992006	5.863678969879765	6.278637015603105	5.8074457111093665	5.51847315625173	5.862941568982556	5.504067307688236	5.507337133079934	5.673001749207142	6.045278830124475	5.336599082166439	5.75740866649257	5.867775678792817	5.635523420412949	5.385747961145339	6.065129951074383	5.954639350608578	5.796127714185647	6.051408738206007
ENSG00000130766	83667	1	28259518	28282491	1	SESN2	SESN2	sestrin 2	protein_coding	SESN2@ENSG00000130766	4.858176936853665	4.855519702624399	5.9909752050154665	5.115451927204926	5.873914642656745	5.193039019828347	5.843451897890519	4.843783605412663	4.826973718597212	4.780684931681781	4.659806094785108	5.32267851683904	5.249135912714658	4.3067432123742355	5.223708881252825	5.545409163021008	5.071703113712962	5.539964197719924	5.3974637857775765	4.870565646042148	4.917677609913191	4.869090996611623	4.82481388240587	4.654501068671057	5.063431669088094	5.104727176976152	5.024460448631777	4.7442668227340565	6.0093295188023	5.2146951289279775	5.041830886366809	4.6445666955355245	5.826706368497678	4.668395094055148	5.651094093030249	5.700966998934143	4.511238942699546	4.122889851313221	5.8908104113459565
ENSG00000130772	54797	1	28329002	28335965	1	MED18	MED18	mediator complex subunit 18	protein_coding	MED18@ENSG00000130772	3.874568579629249	4.345752052099286	4.4984757361476655	4.170347658906295	4.511768941120647	4.368533553898701	4.363490286930716	4.164096770012309	4.236337176398276	4.184794171481136	3.9577742741997994	4.751482677729871	4.149780026077786	3.8447823887130452	4.3357936462556	4.947062338032373	4.183186130907673	4.297924027046672	4.265278160316506	3.9221098419912446	3.918431585369025	4.380038433597574	4.7512761859330555	4.009311524126275	4.067084496264047	4.19784495275589	3.886494593913017	4.046181194807951	4.49264165912121	4.713566385327052	4.172160709698447	4.4006409408343545	4.319561362490657	3.7510453100716736	4.3547287409323765	4.696167873607986	4.095801325606906	4.1065446778866574	4.89619247239247
ENSG00000204138	65979	1	28369582	28500364	1	PHACTR4	PHACTR4	phosphatase and actin regulator 4	protein_coding	PHACTR4@ENSG00000204138	7.231326416748612	6.9665856041314616	8.290763733028763	7.230296630415878	7.544740102643453	7.415518583440031	7.762681801825632	6.777049988045042	7.012227240873458	7.430393553079913	6.848859168315987	7.033897858814874	6.85222942516715	6.250650623044558	6.943479356743987	7.451919501110898	6.914417945188534	6.823241757798853	6.885449447202075	6.81908965623439	6.8058980314320685	7.083603628949959	6.443835422839624	6.594223030026332	7.003154969084666	6.850097884951428	6.7918904983098995	6.887699463117789	7.229083851112234	7.320234694896159	6.664316909259491	6.736785042463734	8.374124509344702	6.628288508147609	6.960789837850522	6.900753272597152	6.9783938664278855	6.417270381424439	7.734768577131988
ENSG00000180198	1104	1	28505943	28539300	1	RCC1	RCC1	regulator of chromosome condensation 1	protein_coding	RCC1@ENSG00000180198	4.861240799293624	5.17238975953278	5.029926759882433	4.718946068928185	5.085120056748033	4.799810420669226	4.818693485061857	4.994109017532787	4.74660287140148	5.35538683130832	5.24110005593773	5.125188465097528	4.671877426857964	4.602394376122236	4.93543251772518	5.262118432217543	4.985848734121076	4.8856156980919145	5.324448311374223	4.819657642819393	4.801165501631412	5.212959989080658	5.007644314011497	5.018667197015851	5.139279776749055	5.024807168941902	4.87471435065052	4.658451977648071	5.082374044630064	5.093912177159989	4.856638190850528	4.761422695976778	5.013555898799305	4.944501520907481	4.620580126925826	5.128434804800643	4.995445507352476	5.368176685062197	5.088531553716119
ENSG00000242125	8420	1	28505980	28510892	1	SNHG3	SNHG3	small nucleolar RNA host gene 3	lncRNA	SNHG3@ENSG00000242125	3.9016058451045468	3.2273121306194517	2.6877341855249965	3.732431055692663	2.804123505990956	3.2030339403952035	3.699220351171786	2.8932277528782655	2.8765612977326764	3.6525246299634078	3.3276644251233862	3.5188574565628854	3.6907477929108143	2.8916705122149016	3.6240720126273165	3.4793886330671753	3.4990639668377277	3.289705401761528	3.830063424080163	3.1648615421274724	3.3243227845932224	3.215895472539755	3.932547075540463	3.6080396559498795	3.3846024432058512	3.3201378800688235	3.1182365327930484	3.305564535240553	3.46678316744879	3.530486610958263	3.6853490461669964	2.9757009042304876	3.377483374913487	2.4458031297738927	2.7442918263576486	3.271443985741474	4.164181357594412	3.167147091843857	3.7449684567284005
ENSG00000180098	54952	1	28553085	28578545	1	TRNAU1AP	TRNAU1AP	tRNA selenocysteine 1 associated protein 1	protein_coding	TRNAU1AP@ENSG00000180098	3.3236938567003733	3.141245003821612	3.8202683561935795	3.5691543148003793	3.7525397650575014	4.1278822326782585	3.8457357673744315	3.5437126593251835	3.714435862650399	3.884205657815693	3.765300204675994	3.8670516114292863	3.39398633167119	3.4962686868184103	3.5537208801309723	3.6322297153440464	3.863726242880734	3.4012418642488216	3.3085525922727883	3.24687861311511	3.5993453656491368	3.532405086569259	3.8512894180592654	3.6760543576085882	3.848717031126857	3.456009197599144	3.4538462506760803	3.477698239654785	3.699876004386593	4.012886322620892	3.5682705182707344	3.854092809557015	3.707810246209759	3.5979459061781816	3.290614800837679	3.977360920036568	4.0116993741165885	3.881680483664179	3.4517514624852716
ENSG00000197989	85028	1	28578538	28583132	-1	SNHG12	SNHG12	small nucleolar RNA host gene 12	lncRNA	SNHG12@ENSG00000197989	1.9434011557792508	1.8399609732069562	1.5844636078510164	2.2987939593533255	1.4904728602831143	0.8358639814155246	2.3868482300220966	1.476079607319235	1.602964241099772	1.9162056417629518	2.526848553656883	2.752915130043952	2.4297618271241253	2.069034862166246	2.647531944960745	3.002193964312231	2.7284429566966897	2.490499111291362	2.873180448173419	2.6006331599782166	2.730537291936076	1.8719066524842483	2.570087934058453	3.1696262528723125	2.330256817402203	2.1326434485175576	1.5611715372144719	2.683291104782311	1.8162323367178628	1.6436112757305088	2.8880795018248366	2.605458003892393	2.122519454980557	0.7451466446295618	1.1608767735957033	2.0868158736204907	3.006901710435266	1.5673063662958753	3.0298867217339347
ENSG00000120656	6883	1	28587829	28648291	-1	TAF12	TAF12	TATA-box binding protein associated factor 12	protein_coding	TAF12@ENSG00000120656	4.301873491834169	4.686872954415204	4.728529446408662	4.477163129189236	4.547977423729171	4.893562547021262	4.414108870530047	4.254690588377577	4.668486107849392	4.42053672592072	4.182853288838249	4.428403996961601	4.2400897827189175	4.191135045951654	4.252372128424992	4.451057259672002	4.289395356573411	4.185563883909742	4.116226482276358	4.146676693197004	4.020058826506695	4.521506687742894	4.924360598721205	4.373541124970157	4.288916951105915	4.445209840745403	4.291834638068256	4.21313516535228	4.40534186206078	4.675218210754391	4.204241684765599	4.685812344422055	4.51183029149659	4.535378237058615	4.366131507904867	4.627685240134069	4.356669413710414	4.877526002764334	4.191468771997831
ENSG00000162419	10691	1	28668778	28719353	1	GMEB1	GMEB1	glucocorticoid modulatory element binding protein 1	protein_coding	GMEB1@ENSG00000162419	3.8408197581347623	3.9212865273774034	3.8928206710318674	3.7928965653260622	3.944050151973025	3.8949257487514823	4.062217843994301	3.9599778540964468	4.128834322386689	3.8916961918350244	3.967750106680667	3.803813320282982	3.521005806198613	3.7222867948922826	3.932047393199193	4.064995353195956	3.943973509608726	3.8411218618202803	4.070650260652231	3.864383985814499	3.619725161212742	4.081832950771878	3.6736038825373347	3.923969698278914	3.772058675843058	4.016299989259177	3.659902726203429	4.169484377517726	3.614223172616392	4.257455688084602	3.709079161740076	4.134256298696782	4.119313016888342	3.794589792215176	3.7911979301430887	3.941537979873951	4.005500242409109	4.4509855311882065	3.7038499579870843
ENSG00000198492	51441	1	28736621	28769775	1	YTHDF2	YTHDF2	YTH N6-methyladenosine RNA binding protein 2	protein_coding	YTHDF2@ENSG00000198492	5.777157707590584	5.752194427158994	5.981932710366606	5.7387484632539865	5.805268831259334	6.163121618496307	5.87692010994022	5.919872472416202	5.883123897640706	5.792531718979099	5.958544621445037	5.4963606143855985	5.813395638003172	5.698679958701836	5.840949156284467	5.875722193418494	5.831526662117443	5.800357700332189	5.826540412303641	5.670689879579433	5.588659345128846	5.961079908611697	5.925483004268344	5.686634914860468	5.73376260266151	5.798951196139217	5.7873082041408646	5.794653099063626	5.604102031128193	5.72224715019425	5.574795037384023	5.8109255991038955	5.847387159111454	5.747385885045929	5.852005020322366	5.871424252407669	5.616217420219276	6.087395055337266	5.86899515843952
ENSG00000159023	2035	1	28887091	29120046	1	EPB41	EPB41	erythrocyte membrane protein band 4.1	protein_coding	EPB41@ENSG00000159023	6.178187195139483	6.924262524635712	6.530002871509712	6.8882271459118884	5.758135732315208	5.580721543497509	6.294442735340302	6.016435868521772	6.519598612510102	5.589878009918078	6.027728123234653	5.306178375100796	6.069616516765408	6.229000236296522	6.927803582388601	5.9590211835595595	6.052750749823308	6.5613408667598945	6.282799026735348	5.774812944951629	6.306702607881912	6.81417532047876	5.694870617778597	5.872046116115392	6.239962640112088	6.459867866708344	6.252781821711799	6.147227707252257	6.767679142902195	5.73162062747089	6.460616746055783	5.527164121152412	6.034623274324977	6.234422607562026	6.425742478653314	5.971525687376687	5.992744021625516	6.212313208106982	6.255326822855798
ENSG00000253304	399474	1	29119429	29123903	-1	TMEM200B	TMEM200B	transmembrane protein 200B	protein_coding	TMEM200B@ENSG00000253304	2.4213756876081574	1.0520248400612446	1.2647634989621648	2.1482279962883286	3.0050353395091207	1.6530825204632553	0.7809149450923248	1.852721417117161	2.5066454483901146	2.726459732580883	1.2539042934356182	2.715917798205491	2.410443922013979	3.7717913618717582	1.1098304443767002	2.7259928994688294	2.630224794396352	3.109834129483094	1.6273439377119356	3.623642789946024	3.0397285877501505	1.067588740825345	2.683156454111244	3.790064759688851	1.7740507646967814	2.3713559980357104	2.4851739616655224	2.4306488809318774	3.250056229367703	2.2419462640619208	3.5786129581553445	3.240174904226525	1.1362503982933725	3.4266493441011265	2.8208730657283394	1.47963691992822	1.325058044596929	2.1384467312590414	2.8079733280063914
ENSG00000116350	6429	1	29147743	29181900	-1	SRSF4	SRSF4	serine and arginine rich splicing factor 4	protein_coding	SRSF4@ENSG00000116350	5.751792779776657	5.980013265230045	5.828968441268321	5.648131711096605	5.731619503863708	5.740647385782379	5.995241980536625	5.62100637521422	5.6954922949880205	5.92801444121005	5.939239672301724	5.897013085661574	5.749489494371841	5.809500364172611	5.893164519805871	6.1814631160169595	5.696847007058513	5.918337929616566	5.953930700572115	5.962100067032392	5.813197894622701	5.862571246689559	5.697320169455256	5.876182830748322	5.977850761568056	5.884298699526137	5.7443559058906954	6.0145394008018	5.84432097930042	5.853971606787504	5.6709698018877885	5.934296141887652	5.806836738768533	5.89186047251627	5.700349789150238	5.911067672300723	5.730563548501659	6.027882101765577	5.895798197398917
ENSG00000116353	51102	1	29192657	29230942	-1	MECR	MECR	mitochondrial trans-2-enoyl-CoA reductase	protein_coding	MECR@ENSG00000116353	3.1340599109038845	3.5797241732386857	3.1951118978048125	3.134366904751714	3.1153239100942804	3.3140679951844745	3.4844247510749495	3.4591482010583974	3.058017648718322	3.3656666687507717	3.7227350350287787	3.5542211122237197	2.858250998713891	3.634434508564332	3.6779827857771807	3.4599100291244724	3.577828454173464	3.5578938097318327	3.1917662592573697	3.5863214540184596	3.6156721681694157	3.4697675956027085	3.376253660919792	3.8585702339170322	3.3900126839311806	3.5658302766833976	3.0219216357923298	3.453636753125568	3.3900334817914	3.289449958882431	3.356209053912209	3.827533540923072	3.4925158478912226	3.569578745815138	3.1786681523904754	3.6524567615644754	3.766158041746211	3.0916501152590805	3.3823722367430373
ENSG00000060656	10076	1	29236516	29326813	1	PTPRU	PTPRU	protein tyrosine phosphatase receptor type U	protein_coding	PTPRU@ENSG00000060656	4.093599896167698	3.684868899538569	2.4284911348084615	2.994247911677197	4.117917681890839	4.356610249552175	3.408781990356739	3.967650905449213	3.8374979281862247	4.0935546295658805	5.9518591159696514	3.809678177879311	3.243821157971241	5.767878388391925	2.6654352949064184	3.716720693033421	4.309730158083104	5.341007158984202	3.7035377578651025	5.243857332172823	5.220898330268312	3.031057731474711	3.7929320083332354	5.321375924275298	4.440004499907668	3.3201378800688235	5.321674409624978	4.0811534509472835	4.731509148556224	3.8213230866436607	4.461986027029148	4.16109436867748	2.6343800296978492	4.720929597152873	4.253984104341284	2.9333540004484897	2.68877222274601	3.2388889649457324	3.9442890702291113
ENSG00000162511	7805	1	30732469	30757774	-1	LAPTM5	LAPTM5	lysosomal protein transmembrane 5	protein_coding	LAPTM5@ENSG00000162511	5.693681330203193	4.984698028899401	5.131551120213259	4.513551719883557	5.1240181082775065	5.454024758250326	4.893938173132475	5.84269607955456	5.970641760500486	6.213756603767828	5.638774080281468	6.2080221141672105	4.971171853212874	5.537391748056509	4.933586852687374	5.2788898055377595	5.866264864213658	5.540979402091597	6.2698934131151836	5.872785736004313	5.638448891580333	4.170438347626769	5.106794906457518	5.656887970063109	4.744530991152071	4.945750239262308	6.586482701488699	7.109880185437851	5.533119513968165	4.970027400962137	5.488299489133965	5.081044013342483	4.876238348969644	5.300035271836124	5.133899327646664	4.977409936992554	4.995445507352476	6.62566435870823	4.529812978873278
ENSG00000162512	9672	1	30869466	30908758	-1	SDC3	SDC3	syndecan 3	protein_coding	SDC3@ENSG00000162512	5.025927830506789	4.197263542770788	3.389998460688711	4.292051419768419	4.814902940531855	3.596839135841193	3.5860378385583562	4.601464569939769	5.145534578533904	4.752164421700651	3.714859156198267	5.589641584077352	3.621032031138971	6.52889384187363	3.932047393199193	4.731145683045839	4.645359501777848	5.856073930329559	4.677277493916609	6.576856097576229	5.416465607267435	3.6500681528024366	4.713052184388361	5.71462627493757	4.235823029752528	4.987615339002272	5.303579996852703	5.813682520834936	5.479987100641165	4.316785726916597	6.062715576791678	5.049790133390018	3.6692029560888546	5.154835945733681	5.504014046208439	3.993001100801129	3.7624866059761644	4.644549713674558	4.542590165639325
ENSG00000134644	9698	1	30931506	31065991	-1	PUM1	PUM1	pumilio RNA binding family member 1	protein_coding	PUM1@ENSG00000134644	6.077060183976038	6.334785616772069	6.293458409688795	5.990008588224857	5.9863755978643205	6.005338422729541	6.359027406839989	6.253805292933931	6.131199095924555	6.060192649957642	6.29203897175111	5.81629093894317	6.089491130086944	6.235122318854677	6.278417530831221	6.156471242779684	6.002775088806642	6.290237749756473	6.300534100238553	6.1429176108504375	6.169667753893289	6.260077920670685	5.599874353399569	5.921921451024196	6.307990315096989	6.156594517427156	6.1476663962617115	6.408598355349315	5.963205033720927	5.843922724700664	6.116498515113422	5.81768862383657	6.292115717584413	6.256834929563145	6.208572650893734	5.955649656085155	5.8972013161164485	6.180131721348691	6.195232670713566
ENSG00000084628	79570	1	31179745	31239887	-1	NKAIN1	NKAIN1	sodium/potassium transporting ATPase interacting 1	protein_coding	NKAIN1@ENSG00000084628	-0.5765743517022255	0.670239326444376	0.6246783971572659	0.6300974913700548	-1.2087319195472934	0.8358639814155246	0.3437168348042021	0.580711113295827	0.4611761683354441	-0.5152095008317911	-0.13389822977728338	0.8862213595983536	-0.5271355275972851	-0.399403105426412	1.8502764338581765	-0.4482646772514615	0.47850290124833944	0.6702297477009174	-0.7721382196966071	-0.11376080729294868	-0.3058452074355719	2.0063693701206162	1.5368397706212154	-0.2488507426293241	-0.018468885148569848	0.5898567048767858	0.19409375069638468	0.7071059730666127	0.8853785132108776	0.30080000437727794	0.0031665915918600335	-0.7075988025271515	-0.07802998721378596	1.0626210980699524	1.2862143154310162	1.071798140087876	0.8029387658042736	-0.20110903162941998	0.01361986525300815
ENSG00000060688	9410	1	31259568	31296788	-1	SNRNP40	SNRNP40	small nuclear ribonucleoprotein U5 subunit 40	protein_coding	SNRNP40@ENSG00000060688	4.876463263708978	5.179604371649475	5.1929198725997905	4.784229047131139	4.7939489215243025	4.837473588840734	5.055012630133805	5.0016031360399635	5.017123706593639	5.0719488232555365	4.883557857271119	5.283178072486476	4.807283932298725	4.898243192596167	4.76323860359638	5.218350930993208	4.83166515355789	4.708999565461224	4.738931367979697	4.729335762994671	4.786818384696215	5.076307471317655	5.275301139331639	5.027992793420786	4.775865171593326	5.0404576287405956	4.928837486452728	4.971383771783529	4.989380201975403	5.071940961981562	4.929152083301143	5.16033510721876	4.984368886415388	5.1356137681911695	4.773989650487963	5.137258924360998	5.314100738227765	5.558450056248545	4.884530567316203
ENSG00000121766	51538	1	31296982	31364953	1	ZCCHC17	ZCCHC17	zinc finger CCHC-type containing 17	protein_coding	ZCCHC17@ENSG00000121766	4.6021032767265675	4.976436830953236	4.991395691827127	4.811626037539146	4.953631920620312	4.944900210448097	4.849672592013532	4.870633173930204	5.0116316728831665	4.663055418181343	4.735717209946878	4.817004645953778	4.427127583876663	4.752208413394897	4.810264933854868	4.833080644290607	4.584668182478946	4.634864754900882	4.61966843577956	4.7705893026589345	4.6976037548632394	4.933806674703172	5.164588007345868	5.007396323101054	4.779992110448034	4.822425313776994	4.633489264812267	4.666848301521798	4.913369031232593	5.0866255540528185	4.7497208015165775	5.100586009589941	4.6471091461711245	5.150054358524454	4.883182601489373	4.967548352288836	4.60851929875885	5.221570912290022	4.582320490974939
ENSG00000168528	347735	1	31409565	31434680	1	SERINC2	SERINC2	serine incorporator 2	protein_coding	SERINC2@ENSG00000168528	5.819516576370854	5.859408388944215	4.826074238479954	5.269299541135076	5.601568184385822	7.3312099373074755	6.474169134753163	6.0753279687212896	5.855798677931755	6.260068993620368	7.1683239240427	5.32267851683904	5.182368987073534	6.162742485845155	6.032465506903301	5.735607067107326	5.823467668222934	6.262810284985144	5.797857670063304	6.109691358818544	6.58687062104467	5.5874958502775796	4.971671300526759	5.887498012905514	5.977850761568056	4.804205356283804	7.179107253905761	4.486499391776274	5.306126398605275	5.630023337392486	5.61051387220648	5.894866546339459	5.549562980045412	5.367498848232775	5.572061161230791	6.00469311058963	5.515115403653168	5.377289015165633	5.892474923445914
ENSG00000142910	64129	1	31576485	31587686	1	TINAGL1	TINAGL1	tubulointerstitial nephritis antigen like 1	protein_coding	TINAGL1@ENSG00000142910	3.1340599109038845	0.7238639318595225	1.6770154777136457	2.4242393391111206	3.056213862749674	2.8643527858186917	2.925740458581146	2.2799600875936914	3.3727280364614725	2.9933904955808064	4.688240155641694	3.6157700825868986	2.8934634910587156	4.080639253785852	1.5751918308954267	4.320345144325301	3.0027439355299492	4.63676531793674	3.03108735979631	5.464455960811364	4.023122146505265	1.5800366778499442	2.435709716736481	4.752266858785186	3.6420608214902384	3.176436870280408	4.5629841366446	3.2168578109763297	3.7760947783854792	2.293490024732285	3.641625700001471	4.0157443643047985	1.6539436177785989	3.1862712507961457	3.69500845514862	2.4117288466799787	1.8249122808374814	2.480405481513737	3.581237610111437
ENSG00000162517	553115	1	31629866	31644896	-1	PEF1	PEF1	penta-EF-hand domain containing 1	protein_coding	PEF1@ENSG00000162517	5.377916801967127	5.757025386866944	5.6310982571467	5.613824885798676	5.7331928460965935	6.134312756961308	6.092554688600035	5.880784685346301	5.393708331405041	5.872312384412436	5.797281164199325	5.902511743567766	5.592284398099173	5.620808261856036	5.751587552514273	5.961331898780723	5.764706050342929	5.6921106463060855	5.646320751806158	5.816595630553598	5.553073123167383	5.837983642376787	6.127898919895828	5.8813370995169505	5.45536192730472	5.686295358361238	5.631023533856408	5.763674098911075	5.809607478938374	5.868206811178129	5.790902792628011	5.946689367901454	5.645909807014875	5.916002084925523	5.739236149347243	5.833921018024127	6.009103479290424	5.88025969895345	5.473682666504175
ENSG00000084636	1307	1	31652263	31704319	-1	COL16A1	COL16A1	collagen type XVI alpha 1 chain	protein_coding	COL16A1@ENSG00000084636	4.764735180121676	4.34146986921997	3.343688933634009	4.92016772239512	4.511768941120647	2.759591518515614	4.340410176943818	4.480643371115258	6.763746759643296	4.522968363056072	4.057674999665473	5.665984552919924	4.1292479277474285	6.9429077011049785	4.310416607838693	4.830554918185183	4.5262847811850815	5.7616907872540555	4.926050509083701	6.80787435376781	5.823777094492749	4.4287522356847635	5.843814993254034	5.624057027163744	4.158681642340451	4.980421170954332	5.668620995934078	5.4106623003936765	5.252106422604978	4.337397298152213	6.564108526779456	5.149654074962773	3.4187961736246937	4.698180771090345	5.382944129646983	4.662332865091732	4.166961378020447	3.8427382263791383	5.30020558439674
ENSG00000121753	576	1	31727117	31764893	-1	ADGRB2	ADGRB2	adhesion G protein-coupled receptor B2	protein_coding	ADGRB2@ENSG00000121753	0.36419978837624295	-1.9128942708799803	-0.8667186041993685	-0.44428520428419277	0.017842535982534588	-1.4417110617278632	-1.600386060563897	-0.4998308065182602	1.573446952861465	-1.2153658598417751	-1.571992574474564	0.41827438189130667	-1.738077085674963	1.6310356336985337	-0.5743438966862385	-0.02589169140386461	0.05161772062215149	1.1675828992828488	-0.43511576495190696	1.6769726380348642	1.12987020995328	-0.40515199925946205	-0.11870800997398416	1.3826240380950832	-0.953422571642932	-0.9468612741967054	1.4338686868267003	-0.6494102029200457	0.0760585369262854	-0.268195088714646	0.9725413778019474	-0.30369255773388704	-1.2182525837339448	-0.1361758777752418	0.3355083263062223	0.2638921699880045	-0.8137452791592993	-1.2796316928074258	0.6705798045796626
ENSG00000184007	8073	1	31906421	31944856	-1	PTP4A2	PTP4A2	protein tyrosine phosphatase 4A2	protein_coding	PTP4A2@ENSG00000184007	6.757251277505914	6.510037672622787	6.670766341377602	6.335343038890586	6.461033074625088	6.728751172813276	6.445388916703833	6.4818971354819865	6.670113338886091	6.681745836931431	6.7051962855397385	6.81228707984984	6.403446366223644	6.711718884912556	5.884592144114755	6.3345856538067595	6.527269015114914	6.565337824196455	6.576297209556161	6.931248509257005	6.473869479732493	6.1104001707133335	6.533616483511808	7.014897155712172	6.4133654365455	6.200598136621643	6.957992107114042	6.634089675449998	6.366753583258768	6.725786489414813	6.417696002836794	6.933295811922773	6.396989684080965	6.731919071668316	6.656276829977525	6.4235889956838355	6.756888165734357	7.357345516653348	6.247544141044747
ENSG00000121774	10657	1	32013868	32060850	1	KHDRBS1	KHDRBS1	KH RNA binding domain containing, signal transduction associated 1	protein_coding	KHDRBS1@ENSG00000121774	6.738212349582874	6.67991956749655	7.05109196496562	6.650417643090201	6.7838226407222955	7.015803494273695	6.935333051677492	6.8099681857786285	6.679668347543447	6.9201586897589955	6.8312091365846035	6.757206891724476	6.845502235855411	6.8242890363269755	6.613638635623463	6.698205015062505	6.78966881967779	6.609556728296493	6.9489010969707845	6.871310895860724	6.677634249160025	6.709633668553285	6.9007598331224065	6.620352578789409	6.794098747523371	6.538511792887105	6.645138390310418	6.817788223704659	6.661792320843627	6.834906872161952	6.55824121918065	6.90737541031523	6.9868745413578575	6.830097451366214	6.845864403282434	6.934556279951532	7.055428780500557	7.130272914253973	6.8263208425619055
ENSG00000121775	55116	1	32072031	32102866	1	TMEM39B	TMEM39B	transmembrane protein 39B	protein_coding	TMEM39B@ENSG00000121775	2.4783584919825357	2.3120969663767625	2.563927881925907	2.4672803974007924	2.9840445269849205	2.951488121488227	3.154679602770579	3.0240918004355453	2.924109482408896	3.0480430894546693	3.086523705481911	3.360068225060706	2.7394226033619535	3.084839280117084	2.932664334807385	3.233918111219249	2.9666092464726765	2.941678886984822	3.0513407213661514	3.0658979244293443	3.0696662903486174	2.966531782468953	3.1082281882029568	3.2095159932441524	2.8215883321180875	3.0720129975405936	3.0493270889105193	3.2507651998100084	3.0496818624402855	3.020442235347093	3.1601131897582864	3.0465016913421903	2.70287577909076	3.3702044407053355	2.6259633332995977	3.423463070475659	2.8075482135786345	2.8899537262449515	2.8428269092681506
ENSG00000025800	23633	1	32108056	32176563	1	KPNA6	KPNA6	karyopherin subunit alpha 6	protein_coding	KPNA6@ENSG00000025800	5.945392022032841	5.918098003189231	5.878534573848286	5.83842420991811	5.663940141146472	5.71597203969499	6.049618753969763	5.833277220703443	6.063806184403074	5.914289249163501	5.975124087091376	5.574220525472459	5.892976244446776	5.957541912882407	6.018603053544108	6.081977013355562	5.795931328701842	5.894707172741011	6.092314132755118	6.0293090421305005	5.951468759245618	5.905154362126999	5.520483811860501	5.758984823249	6.0419748364429235	6.015027922930359	5.878752310377037	5.925497780185567	5.71233061860183	5.56684033879573	5.657616888736063	5.771410673512196	5.906671336635026	5.819926451764795	5.911584322837654	5.806523263980736	5.683772994138492	6.053688833843717	5.9591173807428675
ENSG00000084652	200081	1	32179675	32198285	1	TXLNA	TXLNA	taxilin alpha	protein_coding	TXLNA@ENSG00000084652	5.951873629385777	6.1610056855566215	5.779379355102481	5.704306642312771	5.826060255167355	5.601077466587728	6.219733890704868	6.092098108895439	5.949254970409821	5.9343751171881065	6.02613781462073	5.733870771291615	6.001048903347637	6.265349004813558	6.336840943232746	6.176499256240162	5.940797953572832	6.094621648402508	5.993720715219803	6.091307431353125	6.133274039252623	6.1472550520692515	5.666397715127349	5.852233094995328	6.0675225846378344	6.12758085301203	6.037710930607528	6.199526331819088	5.76237444593942	5.535072440676695	5.899049581587506	5.755648821662178	5.932370813325562	5.961742476635018	5.707090901947165	6.098045093749271	5.69729728994552	5.763485994830146	6.050663534913913
ENSG00000160050	79140	1	32200595	32205453	1	CCDC28B	CCDC28B	coiled-coil domain containing 28B	protein_coding	CCDC28B@ENSG00000160050	0.5579261473007491	0.670239326444376	1.4510323835031236	0.5522761860545404	0.7226578629756875	-0.09719547788094478	0.6367989066042047	0.580711113295827	1.0805811745079204	1.257445846784022	0.8842277727828995	2.331736655199656	1.1130878327577292	0.8078095855910864	0.7221383585916519	1.6671928741068778	0.5189876375523786	0.8382124132413888	1.435214355706365	1.4184247180515046	1.4542598561038786	0.41808991338137463	1.374896734550614	0.8880139457883708	0.29009046730706034	0.43005320584720624	1.7993155987133025	1.0783317261172938	1.471213512964525	1.3831067075337635	1.2039290671563012	1.0448472346021138	0.6333434782227605	0.6935024665223407	0.7023148655818728	1.5865916732145176	0.8312547964387345	0.9870450946876954	0.9770584675114677
ENSG00000160051	55721	1	32205671	32208682	1	IQCC	IQCC	IQ motif containing C	protein_coding	IQCC@ENSG00000160051	1.5617042615184265	1.978773751661017	1.5522448165790732	1.1625211075609403	1.7611176361282188	1.5168674037155034	1.7271941564608746	2.0096173685304772	1.276485514357171	1.4725117236474294	1.3176954663064835	1.203790200448219	1.271372909259401	1.5460385027417878	1.1098304443767002	1.6671928741068778	1.5556868580002348	1.5847834754602816	1.6092422752949869	1.7235534176257985	1.6728650950649542	1.1570465961550251	2.0627950579359164	1.1564123576362102	1.5603505825316026	1.748208548432769	0.8957259852718872	1.4531567027577417	1.4481017629559823	1.9308141845836932	1.1494675401461683	1.8662548398614738	1.9399749982789616	1.3226787531531006	1.445190681273955	2.171725542010788	1.629148545483683	1.4684432355684622	1.7971744492993067
ENSG00000160055	56063	1	32214472	32222359	-1	TMEM234	TMEM234	transmembrane protein 234	protein_coding	TMEM234@ENSG00000160055	2.075902599384414	1.8877313982484003	1.9972696750805816	2.18736808800905	2.0708426425484596	2.5097668837618565	2.329397483872824	1.9333011859009457	2.2132395757806744	1.9308218904918133	2.5087420632992368	2.515202028118549	2.212741531024017	2.404566598580388	2.2802365051960125	1.8970068758517915	2.203242775947698	2.6191177439421636	2.2699002601995653	2.6006331599782166	2.316644177311194	1.9407039765315666	2.412044106678079	2.741080103499105	2.6060667431833897	2.1455652778798067	2.1726893442450668	2.4886349119891196	2.15280125840537	2.6372672049446386	2.4492481235058796	2.292434533373839	2.049244822107612	1.7593251861682473	2.0788633211587735	2.3882651165968607	2.18450209448993	1.9063592268938707	2.2663628233552724
ENSG00000084623	8668	1	32221077	32245397	1	EIF3I	EIF3I	eukaryotic translation initiation factor 3 subunit I	protein_coding	EIF3I@ENSG00000084623	6.788166631499083	7.349037015929397	7.379593563467021	6.845024734771432	7.165170249192504	7.112324653026136	7.164922784700701	7.179334500513793	7.03202905311567	7.219272033619647	7.081792546426429	7.293432165413963	6.925080406450913	6.894734402860394	7.00585081847356	7.256436955909865	6.894842004324094	6.884510368399245	7.053430209449741	6.88503696574386	6.762565965635494	7.0109758789138	7.386197885102535	7.199133194541241	7.028092547821349	7.086647465775805	6.918410730672402	7.026292348062273	7.267547697043625	7.266970835930142	6.9878238144472125	7.265573515937811	7.1363262029900065	7.215987992954464	7.05054347119211	7.360188415616355	7.372363436032008	7.461161512831819	7.093089417084494
ENSG00000220785	NA	1	32231847	32241592	-1	MTMR9LP	MTMR9LP	myotubularin related protein 9 like, pseudogene	transcribed_unprocessed_pseudogene	MTMR9LP@ENSG00000220785	0.3983483502251997	-0.10710683831355416	-0.29810636063778634	0.6674885552566547	0.8206311833646196	-0.18741681593304554	-0.4380122810691109	-0.6799183429376094	0.5242466372812294	0.262209140820492	0.261683152051176	1.0136377374712024	0.5324891794879352	0.8928790256335374	-0.022445470886656476	1.219324199258806	0.8398145149203999	1.5203583639111786	0.06737056849993818	2.4609848929715032	1.9681528794893046	-0.40515199925946205	1.1643950641159793	2.2737435917035462	0.46432841584562107	1.0129209512123154	0.9196831932213227	1.1278283830701696	0.19188865353376486	-0.268195088714646	1.4263725327297034	0.6794478518862849	0.3210657106576711	0.7950058286928304	0.3355083263062223	0.8832505460440823	0.9130136080734427	-0.31391501512888564	0.574311339368855
ENSG00000183615	84734	1	32247222	32248856	1	FAM167B	FAM167B	family with sequence similarity 167 member B	protein_coding	FAM167B@ENSG00000183615	0.36419978837624295	-0.9810532704788204	-0.18516109572549136	-1.025817271657503	-0.46883762905072635	-2.335589903247083	-0.02448978066063614	-0.41757065657558384	-0.793554711082932	-1.0920438276816782	-0.8573204741460728	0.07297489704548514	-0.0819776702592004	0.406260200513014	-0.7530473832993181	-0.26423579137819986	-0.7363616920448917	0.8901243993729316	-0.1621054815743345	0.7601185672240633	-0.2456192175701074	-0.9113293337119086	0.012979677187228067	0.9204235905286382	-0.13796377865461779	-0.48191344395495633	0.4458144944717778	0.8318214824671436	-0.26218439026635304	-0.734691415186545	0.2035717069205391	0.5554578273262224	-2.9669079670234333	-0.700804256665513	-1.4387489933524686	-0.15157406777484198	-1.956372408167917	0.0010575572554046059	-0.44321064664508214
ENSG00000182866	3932	1	32251244	32286165	1	LCK	LCK	LCK proto-oncogene, Src family tyrosine kinase	protein_coding	LCK@ENSG00000182866	3.354460835985498	2.639593089055731	2.531241928002963	2.2625998558871987	2.5564850973553193	2.7352408001670114	2.495310741725699	3.310191893648486	2.924109482408896	3.381714269518539	3.0986800172327875	3.467845227199255	2.731660556841003	2.739201756942588	2.4755415025254326	2.7475743375102177	3.5141635929020234	2.45646936874097	3.4372582405836583	2.189538303438992	2.9842235507690327	1.4910860627167604	2.548542884995538	2.6180348310234978	2.4593850990362713	1.967818042585785	3.586972450752029	4.726302770995235	2.2628539250303747	2.979065295129507	2.739294417789474	2.621006871837587	2.8568217920568313	2.0740100228812817	2.5176527268474667	2.4117288466799787	2.4630893552791817	4.1065446778866574	1.7971744492993067
ENSG00000116478	3065	1	32292083	32333635	1	HDAC1	HDAC1	histone deacetylase 1	protein_coding	HDAC1@ENSG00000116478	6.9240319868606655	6.726639626319183	7.47075503800556	6.692403114656548	7.25443308489449	7.040235345405441	7.105842214083367	7.013175600099912	7.184413357220377	7.055529440850449	7.116955609055021	7.252573266219246	6.7993702927629265	6.753547537263884	6.844800499601393	7.194928007019889	6.888096233668982	6.727949527392227	7.1359574364381135	6.766298196560415	6.855289891064468	6.893326440500203	6.872859296490004	6.9017637389347035	7.2259785208911245	6.86677578316291	6.919525004366727	6.8791435972697315	6.724449958863092	7.096674974713252	6.447627227991906	7.03618606239571	7.3177065223021645	6.933194125831995	6.738639372873614	7.0989600329962945	6.8894577718763435	7.502870026519213	6.963290892870685
ENSG00000175130	65108	1	32333839	32336233	-1	MARCKSL1	MARCKSL1	MARCKS like 1	protein_coding	MARCKSL1@ENSG00000175130	4.4496421718163885	2.2766510479417583	3.736723467034439	3.4237689857173272	3.9921511949728803	5.650745089099861	3.7700251995570673	3.4149314785970653	4.692711668114489	4.141467271660514	3.980944812814077	5.369091532647327	3.72633598974315	5.617687552128814	2.9619338450178683	4.3974566981102585	4.298145391022376	4.732295695843869	4.209295702161006	5.358983806818731	5.0527162116793445	2.8006191802504916	4.658783730569391	5.616658677571614	4.1838185081284	3.812632626215417	5.630116304581987	5.201189476850683	4.13202579902948	3.4494887021076437	3.967015590111628	4.882478484780862	2.948338338895785	4.6242557455264865	5.23064297785882	4.168543267547904	3.318300863168424	4.567028420695496	3.84118967463843
ENSG00000160058	55108	1	32364633	32394731	-1	BSDC1	BSDC1	BSD domain containing 1	protein_coding	BSDC1@ENSG00000160058	5.7852457196948395	6.035409269422009	5.508418005911877	5.86381394630602	5.7503873045187	5.807866124181774	6.05848557815053	5.84269607955456	5.697203924960159	5.493480532710461	5.911082117930949	5.5568904412719595	5.679598113807284	5.9021885033162915	6.117838817179864	5.933356009089646	5.771005406612638	6.0375011610261575	5.707157113163704	5.733681738365063	5.807879060501176	6.126178677553358	5.809128475151045	6.064689090904215	5.9588636174690555	5.96760921139667	5.6809388552946025	5.820283959262094	5.698931902711309	5.803012278925724	5.683601499700041	5.5857866548279755	5.719788257984884	5.67433790389189	5.8336406394399	5.936567107334437	5.438957278071028	5.456809163747075	5.539963933004642
ENSG00000160062	653121	1	32539427	32605941	1	ZBTB8A	ZBTB8A	zinc finger and BTB domain containing 8A	protein_coding	ZBTB8A@ENSG00000160062	1.7974882568369421	2.221793771959133	1.8723477077396304	1.7379706186147663	1.9461478884007053	1.5168674037155034	1.6542008415637428	1.9643137571990943	2.134575513558753	1.9308218904918133	1.9479853260451152	2.0440046487425985	2.4769543400525977	2.375300386397047	1.7192806635218245	1.5244714339994325	1.8215146831685787	2.096573691337122	1.796867870487136	2.34659459086135	1.9031311135390385	1.7810231062281452	1.9685971286088293	2.4282328443906906	1.9889507839129814	1.548645294997811	1.9810707570770252	1.8569841844007573	1.869393313924375	2.0947513763851924	2.250125719234805	2.1280471407225687	1.4181944561242523	1.7593251861682473	2.092657427160301	1.9003526117345644	2.0584237475859557	1.8550996402364306	1.9710823935867652
ENSG00000176261	339487	1	32600172	32650903	-1	ZBTB8OS	ZBTB8OS	zinc finger and BTB domain containing 8 opposite strand	protein_coding	ZBTB8OS@ENSG00000176261	3.7278624265284863	3.8507269569378417	4.4068535553985715	3.8013312786786893	4.048843468813013	4.295469234307721	3.5259326882756117	3.8396979878163413	4.018159295871136	3.762835367550881	3.7879989062322523	4.262993624250393	3.846203407938464	3.71840745199886	3.738433676140155	3.6322297153440464	3.355546112405957	3.6511064348149183	3.864810175445733	3.5086511866588324	3.3243227845932224	3.7444940995613756	4.524525817478279	3.526167368039381	3.553225746155265	3.7292524579258526	3.759504525981781	3.596731873140774	3.861666548964752	4.168228316885788	3.3622081280633527	3.986032000546619	3.5835625758003276	3.30287026136825	3.7040228330489535	4.061356556597434	3.9804338603410616	4.681802263856843	3.774153484479788
ENSG00000162521	5928	1	32651142	32686211	1	RBBP4	RBBP4	RB binding protein 4, chromatin remodeling factor	protein_coding	RBBP4@ENSG00000162521	6.490161110168538	6.297690875969908	6.681046117888622	6.191150759117944	6.219759457984877	6.379880604187823	6.458176607312032	6.389236086931705	6.495209693677098	6.414298160614481	6.440308102725787	6.28792298169664	6.474348423456342	6.574673446860453	6.192279540336674	6.252055349907828	6.527889092301214	6.347063025337923	6.267009753182581	6.476732221694657	6.358553558395788	6.363931446395272	6.429909871330954	6.465607852356508	6.405373237492784	6.3314624828273995	6.43991126475524	6.395395983688539	6.257995848927416	6.430095719912272	6.197999801401839	6.7106809265695775	6.424052910750858	6.478998861940769	6.147932311172761	6.450743382596824	6.235865733148533	6.746624056405278	6.28667742912485
ENSG00000162520	81493	1	32679906	32703596	-1	SYNC	SYNC	syncoilin, intermediate filament protein	protein_coding	SYNC@ENSG00000162520	2.644065122939285	2.145247073131762	2.2985644196012087	2.9109571992469174	3.1627971057845383	2.552203885243696	2.305760919058564	2.569370440132641	3.572448083589096	3.2883231569380618	1.2539042934356182	2.9779314171387985	2.8367034437274037	3.900627718622226	2.48565387699272	2.0611257146371025	2.602235396230666	3.2653422454526813	2.2230556377807793	3.0230891529585633	2.6053186047941286	2.0063693701206162	3.100845866062954	2.998028708097648	1.6711538720784043	2.517684204470744	2.707886241113733	2.724093939578678	3.4259644009544306	2.51231421073124	3.5811870246305126	3.023285362269654	2.2192273948035326	2.662748939902342	3.394496910762776	2.45754160477487	2.981859879075105	2.685060805134133	3.0833314421359135
ENSG00000162522	57648	1	32741830	32774970	1	KIAA1522	KIAA1522	KIAA1522	protein_coding	KIAA1522@ENSG00000162522	6.982533706549551	6.898988262396687	6.831252739904511	6.6143718222682	6.852024668496101	6.965662371813586	7.500410899194308	7.288282600704388	6.715579874867797	6.809830631917145	7.609583242480521	6.617082661977984	6.66318271619783	6.824740175743627	7.42973568579299	7.130679401154065	7.144503768575474	7.046969470818508	7.082834255453201	6.869154351476262	7.2060226958762374	7.353364896338752	6.4655530716955605	6.537891007778735	7.382430828477579	6.747356969327751	7.003889323171797	6.846252950402622	6.8220637477245205	6.642104200914887	6.573188283419773	6.711588975589786	6.903054517185114	6.96757119858048	6.519358870801078	7.392978561932666	6.838928651029242	6.384881425594856	7.066057330095272
ENSG00000134684	8565	1	32775237	32818031	-1	YARS1	YARS1	tyrosyl-tRNA synthetase 1	protein_coding	YARS1@ENSG00000134684	5.7443444577710405	6.325058866162712	6.45138442960942	5.883808846422667	6.00863253603438	5.499916117721154	6.111424077073796	6.277921524712815	6.3602008226124225	6.309142427330662	5.9093578072306485	6.130481502567909	5.924810565533754	6.0429999916242085	6.456706843048491	6.375012226112009	5.636028361954802	5.776420353293972	6.570461530249816	6.013774525856525	5.986416817474175	6.408636372879998	6.317371011895033	6.09694912907697	6.122996662892841	6.4152140400205875	5.942991540159782	6.389700628762942	6.1466604314539	6.039000654080727	6.242991278203374	6.147930409689489	6.095946083076706	5.815403601342808	6.097515278241594	6.2562743001687515	6.400230555824683	6.614148039879582	6.290469880113656
ENSG00000116497	64766	1	32816767	32858875	1	S100PBP	S100PBP	S100P binding protein	protein_coding	S100PBP@ENSG00000116497	3.777359439862868	2.346692848599385	3.632716438146646	3.7368350768225063	3.6159433520074615	3.3862194531331964	3.2873179732072577	3.2735179057438097	4.1439740854120135	3.310847624172802	3.6788757474219396	3.2778364956533403	3.8281182004550454	3.805095040253129	3.1831182617394393	3.293820564895294	3.5873784011269128	3.801006191102704	3.5601356635146124	3.711003585636851	3.728819011108888	3.404286651573975	3.4478287973989934	3.722745137834623	3.860457129855751	3.3086946091483944	3.802014720217448	3.7897612133035574	3.420037715091122	3.1565748969625247	3.5288123053565084	3.5795458849798094	3.5887434560814713	3.4266493441011265	3.432958077638226	3.50753548170177	3.293073992290091	3.9258231565736614	3.6339298250192176
ENSG00000121900	113452	1	32894594	32901438	-1	TMEM54	TMEM54	transmembrane protein 54	protein_coding	TMEM54@ENSG00000121900	5.777157707590584	5.988254067374963	5.249274315971206	5.486234063628174	6.043290857486984	6.511168178117411	6.31234540685483	5.89795330117227	5.290908485805513	6.038424626431568	6.129732785897279	6.185645456291478	5.489021490654077	5.278840504985918	6.103956174573152	6.079851808929012	5.81434716159817	5.4509510525143545	5.6115066360865145	5.174294945638147	5.482496124733818	5.780493417888133	6.226167356147794	5.4252521622228445	5.45536192730472	6.004427284415952	5.62283785872005	5.6654868387338295	5.608017350603679	5.964104236186756	5.412275512995886	5.520961510205019	5.604307649528557	5.344662320954206	5.9509263095840925	6.237521589926194	6.054847826870778	5.251612723228097	5.672779809828671
ENSG00000116514	127544	1	32936445	32964809	-1	RNF19B	RNF19B	ring finger protein 19B	protein_coding	RNF19B@ENSG00000116514	6.225913908155721	5.722863945250967	6.4092841860716545	5.450482176659371	5.557844797551082	6.485849090980247	6.557217427013031	5.781977624514092	5.7947564340564455	6.231575160362962	6.338269405959532	6.440294700919852	5.266699232203719	5.140729930022242	5.8566183569895705	6.01013758653813	6.032792997305148	5.444455284409213	6.090684153455832	5.255792294819236	5.504582147066268	5.274223137148136	5.015517951938777	5.289161855910124	5.970646998070999	5.39989243358314	6.0349717061145665	6.013716790024743	5.792505953692422	6.16427165185141	5.135875953184172	5.5598017280612675	7.013605691316199	5.05349849662306	6.050582600501986	5.853330125960043	5.671100175186696	6.596699338307037	5.888310036833707
ENSG00000004455	204	1	33007986	33080996	-1	AK2	AK2	adenylate kinase 2	protein_coding	AK2@ENSG00000004455	6.568170143536458	6.840258676310567	7.03951723856766	6.641637064353466	6.737540427094691	7.276888997226588	6.968170842725358	6.77977664094083	6.568109026947293	6.886344400806581	6.887471107396064	7.080728912997323	6.704414492242361	6.500938006460415	6.666822877213328	6.830491224425358	6.800486618776391	6.4683511436416525	6.517456920576748	6.5442474906086865	6.540055789296282	6.723123220012009	6.809736449941431	6.6977703621422275	6.815868732746334	6.708698795919976	6.695877171539193	6.971849275721983	6.679265194702651	6.862900646224897	6.3779073144255465	6.9379589835770465	7.063302155452553	6.7271112543768785	6.510394378374524	6.869850011504739	6.9858915775532555	7.2719784433217445	6.684128049440244
ENSG00000142920	113451	1	33081104	33123492	1	AZIN2	AZIN2	antizyme inhibitor 2	protein_coding	AZIN2@ENSG00000142920	0.3292232940365822	0.22589010964055609	0.1946889050264663	-0.030965985361537596	0.5619671097730208	0.3503607485522698	0.29652855067130046	-0.12868861358985323	0.3261073912323998	-0.04585017278877685	0.6062777934481234	0.8411195435318204	0.1685474401775953	1.073801671558786	-0.20556609427604625	0.5169574334579474	0.30414641327359626	1.288569670528201	0.5190575014613675	1.0795194326034165	1.0114689609266396	-0.03118153181061523	1.015304004415216	1.1564123576362102	0.42270175099480145	0.6271872682263047	0.4124335507361253	0.9187564839603826	0.6218203545677146	-0.08151709803550825	0.8064802698514645	0.8994155957894131	-0.2898915724875206	0.6935024665223407	0.4684120866247556	0.6663033963850244	-0.49975600455689484	-0.7174339818450399	0.15345679164001946
ENSG00000116525	55223	1	33145399	33182059	-1	TRIM62	TRIM62	tripartite motif containing 62	protein_coding	TRIM62@ENSG00000116525	3.0014876133287274	3.5577433627320914	2.5799972870250847	2.379874611748816	2.22192543522064	3.562649773921776	3.7613623126265456	3.6040341632173805	2.888596063668713	2.50992780035498	4.048303952365146	3.467845227199255	2.6014280025459255	2.6685795417619254	3.7128356718187034	3.337169639528091	3.46838217094609	3.2355527582107513	4.215291941635064	2.4609848929715032	2.8388128492770095	3.1664824989030396	2.806274610584279	2.6949884743720163	3.1686642285439843	2.7212847655092687	3.3952466744035594	3.587916120455728	3.1024442925400897	3.0406940360696564	3.0492122410315883	2.3307627768850514	2.551897552123754	2.964561025857883	2.2851504806715615	3.0122201734663827	3.323293732175028	3.0466661578588634	3.094943892649221
ENSG00000160094	149076	1	33256492	33300719	1	ZNF362	ZNF362	zinc finger protein 362	protein_coding	ZNF362@ENSG00000160094	3.774111950805432	4.366974361908113	3.8270168742468966	3.5290888566046275	3.916617709087908	4.332463881343797	4.3748933400123065	4.260948995739838	3.9623157143423544	3.9249304877092666	4.227821819705971	4.23275549934409	4.0750689148266845	4.3500101158950475	4.310416607838693	4.2875717843954915	4.214337785571277	4.127274703329503	3.4975466165563214	3.9744079975081767	4.151847728511257	4.126815772383568	3.940840211042844	4.009311524126275	4.186930043487279	4.09501533194202	3.92250974156063	4.049395754675719	3.979186133742358	4.195580700445894	4.0677352534595625	4.2931315423108165	3.992142624472112	4.53170667864283	3.465127888563679	4.504878601232316	3.8991706594890383	3.584033626929155	3.888664955096558
ENSG00000134686	1912	1	33323623	33431095	-1	PHC2	PHC2	polyhomeotic homolog 2	protein_coding	PHC2@ENSG00000134686	5.2257650879384885	4.7496221110897086	4.5111022421238856	4.652900646035071	5.087582153550822	4.767155154890361	5.026375278560635	4.946367632073769	5.049643972735049	4.880058452668201	5.2682610809996175	4.945083369957817	4.605474398074227	5.560328701287811	4.8866607307845	5.419976326080353	5.1169146293412755	5.513314973354939	4.883380613564709	6.078671194415651	5.160973634909545	4.808255996757358	5.078886249061962	6.149162821792489	5.206747284278331	4.998339770250458	5.203452515519164	5.479008749566208	5.171499841015119	4.79926992625603	5.378637460324605	5.277798995839813	4.837590438601699	5.344662320954206	5.270631176323274	5.170306818894294	4.867986998532323	4.961718274756879	4.785887760825396
ENSG00000121903	7579	1	33472645	33501643	1	ZSCAN20	ZSCAN20	zinc finger and SCAN domain containing 20	protein_coding	ZSCAN20@ENSG00000121903	1.385644321501664	0.3673977079216198	1.3421800323658264	1.1884760428554992	1.1190476347382745	0.5864684725617637	1.060563611193401	1.2175268840199944	1.276485514357171	1.531240987646231	1.6171565560041223	0.6451334971933783	1.22789251591233	1.277361192931893	1.6669191851898364	1.5244714339994325	0.9326484835435076	1.0355134828799726	0.9514358788388162	1.3994225515583976	1.5592827115369683	1.3208650686723356	-0.6061751001156948	0.9204235905286382	1.7235194844238642	1.361960127975544	1.5458595809239613	1.8122691499988195	0.8505492329355684	0.15978637207398189	1.0637149478330388	0.7376630419227257	1.1362503982933725	1.2169091803516086	0.9648178438933814	0.8144969587533036	0.5538565855940709	1.4339237913479705	1.2915617666623462
ENSG00000163866	113444	1	34712737	34859755	-1	SMIM12	SMIM12	small integral membrane protein 12	protein_coding	SMIM12@ENSG00000163866	4.614866545620718	4.690244473719568	4.7954339397984604	4.723391384132367	4.870290157016037	4.931566417188127	4.754665236313718	4.72883492551346	4.442236710213099	4.772593584243223	4.9044830528572945	4.904554813471657	4.63490248532895	4.604497762170761	4.8866607307845	4.916425728508684	4.729707806496388	4.515990122285844	4.915040326840115	4.706326511537763	4.39351957739514	4.925343815054479	5.211612378299592	4.889562440208757	4.757146446554813	4.848343333778277	4.594952523407927	4.781471914191008	4.675396826993873	4.805201116846554	4.699665578944617	4.997140310092513	4.846268779469377	4.711223990530701	4.8591734292454145	4.927413773033684	5.092220578468088	5.143609955664149	4.796594595438489
ENSG00000189280	2709	1	34755047	34758512	1	GJB5	GJB5	gap junction protein beta 5	protein_coding	GJB5@ENSG00000189280	5.722608522830546	6.243642882423338	5.822229067261199	5.574997565090529	6.1330302911017665	6.50397938074286	6.360462156437327	5.992188995517812	5.383113910887004	5.937997237744087	6.182798834540228	4.620815531204585	5.351444958141529	5.089088514797729	5.786772768346783	6.105149947022949	5.935199370623561	5.371002178840585	5.63853260892423	5.111461292801123	5.388233265743569	6.176967180688253	5.9212980197764935	5.621595123762492	5.960682721350022	5.56288813467246	5.408891238264739	5.204076888033302	5.560317275266855	5.6030398361192555	5.419485494627742	5.870680936297711	6.0308216178475504	5.949410951828477	5.970669105113589	5.443629156113377	5.950611614346887	5.526042038416087	5.291400776008174
ENSG00000189433	127534	1	34759740	34762327	1	GJB4	GJB4	gap junction protein beta 4	protein_coding	GJB4@ENSG00000189433	1.718596591195694	-0.2039248131867003	1.7918491182148935	0.59171150100223735	2.0708426425484596	2.225024345728379	2.761691965568455	1.6766569151910846	0.7521123828183572	1.4923549732447707	3.092614665126861	0.5916746730732115	0.8518005501892598	0.6538313313637182	0.8528863078645544	1.9722620128610495	0.7059432666443964	0.9886597529547368	0.9514358788388162	2.3266156329227874	1.3011632583536248	1.5362468026497118	-0.05136214851454864	1.3826240380950832	1.332060837499241	0.955376567849303	0.19409375069638468	0.6741665727746592	1.2485303172423576	1.9308141845836932	0.7526911405813982	1.8662548398614738	1.786106782227516	0.6399407255351025	2.297114327045632	1.1295424451241245	1.8936568630105044	1.6893941096134495	1.0741234524453527
ENSG00000188910	2707	1	34781214	34786369	1	GJB3	GJB3	gap junction protein beta 3	protein_coding	GJB3@ENSG00000188910	5.5028459157645715	5.842841201498319	5.410722390361462	5.192823582015322	5.865331081751043	6.052911158010456	6.093417763435484	6.032072071368188	5.391595662165376	5.963989123886778	6.090705358568186	5.4331795519476405	5.466983952447233	5.301058533838561	5.912033822076357	5.706975822773173	5.889610931558676	5.373283862595241	5.66067384060218	5.262380413566789	5.432682886761243	6.010924275117432	5.632239792188516	5.893632728444066	5.849226697652712	5.375419770250547	5.331753664417165	5.013140982654959	5.420376574344821	5.786617469227727	5.331257098733451	5.593688762750678	5.623366563868073	5.545539492375572	5.7566695762313245	5.719888247597235	6.211163178197173	5.271298591076839	5.390139256128632
ENSG00000187513	2701	1	34792999	34795747	1	GJA4	GJA4	gap junction protein alpha 4	protein_coding	GJA4@ENSG00000187513	1.4192948757486363	0.22589010964055609	0.1946889050264663	1.550553802908239	2.0708426425484596	-0.3867831413021631	0.4337011090195995	0.9339742686787089	1.768408858700326	1.840817081560772	0.5003022207836385	1.9830281443016158	1.1601115552062886	3.0908532288096615	0.41862661858875544	1.4992489651702363	1.4960939681753005	2.1719058147672277	1.8440700655720381	3.1191347587086664	1.6252775336472065	0.8700871120461353	2.0627950579359164	2.43945868055299	0.7262657696825581	1.9531933363285454	1.7196772188499294	2.2745864374102016	2.3402122289020046	-0.08151709803550825	2.19741223064618	1.2587464199057712	-0.07802998721378596	1.3891155573106433	2.5678949116013223	1.5865916732145176	1.087490349531142	1.8809570810366585	1.4263558625998674
ENSG00000163867	9204	1	34986165	35031945	-1	ZMYM6	ZMYM6	zinc finger MYM-type containing 6	protein_coding	ZMYM6@ENSG00000163867	3.154185044972066	2.611416399287158	2.8555485653512656	3.1868137913414434	2.3089008206413792	3.043609049735002	2.941164239834336	2.2424993146852374	2.612022668280465	2.6665903077809103	2.8836918652618113	2.715917798205491	3.082306871940805	2.6685795417619254	2.6202533221028483	2.6930030738580295	2.8603344507046047	2.872392535653595	2.6698776162738427	2.404923186150282	2.7154665518924426	2.6443908026486236	3.287997967058516	2.5262528998473877	2.9070901070674484	2.7212847655092687	2.707886241113733	2.994751616091269	2.3402122289020046	2.6372672049446386	2.7980086407998854	2.681578834226128	2.948338338895785	2.6218914262771813	2.837352846245305	2.8326453879271787	3.114503272461657	2.4461744838555	2.698056467994067
ENSG00000197056	79830	1	35032172	35115859	1	ZMYM1	ZMYM1	zinc finger MYM-type containing 1	protein_coding	ZMYM1@ENSG00000197056	3.790276785448049	3.4425163466984134	3.553549351735695	3.8304703821703	2.9080740099187907	3.238117288978417	3.037589429441564	2.909254038369528	2.888596063668713	3.542623632149241	3.3379562464273724	3.078515302264179	3.7341266592931572	2.627797806843825	3.176890797284229	3.1227034561401696	3.333015677996533	2.81311926965618	3.3796894532194135	3.053795913200353	2.8663646775590728	3.0928208248177103	2.632857328008964	2.9438776562072713	3.27775409982577	3.0720129975405936	3.138793871925857	3.0789541681817036	2.6748288704851277	3.060665483487166	3.350184929963622	2.809226965238332	3.604175392891737	2.964561025857883	3.2785967085811003	3.252076499875931	3.073606393068237	3.156600695957131	3.61389068980891
ENSG00000116560	6421	1	35176378	35193446	-1	SFPQ	SFPQ	splicing factor proline and glutamine rich	protein_coding	SFPQ@ENSG00000116560	7.321681201500852	7.380161408145197	7.629246285390925	7.31814787775508	7.204833090316829	7.258851730982799	7.521726768294924	7.435949887586833	7.393637641777916	7.46752035333642	7.358517642308536	7.317300434211372	7.567126792541933	7.357904489580051	7.327676421368346	7.375142103314416	7.275444572070359	7.174773819746789	7.669817671696027	7.481984900798787	7.348374682143434	7.34307655513391	7.460901891692099	7.385157684568774	7.4232409344610515	7.332822922059966	7.091852213302414	7.419104899412164	7.1596459415373115	7.773277564295456	7.267576199580465	7.573424029998237	7.321990448543889	7.1528566079491895	7.548712546703462	7.417091170322509	7.747295568971999	7.922545170391032	7.324014130319575
ENSG00000146463	9202	1	35268709	35422058	1	ZMYM4	ZMYM4	zinc finger MYM-type containing 4	protein_coding	ZMYM4@ENSG00000146463	5.6349218990356835	5.283705583025193	5.669152243321087	5.491456087865904	5.333516175205391	5.114973904849774	5.4762060116413815	5.480585784433251	5.715899035365643	5.281757282879978	5.597607483098705	5.155440112834781	5.40122521737701	5.632193455111515	5.232743005351913	5.385977000807411	5.493470322534723	5.497713489436642	5.431343638945974	5.462168552898654	5.582442868526248	5.428906742416602	4.920172352344593	5.3228921308350685	5.630130040897861	5.2731536940288395	5.540253420304723	5.561252333206762	5.408452469708775	5.032035227223392	5.327429249542353	5.086654503802965	5.471779322745419	5.549176059593558	5.236867614002022	5.285919604859976	5.216843029225497	5.5999099080938946	5.444479025477683
ENSG00000142687	79932	1	35393883	35557950	-1	KIAA0319L	KIAA0319L	KIAA0319 like	protein_coding	KIAA0319L@ENSG00000142687	5.568052754426368	5.968951790472102	5.796672259727449	5.6930186517244445	5.516414289558097	5.684522258121733	5.827978563011898	5.952139185381761	6.065132339699496	5.1253457791747	5.56949565975163	5.274722570336451	5.7761474881704435	6.01638979331475	6.186091580361195	5.611633957686847	5.502331819081442	6.092545915794054	5.184751845759888	5.630512647152581	6.044856604164687	6.179638184742754	5.30772531071413	5.536595434712687	6.114851161744927	5.828298959487521	5.989007058962038	5.918482901127035	5.825388051308313	5.171726203521549	5.650281052309345	5.415684711533607	5.68392718449065	5.6389403562934755	5.285720867963723	5.98722891196524	5.2235348783656725	5.132889441154294	5.730686158229697
ENSG00000020129	23154	1	35557473	35567274	1	NCDN	NCDN	neurochondrin	protein_coding	NCDN@ENSG00000020129	3.7177559301680216	4.585505339889629	3.6480415836212057	3.838688872683418	4.083793932915473	3.185167058262769	4.117569766438484	4.206866603670226	3.7933711289558527	3.3548682339974762	3.8753825316939117	3.762077857937494	3.7534212400745246	4.610789582806592	4.516804188076228	4.219703266040001	3.8558456123757163	4.283438732886543	3.9607299783526764	4.350875741546801	4.290506420786923	4.606011041412084	4.0522004012761315	4.057465553428141	3.9510894175149436	4.481334020197603	3.883452351105352	4.296663836893143	4.113783171147011	3.4188697722608987	4.277492877429207	3.5795458849798094	3.458958804849902	3.818894705660631	4.14236062269466	4.296947933843393	4.0392704793164995	2.797943844902742	4.366949431126183
ENSG00000116819	339488	1	35573314	35595328	1	TFAP2E	TFAP2E	transcription factor AP-2 epsilon	protein_coding	TFAP2E@ENSG00000116819	0.8322485576591612	3.0070945500516437	1.819184099239449	2.40222750276175	1.3982802477139877	0.2847599684056321	1.4100443266470484	1.9175412682633755	2.1744436306150767	1.4725117236474294	1.043631220946031	1.7829197967869432	2.3710143439815643	2.230279436422001	3.279266670942876	2.192819433960937	1.930581037408709	1.6763283110501925	1.5723429915886091	0.8468385651231941	1.7781541725085583	2.613116558186765	2.2612680859214187	1.9674605566496273	1.5982384807721264	2.988415131395983	0.9432490605683678	1.3316806908777896	2.448987811662734	1.8641939502834273	2.775708130153843	1.8662548398614738	2.3832526108091874	2.208870592109924	1.6642350355026412	2.1439738968368993	2.719395486299003	1.247730800917985	2.3751289989587074
ENSG00000126067	5690	1	35599541	35641526	-1	PSMB2	PSMB2	proteasome 20S subunit beta 2	protein_coding	PSMB2@ENSG00000126067	6.098639711707885	6.494693857516765	6.439323341278055	6.083747033230075	6.3236683664536875	6.326885693735938	6.304912939937029	6.319740753645377	6.318551524353757	6.6714474324353485	6.197709745703424	6.552970951415138	6.218663581607134	6.281871935468575	6.341024354624404	6.229225919206852	6.312314166008467	6.014296744556381	6.504048881182415	6.219400121676869	6.113290391998692	6.274309126686519	6.666443931068245	6.201202347885617	6.212743459158634	6.307228696949821	6.213347121305757	6.651646101990749	6.255501884100954	6.365331841849573	6.2117697698806085	6.506085417784939	6.351994741410949	6.254609300532997	6.401703742544233	6.390019039513924	6.391343111884155	6.685578723944972	6.242984779020877
ENSG00000142686	127703	1	35713877	35718894	-1	C1orf216	C1orf216	chromosome 1 open reading frame 216	protein_coding	C1orf216@ENSG00000142686	2.720287782266181	2.329498606325727	2.410631332430871	2.618131606437234	2.6920974226713903	2.374409142680626	2.7529787437985695	3.1028521167329086	3.058017648718322	2.8774523496600657	2.553589206300943	2.9463360138520565	2.4769543400525977	3.562684121748579	2.370316793217922	2.7040837132317286	2.534734384462542	3.1207393861754493	2.6345158107306155	3.3194370324940228	3.002963506859195	2.8903139368342514	3.363971467066551	3.4995992374922866	2.9369667672858046	3.1381581610786875	2.8330037157855914	3.305564535240553	2.9128874547075854	2.776609628373433	3.5578533994785504	3.5473568872403183	2.2717112632053076	3.533316970292054	3.3549822485519005	2.7795259229769047	3.3430941887252756	3.167147091843857	2.7356336341935195
ENSG00000092853	63967	1	35720218	35769978	-1	CLSPN	CLSPN	claspin	protein_coding	CLSPN@ENSG00000092853	2.525471195507073	2.582678421573471	3.041113445467678	2.413275401069639	2.05079433328546	1.2336695148354746	2.2071406601445878	2.151111833744667	2.7503468720611073	3.259663846501924	2.3950544897002426	2.0239641455959307	2.592884533299542	1.8166644972248291	2.4755415025254326	3.1634141968768685	2.602235396230666	1.9452926208863939	3.1104487510447063	1.6288375656633407	2.7748273312991825	2.695053582258599	1.885109723561531	1.2613508932463013	2.747655334634223	2.30379576466057	2.8455642030393102	2.9472903435150637	2.8787238499571317	2.2593329364463477	2.230583173367344	2.491654455832294	2.551897552123754	2.3655777288522803	1.788088965816162	2.566086432572342	2.1171011572544973	3.733440396205595	3.123572553967233
ENSG00000134698	192670	1	35808016	35857890	1	AGO4	AGO4	argonaute RISC component 4	protein_coding	AGO4@ENSG00000134698	5.0354528538218615	5.110822193085563	4.819321299263987	5.340478656459156	4.784874616726448	4.356610249552175	4.8978957747227385	4.852098359014799	5.104848031934881	4.563395574578322	4.8923136023639735	4.156568332037082	5.153610923012268	4.8775192189382235	5.202406621184763	4.585957400766993	4.8053096742525625	5.213099232453599	4.730582422700365	4.620725667501333	5.011665514806815	5.207735331069425	4.403733954615124	4.488789570230275	5.148885394817857	5.014278405364959	4.758307568326698	4.942282399315316	5.067285399445291	4.635822806390899	5.193369201656554	4.796080749892127	5.044051316493355	4.711223990530701	4.8099221053496315	4.9476206219987775	4.5585833726682194	4.50602528375683	5.032266025672219
ENSG00000092847	26523	1	35869808	35930532	1	AGO1	AGO1	argonaute RISC component 1	protein_coding	AGO1@ENSG00000092847	5.103013947618033	5.290385700485691	5.4352214929734215	5.024717882329682	5.274230198486715	5.009781011079374	5.24719777709232	5.327993084225534	5.414666590657445	5.158324691143469	5.178051013324374	4.657050320364743	5.1780916525204566	5.281472220048841	5.36735534955557	5.091185671655413	4.960350323877709	5.26808529406334	5.276504492767693	5.131752212470778	5.246024773601734	5.33299040977496	4.739439613711422	4.526124600233732	5.562262352503895	5.578457170249915	5.139861069867452	5.419384785172104	5.128533948657256	4.905234282856317	5.090523275787116	5.0838519858974935	5.313369388061123	5.414110856138909	4.78252521390757	5.247315692298417	4.796183362486303	5.361304466977472	5.30020558439674
ENSG00000126070	192669	1	35930718	36072500	1	AGO3	AGO3	argonaute RISC catalytic component 3	protein_coding	AGO3@ENSG00000126070	4.048615353933467	3.826418811037846	3.256390750627235	4.107117789216215	3.6362669536216634	3.590065774641049	3.97499213016826	3.652444313360099	4.061328226774658	3.762835367550881	3.7344688187495607	3.467845227199255	4.141016311407092	3.7605170734859334	3.7759987122484477	3.6029294898547186	3.757759226045165	4.032287369204883	3.8987397085720534	3.961510116044571	3.9605846932906577	4.130501791057397	3.5917053926216984	3.6855141829758304	3.8836545476536504	3.9330407189314593	3.722529372614521	3.8827984514897538	3.614223172616392	3.5866630127794195	4.064059470095841	3.6418462579515953	3.782057108532335	3.547931232894036	3.7954214204278007	3.6425744060810312	3.7252490287793703	3.6456651345297906	3.9506942951757473
ENSG00000116863	54936	1	36088892	36093932	1	ADPRS	ADPRS	ADP-ribosylserine hydrolase	protein_coding	ADPRS@ENSG00000116863	4.839655849891115	5.2057534979067075	4.739301774693036	4.84464647369132	5.109553962793259	5.21521784692377	5.2748518849308175	5.12852815965226	4.6961394923171795	5.047008380878656	5.115115300213837	5.415981434019536	4.931064967698922	4.77292924853894	5.361875888330211	5.120429068943186	4.869338788483677	4.859811945852303	4.926050509083701	4.774281782732513	4.7886195963961375	5.2990010595602275	5.397833140884273	4.96917782334002	4.965365768703799	5.332274120126009	4.695514317925229	4.944010591199447	5.307732205360164	5.174019916793454	4.971954140303421	4.967038262901292	4.839764922793022	4.952762221029396	5.120495778299053	5.388523175248985	5.426250820432145	4.931105875537427	4.897850790058421
ENSG00000171812	1296	1	36095239	36125222	-1	COL8A2	COL8A2	collagen type VIII alpha 2 chain	protein_coding	COL8A2@ENSG00000171812	3.931064679305907	3.705008594676016	2.9326614699685316	3.1868137913414434	3.949474596992927	3.4171638522827816	3.037589429441564	4.357558498258419	5.553422142178223	4.318632935597314	3.275074350688582	4.580220258471706	3.4612422988566314	5.2535968255560705	4.055985291758774	3.5608829904724777	3.582611329642441	4.370532097479563	4.009853642829212	4.549251358518091	4.3478272301779946	2.8989841732210833	3.5048764173003844	3.6130056311268035	3.1623548824489247	3.9734602743275698	4.363455880326008	4.238705440995185	4.13202579902948	3.572822649503478	4.79255485166518	4.062046906754721	3.297472286884908	3.9290606673069473	4.4408292081289655	3.5504480518784627	3.816600587940283	4.067669989613676	3.605796444087947
ENSG00000054116	27095	1	36136570	36156053	-1	TRAPPC3	TRAPPC3	trafficking protein particle complex subunit 3	protein_coding	TRAPPC3@ENSG00000054116	5.844502318880856	5.841325616857003	6.046964601802025	5.80944693309915	5.998201441557839	6.201400720085309	5.906686360082148	5.932669885471916	5.962125051588444	5.985151072741479	5.862004896853217	6.183388582637472	5.6376404549210974	5.560328701287811	5.980673900264004	5.9072259755484895	5.921107117415931	5.618042161571112	5.87184823023945	5.686452632779336	5.570975954762513	5.904078042686744	6.1566652112294005	5.9574961600392715	5.667365557627789	5.786630474183506	5.662422401318459	5.596840531285279	5.7821468796317745	6.123315759133807	5.555289840400151	6.167916614090941	5.801268482436873	5.767817922343898	5.780301673874813	6.042761777697453	6.217210951049714	6.4072962301654535	5.6601328309937395
ENSG00000116871	55700	1	36155579	36180849	1	MAP7D1	MAP7D1	MAP7 domain containing 1	protein_coding	MAP7D1@ENSG00000116871	6.108987453031848	6.428607982649511	5.6330249851618515	5.69188497982517	6.789126778188577	6.279257277632439	6.496525979058693	6.4411411521593305	6.277953319849427	6.295795139546316	6.643781887207419	6.439349285171089	5.687644590325531	6.33857193020489	6.387607456255245	6.623573579882238	6.08681555871483	6.32070461928799	6.609117237082811	6.622636269566038	6.170358713649417	6.393376856769086	6.285165331594279	6.6718284452012115	6.039395001821484	6.427830613154541	6.339144449832088	6.228176328197714	5.87280500114994	6.451998758622451	5.855057948312537	6.279899799686408	6.049730507489708	5.694181844711294	6.810305250807432	6.368446740639374	6.912003919624378	6.033656956942753	6.789722120467954
ENSG00000054118	9967	1	36224432	36305357	1	THRAP3	THRAP3	thyroid hormone receptor associated protein 3	protein_coding	THRAP3@ENSG00000054118	6.756428701636663	7.058808143374098	7.157992762236984	6.72878604949335	6.818326640287445	6.756239242302747	7.177186933516841	7.098209004186203	6.987960793035185	6.955880796744179	6.988105308328218	6.744250680140343	6.875310440737949	6.977402048060098	7.038846333370738	7.0291515432050815	6.7492947685179185	6.839010940666535	7.022132249727597	6.838178347662786	6.890521168759104	7.034774294314533	6.445293481517999	6.602361434474904	6.95651341699042	6.962073655110216	6.853430959091668	7.234791886561406	6.677403191090738	6.744427443121403	6.633956001168516	6.860658331727817	7.071189644965203	7.035258512843863	6.7053588681145815	6.8756620649194025	6.747632528324923	7.339972478808771	6.891861285766208
ENSG00000214193	79729	1	36306368	36329340	1	SH3D21	SH3D21	SH3 domain containing 21	protein_coding	SH3D21@ENSG00000214193	3.045250508862008	2.7727693013586876	3.3990846208282406	4.224664459258293	3.1056388925951253	3.1670761282981807	3.7743372141685323	3.291971430315807	3.5574494018315135	2.6578310524445317	3.843230715603202	3.3112937091586936	3.9367571905581085	3.4595559538099923	4.144811396551136	3.6609466974089258	3.4889090304008232	4.038051374596781	3.452568166428094	3.800635283433605	4.618797684713615	3.6955673757806102	3.248456252359752	3.6807920238483245	4.04324678088674	3.4031860824721085	3.284290903154825	3.300177325539387	3.780727358658582	3.5797594281106293	4.180672478135851	3.124937191573785	3.7955628253065328	2.827534847721122	3.6160231263896385	3.3943137876538754	3.8446523189545077	2.3383206034159696	3.8446330665523565
ENSG00000142694	55194	1	36322030	36324154	-1	EVA1B	EVA1B	eva-1 homolog B	protein_coding	EVA1B@ENSG00000142694	1.5465576509868526	1.3191995452191705	-0.5545784109525441	0.6300974913700548	3.1627971057845383	1.9567193100259574	0.9119331980160889	1.948890801796015	2.0079012388204367	1.11111556427631	1.4751820174266685	2.924881328229011	1.271372909259401	3.1668353740769137	0.8838022411430195	1.689665122655158	2.46391943924756	2.085483519156668	1.0620400219561286	2.8864691104496036	2.613471372615767	1.067588740825345	1.9021981885553367	3.4111359594442825	0.7931305191564253	1.87775976543715	2.1626859443857707	0.8903562614983764	1.9863099320485547	1.5618936460474035	2.4034395719136628	2.901245415500032	0.04768952920667897	2.298022118928706	2.273086591428046	2.1439738968368993	1.0152820485733283	0.33621107053442933	1.9066513784338732
ENSG00000196182	83931	1	36339624	36385924	-1	STK40	STK40	serine/threonine kinase 40	protein_coding	STK40@ENSG00000196182	5.384320491367111	5.906549529517029	5.399447400857326	5.727727782164587	5.9557060985855435	5.6733508396129	6.476817404975178	5.900961961208827	5.242497390171613	5.187526752048946	5.853959404091446	5.0379446194794735	5.425485694861957	5.760351553883673	6.064021273100353	6.11452353827567	5.72955917300528	6.1986404636914205	5.980578936558076	5.935963924039898	5.953878662883445	5.901922991849558	5.187420770676618	6.0233223800537905	5.668479040110287	5.787661229374594	5.443386585623645	5.456180827026265	5.670507729708135	6.255903684364	6.129746604995812	5.541534009579636	6.0859049216743735	5.876021368156117	6.946618277977587	5.5319307883257895	6.580979895936859	5.226621524602991	5.4535278869539185
ENSG00000181817	84967	1	36391238	36397908	-1	LSM10	LSM10	LSM10, U7 small nuclear RNA associated	protein_coding	LSM10@ENSG00000181817	3.6342492812507787	3.8325343524992888	3.389998460688711	3.100592215127592	3.865885222515913	3.576422897693203	3.9408731516256323	3.762402147417364	3.4800238761666233	3.5473739422050916	3.529730160579202	3.9330173573346703	3.3337326045130187	3.714517649593204	3.6955144740241694	4.034594296419991	3.5438968484170794	3.738660347013501	3.3850189445515295	3.908733616432688	3.561920152480915	3.7918158327265394	4.0483677870875026	4.111101357030974	3.2835794043253697	3.9950391374825176	3.792315264229642	3.706688471401474	3.7527060822910063	3.815457941700832	3.709079161740076	3.539196154939998	3.4129662829571696	3.76986839020227	3.577302243685297	3.9171521081721594	3.9804338603410616	3.4349098686695245	3.763278168876987
ENSG00000116885	127700	1	36415827	36450451	-1	OSCP1	OSCP1	organic solute carrier partner 1	protein_coding	OSCP1@ENSG00000116885	1.847783557383573	0.7238639318595225	2.1770535317124073	1.446846599004865	1.6048915165424382	1.6001295880074422	1.8135303963623428	1.5596854628765955	1.985663745489528	2.1339615860298897	1.4181200642382958	2.1769958262188913	1.711011128273195	2.7160430230049997	1.7020371358615378	1.7762091712756931	1.9455100495601685	1.8826050384247277	1.3286162885308437	2.222347190205794	1.8489177151509195	1.8894159874022844	2.2612680859214187	2.608120469158083	1.8854984474242955	1.7311650164259116	2.1219639532326218	1.8715864318351556	2.2088767266394904	1.9089474843286418	1.8754392683521055	1.7579046184652818	1.8040363670761004	2.2630197887507153	1.6077169705458192	2.0272995568776846	1.4581171212457862	1.6296413087583959	1.7538796015142673
ENSG00000116898	64960	1	36455718	36464384	-1	MRPS15	MRPS15	mitochondrial ribosomal protein S15	protein_coding	MRPS15@ENSG00000116898	4.999752639583301	5.606344710296504	5.543669146519661	5.224529441204175	5.466209907971974	5.433360691936498	5.3109182883166275	5.515030571750578	5.572198258174126	5.42027037794828	5.138855140201929	5.795753801636012	4.995684013128195	5.129088092092926	5.293006928190131	5.265862289393808	5.425880642496129	5.119700080424135	5.530862086109916	5.151761702220935	5.016284812610484	5.38637750401388	5.8722773543813105	5.41106648258923	5.103501670507976	5.255381704529342	5.251437974601417	5.066472454879894	5.571054419961884	5.582465759943154	5.1992458594416355	5.5598017280612675	5.135395615911679	5.443718260691194	5.142213746822218	5.542597959228472	5.779521649866167	6.1788294097794925	5.263373416241114
ENSG00000119535	1441	1	36466043	36483278	-1	CSF3R	CSF3R	colony stimulating factor 3 receptor	protein_coding	CSF3R@ENSG00000119535	2.3962482270263337	-0.4195453016362696	-1.515819040082249	-0.1560280425339502	0.5041639383187543	-0.09719547788094478	0.2477444689319014	0.8367709608902424	2.4750677604476436	0.6277993889804833	2.148405570948575	0.8411195435318204	0.7324170198203879	2.0320064155829995	-0.34198389445669575	2.1448319432818277	0.6340414092419598	4.762203076129531	1.8127741502398396	4.610434240356718	3.093177049266245	-1.037998639795892	0.07457405887877741	3.1492600122502323	3.036916176797564	1.3839365606794807	3.4942921266703078	2.7715812379819575	0.8148582649418786	-1.9611156050234217	0.5362942050602679	0.9979802562000236	-0.21575990472920942	1.2882766823881213	1.0236052239478184	0.8492832818189959	0.6202733127529783	1.3251145980364	-0.14124029950520486
ENSG00000233621	728431	1	37350934	37474432	-1	ZC3H12A-DT	ZC3H12A-DT	ZC3H12A divergent transcript	lncRNA	ZC3H12A-DT@ENSG00000233621	2.6582266895503084	3.070563326409617	2.497798234688265	2.40222750276175	3.0050353395091207	2.3099174104407125	1.9263287131019693	2.569370440132641	2.341355195294596	2.5388393871426684	2.544730612985798	2.812543982664892	2.022270645522859	2.5600499489640085	3.093388187454791	2.8804940672415915	2.719785264525066	2.5801422269900978	2.9398806321702717	2.2438124679584	1.9163720220272742	3.296854539380472	3.2009113376912035	2.2356139211501964	2.845414022684183	2.5569039724757405	2.5169315000282264	2.8250770162197276	2.539239303070308	2.776609628373433	2.5525463453379893	2.605458003892393	2.17857225136505	2.3489830702059886	1.5083028640181066	2.996788074934605	1.9972582524408347	2.6403436097503064	2.4583977615208923
ENSG00000163874	80149	1	37474580	37484377	1	ZC3H12A	ZC3H12A	zinc finger CCCH-type containing 12A	protein_coding	ZC3H12A@ENSG00000163874	5.647399342563865	5.757025386866944	4.523619198665074	4.59343261344258	5.182771508913139	5.414314831397186	5.904720936800627	5.841652571212595	5.025322754388007	5.718647262870875	6.859167830340653	5.306178375100796	4.081190264270101	5.889306382533743	6.148395874922809	5.587902452636314	6.487019266941231	5.762561407754763	7.2834410607418	5.712667866018747	5.346044719855063	5.329787610804789	4.465393702544419	5.35881109970175	6.053953440081533	4.7246342664577705	6.13237078140314	4.8438950146369235	4.604002592485802	5.402463948780659	4.542120647025737	4.228622953590362	5.582398723973309	4.057176528701901	4.325821181192092	5.10163391774857	5.141108172965055	5.8977800302208685	5.132860756356355
ENSG00000163875	64769	1	37489993	37514766	-1	MEAF6	MEAF6	MYST/Esa1 associated factor 6	protein_coding	MEAF6@ENSG00000163875	5.104307555043065	5.077737635290118	5.457138047543492	5.284420904182476	4.985665715502128	5.373480884375133	5.575911443677249	4.907003375434068	5.104848031934881	5.112581387910452	5.328856504061555	5.253364428357528	5.041924837601973	5.0995657378682075	5.268324195625538	5.112134122989034	5.192386777088503	5.09916974166141	5.4794716807063	5.20334560184796	4.92096596191353	5.25070671661299	5.385734060715303	5.52873343294834	5.0701877666428725	5.159900864951995	4.9781542349744425	5.060112058982922	5.0033208569848275	5.340508577490497	5.283058445192472	5.435606084893059	5.131850758771143	5.323583419251927	5.405223671890115	5.194182453574136	5.757557541238536	5.21141633233241	5.144082824535289
ENSG00000163877	79753	1	37534449	37554293	-1	SNIP1	SNIP1	Smad nuclear interacting protein 1	protein_coding	SNIP1@ENSG00000163877	4.1869128952215044	4.526371230847782	4.576638449018839	4.012212454893022	4.246872199675509	4.467938386635738	4.351996385644516	4.2197754721276715	3.9566106033952293	4.087044345884569	4.257944165573251	4.021589175657345	4.0689214818096024	4.221602475992224	4.147998498769016	4.184532926813332	4.0821061214577155	4.135363267582562	4.050668044671651	4.070639102562051	3.79483121572956	4.1632589020382484	4.180304254266742	4.071964531283787	4.168159366008701	4.2071198110762245	4.017152064198699	4.166526824277669	3.6297126367656474	4.078023996227063	3.943200775173211	4.3870640451324	4.3655631576491345	4.188892576901353	4.229220906836573	4.215962824909916	4.054363103834422	4.112013670907789	4.0435090483520675
ENSG00000163879	7802	1	37556919	37566857	1	DNALI1	DNALI1	dynein axonemal light intermediate chain 1	protein_coding	DNALI1@ENSG00000163879	1.7716674251036946	-1.617844610013765	0.1946889050264663	-0.09214229040782834	0.6710576865337523	0.4732393269487158	0.09063759558935444	0.3180205172378399	0.3261073912323998	0.5914627795252146	0.261683152051176	0.6451334971933783	0.5677942305036301	3.2711487992727517	0.08787702991713532	1.4208226885057182	1.3689727320499865	2.572219157193449	0.3108193853006072	3.153565001656003	2.030370083387699	0.369008538605051	0.44481415187538564	3.9903541758494634	1.332060837499241	0.8329076044599619	2.1011636487014003	1.393696865796112	0.8853785132108776	0.3664538162249025	0.557364046427567	1.670943592354841	0.5076869029137455	1.2882766823881213	1.804945319367594	0.5011262063062354	0.7740558260416094	0.17834497607254857	0.5063675712159698
ENSG00000134697	29889	1	37566816	37595937	-1	GNL2	GNL2	G protein nucleolar 2	protein_coding	GNL2@ENSG00000134697	5.330067229064741	5.85340594638612	5.601884229612852	5.642274641875795	5.6900984920531075	5.5687132513866775	5.954971380944711	5.556325401406485	5.671313774784328	5.5478277688781965	5.623079478651039	5.755301342845338	5.288026164642418	5.452362175393552	5.318689332298993	5.754383687714205	5.270048525593588	5.414856866842696	5.78682707593796	5.627453763789859	5.388233265743569	5.534228460935225	5.927570952858455	5.842752154453956	5.40948166860506	5.674084565621657	5.309258917481879	5.467039091544907	5.498385030534922	5.853971606787504	5.558559074806286	5.896464595087273	5.608139628052005	5.514252874850644	6.148757845908119	5.641427146263255	6.244445562884655	6.056527959357352	5.4803388378592235
ENSG00000169218	284654	1	37611350	37634892	-1	RSPO1	RSPO1	R-spondin 1	protein_coding	RSPO1@ENSG00000169218	0.05730765331912986	0.14956629029178364	-0.18516109572549136	0.5117325613703603	2.129368281737494	-0.09719547788094478	-0.28661499627441717	0.6586231354208888	0.9021223274257381	1.0319799615635834	-0.4507326578172173	1.0136377374712024	2.245815692965487	2.3353317161445735	-0.6609304557344038	1.5492605075038701	2.045899097725781	2.213250062379264	0.47974525645391675	1.6288375656633407	-0.027092794370589382	-1.9239016802138555	1.9021981885553367	1.8712626188949648	-2.048535140351778	2.280553847016868	0.5415591450432794	3.116219075476014	3.41408658154632	0.6027336233876684	3.325833694640728	1.5461878995983507	-0.9543868062695876	2.7154857259348115	2.7442918263576486	0.7048031491473221	0.07455298677495736	1.3623036532211203	0.7608243194679841
ENSG00000116922	54955	1	37681570	37692249	-1	C1orf109	C1orf109	chromosome 1 open reading frame 109	protein_coding	C1orf109@ENSG00000116922	3.7577639411596357	3.795446098443896	3.6556435383180186	3.64609420119197	3.676074900838996	3.2723676986259047	3.9370318616445656	3.628442281259633	3.616530642167443	3.5755519506489155	3.8753825316939117	3.2522243546688685	3.72633598974315	3.562684121748579	3.6955144740241694	4.098972641812675	3.7829130679107936	3.601365058172047	3.550681553373133	3.797009725095541	3.586977854358894	3.837634539415769	3.49927210198738	3.951675392523993	3.772058675843058	4.081630570842194	3.3909684832808917	3.835168381127265	3.5341785627564937	4.023100928465489	3.639157331477998	3.603224913216567	3.7407643740903387	3.6188611331381426	3.7612821462972525	3.7569165018389925	3.8584762619122377	3.477902684397501	3.6379044658688873
ENSG00000134690	55143	1	37692481	37709719	1	CDCA8	CDCA8	cell division cycle associated 8	protein_coding	CDCA8@ENSG00000134690	3.3103044620791073	2.9178778536091237	3.670728322545827	3.286312504207966	2.9080740099187907	3.4171638522827816	3.2256749505445197	3.3162146011530216	3.594657728014614	4.430856371346514	3.128630076326674	3.467845227199255	3.5255020674957662	2.594321514831799	3.4230103815721127	3.3998447412462887	3.463204495001915	2.8063804737461253	3.6733638280987777	2.470120312975245	3.639821073291712	3.5763099652877037	2.993319114817803	2.6666096963920927	3.5483951874706094	3.1952019760525157	3.681081781509886	3.5060521163550553	3.7144771275141837	3.5088434062071876	2.687675820166517	2.9513068780748513	3.7361024775615377	3.547931232894036	2.6448114473956275	3.607443135170845	3.4428096571100006	4.20706787603923	3.5092942551928195
ENSG00000183317	284656	1	37713880	37765133	-1	EPHA10	EPHA10	EPH receptor A10	protein_coding	EPHA10@ENSG00000183317	-0.030824387707115347	-1.617844610013765	-1.515819040082249	0.6300974913700548	0.24656978998793985	-0.3867831413021631	-0.9051698989937279	0.055398575011898765	-0.5146593159867541	-0.2951478509794582	0.261683152051176	-0.18243136039375826	0.0734918337616476	-0.15209858823182132	1.5561251536734142	-0.6592483092258704	0.20837156841414725	0.811538716040732	-0.6802194435872915	-0.6340290937034091	0.7991521808184875	0.3181983989485771	0.49072561594176123	0.28683871702371433	-0.13796377865461779	0.7337111567729718	-0.2645368766194414	-0.6494102029200457	-0.3405091904629771	-0.37145046844988955	0.8412568938793487	-1.270553180461703	-1.0802955251590447	-0.4479010870339971	-0.8063498919873096	-1.0860199958817622	-0.8137452791592993	-1.2796316928074258	-0.6602925171439171
ENSG00000185090	149175	1	37793847	37801137	1	MANEAL	MANEAL	mannosidase endo-alpha like	protein_coding	MANEAL@ENSG00000185090	2.3877742020794415	3.245760377466796	2.7879816160174595	2.8142505244346774	2.612268805843798	2.4209538159668877	3.0086006131587983	3.1508223555687236	2.251019509785485	1.8865212587522293	3.1867270794226723	2.0440046487425985	3.1065172118520596	2.9523842471675663	3.8126103971903125	3.2641802185727986	2.630224794396352	3.0019032078503884	1.9911102256454214	2.3063561092939313	2.4317693730503867	3.36727611593144	3.144583577379299	2.5779619131907574	2.509954253793863	3.3144275903974263	2.202289986460714	2.9472903435150637	2.8959067759748205	2.8701128730231455	3.007717210639512	2.901245415500032	2.683635139042418	3.2591325187536855	2.6634164921527743	3.137127292601369	2.034267835367347	2.2616609941887456	2.63581983587754
ENSG00000196449	79693	1	37802945	37808208	-1	YRDC	YRDC	yrdC N6-threonylcarbamoyltransferase domain containing	protein_coding	YRDC@ENSG00000196449	3.6342492812507787	3.5051136981314612	3.4611341769951456	3.134366904751714	3.560304315743059	3.409489754179827	3.510506821147952	3.3400571111413493	3.4800238761666233	3.489311081684432	3.637812521505799	3.6812125798648525	3.4565409062628762	3.4075002217329144	3.738433676140155	3.5175741895019446	3.214762602872025	3.3465512416787058	3.7120442232234803	3.5306490284636336	3.0814695619167134	3.675522437882216	3.6884554137444368	3.798807962331788	3.581874291357108	3.516945312454932	3.5022469928141313	3.2507651998100084	3.3344013743586594	3.4942320888158824	3.1738214799456284	3.6110323375181324	3.284759304835404	3.503636683393942	3.572388236438085	3.7008779433330345	3.8306946320294064	3.6902202061929645	3.343958939449538
ENSG00000197982	127687	1	37806979	37809454	1	C1orf122	C1orf122	chromosome 1 open reading frame 122	protein_coding	C1orf122@ENSG00000197982	3.623462714735807	4.3285465264754235	3.786043970032651	3.922269208540627	4.850130887910162	4.191911750396402	4.033724576813896	4.664195818102615	4.188462828175264	3.8916961918350244	4.490229430508772	4.80531077100623	4.009176068821102	4.51116299702756	4.716775528483062	4.352390506771364	4.312611872813536	4.1136921637140285	4.073953886888553	4.478584397170967	4.315708816398707	4.710674597751279	4.855844302322195	4.475217965492938	3.8048336785625807	4.367374055458016	4.0473683428452265	3.583487960348199	4.1888987969707925	4.102314158891792	3.992378939477102	4.606019089789155	3.5307040185939953	3.8368583982063096	4.102011218013104	4.693777227399592	4.5221362827764935	4.267127188384665	4.383615093390484
ENSG00000188786	4520	1	37809574	37859592	-1	MTF1	MTF1	metal regulatory transcription factor 1	protein_coding	MTF1@ENSG00000188786	5.725133293014296	6.032755808764858	5.835676479436185	5.775601299564792	6.047090885300731	5.585837513936707	5.786953565038345	5.729914830518392	5.641398720215311	5.4059565926778435	5.580372821437604	5.084646597014054	5.541021598752757	5.6311621422708225	6.0264170668345	5.621894987137359	5.295033736000266	5.866639668880842	6.005879300828321	5.539060740978578	5.447580285752191	5.885656675474215	5.09383802243679	5.105798007138918	5.7527851935275915	5.745845558308624	5.64815337215569	5.873849795162075	5.455568724246008	5.093912177159989	5.267160584070158	4.823219934077701	6.0590928200955565	5.265082346304781	5.7961953474234535	5.334301372505626	5.220861862320826	5.911958258031377	5.8757427462109435
ENSG00000204084	3633	1	37860697	37947057	-1	INPP5B	INPP5B	inositol polyphosphate-5-phosphatase B	protein_coding	INPP5B@ENSG00000204084	3.5148112551669612	3.801694064828295	3.736723467034439	3.390613061974958	3.4950332382766964	2.8866349507206746	3.4844247510749495	3.5590311294941257	3.754443284103924	3.5282781276689765	3.4513182521319816	3.1542199349919877	3.6624481049000215	3.745346312828632	3.610273558449101	3.406643496853069	3.573029669583334	3.351188819094214	3.5695282231506216	3.7225168459617786	3.6477817088509785	3.5870805446314353	3.4594202133821286	3.5980561285956996	3.468822042544784	3.7206431476296293	3.612919499428245	4.016923218828551	3.3089702530172325	3.4942320888158824	3.4772309222690456	3.9800153843712294	3.726733246562465	3.361957537653959	3.3025336052280143	3.6326238900222036	3.2725700000025273	3.5996900888584804	3.6179208463238246
ENSG00000183431	10946	1	37956975	37990075	-1	SF3A3	SF3A3	splicing factor 3a subunit 3	protein_coding	SF3A3@ENSG00000183431	5.948276332065033	6.142664644619549	6.533101489061701	5.897642198543675	6.080848097611396	6.1296494804896335	6.1698720109796925	6.175630313375416	6.191946444618184	6.320980958768349	6.099805849079147	6.232242087930137	5.886873706881595	6.084279627449476	6.036770348533005	6.262399314671077	6.0072288503993665	5.94389237057732	5.993720715219803	6.026215491751535	5.943406549024795	6.175183760082078	6.160221000490836	6.166155730120084	5.981439199193748	6.150197273332636	6.007289550659775	6.223914931560539	5.890058146503479	6.242852237103055	5.913930934994039	6.4818074533564785	6.237911172308658	6.237806732661623	6.005721536887056	6.280373664647535	6.219221254592311	6.769298868122149	5.9780540218278615
ENSG00000183386	2275	1	37996770	38005606	-1	FHL3	FHL3	four and a half LIM domains 3	protein_coding	FHL3@ENSG00000183386	2.706725305055087	2.94070457316136	2.2390878784534882	1.6284656061788796	2.167106650736354	2.579817218401338	2.7353928214794654	2.8770214364396915	2.6549299928383285	3.0345728094866464	2.517823713895709	3.2261492911389382	2.167429074572911	3.6629720272209796	2.6110446118184814	2.8206641071362997	2.4946952842847754	2.7513060280543726	2.5797928436867563	4.052507863749372	2.91993835519053	2.714830820278187	3.261757606812279	3.652129807558272	2.8610819897976474	2.9955696452645246	2.6301592682557926	3.1525456150200157	2.494819181531366	2.663623810949	3.322760685556999	3.1993273513483698	2.6243239496957935	2.803376280648637	3.248106041854154	3.108695391394606	3.277723382281827	2.300499915792395	2.7503946659721676
ENSG00000183520	51118	1	38009258	38024820	1	UTP11	UTP11	UTP11 small subunit processome component	protein_coding	UTP11@ENSG00000183520	4.831867999967942	5.21981938120467	5.134274317914631	4.87892183043929	4.814902940531855	4.95811189672706	4.73709998529197	4.717502599440777	5.247178596697518	5.05203108107053	4.680173161183074	5.1895754005678265	4.737297588029286	4.774798286654266	4.859699690672076	4.974776225732457	4.934393130110359	4.513923485164853	5.09491879053745	4.768739512569825	4.526829655834737	4.9039668950928075	5.323668157024921	4.9749755417038735	4.7081762339854025	4.971377716913136	4.693778684285212	4.940552134762028	4.830897429908591	5.2257932122629835	4.599111994066389	5.130769849302928	4.92620929405849	4.658328293853311	4.96981783904747	4.998871023226677	5.248684531809402	5.377289015165633	4.874459065935584
ENSG00000185668	5453	1	38043829	38046793	-1	POU3F1	POU3F1	POU class 3 homeobox 1	protein_coding	POU3F1@ENSG00000185668	1.9663471640738672	1.7652018587795533	-1.052412758313078	1.1625211075609403	1.7362266979203331	0.924684651861119	0.5184008494246424	1.7496806574607309	3.54229314978804	1.3253971249520984	1.5655394499624082	2.1402326490033174	0.21382532965185172	1.5105861060907566	2.760119116625225	1.7970576498401107	1.6858516235612482	0.1799054400836724	2.4331512658715773	0.6992668349588902	1.6413150973904396	2.099582306605489	3.078469503191773	0.5986256527768372	0.7600854832625503	2.686340110369429	1.5763226862106525	1.9145267990973003	0.4922426430874624	0.15978637207398189	1.414874443809764	1.5461878995983507	0.672909208553838	-0.5688180401449034	2.022328904556148	2.490971044207524	0.8590257446025448	0.9870450946876954	3.1571935119349295
ENSG00000116954	64121	1	38838198	38859772	-1	RRAGC	RRAGC	Ras related GTP binding C	protein_coding	RRAGC@ENSG00000116954	4.609410393622579	4.5818796261170025	4.188419584761752	4.662192111412164	4.763476604870521	5.21521784692377	4.533391155495108	4.235750804876085	4.567298706920139	4.708297795099154	4.222276811485433	4.624147467924045	4.529165722323652	4.408964799340589	4.417297902870275	4.064995353195956	4.572698279887857	4.34518415126739	4.413461203801098	4.186018429660035	4.06533936229802	4.513059918192534	5.306121293173653	4.346961409867569	4.235823029752528	4.27042607472375	4.289538160820534	4.062182843733274	4.202773509263397	4.769242601095037	4.248637157299788	4.685812344422055	4.565372142925087	4.1935473627817546	5.179854738092614	4.599866079917502	4.973381939290487	4.670727150883401	4.574046653859752
ENSG00000214114	26292	1	38862493	38873368	-1	MYCBP	MYCBP	MYC binding protein	protein_coding	MYCBP@ENSG00000214114	4.459784188224963	4.448873057759377	4.631637852506546	4.874931445516264	4.377364853878584	4.8431816356224315	4.563601767196918	4.475270628759124	4.413371783572228	4.723068701911585	4.459922474733223	4.5629625270939655	4.5336366637014	4.379788579199048	4.194978949777231	4.464151919010201	4.523800107905051	4.295519888744918	4.501966733181803	4.295421721437287	4.31070343505006	4.3264118213437275	5.023348851919675	4.307682758737086	4.465852513130179	4.273372464077176	4.530291285305695	4.252717730844878	4.384188656464994	4.713566385327052	4.2372577522832575	4.806317864455959	4.745491204654476	4.420951284492932	4.68117821686918	4.622666947729447	4.9100779904182605	4.8710896373154	4.477541633427499
ENSG00000158315	54933	1	38885807	38941830	-1	RHBDL2	RHBDL2	rhomboid like 2	protein_coding	RHBDL2@ENSG00000158315	5.337786619564839	5.085440151398581	5.200735424456692	5.191219849844014	4.881684514584782	5.843899492042966	5.34175331039063	5.339866659820002	5.380985658680556	5.161426576162747	5.641892615765534	5.03293951553677	4.929369406179612	4.182712850461952	5.139750361022797	4.838118869717114	5.197072692504913	4.352141512782188	4.775915004263505	4.2377506692339075	4.924246835775741	5.2775515511428	5.02529995335243	4.03173634334087	4.986948315357196	4.612767192109381	5.058577303252951	4.078008955593315	5.190772880324816	5.6711999669013835	4.569602050071426	4.8921225163679685	4.962583439778807	4.765378600448783	4.207198855479492	5.192490092977222	4.970202274511451	5.061194238298841	4.702948788694398
ENSG00000174574	79647	1	38991276	39006059	1	AKIRIN1	AKIRIN1	akirin 1	protein_coding	AKIRIN1@ENSG00000174574	5.34327529082972	5.165138887264767	5.254289949007122	5.244770779741801	5.194240424600805	5.110247594659881	5.055012630133805	4.820667812135469	5.235446976423112	4.969490830828737	5.27764790874557	5.203006533936928	5.109369550750575	5.080047077063676	4.968256984368341	5.1307311300299965	5.04249212348251	5.088099584382814	5.299264880257822	5.457582828110982	5.1399622882965295	4.946408604985801	5.228647062397375	5.316817720303511	5.186680810159838	5.137437239116947	5.4841226470494995	5.166082129350141	5.0596814836688395	5.241188484750742	4.967041907728374	5.052659539140996	5.404328957259873	5.006656867360925	5.421710403713604	5.014280975615351	5.156576544571304	5.246648996513658	5.230848879670283
ENSG00000168653	4725	1	39026318	39034636	1	NDUFS5	NDUFS5	NADH:ubiquinone oxidoreductase subunit S5	protein_coding	NDUFS5@ENSG00000168653	6.378050727056943	6.957520382753714	6.936411904934222	6.568164398345	6.889899192723099	7.184359255609958	6.5948833966012	6.695070755182573	6.7872402731032295	6.7899256225427935	6.5255088411395485	7.384169232506208	6.360051267121971	6.3894726705819735	6.472046872824483	6.724290516476812	6.294204523597483	6.132156836240251	6.617065362622209	6.38612949617277	6.345152638125346	6.704078654726559	7.29209940431912	6.506211396689032	6.4763933892558505	6.552526645560995	6.4847646386849105	6.274239282171707	6.617808660747434	7.154734703162108	6.424520710766678	7.186790535404963	6.603050119338462	6.686410521706812	6.56088559045209	6.956659474469572	6.751341911891636	7.322977307258005	6.204642424164733
ENSG00000127603	23499	1	39081316	39487177	1	MACF1	MACF1	microtubule actin crosslinking factor 1	protein_coding	MACF1@ENSG00000127603	8.000057227775411	7.704549989077822	7.740213964392631	7.536278491270856	7.46697306061035	6.834261823560937	7.619335973304306	7.752818672630893	7.98081909749864	7.715849838583634	7.816251484096453	6.9097038169940115	7.7948691390630245	8.174616878727951	7.984355856717693	7.82868878107219	7.397860029966209	7.894753822988403	7.942092480553726	8.110737462371306	7.9425221038319185	8.007999138206259	6.956527112647183	6.804183955281763	7.883317628698821	8.222783967803387	7.848813554750009	8.11845693204204	7.682077252978909	7.014585372055441	7.652742749313923	7.089551897724873	7.75739969147032	7.761830370030653	7.608443026741659	7.358302773673139	7.386147867789746	7.914743206031209	8.012439832831237
ENSG00000183682	353500	1	39491636	39529869	1	BMP8A	BMP8A	bone morphogenetic protein 8a	protein_coding	BMP8A@ENSG00000183682	1.8600881113555083	0.9204076725347733	0.1946889050264663	0.5522761860545404	0.5041639383187543	0.4131078837279897	-0.08569262653045943	0.6960560743669064	1.8445207226666769	1.0588437048829338	-1.571992574474564	0.14896327989919209	0.5324891794879352	3.1087461054836	0.8838022411430195	0.4657931455657737	0.43684920496145313	1.705596365407034	0.8927824169295913	4.015547126648068	2.2238397889128625	-0.40515199925946205	1.1643950641159793	2.114777808892657	-0.5705416699636952	2.1583723965829438	2.1626859443857707	0.6059419162788215	2.2088767266394904	-0.268195088714646	2.432239910992387	1.0448472346021138	-0.7314008412369704	0.8898347618809807	2.7267072649506563	0.10023910652834164	0.21011102817743568	2.3383206034159696	-0.14124029950520486
ENSG00000243970	NA	1	39531838	39558707	-1	PPIEL	PPIEL	peptidylprolyl isomerase E like pseudogene	transcribed_unprocessed_pseudogene	PPIEL@ENSG00000243970	0.21889869764359687	0.3673977079216198	-1.052412758313078	0.9664527507968435	0.5619671097730208	-0.4978501154728715	1.142906681900853	-0.2659110454841532	0.3261073912323998	-0.5152095008317911	1.2097538993559769	0.41827438189130667	1.3135811247626532	0.5528831712450324	1.1357477179019364	0.7486533451225991	0.8398145149203999	1.4179825305889835	0.8000733022425277	0.9018849832659664	1.7037398723260349	-0.32220028052224986	0.5783849663530466	1.4507780977082148	1.461034754022908	-0.3310924296008141	0.07113589478080357	1.2668784570695653	-0.5111999150432373	0.8057072109574702	1.3559678917568492	0.102939774235701	-0.013801228802130106	-0.5688180401449034	-0.15757562014472878	0.1568780377294927	0.8312547964387345	-0.31391501512888564	1.0974025536311154
ENSG00000090621	8761	1	39560709	39576790	-1	PABPC4	PABPC4	poly(A) binding protein cytoplasmic 4	protein_coding	PABPC4@ENSG00000090621	6.191028903855146	6.273169946810591	6.265164056367134	5.921052222081593	6.121062238974093	6.232179479430786	6.277074994600175	6.387806998801353	6.276809121012103	6.372749579115585	6.690713574223923	6.212456096887836	6.216579630877083	6.313718049157961	6.128365542976583	6.410113938371407	6.4090570701576945	6.386566472727628	6.373399065258914	6.350708028929057	6.329771673936766	6.2414501890554615	6.186613689243175	6.407486552102439	6.408042226306049	6.143771535982919	6.468615205919355	6.168818650183629	6.366753583258768	6.289083391488568	6.096845236773658	6.60713558193222	6.146008508434637	6.561437811628942	6.25837698761203	6.4669340329725324	6.333747720854819	6.628529131611311	6.121213462739819
ENSG00000163909	26508	1	39623435	39639643	-1	HEYL	HEYL	hes related family bHLH transcription factor with YRPW motif like	protein_coding	HEYL@ENSG00000163909	1.9317898261658637	-0.9810532704788204	-0.4206506529237703	0.8080553891333843	0.7724760335842994	0.2847599684056321	0.3437168348042021	0.995318735103779	2.2322532073995878	1.257445846784022	0.2177738215359468	1.3717735195613607	1.471052675149705	4.0376979852306984	0.0337700641619394	1.3660651515711317	0.670440227308474	2.9231101984887498	0.9798919691250342	3.4727417185798974	1.942494751523295	0.2108725003083904	2.136851819516398	3.416826706822976	0.46432841584562107	1.3396437453182515	2.0259060397086124	1.9145267990973003	2.3020515155681682	0.08374971227446773	2.4881711243807603	1.7579046184652818	0.672909208553838	2.033043885123564	2.454957229813367	0.5860774468213247	0.5194652799689804	0.7827588590665304	1.5829931694227515
ENSG00000084072	10450	1	39692182	39763914	1	PPIE	PPIE	peptidylprolyl isomerase E	protein_coding	PPIE@ENSG00000084072	4.772892938504717	4.843457133706097	5.128822772544568	4.906549694629363	5.034974606427962	4.968594820010187	5.102085318472616	5.116499086254556	5.022594912559574	4.944499377416273	4.895801075520988	5.03544423801646	4.941196701002198	4.7710577859088135	4.957398265457508	5.110052913022319	4.865419153345057	4.823560937001296	4.583038258879128	4.785302855432474	4.76319566091412	5.072480167812226	5.260469081884618	5.024269785421265	4.761327202614294	5.000119450312975	4.709324725687328	4.944010591199447	5.017128092673269	5.288531031076938	4.823322418281366	5.285137417488897	4.994163646094434	5.327823909944078	4.822393458910562	5.117774120712146	5.145343294359394	5.135577047434231	4.670332206143172
ENSG00000116985	656	1	39757182	39788865	-1	BMP8B	BMP8B	bone morphogenetic protein 8b	protein_coding	BMP8B@ENSG00000116985	0.2566187777485189	-1.1637619710785547	-0.18516109572549136	-0.030965985361537596	1.299791623359983	0.691453965711345	-1.1446564667345416	0.16624658479977725	0.5242466372812294	0.8593602976393481	-0.07809994113827795	-0.8892814077557727	-0.028271290250463484	1.5460385027417878	-0.6609304557344038	1.0559499979271623	0.39395703114833686	0.0026015068829350137	0.5190575014613675	1.975278555147267	0.44438835062998516	-1.9239016802138555	0.13364605499888588	0.9521211316892293	-0.018468885148569848	1.121550377541901	1.4002069314296177	0.2953253640511648	1.400736958910813	0.42924946725685825	1.9086112309265229	0.5554578273262224	-0.6316278185643839	1.141826686889242	1.6268033984508508	-0.737394427889487	0.12116866936409887	0.9386209550313146	1.2297005664761347
ENSG00000043514	54802	1	39838110	39883511	-1	TRIT1	TRIT1	tRNA isopentenyltransferase 1	protein_coding	TRIT1@ENSG00000043514	4.350651570772412	4.412592821452494	4.954891375925025	4.301001426585563	4.083793932915473	4.261769305408532	4.2961138327433925	4.437090535271798	4.706374367386101	3.917610968708332	4.038871637102577	4.329818248612179	4.378248289395429	4.068500184703669	4.7103221125660655	4.07356498887563	4.250853039560964	4.148744241188331	3.9245884904051125	4.031062670003822	3.871614757295833	4.398499401555785	4.653747490864397	3.911930992692752	4.394971284839862	4.339529925228128	4.0822812541141005	4.139632413332415	4.371960382920493	4.333298474566157	3.8330453727041807	4.171691346417417	4.362541587573118	4.309582764095395	3.8246446384847634	4.507603366893233	4.229466489248415	4.433618920420166	4.218261771493628
ENSG00000116990	4610	1	39895426	39902256	-1	MYCL	MYCL	MYCL proto-oncogene, bHLH transcription factor	protein_coding	MYCL@ENSG00000116990	5.709917966911107	5.760237062910026	6.1119567683769676	5.646962197995497	5.70941062937282	5.478070360773441	5.599189604146546	5.771056693233578	5.57778377054042	5.330799633246897	5.172310985015451	5.669213901762029	5.741781566059782	5.117351545498997	5.976198111212923	5.421655440100761	5.573734163704417	4.77778891612922	5.000855148718484	4.518759574108816	4.975750794202105	6.338660493855438	6.00673009218147	4.028022995822459	5.508559053214528	5.653877614885582	4.857763409380123	5.305697491482075	5.342615162820247	4.885774850951358	5.161042804405246	5.356538906612551	5.617041526813489	5.662634957121593	4.216678069005807	6.324309641793424	4.876504011632973	4.9827669100582	5.414671996989973
ENSG00000168389	84879	1	39955112	39969968	1	MFSD2A	MFSD2A	major facilitator superfamily domain containing 2A	protein_coding	MFSD2A@ENSG00000168389	3.7805996352766167	3.994022164230764	3.8733927510231974	4.192961600040089	3.363055171536867	2.993158555580258	3.829251218859872	3.5842059180803925	3.7076587516172586	4.006539453956288	3.7766941963625924	4.183919673988329	3.8887047546307034	3.634434508564332	4.357982271107827	4.034594296419991	3.714836318693848	3.857513008917032	3.9784667740757724	3.61954333380756	3.479571526919068	4.174014716762723	4.3549201455744075	3.352958700432043	3.9547449551982377	4.194740035468081	3.2980650217690455	4.121420171432826	3.5613565529507722	3.457042963935488	3.879795473442977	3.1358020992292976	3.557375367656065	3.465656492611333	3.377694403613118	4.219291034083072	4.312157444426974	2.964402670604605	4.093569291748553
ENSG00000131236	10487	1	40040233	40072649	1	CAP1	CAP1	cyclase associated actin cytoskeleton regulatory protein 1	protein_coding	CAP1@ENSG00000131236	8.47733253125761	8.264652144763547	8.739033701907575	8.172525166495303	8.65229623032685	8.74323099856864	8.40750686795317	8.479026218664176	8.644141944825877	8.601424295854471	8.284895658665468	8.246508212115007	8.188484858492371	8.158959222745395	8.267011447531866	8.255801662289029	8.226790490616853	8.141094614186796	8.383319035637323	8.216982016195477	8.04478604632287	8.135451183354737	8.222180016946615	8.291464852306945	8.320532127983196	8.356434605441407	8.655968952854327	8.313388684629377	8.025333003787546	8.285260124217807	8.037876117509326	8.255868880797154	8.794031290313908	8.092629313603029	8.389486078626646	8.107971316244829	8.374852660381872	8.864738770956844	8.443013685326772
ENSG00000131238	5538	1	40072710	40097260	-1	PPT1	PPT1	palmitoyl-protein thioesterase 1	protein_coding	PPT1@ENSG00000131238	6.142743700566358	6.000527676841528	6.396864407697054	5.634034590330549	5.802274015848766	6.231091470647809	6.080417111305622	6.310719383445033	6.1625121278637565	6.558922969123784	6.196296280142658	6.265694504211252	6.160590077860972	6.304690664573687	5.762025520256212	6.196253036250352	6.069031861814398	6.177253258483999	6.136431763625107	6.2997379725731655	6.131146126314411	5.973446853658358	6.198766967540712	6.5035397585364025	6.14795935286622	6.078731568338501	6.4347249194345295	6.50189156740732	6.160945330045993	6.027630626121547	5.981254582275319	6.5402205292030375	6.176437702258892	6.347340126603515	5.957537306193537	6.169468219885863	6.03976029899114	6.799270539404856	5.797061055601635
ENSG00000117000	6018	1	40161387	40240921	1	RLF	RLF	RLF zinc finger	protein_coding	RLF@ENSG00000117000	5.499900135357294	5.493156928088679	5.788051717495724	5.844558621709624	5.22587666457204	5.143011155499108	5.360516568021448	5.090379720141593	5.491641761405853	5.466146667796611	5.390721444252762	4.865672547323728	5.600831411505687	4.884460339982078	5.430226842939932	5.03525193833353	5.195512411198578	5.339840956808559	5.510281219634003	5.168694543509132	5.184422331329899	5.52585606367183	4.849250882489113	5.005509253657568	5.503576335702791	5.241907550984685	5.301302154636756	5.004885670358584	5.40395539875672	5.223580414943347	5.2200406455805854	5.157672253501159	5.59918246046981	4.960975890529426	5.703724282846529	5.117774120712146	5.49644944853612	5.30033271825209	5.429652488966513
ENSG00000259943	NA	1	40256333	40257971	-1	ZMPSTE24-DT	ZMPSTE24-DT	ZMPSTE24 divergent transcript	lncRNA	ZMPSTE24-DT@ENSG00000259943	1.4025677079016243	1.0933577001099983	1.1829559744948108	1.6093785538466694	0.5041639383187543	1.626848989817034	1.7092891279675082	1.2927587879337201	1.4810888064268697	1.0852163614834993	0.8269235600207528	1.3397052694495886	0.9352716895923311	0.9469271410485567	0.788992997769246	1.0209316301854496	1.390952771587109	1.1463939428827186	1.2606595808541228	1.1032002998205328	0.7408042207305652	1.4910860627167604	1.702073913546769	1.4057016523067893	1.397988565849285	1.121550377541901	1.0338419866013004	1.6691540694468663	0.3498678922116794	1.3510298642429548	1.780076064069896	0.7376630419227257	1.1642835369066171	0.40327441655412927	0.18910732246756415	1.9168454350023123	0.48423408401833884	0.7268240904273723	1.2506170822495695
ENSG00000084073	10269	1	40258041	40294180	1	ZMPSTE24	ZMPSTE24	zinc metallopeptidase STE24	protein_coding	ZMPSTE24@ENSG00000084073	5.972562902172818	5.952198913760292	5.820539293156044	5.788386641380366	5.599844456121584	5.969252922377934	5.4828082878560345	5.400648548984169	5.627103489143948	5.6407737680584535	5.617809772670366	5.6316326633145914	5.590139709463786	5.5614118936921	5.32433497355613	5.44496011726208	5.544615709650496	5.457417704319798	5.688958605060789	5.446054337396605	5.155400462083203	5.56587994788258	5.526006486992285	5.500874044696476	5.241579842959537	5.410637327947461	5.703539543644522	5.319076930360493	5.314137618241028	5.754791290143307	5.558559074806286	5.579831539526194	5.679077644369462	5.60614799966863	5.839788110155449	5.166863528539763	5.620280061140369	6.336645300190779	5.607393064417952
ENSG00000049089	1298	1	40300489	40317813	-1	COL9A2	COL9A2	collagen type IX alpha 2 chain	protein_coding	COL9A2@ENSG00000049089	1.165377022152332	-1.9128942708799803	-0.08041967919703738	0.38278145929470647	-0.15764835415691786	2.0185622490162305	1.3650098449844814	0.7681284361460046	0.1770745299508242	0.010280405272190506	2.3346645016955607	1.2733476987398693	0.023507341733876978	3.200598405720061	0.6875121954988808	0.9850420756543286	1.5556868580002348	2.7300987265928773	0.7009949666837884	3.5086511866588324	3.189031920194472	0.2108725003083904	0.07457405887877741	3.92796037913314	2.6336947751455657	0.8005940709220072	1.9924108810629848	0.3794704775281135	0.4922426430874624	0.6027336233876684	0.47117298039093825	1.0902394876514032	-0.2898915724875206	0.8898347618809807	0.23957649234144907	0.45669799201918326	0.4481209457103027	-1.5291776759915894	0.01361986525300815
ENSG00000084070	64744	1	40344850	40423326	1	SMAP2	SMAP2	small ArfGAP2	protein_coding	SMAP2@ENSG00000084070	4.864298168772315	4.812851944026922	5.218808724766046	4.779967562326558	4.814902940531855	4.628599115667804	4.940727585493821	5.1706884541040905	5.2188607688684066	4.864915997090903	4.9737707009647085	4.874093132148026	4.594817176738319	5.102545307740198	5.012641985840178	4.799896189606925	4.871294619824847	5.118340443260638	5.050331588670994	5.033493142290732	4.852009503088983	4.897491561064965	4.783911088344116	5.416757503487913	5.027433576239824	4.8640645023462294	5.247893909173749	5.742976525493212	5.2217655623509245	4.632490776929781	4.599111994066389	4.554316239462621	4.775334852906477	4.979961196826129	4.706068937101572	4.850086584600113	4.990745922816275	5.2883060946198075	4.801918361985433
ENSG00000187801	65243	1	40450102	40463718	1	ZFP69B	ZFP69B	ZFP69 zinc finger protein B	protein_coding	ZFP69B@ENSG00000187801	0.6458339864534226	1.4836684295233276	0.6853559563855811	0.9961473672189641	0.5041639383187543	-1.2351367053512903	0.6741998826782644	1.3642612646581678	1.1219480760173077	1.303100429751627	1.3985866064919947	0.41827438189130667	0.7632017632135132	0.5873233881202846	0.6156622980898948	1.0559499979271623	0.9326484835435076	0.7843625496053033	1.0620400219561286	1.030958678815984	0.9354643061590004	1.1570465961550251	0.6202949658928625	0.013988493530316086	0.8570330635078602	1.1979705177509745	0.9196831932213227	0.7071059730666127	0.6218203545677146	0.6562163339581459	0.5149120828317613	0.4892233831592171	0.7854848215683853	1.1027673837750056	0.3355083263062223	0.3145625880437775	1.0638202214539876	1.1659598317364808	1.1650675279492289
ENSG00000260920	NA	1	40464319	40466767	1			novel transcript, sense overlapping with ZNF643	lncRNA	@ENSG00000260920	0.2566187777485189	0.8737245601694413	0.5613363581245049	0.2899301581293627	-0.3574812726494509	0.5864684725617637	0.09063759558935444	0.6960560743669064	0.58467495136722	0.8593602976393481	1.043631220946031	0.5361584605031795	0.8518005501892598	0.3269534713821469	0.37577141538182185	0.240796518281883	0.39395703114833686	0.37469521170781644	0.21830912711894404	0.30912079666475084	0.2901823862304345	0.7215947569967976	1.2734817500696756	-0.3227896970293675	0.29009046730706034	0.47169395021327315	0.6600710617854921	0.3794704775281135	0.24649325393512567	0.42924946725685825	0.7708445938664981	0.011515325363680565	0.5507999883708481	0.5264551175578162	0.6658707302651693	0.5011262063062354	0.8590257446025448	0.2594362479664328	0.6705798045796626
ENSG00000187815	339559	1	40477290	40496343	1	ZFP69	ZFP69	ZFP69 zinc finger protein	protein_coding	ZFP69@ENSG00000187815	1.515778851561282	2.2766510479417583	2.0899603014545773	1.6842568341945148	1.7611176361282188	1.7534917050938523	1.6542008415637428	1.5997390048843791	1.7421189877116183	1.8252548379170828	1.633959864753796	1.8974975474601117	1.6790796919843265	1.5105861060907566	1.736320523227012	1.3660651515711317	0.8714275768664326	1.1463939428827186	1.5535332972543008	1.5620525661740572	1.5077267322420127	1.396288657754714	1.3250801861567634	1.6951406437975522	2.188424539943895	1.7311650164259116	1.2942359242679686	1.9424597135207373	1.4481017629559823	1.7702935182588535	1.7890106682877986	1.7857645548538577	1.6539436177785989	1.9252306457292645	1.5287412842573669	2.0573646010346693	2.0220364951405965	1.5988104768314892	1.945654234451835
ENSG00000164002	64789	1	40508741	40516038	1	EXO5	EXO5	exonuclease 5	protein_coding	EXO5@ENSG00000164002	2.5099372817456844	2.5082245791897235	2.7740800235088043	2.7283944846284007	2.0708426425484596	2.4056051707337662	2.5160579745054985	2.7040812219473613	2.341355195294596	2.8622823713872103	2.562393736908903	2.740687803986195	2.723856522636067	2.404566598580388	2.6017767446137308	2.9190452596310266	2.630224794396352	2.394914739406266	2.2583309302920895	2.404923186150282	2.879945757447247	2.7631193364260946	2.4589933789734855	2.505038948136137	2.4386504603885144	2.537427358394803	2.5011401125225414	2.410790460992842	2.3402122289020046	2.359469829992605	2.697199434821268	2.9389534246249394	2.644366500289636	2.702481153362965	2.3781933693366666	2.815155317791748	2.856588121755059	2.8248365721366517	2.326703799861587
ENSG00000117010	127396	1	40531573	40548167	1	ZNF684	ZNF684	zinc finger protein 684	protein_coding	ZNF684@ENSG00000117010	0.9520439060950212	0.3673977079216198	0.49508504275866383	0.6300974913700548	0.44394780467256	0.2160335661650518	0.6367989066042047	-0.003392016562465764	0.8038682799052879	0.8593602976393481	0.5364992954792359	1.3397052694495886	0.8518005501892598	0.3269534713821469	0.28604185932185	0.6603882976710065	0.6340414092419598	0.5462861067828247	0.6663968310845962	0.46346882894220676	0.5157207373740105	1.004711845379112	0.9178447621556668	0.750563669121923	0.144044336377728	0.8645132056990231	1.0556284499681972	0.9739328073233817	0.7407129682044205	1.4451969684984904	0.7708445938664981	1.0902394876514032	0.7854848215683853	0.8431992981204771	0.2883396344419738	1.2645350389110943	0.33401866850864614	0.7268240904273723	1.1650675279492289
ENSG00000117016	9783	1	40620680	40665682	-1	RIMS3	RIMS3	regulating synaptic membrane exocytosis 3	protein_coding	RIMS3@ENSG00000117016	4.024219722173648	4.809755410758322	2.8946201726444847	3.5691543148003793	4.369292955680922	4.06576901579192	3.250649102267002	3.956125970382471	5.258815587476908	3.316424218409396	2.869572514416313	3.7253177656549923	3.451824142869651	4.460968653541753	4.494442803799386	3.5608829904724777	3.1646069165239257	3.6548625911119457	2.2230556377807793	3.273213223664024	3.6477817088509785	4.705741431744978	4.833748029657616	3.6130056311268035	3.824946277742271	5.005445356024747	4.118958294927699	4.204510026099429	3.7527060822910063	3.501556244983061	3.902614433214921	3.0465016913421903	3.0267796865766954	3.129104045087103	4.200844600296965	3.8020079058404663	3.293073992290091	3.477902684397501	4.09067216835473
ENSG00000066136	4802	1	40691648	40771603	1	NFYC	NFYC	nuclear transcription factor Y subunit gamma	protein_coding	NFYC@ENSG00000066136	4.9927847650094375	5.485415122150685	5.231580995913466	4.924035093414842	5.216908306020657	5.1476315106867645	5.262626565392246	5.314517452713174	5.025322754388007	5.204166917900423	5.350621681397568	5.127538169614394	5.159408578785905	5.136375242421496	5.4315352119148805	5.406472592520936	5.1782370128989665	5.044381982930505	5.1585399469186095	5.033493142290732	5.007031379168175	5.401710839806068	5.08263874468985	5.197914439001663	5.269733475204598	5.299407814306578	5.054525625024455	5.179347701505748	5.155537207500394	5.034561936194868	5.009706120670757	5.052659539140996	5.154738150753933	5.2739002873936265	4.812008165361297	5.522531872191153	5.029449163322882	5.236670012914087	5.111581163198207
ENSG00000179862	163732	1	40861054	40862363	-1	CITED4	CITED4	Cbp/p300 interacting transactivator with Glu/Asp rich carboxy-terminal domain 4	protein_coding	CITED4@ENSG00000179862	4.978747236305707	6.278779595081488	5.229035571568061	5.302359783753233	6.150798248991727	5.429571581574218	5.446791592558932	6.370546603679571	5.762421359243101	4.665242295253109	4.6391473766096984	5.928347929804337	5.410978418685261	5.954246943368351	6.603807298713938	5.621894987137359	5.750962347488366	5.012532744392946	5.068663398021322	5.374879092529042	5.5133227462660175	6.379503917208585	6.167306394820357	5.3319560590725805	4.856240990970146	6.188942434596641	4.924403973639891	5.430522472429706	5.705037658558973	5.513498439126654	5.61993313417623	5.354214922845656	5.931351576144024	5.685946681319788	5.26607331959491	6.242437149948484	5.504164700124307	4.594637203028348	5.971769385507821
ENSG00000171793	1503	1	40979300	41012565	1	CTPS1	CTPS1	CTP synthase 1	protein_coding	CTPS1@ENSG00000171793	4.528849485327366	4.948552770819175	4.4942422236145365	4.598281311365832	4.273067059194766	3.855930989233274	4.754665236313718	4.543602410433865	4.723272774066119	4.830252940975417	4.9966877650059205	4.424587241434048	4.327654686332996	4.437562653888374	4.574793576996238	5.0109188881664934	4.3411167933832955	4.544616435899008	5.317496895016418	4.774281782732513	4.524669797068815	4.642609939310211	4.815824063915116	4.6641028082324025	4.311901251331888	4.802166639330672	4.514646247863205	4.635106900805034	4.724312736846887	4.409251944140329	4.663685481938814	4.823219934077701	4.447695681176864	3.9457112864381156	4.995743355716496	4.349530660433907	5.187024457100325	5.046988655861582	4.812507318545953
ENSG00000010803	22955	1	41027202	41242306	-1	SCMH1	SCMH1	Scm polycomb group protein homolog 1	protein_coding	SCMH1@ENSG00000010803	3.812607523512288	3.1113758553267883	3.3990846208282406	3.487878869510515	3.7893042337579987	3.8274178315038916	4.0832244678855565	3.6807293872521045	3.6663136075035734	3.607745448066984	3.765300204675994	3.2261492911389382	3.7912531048860103	4.229801308712316	3.417738656221386	3.994541616307363	3.8035446950553586	4.060879830308601	3.3527426178106254	4.3056641088342	4.094755632823718	3.543507203201644	3.221479884517413	4.42244914079659	4.04324678088674	3.6856827580264873	3.5375108699481954	3.8388885835184436	3.987225156597063	3.686438305565574	3.75539957610359	3.5795458849798094	3.6593875155584374	4.092496633361341	3.577302243685297	4.008473544000732	3.659652159826072	3.560225672915501	3.649763106679543
ENSG00000204060	100132074	1	41361922	41383590	1	FOXO6	FOXO6	forkhead box O6	protein_coding	FOXO6@ENSG00000204060	-1.0422485353613948	-0.5407832635515059	0.017229392236031333	-0.5263433604587743	-0.46883762905072635	-0.7494805882418752	-0.28661499627441717	0.055398575011898765	-0.3931278503889985	-0.1651208688539728	0.027411985059507604	0.14896327989919209	-0.4544979218554083	-0.15209858823182132	-0.08094060640857435	-0.10104803081072955	0.1579892693576476	-0.09495344041947087	-1.2126893269938042	0.2252774781588953	-0.13222240406196606	-0.16936531861729928	-1.1947150186610145	-0.17851717480785786	0.5441430552783593	0.09910502073753205	-0.7778522466172372	-0.4187069954651748	0.19188865353376486	-0.37145046844988955	-0.1252339102460239	0.34686873619620295	-0.4506647300597301	0.1962128140681057	-1.027231224681899	0.10023910652834164	-0.5720816211843844	-0.7174339818450399	0.7012928261345267
ENSG00000127129	1907	1	41478775	41484683	-1	EDN2	EDN2	endothelin 2	protein_coding	EDN2@ENSG00000127129	-0.030824387707115347	0.9204076725347733	1.1829559744948108	0.42705824373852397	-1.0272976753002308	2.2424072973073352	3.3694193991705714	-0.2659110454841532	-1.8925668892975616	1.7448213556353136	1.6171565560041223	1.4031444284844696	2.858250998713891	0.009012905923292323	-1.8345542700905961	0.9482368792681753	0.30414641327359626	2.1719058147672277	-1.8500738933611725	-0.48534811443168924	2.945997168193106	-0.16936531861729928	-0.26363455093731797	-0.3227896970293675	3.5435484003308817	-1.4701456192931752	0.9892564959295561	-1.2638433644512148	4.042277936402464	2.468136739659832	-0.09204664234362166	2.913924576894938	1.24525572471357	0.584313512829366	2.0649360506855547	2.3029998763547552	-0.24203851965167372	-1.2796316928074258	1.3891110241612232
ENSG00000127124	59269	1	41506365	42035925	-1	HIVEP3	HIVEP3	HIVEP zinc finger 3	protein_coding	HIVEP3@ENSG00000127124	3.0877248853468684	2.8471472149675163	2.642542679115546	2.1744390176759754	2.542195507868372	2.697926300167678	3.5612976172581616	3.4149314785970653	3.01474804136326	3.0680155858454614	3.6788757474219396	2.638949054062106	2.6014280025459255	2.849727087721876	3.438710953900174	3.566965181000631	2.648587198440996	2.941678886984822	3.745577223457068	3.543688512612694	3.2267222792393775	2.492269426221259	1.7780967551364963	2.4726214157211137	3.1560178224102526	3.207577805330549	2.959732005194229	4.27210907161539	2.389572046596442	1.720947303008869	2.5939207460174853	1.5784027008602435	2.7218631880441873	2.3655777288522803	2.708905723367309	3.1855734430207754	3.277723382281827	3.4694060067694346	3.2115438168275467
ENSG00000198815	22887	1	42176539	42335877	-1	FOXJ3	FOXJ3	forkhead box J3	protein_coding	FOXJ3@ENSG00000198815	5.365023514958116	5.3448823004252075	5.381222105227346	5.278391364637221	5.133580931489736	5.024927665353322	5.485440761497376	5.370577679395667	5.170393046447033	5.236882300086527	5.378309579844852	4.907292427360917	5.34255403301529	5.379307317036371	5.294445786084563	5.237543638431876	5.1719034056251925	5.331651038829406	5.208994282677078	5.416823512047908	5.142781544698477	5.279212882967112	4.877607247966214	5.27356527478837	5.221995317634484	5.335096988432061	5.309258917481879	5.391791767359218	5.076734279494391	5.1345219879013015	5.2663610737025595	4.997140310092513	5.3335697522821475	5.424047656552412	5.416235733776733	5.178879261199683	5.124042256948045	5.417596905655995	5.305212881809812
ENSG00000177181	284716	1	42380792	42424232	1	RIMKLA	RIMKLA	ribosomal modification protein rimK like family member A	protein_coding	RIMKLA@ENSG00000177181	-0.3901578511616872	0.9204076725347733	1.48556485290041	1.8880635635703087	-1.0272976753002308	0.7412141574447854	0.19725286811057008	1.0541608302521397	1.0379930423944703	-0.43806525608262875	-0.4507326578172173	0.07297489704548514	0.9079810840148191	0.24303226013471382	2.0542898787892785	-0.6592483092258704	-0.2546938689768749	0.1375801668955176	-0.9756624992807567	0.3492833040506259	0.8552317760799318	1.3715830080143523	0.7767273559329125	0.38300191860063193	0.887953320226502	-0.19455678239309626	0.15426092615875292	0.41977143278039303	1.9538607112132944	-0.17183879009916114	1.2039290671563012	0.8994155957894131	0.5926619913203668	1.6001550172173398	1.186830554256544	0.7788510985462961	-0.18421057023763424	-1.2796316928074258	0.1972110907995093
ENSG00000066185	84217	1	42430329	42456253	-1	ZMYND12	ZMYND12	zinc finger MYND-type containing 12	protein_coding	ZMYND12@ENSG00000066185	-0.5765743517022255	0.3673977079216198	0.5613363581245049	-1.1504139949328829	-0.3574812726494509	0.3503607485522698	-0.5201182020269746	-0.6799183429376094	-1.3497324796987	-1.2153658598417751	0.17248601852082654	-0.18243136039375826	-0.25624743031123803	0.058952259745262886	0.1400279035969511	0.6603882976710065	-0.3246127853836022	-0.19958656501163624	-1.2126893269938042	-0.008499160062321974	-0.18780696414391138	-0.40515199925946205	-0.7062212905636418	0.5986256527768372	-0.657162159405994	-0.3310924296008141	-0.11102848544822247	0.5705802886345841	-0.3405091904629771	-1.428428536087642	-0.9672470825750314	0.4892233831592171	-0.2898915724875206	0.039569927713022965	-0.09369686391491744	-0.3742523855681149	0.12116866936409887	0.0010575572554046059	-0.6602925171439171
ENSG00000127125	79717	1	42456117	42473385	1	PPCS	PPCS	phosphopantothenoylcysteine synthetase	protein_coding	PPCS@ENSG00000127125	5.47311389066083	5.342741506592905	5.711708342697605	5.683924234542677	5.414195278718499	6.33399760598501	5.542172179030255	5.495259064138275	5.714209455305213	5.375560843437534	5.348078049773872	5.598138144730675	5.610386662219474	5.370682356860511	5.504216502146141	5.065639285062971	5.5495097817105075	5.3445001199617	5.09491879053745	5.216976302797665	5.278432903243395	5.5874958502775796	6.077075871246169	5.428072636494397	5.324444261812036	5.423956878322039	5.474045957130906	5.252298829026702	5.637686919540674	5.693755675062209	5.197569255582089	5.924930852772515	5.634682216978553	5.291376109044784	5.4527928543019675	5.642667134274765	5.675987519113799	5.415386879835029	5.456906630889979
ENSG00000186409	728621	1	42463221	42657190	1	CCDC30	CCDC30	coiled-coil domain containing 30	protein_coding	CCDC30@ENSG00000186409	0.928867427378223	-0.6731520882853863	0.3526914037589154	0.8080553891333843	0.8206311833646196	-0.6181862141464249	0.598402469425393	0.11188692993471869	1.1219480760173077	0.4362084801531745	0.4631735410905379	0.7464519833270991	0.45917642156574207	1.3986813954208082	0.8528863078645544	0.30041985897153195	1.019868249556196	1.4355576550725366	0.47974525645391675	1.0554433639165521	1.196510858978915	0.41808991338137463	0.9835435336342706	1.4727989420364491	0.5824533601222865	-0.13084746347801685	0.47844050763046414	0.4589771275231004	0.5367409542616425	0.23201539331450766	0.8064802698514645	0.4892233831592171	0.16332634103396668	0.1200162959413297	0.08254207189311698	0.41085800691921626	-1.7746935310871712	0.33621107053442933	0.01361986525300815
ENSG00000171960	10465	1	42658335	42676758	1	PPIH	PPIH	peptidylprolyl isomerase H	protein_coding	PPIH@ENSG00000171960	4.040529226238605	4.362754801215454	4.576638449018839	3.8549867203854884	4.15125292379933	4.422908650045004	4.170876236381055	4.154044108339803	4.2503950814019005	4.430856371346514	4.0700757883012875	4.686034647243171	4.120358210396528	4.1223392488776955	4.0762024366133645	4.283883914084174	4.220488204552364	3.9212764662675736	4.106580627290918	3.800635283433605	3.875009669562379	4.267370390724137	4.623155174707224	4.086319244140743	4.0120079042127506	4.0510529587187385	3.937254687655836	4.263830391454266	4.309214245815539	4.639147157969999	3.9826765025503525	4.707822662179336	3.9403941280713264	4.471654245880979	3.7307328681814496	4.657433858264299	4.368793963181199	4.91555259360998	3.802759800846728
ENSG00000065978	4904	1	42682418	42703805	1	YBX1	YBX1	Y-box binding protein 1	protein_coding	YBX1@ENSG00000065978	7.757097166591089	8.48034916215083	8.314368959795491	7.801780180367205	8.163869413405699	8.092243692670639	8.039303093357486	8.387605230317469	8.190994979156645	8.297978278519713	8.104320282506304	8.304509927006507	7.881601024638325	8.084434960352025	8.176466862881613	8.109297257383716	8.202721388903848	7.927534440858665	8.036554290954344	8.074882728846873	7.8170915709095405	8.306906630170488	8.515897329018854	8.191680470328864	8.080655617038488	8.1162519444758	8.051640766469616	8.127990655405235	8.286417265218427	8.374726717610098	8.140921361751428	8.352469974605146	8.121440990810246	8.373903700078564	7.972473399683491	8.437064788593746	8.196552029894386	8.492608938646608	8.016261809462534
ENSG00000117385	64175	1	42746335	42767084	-1	P3H1	P3H1	prolyl 3-hydroxylase 1	protein_coding	P3H1@ENSG00000117385	3.217717959814068	2.397079198930037	2.0899603014545773	3.4072862701608715	3.1996820436100197	2.0185622490162305	2.2324349099721443	2.9792475463680974	4.811253751809972	2.884977937830435	2.9455727494436004	3.6488623688671384	2.659856269429331	4.246060502509176	2.7178496904805725	2.8902288714176216	3.177310252793886	3.817856818535016	3.3527426178106254	4.064620639322	3.875009669562379	2.445688056867422	4.323550932556415	3.4560455419737326	2.853269275807602	3.023838091092397	3.92250974156063	3.6400202531188444	3.4021101587652653	2.596806867293775	4.118236423940698	3.20964817513089	2.297254146645346	2.996876405295313	3.296586511376786	3.137127292601369	2.454012997253561	2.4972211447795973	3.2894129256613027
ENSG00000164008	79078	1	42767245	42779491	1	C1orf50	C1orf50	chromosome 1 open reading frame 50	protein_coding	C1orf50@ENSG00000164008	1.2425969586231462	2.1254585259653327	1.6159785669618199	1.7023845448885122	1.4904728602831143	0.691453965711345	1.67279830874254	1.7496806574607309	0.9021223274257381	0.9767035865634429	1.4751820174266685	0.07297489704548514	1.3944643556319665	1.887474134955779	1.8964875921074262	1.0559499979271623	1.3466526300977004	1.5203583639111786	1.213508975886444	1.5448618190187138	1.417481706486363	1.3715830080143523	0.7767273559329125	1.494488714159072	1.3543731758412336	1.529056105169518	1.4829329670497267	1.0529316720870223	1.108144927317575	0.4894254637444602	1.5988742364912105	0.8474873453774702	1.786106782227516	1.4212208099967085	1.8216069967916142	1.1009591774810445	1.421335796336754	0.7268240904273723	1.4980794565736788
ENSG00000177868	374969	1	42807052	42817397	-1	SVBP	SVBP	small vasohibin binding protein	protein_coding	SVBP@ENSG00000177868	2.600726753107308	3.368686930679026	3.3623914999151023	2.903141342733918	3.4421431789183425	3.576422897693203	3.051868291078276	3.130458674085286	2.9701404505467965	2.9220280644927357	2.6640586205120944	3.3759667173401593	2.8864894128480367	2.870851222071999	2.7092451331021845	3.1634141968768685	3.0239981523068598	3.220424127986164	2.695841536385377	3.010621081139109	2.824837075705675	3.1078571180733023	3.4419979768386453	3.358883139121051	2.722144378888373	3.1446088930794427	2.8518036751635747	2.755925173390523	3.3025418051647977	3.1094170428118204	2.687675820166517	3.7088615510214114	2.8395402338606743	3.5979459061781816	3.2294974539769656	3.5504480518784627	3.3818980275526362	3.6531871926916537	2.346269359476622
ENSG00000164010	114625	1	42817122	42844991	1	ERMAP	ERMAP	erythroblast membrane associated protein (Scianna blood group)	protein_coding	ERMAP@ENSG00000164010	3.8252144534504615	3.542901201738842	4.0510627565485695	4.004927684936456	3.689103811015318	4.016100917878073	4.147796626753955	3.936710761378501	4.198165634605408	3.8031135837144827	4.182853288838249	3.460408259632021	3.92659412127612	4.128199204099658	4.028580697939189	4.107343387376712	4.03402761836052	4.300324165704392	3.5073542133534326	3.517490614041641	4.1292812777096035	4.031464790475999	3.6884554137444368	4.241883022475905	4.004973104923181	4.030301795619177	3.8773485518519695	3.9183959580482894	4.069036057479453	3.976554683105122	3.8222057047645426	3.8072882166418913	3.8353375532966356	4.388839966061369	3.567457434219895	3.8628580329731497	3.851580848044511	3.782280049996847	3.4151648153137577
ENSG00000164011	51058	1	42846573	42852477	1	ZNF691	ZNF691	zinc finger protein 691	protein_coding	ZNF691@ENSG00000164011	1.977684745422665	1.5144262893772162	1.7639861977392104	1.755439810770246	2.2038829625377567	2.3585544649431585	2.15518155306672	2.255094626541706	1.893118923796454	2.0427085609121356	2.160053538444597	2.0637705786416336	2.1206471575381833	2.0444551278778613	2.1965209192742674	2.424843436051242	2.2759148877319193	2.2334862001101374	2.234910162386957	2.4609848929715032	2.018139445422016	2.4338038598987537	2.548542884995538	2.750124321898782	2.3525968586481727	1.893165314695164	1.8375446949035381	2.794751311455585	2.2088767266394904	2.1329818049281575	1.9086112309265229	2.666672589629725	1.923666834561929	2.430110978587605	1.804945319367594	2.647400822121592	2.1511952011883504	2.1806982475613963	1.945654234451835
ENSG00000117394	6513	1	42925353	42958893	-1	SLC2A1	SLC2A1	solute carrier family 2 member 1	protein_coding	SLC2A1@ENSG00000117394	7.427786883206022	7.76695037748997	7.588621949937461	7.045166587726761	7.3307200909458565	7.429340365348402	7.487337223521496	7.482217596760792	8.033256679378253	8.145959637407762	8.363035017187455	7.041394049980966	7.16550815741502	7.081869159398142	7.861116050752186	7.809578693617743	7.451137226742382	7.516217680761536	7.730738249923681	7.156978685168681	7.5348448627737366	8.021213470838813	7.516404809956337	7.0768639971283305	8.225759110609326	7.368393882076824	7.392891031543436	7.386113573877211	7.750683118967839	7.439908405275074	7.593096650536401	7.635505283546229	7.016972581102754	7.606883259365289	7.828171555568661	7.891401637211364	7.821070312708936	7.007269173170926	7.664419554458533
ENSG00000227533	440584	1	42959049	42996814	1	SLC2A1-DT	SLC2A1-DT	SLC2A1 divergent transcript	lncRNA	SLC2A1-DT@ENSG00000227533	-0.27804565469429343	0.7755665508232099	0.2758521084342242	-0.5263433604587743	0.6710576865337523	-1.9726374511348153	-0.7988528790087641	-0.7791598081783505	-1.5957677446192713	-0.22866997413531326	-0.3155422079966836	-0.18243136039375826	-0.25624743031123803	-1.3084637582224792	0.19035919877830296	-0.02589169140386461	-0.3246127853836022	-0.04535154139917693	-1.347610903285498	-1.090807835911393	-0.3058452074355719	-0.16936531861729928	-0.26363455093731797	-1.110389495969394	-0.13796377865461779	-0.9468612741967054	-1.8799399414386213	-0.28314533082875365	0.4922426430874624	0.08374971227446773	0.5362942050602679	0.011515325363680565	-0.7314008412369704	0.26858606579799643	0.08254207189311698	0.9488760938981289	0.07455298677495736	-0.8816340210981626	-0.8255867682436776
ENSG00000186973	440585	1	43145153	43156396	1	FAM183A	FAM183A	family with sequence similarity 183 member A	protein_coding	FAM183A@ENSG00000186973	-0.333012993448048	-1.3730114566206424	0.1946889050264663	-0.030965985361537596	-0.8661528415129887	-0.8939308335017134	0.7106557123357607	-0.003392016562465764	-0.17704271301310567	-1.3502232200301671	-0.38155447754964683	-0.6133857946781022	-0.31935166604605325	0.3269534713821469	0.41862661858875544	-1.3811272400293757	0.10578363493887831	0.756664619228163	0.7677973569104709	0.3492833040506259	0.1626459711735029	-0.6871497733832621	-1.1947150186610145	1.1833712184146443	0.19438709213728375	-0.011294520874005747	-0.21153167007620804	-0.9241607311100066	-0.42333164032968174	0.9411520260568974	-0.38174824257760287	0.2700521359834819	0.37003253283702636	0.5264551175578162	-1.2881527618717943	0.04128539533605734	-0.12861150079539876	1.247730800917985	-2.7058648231135596
ENSG00000117395	10969	1	43164175	43270936	-1	EBNA1BP2	EBNA1BP2	EBNA1 binding protein 2	protein_coding	EBNA1BP2@ENSG00000117395	5.658009070139123	6.3423057878734195	6.1754694982377805	5.556431176858977	5.821630105253569	5.796142738988361	5.996165260552532	6.0619492941919555	5.764055441450346	6.074250040515429	5.858434660324759	6.2528370351423685	5.636601697133646	5.581839519244255	5.9895840357267085	6.14330233228696	5.82649506894162	5.52670111717117	5.984095132507094	5.836158816238387	5.607149654593194	6.055230622984072	6.3449730383252465	6.080909278767789	5.714485835108268	5.983889064967227	5.603555373362216	5.713897041133314	6.102011807296705	6.243944378709003	5.856652395983176	6.2847891131940905	5.853856821098385	5.90469163160564	5.95470773061238	6.0295517050283465	6.516504900738309	6.36440595847142	5.579765658484701
ENSG00000179178	128218	1	43269983	43274002	1	TMEM125	TMEM125	transmembrane protein 125	protein_coding	TMEM125@ENSG00000179178	2.8306942189478383	3.608520474818381	2.7600431729619466	3.100592215127592	3.4421431789183425	2.9194259218162295	2.281730642411713	2.8103118911115956	2.958769663186915	2.3774828599374747	3.01776890256465	3.668359412168586	2.6680132979397695	3.8196534361713312	3.3748566719652358	2.860825153469174	2.836505809967504	3.471079862016426	2.9326199704490508	3.477279587148252	3.127740043289176	3.015194783197579	3.802065156908297	3.8118242120201544	3.2542147795970293	3.0652285775048504	2.8947403542402665	1.9145267990973003	3.296084584791316	2.702277308564492	2.4604765473092653	2.78182074406482	2.7954083759842816	2.430110978587605	2.9014516276795757	3.2125436335984516	2.9172849465321335	2.411111502672426	3.232723301635037
ENSG00000253313	149466	1	43281877	43285617	-1	C1orf210	C1orf210	chromosome 1 open reading frame 210	protein_coding	C1orf210@ENSG00000253313	3.5869136650690336	4.387889007953501	4.304187065224563	4.333351120089819	4.273067059194766	3.9435612837291476	4.048041552113276	3.8143900779044637	4.077189267476673	3.943068447068203	4.035713777989448	4.026633743307197	3.6907477929108143	3.779258902160849	4.2903656015454725	3.81198259447744	3.906316648532118	4.052361434365992	4.160406886909546	3.81145760975867	3.947745193136404	4.449557978142747	4.370352626732832	4.179648186309624	4.0971653816366596	4.314002295553221	3.58322733906904	3.7269059206765855	4.750525910249914	4.126202118807006	4.161879852444791	3.6494479905066974	4.144159194640585	3.9290606673069473	4.639498241422623	4.053919489766979	4.598257557143449	3.381567992899779	3.9947518611854287
ENSG00000066056	7075	1	43300982	43323108	1	TIE1	TIE1	tyrosine kinase with immunoglobulin like and EGF like domains 1	protein_coding	TIE1@ENSG00000066056	3.0877248853468684	2.8829459524868906	1.0039536437033314	2.488328782322659	3.1056388925951253	2.171582334884779	1.7966715415750303	2.7931411374207853	2.8521863357153197	3.0072489632732924	1.633959864753796	2.9463360138520565	2.7700597937091165	3.91425770092257	2.1076466711718176	3.8819572110584453	2.1907667242085846	3.801006191102704	3.0378701214288717	4.626865468584151	3.284029604886166	2.1440234835503795	3.078469503191773	3.939866613687921	2.2130528373392826	3.392385340423919	3.5567357560983415	3.5292619694579304	3.699876004386593	1.994493365870486	3.8818849030861586	3.7088615510214114	1.6929559221329882	3.547931232894036	3.42207340010386	3.3645633847094385	2.082181854369171	3.156600695957131	2.70565060960136
ENSG00000117399	991	1	43358981	43363203	1	CDC20	CDC20	cell division cycle 20	protein_coding	CDC20@ENSG00000117399	3.812607523512288	3.6575710307828277	3.8733927510231974	3.4454570354551515	3.6227497470066448	3.548743892436403	3.546247244244123	3.7221436397383805	4.259691488588218	5.207171889709501	3.76148212232982	4.559486069059896	3.4752552455459487	3.1668353740769137	3.691151484521906	3.7756799751749224	4.016460888937683	3.1844945441727064	4.4945897264027295	3.2091834125383936	4.328146816669269	4.027516490886083	3.936699602278117	3.4111359594442825	4.288916951105915	3.8085761057464533	4.516611180993244	4.0811534509472835	4.467001880345238	4.369775292081155	3.5288123053565084	3.318556018164507	4.147673973926146	4.107373065541413	3.7307328681814496	4.315726156681839	4.147387789827918	4.692793003987526	4.298292185223475
ENSG00000066322	64834	1	43363398	43368074	-1	ELOVL1	ELOVL1	ELOVL fatty acid elongase 1	protein_coding	ELOVL1@ENSG00000066322	7.173033874413596	7.67550066564157	7.738872662680905	7.950440419635789	7.405150276795871	7.2438262934014785	7.565925838140922	7.563897531134008	7.422378807514005	7.400841778253197	7.288607812032143	7.253111386463143	7.135673530027451	6.890430919897297	7.965737767128278	7.735910510853625	7.3308611255252325	7.566437954226014	8.04373273268604	7.3741884577987324	7.340107870071997	7.786144997469333	7.886896843732745	7.6948410449337725	7.3260394633111625	7.704843965577588	7.143946320331159	7.220247037442721	8.398226212279601	7.731062188954653	8.001704484199646	7.377942256578562	7.649974869352363	7.6578787249666584	8.675843355693715	7.464841225633962	8.183054351590243	7.4871730236881175	7.648254666897435
ENSG00000159479	112950	1	43383917	43389808	-1	MED8	MED8	mediator complex subunit 8	protein_coding	MED8@ENSG00000159479	5.072936267635186	5.615240305885876	5.394912616162735	5.463827138831996	5.456717985532852	5.277672996791773	5.363381685800909	5.441170743884977	5.457712181482786	5.359444265225628	5.18234109679178	5.530498624394507	5.269382403896835	5.121763946932216	5.66747092129687	5.372149703484516	5.1719034056251925	5.289989194924754	5.587436338644257	5.243857332172823	5.034615506265038	5.448234213916059	5.7851482089798685	5.38226968520731	5.21439144567103	5.469630107417005	5.077336122129011	5.202633904800297	5.4927490770976055	5.5225268455688585	5.304246387999559	5.326031135431703	5.5146020185778415	5.113678194633	5.662699885555687	5.409071073936961	5.585377378724167	5.467514943630402	5.233477996892305
ENSG00000198198	23334	1	43389882	43454247	1	SZT2	SZT2	SZT2 subunit of KICSTOR complex	protein_coding	SZT2@ENSG00000198198	5.042218144573577	5.233749449073484	4.809132251063342	5.173460122344847	4.878844350855789	4.5678444917939975	5.418143443759574	5.322019448793467	4.870099645734011	4.818511010911209	5.426123521724588	4.484475767955299	5.119814547382406	5.26560943410719	5.698233950919132	5.384255818794	5.00021943709665	5.476645543228049	5.065347620900777	5.075998796058044	5.665166996528383	5.328183541024015	4.248703216837621	4.390992722310844	5.4068153438960715	5.481144619848156	5.0409372563309445	5.555611511856621	5.034688270841774	4.397521954397486	5.349490710885864	4.117910494535529	5.280128486396487	4.7144664529999405	4.818248308238905	4.871397875868949	4.7130293415073234	4.493508897814146	5.329991950342524
ENSG00000178922	81888	1	43450989	43453989	-1	HYI	HYI	hydroxypyruvate isomerase (putative)	protein_coding	HYI@ENSG00000178922	2.2911189721977854	2.4457650222436227	2.9200921623259166	1.9800973969882758	2.885612532441961	3.157944875550555	3.093876028757734	3.652444313360099	1.893118923796454	2.7348132431450276	2.526848553656883	3.049069545288964	2.9278369740297445	3.3584895610741405	3.039491420359259	3.256673994118915	3.1709725666705677	3.4668126457285773	2.1117392200966263	3.807859180484691	3.574503405122401	2.397552354714324	2.9112912667953648	4.19959285011229	3.1560178224102526	2.8531681364271093	3.3386154797270415	2.8621091404564267	2.9707936259855274	3.3475045634141782	3.3622081280633527	3.2700690642469405	2.6343800296978492	3.8249074901864804	2.7355263370824363	3.1300716746896113	3.0854099916471256	2.1806982475613963	2.25605598724049
ENSG00000142949	5792	1	43525187	43623666	1	PTPRF	PTPRF	protein tyrosine phosphatase receptor type F	protein_coding	PTPRF@ENSG00000142949	8.029124520941227	8.677326753852212	8.354916888991601	7.98671690427415	8.108270923988226	8.474058879011253	9.157696770816585	8.922675372713389	7.910998425771821	8.101028372466272	8.82869386456049	7.288715742047703	8.47752854895154	8.237296969140052	8.760572883659654	8.600205946533212	8.419217436299403	8.304540951266434	7.8769161042222375	7.916616278646429	8.525767333657459	8.757096876732419	7.486974804689432	7.31565735844328	8.862651314771407	8.526761910431635	8.013014250940213	8.432354641104201	8.29332311492833	8.034452594937035	8.082958697808055	7.525690105791188	8.46338473387102	8.514004500358055	7.815750265990676	8.69173817368414	8.082653399814639	7.51530580894612	8.496938293768997
ENSG00000066135	9682	1	43650149	43705518	1	KDM4A	KDM4A	lysine demethylase 4A	protein_coding	KDM4A@ENSG00000066135	4.295092299607323	4.706984886786419	4.703076729075393	4.110515676394765	4.11309199853838	4.6741449961640225	4.515471660803803	4.613742002101956	4.600603568260587	4.264848213697323	4.517651021264753	4.566430628051234	4.226346211351832	4.420949538761426	4.593616713678678	4.250261867796917	4.321222640607654	4.338193075394698	4.181999874131979	4.191552112337293	4.53113969693053	4.658015353372204	4.059835219458126	3.781268247145787	4.545585165420411	4.541231513702068	4.408596102815899	4.779537488670094	4.16783328156949	4.325065725739977	4.290134687116871	4.302804829114325	4.249322466717972	4.501992901330433	3.8163553749414962	4.607506478448277	3.7624866059761644	4.411612483584156	4.260121752062718
ENSG00000117408	9670	1	43946950	43968022	1	IPO13	IPO13	importin 13	protein_coding	IPO13@ENSG00000117408	4.404150319679796	4.756071265495579	4.94871650227217	4.892801896332083	4.6211800098514395	4.773147718170019	4.940727585493821	4.868585470126613	4.702970803660985	4.6912294761298154	4.9654970042859	4.573341918779329	4.645268718101193	5.004007671860568	5.112274762410072	5.09539976693153	4.631578711770162	4.9649141516627555	4.890892704739779	4.955954782134885	4.8588839267154675	5.033638104352942	4.765353063417297	4.767935920074898	4.892905608517105	5.099756067849207	4.744960324538732	4.854960090252473	4.9873776375900185	4.377757511998028	5.008750360052922	4.268660701964373	4.731506196507469	4.993370778394557	4.688009295126422	5.044615703012323	4.9638218436993755	4.700073921504731	5.17586837749203
[truncated: 14,221 more rows]
[truncated: 27 more columns]

## Sheet: LUT visit
S Table 4. Normalized counts data per sample and gene at the LUT visit.
ensembl_gene_id	entrezgene_id	chromosome_name	start_position	end_position	strand	hgnc_symbol	external_gene_name	description	gene_biotype	gene	P002	P003	P004	P005	P006	P008	P012	P014	P017	P018	P019	P022	P024	P025	P026	P027	P029	P031	P033	P034	P035	P036	P039	P042	P043	P044	P045	P046	P048	P050	P052	P053	P054	P055	P056	P057	P058	P059	P061
[truncated: 13,249 more rows]
[truncated: 19 more columns]
