# Supplementary material for: Estradiol-mediated enhancement of the human ectocervical epithelial barrier correlates with desmoglein-1 expression in the follicular menstrual phase
Source: Front Endocrinol (Lausanne). 2024 Oct 8;15:1454006. doi: 10.3389/fendo.2024.1454006 (PMC11493707; doi:10.3389/fendo.2024.1454006)
Supplement: Supplementary file 6 [file Table5.xlsx]

## Sheet: All unfiltered modules FOL
S Table 5. Gene members of all identified modules in the gene co-expression network at the FOL visit and their association with estradiol.
Ensembl gene ID	moduleColor	GS.Estradiol	p.GS.Estradiol	MM.blue	p.MM.blue	MM.green	p.MM.green	MM.red	p.MM.red	MM.purple	p.MM.purple	MM.tan	p.MM.tan	MM.greenyellow	p.MM.greenyellow	MM.pink	p.MM.pink	MM.brown	p.MM.brown	MM.grey	p.MM.grey	MM.yellow	p.MM.yellow	MM.black	p.MM.black	MM.cyan	p.MM.cyan
ENSG00000214290	black	-0.514843444138865	9.7450994640885e-06	0.537378344763588	3.28198355999024e-06	-0.671930015952417	6.54742023727175e-10	-0.175473807722995	0.158752527280915	0.00131616128780741	0.99163174330753	0.504447555595397	1.56936591193415e-05	0.117884381898827	0.345838839568392	0.241369198196657	0.0508908744150037	-0.275175941384931	0.0253393969940598	0.152313686342276	0.22212461407919	0.148192332937103	0.235035452525941	0.268995927570536	0.0289617618000671	0.0830742569311957	0.507233769455315
ENSG00000188277	black	-0.429477203583891	0.000320030686575495	0.406567877766864	0.000705430335974077	-0.38659828711478	0.00134414225434605	-0.243565960321517	0.0487558272698574	-0.189752285086692	0.127009391074231	0.214064283243273	0.0843641365505918	0.082326615129161	0.511076423804462	0.224258387930858	0.0702638440971681	-0.0166678566035241	0.894326042173704	0.0970694561298588	0.438125679929971	0.113587124239998	0.363826183676035	0.216548271158655	0.0807378630885132	0.405353679609595	0.000734476098826636
ENSG00000197586	black	-0.408495313976335	0.000661456722208422	0.0109633698519426	0.930379271054918	-0.605378657035355	7.25526638818639e-08	0.211929109503283	0.0875829675206008	-0.135551346409356	0.277832332525883	0.484551441313109	3.74501333240095e-05	-0.0157278762931274	0.900254184732246	0.291039777581072	0.0177490074219787	-0.333849903525993	0.00615394713484558	0.392393777520905	0.00111935287661462	0.394083678309152	0.00106052572817077	0.239971333023523	0.0522888365002175	-0.211751119043957	0.0878556012882435
ENSG00000130775	black	-0.390264673036405	0.00119765487698715	0.428917892805324	0.000326485937168043	-0.582828888082654	2.82857664374392e-07	0.208862320570159	0.0923745644405869	-0.12036033233694	0.335730901045093	0.506543255561377	1.42741598810539e-05	-0.323523957405753	0.00805451795147961	-0.0909136986856765	0.467851087391456	-0.547584452423331	1.95259930317345e-06	-0.291055189141455	0.0177427048102841	0.0683984805488838	0.585275886433895	0.6284935969202	1.60457939077393e-08	0.432470600767751	0.000287421837884815
ENSG00000106077	black	-0.387986445179539	0.00128688152396284	0.062227815082714	0.619637996537763	-0.543858463545576	2.36486246489079e-06	0.25767407898767	0.0367283878888276	-0.144483177132781	0.247090597956147	0.521691014610715	7.05871466948149e-06	0.0431393446123087	0.730899195245992	0.375016368124437	0.00191885769713389	-0.587744177886493	2.12118048947909e-07	0.152181420503563	0.222531096336563	0.245024629813841	0.0473791224899734	0.365491661687774	0.00254713581229552	-0.117198755864701	0.348670995159286
ENSG00000104998	black	-0.381822131476732	0.00155910565761761	0.267788164561382	0.0297182664618679	-0.692612944724458	1.1737433153545e-10	0.166551053708802	0.181362606473293	-0.235460910495432	0.0570147403543137	0.602647081404201	8.60343534740147e-08	-0.102546030375963	0.412596163475174	0.0549336778164491	0.661322932489429	-0.407981080110911	0.00067293859572538	0.327462366223541	0.00727638704208691	0.106621105404286	0.39417166345282	0.533599863691358	3.96070560935157e-06	0.0680377811133709	0.587260514957753
ENSG00000172123	black	0.364089463261302	0.00265370595587165	-0.0997625309270625	0.425462489808903	-0.291496541356863	0.0175630230477104	0.306045650407859	0.0124508438791167	-0.566214326767323	7.23134877628871e-07	0.255675861961927	0.0382645787926965	-0.393001852278427	0.0010978543161276	-0.0960090442977695	0.44316933383964	-0.163824604598401	0.188715579447547	-0.0384803040294848	0.759029047231578	0.253247181117311	0.0402031245444082	0.477616794894307	5.00838890314396e-05	0.297860651792264	0.015140179198837
ENSG00000141497	black	-0.361388005131823	0.00287029773247339	0.234437998701717	0.0581333887864394	-0.626028490668556	1.89586418256481e-08	0.232435360187996	0.0603749965781034	-0.396993908274947	0.0009657284633714	0.442178431032242	0.000201446189789927	-0.132497654960963	0.288901862058347	0.160509151910062	0.197943225734311	-0.395933661586996	0.000999339291403878	0.15936619511555	0.201197808950607	0.407642952049829	0.000680586607938466	0.635652539108662	9.80216343126041e-09	0.349325062706837	0.00404191514117215
ENSG00000066230	black	-0.34503806230424	0.00455057950041175	0.293527183849915	0.0167562429619379	-0.566113516403148	7.27151755308342e-07	0.0636694129795564	0.611533575214747	-0.30402982502512	0.0130716064876004	0.644132113105291	5.37715248109371e-09	-0.189868667478788	0.126772134793782	0.123644693160378	0.322612420116115	-0.281434636284638	0.0220686942290556	-0.0784875508223009	0.531039301407883	0.407796193224134	0.000677110774917792	0.45312066859724	0.000133209733597992	0.137307763874103	0.271594827774248
ENSG00000015475	black	-0.345025410320503	0.00455216085305186	0.360229138256817	0.00296794236221647	-0.753357042516521	2.91959209860233e-13	0.2308357238077	0.0622153283151743	-0.252375575881317	0.0409183622607587	0.679425779916183	3.56862903659705e-10	-0.0936560343772864	0.454475883230617	0.112176606005996	0.369852585106059	-0.647698048418284	4.15396247160197e-09	-0.0492602967637851	0.694478419364619	0.0403599039959749	0.747640764102583	0.595984106684965	1.29522303922771e-07	0.196204121811622	0.114358181237804
ENSG00000110777	black	-0.33381731800201	0.00615926300007289	0.371134416907711	0.00215586150671016	-0.716657350089488	1.31725872943284e-11	0.26430986517106	0.0319902106897769	-0.251947044183992	0.0412738558785656	0.692798261730492	1.1550592565908e-10	-0.331710915714886	0.00651157257286172	-0.0483210786359721	0.700024825459343	-0.569954133743909	5.88038508326708e-07	-0.128389104324718	0.304246976929083	0.159620991305464	0.200468993698126	0.59869116304133	1.09811050950956e-07	0.10242038525066	0.413172041945871
ENSG00000188313	black	-0.328794581144355	0.00702850908372448	0.5373814493092	3.28147363257324e-06	-0.645938747849566	4.72004873137893e-09	0.0277053108563926	0.825231920928602	-0.207216445665242	0.0950295425603336	0.588170294759191	2.06844707871e-07	-0.371619040796156	0.00212490833018437	-0.251002688122993	0.0420662783632653	-0.392900377955424	0.00110141583889625	-0.269393228093836	0.0287164702801299	0.0683633999440123	0.58546877217575	0.615624781583334	3.77316108838802e-08	0.642733858544891	5.944387321361e-09
ENSG00000170956	black	-0.324581586744014	0.00783872548134812	0.252539395727053	0.0407831345029505	-0.14715403588879	0.238368271138354	-0.0265262059450609	0.832559862725125	0.118192412199951	0.344571113603206	0.112939959143183	0.366583697718755	-0.121973338468185	0.329246849691412	0.000128312260689086	0.999184166118603	-0.200028584036001	0.1073298899667	-0.337195483265573	0.00562917257306079	0.102925672465387	0.410858946568441	0.213895796473738	0.0846146887766	0.017071481143616	0.891782264926291
ENSG00000198736	black	-0.306139624187157	0.0124225377693144	0.370373956690658	0.0022052463839637	-0.454103057826517	0.000128265734358902	0.0733111812177196	0.558553554151206	-0.0863535842629269	0.490555701486858	0.428059370464799	0.000336626205271636	0.0431483137670668	0.730845368058734	0.183188479220705	0.140943715119254	-0.456273020007891	0.000117937599733399	-0.261912556312276	0.0336392512715276	0.00694227411653525	0.955881659668949	0.573181063537955	4.90923265892305e-07	0.560040833032678	1.01178084284855e-06
ENSG00000129925	black	-0.304694052334284	0.0128641732995881	0.215621647533281	0.0820758729829323	-0.546591606052657	2.05531768349994e-06	0.261828176637052	0.0336985629753106	-0.0737918704076713	0.555970301308589	0.653612034274161	2.68715525760420e-09	0.106245744609531	0.395848152749028	0.349774149929631	0.00399166233780592	-0.54631850795353	2.08444777527656e-06	-0.185203700312625	0.136548773192471	0.16467712826356	0.186393707289148	0.467529461953548	7.56054749686467e-05	0.0427529908620217	0.733219070727012
ENSG00000064300	black	-0.301828088269788	0.0137799770257848	0.0785396993819064	0.53076556841352	-0.292435694306321	0.0171858548481709	0.137536293687179	0.270790197324652	-0.0936125249606269	0.454686435579344	0.315224783007711	0.00993571936792856	-0.0444544003595711	0.723020999229921	0.190539135165531	0.125411878636028	-0.329336471585951	0.00692982003057684	-0.188680775870875	0.12920963949888	0.0297309498357534	0.812677887522814	0.242919525478323	0.0493763363462657	0.0895216314123876	0.474721216853518
ENSG00000168077	black	-0.298505891833863	0.0149114040188983	0.204307737309463	0.0998671383578411	-0.530421590015535	4.63107211788932e-06	0.181268106192709	0.145229793505954	-0.307025480047063	0.012158429497727	0.427133148814938	0.0003478879846114	-0.0977042781692226	0.435121755086535	0.0727895993647526	0.56136299210706	-0.179741142792562	0.148706797888771	0.329982835473824	0.00681369511130807	0.174417549863387	0.161314739173513	0.360544815715561	0.00294105483163558	0.0157983586766049	0.899809483274774
ENSG00000168071	black	-0.287048837422085	0.0194469298073603	0.295458435710161	0.016018631285874	-0.601741383009269	9.10041490984635e-08	0.182230893235344	0.143068927059065	-0.368868398974571	0.00230601388150392	0.592294777281913	1.61809296379792e-07	-0.0895162435015675	0.474747911905363	0.254852808011592	0.0389126491423723	-0.425342371936272	0.000370642626306265	-0.141111279359181	0.258410597026033	0.490602667641008	2.8909693589053e-05	0.629650555712455	1.48299680379996e-08	0.284904297757141	0.0204152149218439
ENSG00000197956	black	-0.279400124549982	0.0230901360138513	0.337917851372463	0.00552118213649833	-0.527045317282265	5.45847387425865e-06	0.219177827437571	0.0770348834809485	0.059887761947476	0.632889633670302	0.545964538643903	2.12278006084003e-06	-0.080182886477522	0.522176284623471	0.07125612446193	0.56966130017341	-0.662508802921879	1.37011440120719e-09	-0.0924175310552638	0.460490223452837	-0.276067413070984	0.0248498972969914	0.437741934353973	0.000237288147945586	0.0749687088771586	0.549670035329376
ENSG00000030110	black	-0.275004301753009	0.0254345720723456	0.290155534740366	0.0181138434969979	-0.294930482779668	0.0162174528059277	-0.0352985084430875	0.778422806573445	-0.0713881448115203	0.56894463736865	0.182323923986999	0.142861413155266	-0.21667532838382	0.0805557531662382	-0.109788157552756	0.380194277682714	-0.225740165805304	0.0683815017644739	-0.174419025389273	0.161311138784367	0.0694146326661756	0.579701271896485	0.315840170879581	0.00978416366603814	0.315594945609261	0.00984431418388294
ENSG00000179913	black	-0.2740862970372	0.0259487522865482	0.287123708779363	0.0194138446585769	-0.339034675658481	0.00535781357973903	0.000356286482127988	0.997734665025635	0.0245887379503333	0.844631532985333	0.396613079313316	0.000977681647968919	0.111705751746154	0.371877701719601	-0.042351641069647	0.735631512038394	-0.129360203327213	0.300573183645672	0.171547085524218	0.168431592150831	-0.101787893299469	0.416078039094442	0.203309791213814	0.101570333081722	0.106712663870181	0.393763369504578
ENSG00000172215	black	-0.272708711642251	0.0267367923619645	0.471339091074319	6.48130356590178e-05	-0.561801239172596	9.20008531726962e-07	-0.0639383837311172	0.610026554468067	-0.206058966138403	0.0969321601374036	0.353314033745632	0.00361454795882219	-0.137636887984604	0.270436521052567	-0.0674047618151725	0.590750825368218	-0.341743244422108	0.00497918019390254	0.0924747601105315	0.46021135721287	-0.123749701010176	0.322198454881833	0.608786025950972	5.85250361640751e-08	0.462300773160362	9.31290963584881e-05
ENSG00000139626	black	-0.2722876767977	0.0269816317436992	0.463404197123152	8.91460073812957e-05	-0.578601101786303	3.60946628898448e-07	0.0655987304922932	0.600759665223926	-0.252018801194435	0.0412141515980971	0.329769878018494	0.00685176479321713	-0.215037084746707	0.0829289509503327	-0.0382175672067876	0.760625075307557	-0.318708403834894	0.0091040156574989	-0.0917781456698539	0.463612092347295	0.253485460473206	0.040009404845477	0.666109615773067	1.03644374641948e-09	0.546245222086009	2.09233043754964e-06
ENSG00000160593	black	-0.265957600336852	0.0308964562242996	0.405609919873447	0.000728257625499156	-0.586279999504701	2.31220299371711e-07	0.0992498364271541	0.427857034445544	-0.286680155282179	0.0196105502972981	0.331227935247927	0.00659480484380412	-0.217379632172744	0.0795521804104861	-0.0858524157519658	0.493085777029447	-0.475036678233733	5.57158922790134e-05	-0.0247010839387999	0.843930543338463	0.0213775015751396	0.864716970535564	0.724560791927434	6.10726883812603e-12	0.462248466831182	9.33219206549127e-05
ENSG00000261115	black	-0.265191017182095	0.0314013456545979	0.112048902443559	0.370401168265956	-0.432547703676101	0.000286623569734789	0.405046510389355	0.000741993947957564	-0.232328306794656	0.0604967666654484	0.555773499407734	1.27118151652677e-06	-0.331615670974689	0.0065279127501624	-0.176833573203286	0.155498522387593	-0.33305605967266	0.0062846055299913	0.0203914019029078	0.870902545044681	0.280916354707845	0.0223251882206722	0.437021420171067	0.000243631969405827	-0.0858811623634681	0.492940469710524
ENSG00000101347	black	-0.264281052440797	0.0320096209129917	0.413919866003325	0.000550720659204824	-0.414190046645916	0.000545673960367099	-0.111003634939159	0.374909904264085	0.0640031495678709	0.609663917577363	0.222057514746069	0.0731360411952778	-0.0449205037784888	0.72023549767561	-0.068218936196182	0.586263389214468	-0.192802389775311	0.12090208698	0.0103362706963844	0.93435248888359	-0.262804322066992	0.0330177274497857	0.40985018412563	0.00063205139041588	0.56745972084328	6.75201228537955e-07
ENSG00000135363	black	-0.263283419555371	0.0326877982883669	0.333619046853898	0.00619169521013274	-0.637383775074823	8.68420594999732e-09	0.20379460152938	0.100740108372119	-0.130138812270074	0.297648542059888	0.519317780140925	7.89972327212197e-06	-0.100604271218397	0.421547747286171	0.0166632760969997	0.894354916201956	-0.616641745563975	3.53156318766111e-08	-0.0711425348557759	0.570278249398036	-0.192021687560055	0.122443509975137	0.535436043328945	3.6159647284885e-06	0.38519424491309	0.00140438223774097
ENSG00000136383	black	-0.258903783962458	0.0358087649602114	0.111547045471763	0.372561797851338	-0.453341827415033	0.000132081679942183	0.188134979241989	0.130341436698052	-0.204973752462743	0.0987428800195305	0.663588763874572	1.2605973267689e-09	-0.0839015189498356	0.50299922548008	0.0184101320295206	0.883353556898613	-0.296104355894786	0.0157782330832939	0.0186576599991745	0.881796399849097	0.264190508213033	0.0320706818483089	0.348850567660425	0.0040956193970587	0.0671537479238827	0.592137428540352
ENSG00000013364	black	-0.25855056547254	0.0360709318838979	0.131653917202332	0.292010840306197	-0.493576465531322	2.54108395533626e-05	0.191265915245859	0.123949949339782	-0.299828732161221	0.0144516620853178	0.566691257129355	7.04412381259594e-07	-0.012887275173031	0.918200640384605	0.298907677018964	0.0147704551179962	-0.362817153250054	0.00275382811660066	-0.147891042879412	0.235999225144397	0.312981642446072	0.0105055694684139	0.584137513196044	2.62115136914678e-07	0.527755677513106	5.27369110657233e-06
ENSG00000154165	black	-0.258387958076933	0.0361921587679752	0.186692031090922	0.133369788723728	-0.302890854728938	0.0134340230292735	-0.224271898020915	0.0702464962965228	-0.013818181288648	0.912314400613416	0.215522999534545	0.0822193449376424	0.100585926164572	0.421632845452035	0.129277402469239	0.300885299594142	0.000175011810405037	0.998887241617386	0.263518237962431	0.0325271004975212	0.193889696046275	0.118780059397683	0.225760558830094	0.0683558811479254	0.160210378143387	0.198790334483648
ENSG00000115604	black	0.257474504001209	0.036879474559374	-0.215865535124726	0.0817220178371943	-0.350109838774171	0.00395446126969728	0.560264677855288	9.99651931673534e-07	-0.718840309639732	1.06806975152752e-11	0.391541140299445	0.0011501379745467	-0.571255700485847	5.46873944362636e-07	-0.147206059797672	0.2382005091004	-0.419453047457411	0.000455388224625745	-0.0634151371413603	0.612959739803912	0.263300931036713	0.0326757914602505	0.675391344309268	4.95807145482703e-10	0.329157273681344	0.00696232021255857
ENSG00000081059	black	-0.255884114584641	0.0381020290610049	0.236044457787445	0.0563844498596333	-0.478418717362744	4.84437580027453e-05	0.162090657313337	0.193502135090037	-0.24777471435114	0.0448703790602018	0.336584011851075	0.00572203379046004	-0.424186692247081	0.000386039932484418	-0.220897863996541	0.0746867092778693	-0.32159034973354	0.00846248995790817	-0.233657160835371	0.0589992353400381	0.0281917924901186	0.822212807701585	0.560884372436564	9.66782661559706e-07	0.467952066061727	7.43313240905741e-05
ENSG00000169403	black	-0.252224744968888	0.0410431958710905	0.191029981355229	0.124423103670264	-0.520781743708506	7.37053712767867e-06	0.312499780496218	0.0106316199811974	-0.40183870946409	0.000824777037178247	0.514590787486818	9.86044163380353e-06	-0.429476345748981	0.000320040497293039	-0.0741325813674755	0.554142753942607	-0.498145923725916	2.07927867020733e-05	-0.183667658807508	0.139889187494404	0.200833020959255	0.105895010064996	0.592169788344113	1.63026051810982e-07	0.191989540784749	0.122507300626494
ENSG00000128578	black	-0.248417320150574	0.0443002126818656	0.423286900022611	0.000398429549623957	-0.529528220410178	4.83778079647571e-06	0.313261356101212	0.0104329960216959	-0.315000113611897	0.00999155673425499	0.547141495216881	1.99781755608859e-06	-0.462996062961708	9.06005966771325e-05	-0.275412666670563	0.0252086253731608	-0.491003912213173	2.84128370680479e-05	-0.367260213791026	0.00241817937170397	0.272511624303385	0.026851168023009	0.592588914218714	1.58979624144601e-07	0.191189206401523	0.124103634687342
ENSG00000099960	black	-0.247503961257246	0.0451124132195267	0.236850373751585	0.055523301332334	-0.386256505048317	0.0013585880090012	0.314284916078824	0.0101711264344828	-0.114673468937189	0.359225929193785	0.379523173456773	0.00167320119417171	-0.257403589217101	0.0369332843168848	-0.03616934659547	0.773100889801227	-0.436194846682597	0.000251100639434798	-0.180665619228675	0.146594365574682	0.184848739727241	0.137315310740313	0.406749412695531	0.00070117838907434	0.0108082814324792	0.9313617370021
ENSG00000108950	black	0.247475523080672	0.0451378971868267	-0.0894261183095658	0.475194567295659	-0.218222133900323	0.0783647507261307	0.183896629812572	0.139387390132496	-0.416662432752787	0.00050140811812607	0.439796183580462	0.000220022679855657	-0.186765952963514	0.133213366392694	-0.00625694864277579	0.960233205946144	-0.0438921211076009	0.726386033118651	0.00970682951731323	0.938342151532187	0.26417863647998	0.0320786950931872	0.403935928224167	0.000769760710583711	0.319256984563005	0.00897873298941891
ENSG00000198223	black	-0.245259475004349	0.0471604855056253	0.372157928758378	0.00209095690944729	-0.617783415208864	3.2778010953108e-08	0.175063911179178	0.159743236885271	-0.402777188294245	0.000799732225653499	0.478092933979568	4.9103977911027e-05	-0.266870885390791	0.0303038440066311	-0.0460396854952559	0.71356195369484	-0.436075755273101	0.000252193821566753	-0.138055117642184	0.268969396871518	-0.0251299095505416	0.841255973709227	0.721558059895452	8.20385947745434e-12	0.532104624390705	4.26389610193763e-06
ENSG00000153551	black	0.244141192081295	0.0482090535600818	-0.269678226963966	0.0285415910395354	-0.359811645665707	0.00300383806446625	0.789255444855309	3.4814181623782e-15	-0.589752955911273	1.88321187576487e-07	0.395147334399169	0.00102494545527127	-0.535485029978599	3.60716415571249e-06	-0.111038888011908	0.374757303501778	-0.673178761072674	5.92502727129785e-10	-0.157286065590129	0.207218444977317	0.175715892727274	0.158169550706281	0.767578694185121	5.55270110819272e-14	0.177379305748931	0.154206544101323
ENSG00000077150	black	-0.244120528594698	0.0482286073189089	0.083510108066038	0.505000482256733	-0.599559225308372	1.04115239629146e-07	0.402318604113007	0.000811882899975992	-0.445998997868146	0.000174634635590009	0.647766629867388	4.13325708379867e-09	-0.383652307636113	0.00147332891643781	-0.0737087919210846	0.556416362969729	-0.477813364309891	4.96771699985569e-05	-0.0443721394008362	0.723512976057455	0.378229174900091	0.00174066866852047	0.675128966315215	5.06434398857836e-10	0.24111271382856	0.0511450618508329
ENSG00000160185	black	-0.239692445492987	0.052571460428306	0.410017086800813	0.000628512372046854	-0.500803855792577	1.84786199301882e-05	0.00965658572915711	0.938660684212415	-0.307519281347616	0.0120133273845213	0.250619581426975	0.0423913121932797	-0.155974287450055	0.211080201772938	-0.00564686533110385	0.964107971594924	-0.299623807031716	0.0145220731333954	-0.0175484186436924	0.888777847624222	0.105334180995456	0.399936973152439	0.685394894556262	2.17284217427535e-10	0.519147024502518	7.96370429640533e-06
ENSG00000142621	black	-0.234476919541011	0.0580905018486274	0.0911870552340563	0.466508364976836	-0.576898870945302	3.977881447149e-07	0.277005140124318	0.0243436509897847	-0.261026570147939	0.0342663908769241	0.575951436219819	4.19798929571368e-07	-0.22042520972945	0.0753262088833629	-0.0645533290565838	0.606587133212971	-0.281035237059564	0.0222661316039865	0.308868167036034	0.0116245740988939	0.2672147188905	0.0300832217799351	0.451468845720463	0.000141919457049791	0.0305644059724733	0.807525913083571
ENSG00000158481	black	-0.230179859119956	0.0629828586449866	0.247335831518437	0.0452632494489277	-0.186160270561809	0.134499112736864	-0.276143284347601	0.0248086087240969	0.173735535365737	0.162985253888049	-0.000915950552988891	0.994176260789734	0.332681378213676	0.00634711647950013	0.31839475743736	0.00917632728671276	-0.066878092165517	0.593661831439419	-0.0108824487545258	0.930891883363684	-0.142415786440226	0.253990237087245	0.119606769951854	0.338787428123673	0.168342115550836	0.176646649438174
ENSG00000102245	black	-0.230050732308083	0.0631348668188413	0.51267743353546	1.07761302420889e-05	-0.460275723136575	0.000100868739345733	-0.193562774422317	0.119415072601134	-0.272624239220414	0.0267857638315695	0.263683025639759	0.0324147230946938	-0.0714982518637325	0.568347251091412	-0.0537139514031641	0.668399216231705	-0.104640734620061	0.403063966252758	-0.0394926989889305	0.752888546766194	0.0965696503003063	0.440498888397575	0.492290785133255	2.68722629883464e-05	0.542285664944805	2.56226518252083e-06
ENSG00000163013	black	-0.22911161752378	0.0642493194512863	0.192258637894264	0.12197409761883	-0.281866951460376	0.0218566628086548	0.173300329076999	0.164057876959672	-0.381703725343012	0.0015648066965325	0.202516650644335	0.102940022182818	-0.237850439462166	0.0544696050137951	0.0341306375253351	0.785575882838912	-0.109382105141557	0.381969528365767	-0.176978039966619	0.155155730789553	0.397543482316497	0.000948711659496428	0.416432717932926	0.000505378740038736	0.178432165697175	0.151736513748653
ENSG00000184730	black	-0.227689771963716	0.0659667528776157	0.256069367563014	0.0379579136678177	-0.339831846652421	0.00524382486553796	0.0557091376581034	0.656839342482878	-0.285188608322879	0.0202845306564829	0.23583775746191	0.0566070563938625	-0.000455657728268409	0.997102846783779	0.107540530594195	0.390082960116444	-0.242011864688284	0.0502584975908964	-0.136138545801559	0.275736523276643	0.132226422244534	0.289898907579989	0.593143673221578	1.53769325582302e-07	0.487995397280325	3.23397817526331e-05
ENSG00000132470	black	-0.226200779324642	0.067804689357429	0.190471285243521	0.125549026522623	-0.381762010506813	0.00156199803502565	0.0526354889431733	0.674680031186622	-0.331979014241308	0.00646577028807323	0.477514274277444	5.02972332411415e-05	0.0996055092180902	0.426195048458364	0.368311137691461	0.00234434292210522	-0.025532465178129	0.838746875063544	0.00354604518904915	0.97745649225556	0.420417218879466	0.000440405182924881	0.250561131347766	0.042441084034676	0.117637450492798	0.346857200165467
ENSG00000076641	black	0.225830192434729	0.0682684555774623	0.0632617921382245	0.613820503172222	-0.249550134081506	0.0433096391139503	0.308714185113965	0.0116683940752766	-0.496092978472165	2.27615270232758e-05	0.189490965158048	0.127543344999044	-0.615852353189643	3.71777641101827e-08	-0.520089501618889	7.61650073953377e-06	-0.0799514879081181	0.523381619249654	-0.114906792610864	0.358242568861153	0.0293946398645739	0.814759030476869	0.636744851772319	9.08192011763395e-09	0.467648477218606	7.5244620047938e-05
ENSG00000159648	black	-0.225728613679754	0.0683960186057975	0.279062802753949	0.023263305815858	-0.262723125293266	0.0330739182309167	0.141678677727703	0.256481595144566	0.0674729435103933	0.590374441076753	0.235570248214782	0.0568962108331134	0.0926843451876223	0.459190877184047	0.127247197425092	0.308604043492327	-0.459076401296462	0.000105727570008461	-0.3454786145156	0.00449581759699566	-0.0540006671942142	0.66673320792807	0.284372778282219	0.0206614531031105	0.125297775242339	0.316134885327741
ENSG00000102962	black	-0.223302258427222	0.0715003159526087	0.287970496844777	0.0190429846392229	-0.312400159637972	0.0106578430154706	0.0240553255860703	0.847961422340579	-0.10359072112091	0.407825971585969	0.149679130593547	0.230319305559842	-0.0888122943459167	0.478242624292945	-0.0305052815393611	0.807891122593275	-0.360672716669121	0.00293022290224133	-0.24863230925121	0.0441107966374911	-0.10388812812435	0.40647386441085	0.445015679567555	0.000181202826093486	0.369063227820947	0.00229274612336398
ENSG00000141968	black	-0.220846049575026	0.0747566019913478	0.25242441272339	0.0408780103430221	-0.699596640316034	6.35779838287343e-11	0.418995167514088	0.000462664933785649	-0.443024000633183	0.000195206281028826	0.644484370300621	5.2425752652472e-09	-0.447470080013808	0.00016521557477501	-0.17143724530361	0.168708420978349	-0.613348544610827	4.37180919925103e-08	-0.0743994953317921	0.552713056218778	0.200837266169758	0.105887477451974	0.887998261290831	2.84601579516359e-23	0.389166295633576	0.00123995157541526
ENSG00000057294	black	-0.219130531134462	0.0771002721407646	0.157713012606185	0.205972416585478	-0.541969211100805	2.60380448834322e-06	0.295383082023073	0.0160468800702662	-0.225713456585418	0.0684150693396904	0.566765105441948	7.01554451841639e-07	-0.337848402672047	0.00553148447007823	-0.169467093918644	0.173730516943892	-0.410352685751683	0.000621450717374925	0.223067619282629	0.0718063973166466	0.0742085846475417	0.553735470146931	0.358748626055881	0.00309698709616729	-0.192574982396657	0.121349543227472
ENSG00000168685	black	0.217784394233569	0.0789799349274443	-0.035432521683219	0.777603149474497	-0.250899988735891	0.0421532075160366	0.361990265816694	0.00282069125339126	-0.500085122167265	1.90795592856483e-05	0.246796701442273	0.0457497273447227	-0.54501864826098	2.22848005062772e-06	-0.372075208997827	0.00209613672120053	-0.212466819244941	0.0867633857302487	-0.0327562576002203	0.794016457657063	0.0739829402511527	0.554945063778171	0.639806325567694	7.32121672920998e-09	0.295360302865457	0.0160554279906105
ENSG00000189376	black	-0.216988045432754	0.0801089259687736	0.132483111096303	0.288955267673313	-0.287913836146764	0.0190676096335794	0.070335239580713	0.574671915658427	0.0573668079095813	0.647295463817869	0.167875364224323	0.177866942907813	0.0362752057999742	0.772454660972828	0.144482288136186	0.247093537043561	-0.483694329265077	3.88333486734652e-05	-0.0486206559641246	0.698254004373967	-0.181739459621633	0.144168864854249	0.15460209839324	0.215173887845445	0.022508586808217	0.857631909877946
ENSG00000100365	black	-0.216534995397015	0.0807569099302213	0.182009844585653	0.143562902623652	-0.643775767663637	5.51662404544088e-09	0.467298590514673	7.63100369088669e-05	-0.40643308717262	0.000708602542363471	0.572146563294526	5.20278615561043e-07	-0.299399383956114	0.0145995221430846	-0.00049172300495718	0.996873538417221	-0.651334730950545	3.18145895508079e-09	-0.0850588437420874	0.497105925923032	0.258949077983663	0.0357752617449388	0.789702618169963	3.27698600146421e-15	0.288511556444271	0.018809201738727
ENSG00000135898	black	-0.213622511553117	0.0850223329327377	0.316582011886861	0.00960414235384235	-0.371816859890469	0.00211238828232883	-0.228029136094683	0.0655535194693	-0.0852693251757139	0.496037991536497	0.25808664052431	0.0364176929566715	0.0802194767986796	0.52198581653182	0.0784294332597184	0.531344448657041	0.00945609940048509	0.939931810833527	0.251807219259474	0.0413904004499965	0.162191107566008	0.193222489577876	0.324054357288093	0.00794565787331472	0.279236854879506	0.0231738162815118
ENSG00000132819	black	-0.213582269003338	0.0850824912935266	0.13818705191058	0.268507688486244	-0.565330809170284	7.59060804451993e-07	0.466417982672792	7.90534371694375e-05	-0.374216781145296	0.00196567139425075	0.67047824894441	7.34922629670243e-10	-0.120117893799969	0.336712359991596	0.275597114049189	0.0251071287760077	-0.632644836747371	1.20757849725605e-08	-0.217372806142381	0.079561859072972	0.205621171602189	0.097659491827147	0.66074421632606	1.56876170071506e-09	0.161752565662909	0.194445487122312
ENSG00000089012	black	-0.213009951096254	0.085941688571032	0.405960621110123	0.000719824138336331	-0.540040260460595	2.87096539342041e-06	0.20037591790554	0.106708514575199	-0.305143629743201	0.0127253926264558	0.343868700502588	0.00469880539709073	-0.231651955667609	0.0612706974104661	-0.134311703251726	0.282291512932596	-0.428587070475653	0.00033035986388889	-0.133889198136083	0.283822092043918	-0.0471996348036787	0.706667833672653	0.744309412028669	7.92637964400564e-13	0.464059867107407	8.68542170346837e-05
ENSG00000182957	black	0.212694228188361	0.0864185912725685	-0.161166545004748	0.196088413480702	-0.459222950695566	0.000105122503366443	0.744504911308621	7.76058187270497e-13	-0.67129926493962	6.88497902960892e-10	0.432753548400639	0.000284502322761009	-0.763340415685443	9.21655506642249e-14	-0.380293500259108	0.00163416155276028	-0.553816895594426	1.40992731368483e-06	-0.109689324116899	0.380625918433254	0.22201301115857	0.0731950724256973	0.795681723178519	1.43829912400629e-15	0.223754716811038	0.070913041922605
ENSG00000149289	black	0.211839946946135	0.087719457294002	-0.0565020886783848	0.652267062387769	-0.197715271649494	0.111540006396062	0.21471217989418	0.0834061227473404	-0.497273818902744	2.16089480373541e-05	0.34050022403098	0.00514990644596093	-0.575998919211209	4.18669050148881e-07	-0.495590650414924	2.32689326888249e-05	0.0101299315730482	0.935660180394865	-0.161959901219399	0.193866584206574	0.175690683066558	0.158230185368826	0.373100248770479	0.00203275369433211	0.294036609224165	0.0165589038743929
ENSG00000115935	black	0.211650074234449	0.0880106720046801	-0.130035135659161	0.298036900940625	-0.413917174687617	0.000550771143013241	0.817215759780545	5.81633569948938e-17	-0.598602785008618	1.10407167102443e-07	0.319819925966853	0.0088517358515664	-0.684643894965372	2.31428653518535e-10	-0.349611840786086	0.00400976044234402	-0.624782897931139	2.06145202213412e-08	-0.198015523787519	0.110986486396608	0.0673828908339319	0.590871582857347	0.844446155402593	5.19837292467414e-19	0.268298436953744	0.0293966482987849
ENSG00000013725	black	-0.211426934963514	0.0883538811087668	0.388381393622167	0.0012709967569814	-0.649282485598093	3.69986252502676e-09	0.0431766031756169	0.730675601420397	-0.374984574370933	0.00192069988582947	0.425494442233194	0.000368658841040461	-0.184400327728758	0.138288282825101	-0.000846343149581825	0.994618827384102	-0.33176850222258	0.00650171046888836	0.0365717202022153	0.770645378454846	0.162581646759521	0.192138013592119	0.769370558743723	4.46749733626503e-14	0.566309929116435	7.19344799506721e-07
ENSG00000116824	black	-0.208434530910191	0.0930589764345452	0.443337209424787	0.000192940303271437	-0.561860554329149	9.17056995812815e-07	0.018591739406137	0.882211051943018	-0.205070814554776	0.0985798624713193	0.310212836743487	0.011247928639235	-0.247207052679263	0.0453790628312653	-0.204226056905128	0.100005701249521	-0.407890643202232	0.000674976481956913	0.00850838100122294	0.945942519883502	-0.229491809063515	0.0637962489410581	0.704869099721245	3.95544252425814e-11	0.543455616509933	2.41401969872901e-06
ENSG00000108846	black	-0.207685847168629	0.0942663353080514	0.0889725686429686	0.477445747537776	-0.550283972071781	1.6971116679409e-06	0.477151393520761	5.10591568347786e-05	-0.424461432065257	0.000382327572713211	0.542426565892916	2.54397026971705e-06	-0.383006908230015	0.00150308043872645	-0.0388668680382994	0.756682637956874	-0.456077450347479	0.000118836035854904	-0.0344836929365153	0.783411564150849	0.492549282589161	2.65723097512833e-05	0.590748745053484	1.77480702372192e-07	0.0426214404168344	0.73400951469392
ENSG00000154760	black	-0.20568530980517	0.0975526701545194	0.374345830688094	0.00195804730171202	-0.547813504806207	1.92959513442052e-06	0.170390679606348	0.171362802460021	-0.467523479963485	7.56236544837295e-05	0.509715429011395	1.23512107309135e-05	-0.437840215228236	0.0002364346510632	-0.169699817269288	0.173131668183691	-0.226914104342774	0.0669191311183209	-0.0154788805321232	0.901825442125836	0.524643215381507	6.12911319238376e-06	0.528815074149106	5.00894547621637e-06	0.195589322085412	0.115520268348518
ENSG00000181450	black	0.20493548512098	0.0988072084346407	0.0396747140576688	0.751786171524825	-0.308367455984882	0.0117675898668268	0.0949719082835031	0.448133463132222	-0.316568599099174	0.00960737144455676	0.242816797208119	0.0494755376551138	-0.416833115291798	0.000498476276749558	-0.379078087800701	0.00169613768730266	0.179493406033295	0.149276713736547	0.230606731185663	0.0624824455643631	0.267075819884749	0.0301721841292074	0.252636611981989	0.0407030607368855	0.145191802131143	0.244755432433743
ENSG00000180096	black	-0.20348687344821	0.101266470082658	0.217942825793698	0.0787568393555922	-0.524208128041098	6.25852706768214e-06	0.246969338530434	0.0455934843635476	-0.447776229398437	0.000163314980266575	0.313370625825295	0.0104047638206678	-0.190513258179185	0.125464171417779	0.123541577798534	0.323019254176699	-0.433377275716316	0.000278162117461475	0.00543205121805069	0.965472502206957	0.296144825006575	0.0157632749920104	0.76337507577464	9.17883451517916e-14	0.333115234797909	0.00627478252229285
ENSG00000183484	black	-0.202750291583304	0.10253506171703	0.220237771852328	0.0755810170040748	-0.61457670968471	4.03846426400447e-08	0.380985045461633	0.00159981363073405	-0.567768793472469	6.63777017298816e-07	0.481610308504547	4.23963973719584e-05	-0.423891576974344	0.000390064217115856	-0.0578609054861215	0.644461574393962	-0.48567242453013	3.57099403306494e-05	-0.104711860233749	0.402742579236631	0.308510603218618	0.0117265487024276	0.863947614960652	9.79339603619941e-21	0.489653074906273	3.01178525823595e-05
ENSG00000107742	black	-0.201855538236487	0.10409263147316	0.275424589738062	0.0252020539536823	-0.684745061480272	2.2947338611739e-10	0.275241085227137	0.0253033532464399	-0.473421947310839	5.95326932077734e-05	0.539427245080618	2.96110519569939e-06	-0.369937840629296	0.00223402251682803	-0.0940484195238238	0.4525794642279	-0.53641564299347	3.44373667866437e-06	-0.022484884467965	0.857780267350495	0.135339309519312	0.278591721815337	0.894094919045433	5.22789557730321e-24	0.51736956771062	8.65903556223526e-06
ENSG00000164430	black	-0.199904944507347	0.107551753369694	0.447219549243294	0.000166785973677276	-0.676979545015844	4.35873777858306e-10	0.323129410795542	0.00813633859324708	-0.370509691550702	0.00219635814115606	0.527633541500194	5.30503989856622e-06	-0.451029259117976	0.000144323909593676	-0.147653894051864	0.236759738631402	-0.64281048586497	5.91188465552069e-09	-0.239182676048378	0.0530912811752111	0.0391100093406063	0.755207911463733	0.733920968603391	2.37308484636931e-12	0.403881306571466	0.000771150345495675
ENSG00000097096	black	0.199606094307347	0.108089485670852	-0.060799619741064	0.627711819609565	-0.128755167091147	0.302858710062267	0.113314206508364	0.364987514347959	-0.343982948413274	0.00468413784767411	0.192978768501656	0.120555905611976	-0.326867660113478	0.00738949079469265	-0.143774591099085	0.249440822244077	0.139178182616985	0.26505618929341	-0.0640769153703119	0.609251002058028	0.259553684017843	0.0353305388702664	0.124120410387657	0.320739740305958	0.0198002430942585	0.874614471483741
ENSG00000104951	black	-0.19671829390329	0.113393214896039	0.0350482505771271	0.77995408752766	-0.585373385119641	2.43849376053051e-07	0.462901609068427	9.09403334145287e-05	-0.592819639179038	1.56792738798803e-07	0.622337832799854	2.42713877358035e-08	-0.479632877664821	4.60548639652923e-05	-0.0367176574507322	0.769755339734785	-0.551554488315598	1.58804247976654e-06	-0.204776498449477	0.0990748190431792	0.311594975705242	0.010871859029794	0.79610681515466	1.35510584849124e-15	0.39201081197355	0.00113308692989201
ENSG00000172349	black	0.196666701061278	0.113489757552222	-0.0317683086834621	0.800098461000911	-0.446552665955371	0.000171033230431268	0.651821678138166	3.06900526871101e-09	-0.587888329575333	2.10320094223375e-07	0.2461148985011	0.046371094317491	-0.530706002661597	4.56701698896777e-06	-0.254512745892753	0.0391830575885713	-0.503143188304436	1.66423383447838e-05	-0.0665520484677988	0.595467144713087	0.0398991760621801	0.750427396963597	0.834231911769463	3.36978429320582e-18	0.3663282474424	0.00248538896488816
ENSG00000170571	black	0.195735680079741	0.115242805511659	0.17464416696478	0.16076247116352	-0.283823790053181	0.0209184334999575	0.205259652379971	0.0982633071213442	-0.350140758493907	0.00395105025100758	0.236865488954735	0.0555072530241632	-0.501864662178686	1.76237563509995e-05	-0.465740468575451	8.12257597538833e-05	-0.212817884736232	0.0862315588080766	-0.262596545412821	0.0331616749517311	0.00626019905761286	0.96021256426388	0.57966995629999	3.39482144200391e-07	0.328454981460849	0.00709098306144556
ENSG00000112799	black	0.193868680860138	0.118820801446577	0.107772044779233	0.389057393260831	-0.415259170030111	0.000526113612479182	0.337989457987949	0.0055105773925215	-0.314733664563	0.0100581311614412	0.221799831411998	0.073478369988686	-0.199607430161325	0.108087077404937	-0.0344750413745645	0.783464580928427	-0.496104555102811	2.27499554580669e-05	-0.0939072949992985	0.453261023740111	-0.230473258539862	0.062638566555797	0.631632522215745	1.29475517974848e-08	0.444358243739246	0.000185719884387934
ENSG00000159459	black	0.191864313337543	0.122756038239213	-0.0181139396769596	0.885217431415768	-0.307491959112267	0.0120213166016844	0.321818256619906	0.00841348434462003	-0.554568174863081	1.35505222251669e-06	0.40156179458932	0.000832301476295274	-0.748665181529228	4.92657258771814e-13	-0.512197113154887	1.10181304591805e-05	-0.0482108845062313	0.700676591518441	-0.165624040853221	0.183839003218247	0.406366648881216	0.000710170878517686	0.482019483304495	4.16738072387582e-05	0.237792473179085	0.0545302319465305
ENSG00000196735	black	-0.191104605601975	0.124273299762309	0.348252665014097	0.00416419072967518	-0.484452263833211	3.76078183342202e-05	0.0917432242611953	0.463782930790894	-0.240553809503907	0.0517025564725831	0.26199997926934	0.0335778923636765	-0.222232547369899	0.0729042401382032	-0.129670458875462	0.29940555653003	-0.383826170194738	0.00146540532564112	-0.150307938636155	0.228344618059047	-0.110665125961667	0.376377123552878	0.633350114919549	1.15016393943629e-08	0.501117929408452	1.82215859068638e-05
ENSG00000057252	black	0.190406242502972	0.125680607227973	-0.13149973655605	0.292581322944565	-0.539538699512068	2.94452195052712e-06	0.768458472112169	4.99161701262752e-14	-0.569588938031855	6.00101882084682e-07	0.591734651694671	1.67329752627166e-07	-0.643248258038485	5.72940725915173e-09	-0.316685954587222	0.00957915045169781	-0.60785049594376	6.20970208952405e-08	-0.0850161381575003	0.497322750083725	0.0715077091440807	0.568295954236674	0.799512727329139	8.36418240072593e-16	0.275514808418988	0.0251523766716986
ENSG00000112394	black	0.187827836765407	0.130981639827437	-0.123519807866719	0.323105187572957	-0.255724643402945	0.0382264513446223	0.188917459667653	0.128721160605852	-0.554056827594471	1.39217949219443e-06	0.292519884249393	0.0171523851286016	-0.295703076431842	0.0159272137591135	-0.022604752873827	0.857030038536543	-0.0356823842765606	0.776075575704789	0.120571857139077	0.334876059924328	0.236335895306018	0.0560717946056856	0.361962166788352	0.00282298858197922	0.28920469436681	0.0185132926623093
ENSG00000132965	black	-0.187137392364611	0.132429479982803	0.307103204490947	0.0121354903377884	-0.686062405215716	2.05407199747873e-10	0.266974844191199	0.0302369957241017	-0.339109667374556	0.00534699810202019	0.504859235498319	1.54048481053688e-05	-0.283690705288318	0.0209811381434379	-0.0445291079635652	0.722574293458988	-0.628332064042214	1.62228775398926e-08	-0.0732866712584013	0.558685424586315	-0.0835575721704669	0.504757583527067	0.830102129057466	6.92348623910272e-18	0.516801415426198	8.89297223113683e-06
ENSG00000125245	black	-0.186885799283194	0.132960060295288	0.497185230541294	2.16934979487779e-05	-0.344781926481898	0.00458268833943995	0.0158659178966588	0.8993832540427	-0.163873504295463	0.18858183940175	0.255436751862823	0.038451923448196	-0.0982347517918143	0.432620524489761	-0.110192912403028	0.378429635762894	-0.273018242060963	0.0265579918528954	-0.211959293759345	0.0875367994687922	-0.0521840422440751	0.677315808785752	0.600075090539654	1.00863779601089e-07	0.488401073566398	3.17823944463037e-05
ENSG00000072274	black	0.186307902057047	0.13418485975214	-0.00392782879782821	0.975030090228058	-0.185212075570067	0.136530725834018	0.0599290629661773	0.632654730926956	-0.252562602573814	0.0407640079689369	0.353715098499227	0.00357388286945671	-0.357554060049058	0.00320472365891565	-0.261024148637173	0.034268118201988	-0.0341037839302896	0.785740568616358	-0.116727558559011	0.350625713773445	0.143896107241056	0.249036700108842	0.222995960755465	0.0719000828225251	0.0318819497348801	0.79939825473301
ENSG00000120280	black	0.185839814933395	0.135183155709214	0.012170741187574	0.922734377384648	-0.33220551424335	0.00642729548064327	0.4829526478609	4.00683213043264e-05	-0.476112457866007	5.33000042330681e-05	0.231121496546433	0.0618832722684828	-0.542508916117179	2.53333445379503e-06	-0.334394027195565	0.00606577514335975	-0.434431273078919	0.000267741244598712	-0.188357642509883	0.129878804966381	-0.0788957687308482	0.528898395306384	0.762249522632333	1.04826778627414e-13	0.367698340095991	0.00238714835886952
ENSG00000129003	black	0.184867238265031	0.137275283286647	-0.138904749190091	0.266005394558656	-0.414307442594487	0.000543494259455453	0.49402872543115	2.49145511351487e-05	-0.688714116516217	1.64056980123877e-10	0.528787647898323	5.01563981755077e-06	-0.686976807049162	1.90137904617642e-10	-0.368101623235916	0.00235890020710684	-0.141494137067155	0.257107909488927	-0.0175810158746005	0.888572561267844	0.442431048295534	0.00019956309837766	0.620092450151918	2.8163569812375e-08	0.337002096491181	0.00565839674913902
ENSG00000129675	black	0.184753904218683	0.137520655462487	0.0541991564369548	0.665580792869338	-0.406078626256994	0.000717006386991339	0.499470134936404	1.9608126140498e-05	-0.594318824970936	1.43259703623393e-07	0.352235249603094	0.00372597478516052	-0.709737433532956	2.52840275636173e-11	-0.523752100430928	6.39690538555024e-06	-0.305432118706927	0.0126370215676826	-0.0635402566364571	0.61225779904516	0.0668930175254733	0.593579247870993	0.779130520864675	1.31938919020625e-14	0.463270284785249	8.9620879919856e-05
ENSG00000178773	black	-0.183138135490282	0.141054851668938	0.164123079862708	0.187900316413335	-0.473235601582829	5.99883848331592e-05	0.10740721138721	0.390674267943118	-0.203799191947787	0.10073227271229	0.38455123038125	0.00143277317024981	0.0500587704539642	0.689775672088808	0.322854884818332	0.00819369709658785	-0.341070320501368	0.00507097411107854	-0.0515856849962922	0.680815274412339	0.380439159451647	0.00162687231431193	0.339518722805782	0.00528834133219465	0.202499528132727	0.102969748712334
ENSG00000183474	black	-0.181974768500314	0.143641404123433	0.125549794007749	0.315154734685216	-0.275251126744278	0.0252978011825122	0.251507734602101	0.0416409376036233	-0.199414569607902	0.108435194085078	0.253265159476878	0.0401884812080078	-0.2954198012708	0.0160331093279096	-0.103990157756613	0.406010607636905	-0.322294893983808	0.00831179587199805	-0.0854891283432253	0.494924037871285	0.263693959589391	0.0324072781598558	0.255171579146533	0.0386605778215023	0.0139727229971959	0.911337659255744
ENSG00000116584	black	-0.180890800472766	0.146083236578855	0.0887581711412153	0.478511882695497	-0.588057706663999	2.08225876249545e-07	0.559668969198678	1.03223614013458e-06	-0.261316054485752	0.0340604171121554	0.6722580909586	6.37813179367411e-10	-0.425037428908466	0.000374650046075942	-0.162876519056375	0.191322091901884	-0.622870280624364	2.3426238791466e-08	-0.16052855303029	0.197888307314625	0.134525839799354	0.281517866185894	0.68353310670014	2.53967949203962e-10	0.17826582553305	0.152124782045819
ENSG00000157111	black	-0.179696219580481	0.148810022692372	0.299497278675541	0.0145656948072242	-0.530317783514496	4.65465980451371e-06	-0.0632187185908176	0.614062379208215	-0.147105085733861	0.23852619554632	0.595175763202494	1.36027419521672e-07	0.0069908246500058	0.955573430142564	0.0641420394837911	0.608886560702372	-0.288446180655129	0.0188373187281884	0.0258055007826794	0.837045973723405	-0.0530721334755794	0.672134377738595	0.36341387885905	0.00270645790881921	0.266330863149433	0.0306530903591209
ENSG00000140749	black	-0.177107726956502	0.154848486156632	0.32393129538316	0.00797080002477667	-0.613061351733658	4.45342920860127e-08	0.323059744469491	0.00815086111249593	-0.439354220867536	0.000223636991868223	0.528709566989343	5.03474402730899e-06	-0.455580801280241	0.000121145998902998	-0.212890671892222	0.0861216164380519	-0.531341090268983	4.42696100626714e-06	-0.159314290516313	0.201346507162689	0.122542270075747	0.326978857149547	0.85263002852297	1.0526432579556e-19	0.52746538853553	5.34848487942849e-06
ENSG00000059804	black	0.176884844908854	0.155376800389566	-0.195675081118483	0.115357625789756	-0.378832996446798	0.00170888809199541	0.79533255531549	1.51028212738664e-15	-0.516758829516828	8.91074232176052e-06	0.437968001633571	0.000235329124934788	-0.653373850400355	2.7352168554516e-09	-0.298220725555014	0.0150121427815686	-0.658294028639771	1.89042097459459e-09	-0.199961002468139	0.107451116966594	0.0938808870759517	0.453388623339938	0.757832310671874	1.75317547920266e-13	0.185321329343261	0.136295465795475
ENSG00000083814	black	-0.176292776763169	0.156786710919552	0.177550124621474	0.153803785205776	-0.455191121856439	0.000122987286815967	0.109726131624864	0.38046513262794	-0.222493841239659	0.0725592932042473	0.307481284396203	0.0120244392139055	-0.125524461673068	0.315253168901573	0.0469590341614025	0.708095927441951	-0.152062676508119	0.222896465628063	0.417298027499714	0.000490569358484838	0.106444155340923	0.394961459459671	0.335122735449132	0.00594943331958355	0.131558979358022	0.292362032722701
ENSG00000171522	black	-0.175410915322923	0.158904241017425	0.198131177381507	0.110773842712721	-0.14271277052084	0.252991122031149	0.0988652885607221	0.4296580852733	-0.0180080438821358	0.885883961836182	-0.0205812820639548	0.86971085948387	-0.121348063170019	0.331750901204821	-0.0988037878926574	0.429946525301485	-0.110355556492033	0.377721932449435	-0.0779881724400652	0.53366412398	-0.0735366821326093	0.55734098964031	0.320313960187431	0.00874157737072396	0.285208918016457	0.0202752225691584
ENSG00000169413	black	0.174862205793503	0.16023242625622	-0.0270097582533997	0.829552909032868	-0.345671577196098	0.00447201590489724	0.53683046119246	3.37314514837855e-06	-0.407316351439689	0.000688048680027122	0.245372079699472	0.0470559466378841	-0.352888107053853	0.00365818316582104	-0.16390601058988	0.188492972874475	-0.577205058661072	3.90910345911087e-07	-0.184867571413661	0.137274562494465	-0.238667879447922	0.0536204751862201	0.697395209500291	7.72780719581991e-11	0.325914843288522	0.0075739118416392
ENSG00000113532	black	0.174164869073001	0.161932172694221	0.0493272882872386	0.694083416782822	-0.31509338511204	0.00996834281361065	0.404097533835597	0.000765662565307328	-0.413863844817606	0.000551772375067461	0.261119889766548	0.0341998789442087	-0.575844765217625	4.22347692338202e-07	-0.333106578508737	0.006276218614079	-0.353594665764819	0.00358605099185809	-0.311547157543233	0.0108846854586274	0.0124928620499912	0.920695904899097	0.631517878865356	1.30499560443997e-08	0.416156770806305	0.000510186307550668
ENSG00000144115	black	0.174034503520218	0.162251405281732	-0.0599143855346015	0.63273820581353	-0.182817478373813	0.141764263848561	0.125634697199931	0.314824968931321	-0.269264149853146	0.0287959703416487	0.258092229755159	0.0364134988362173	-0.110311750138548	0.377912465974864	-0.0234784220320011	0.851565793605961	-0.0484343564690136	0.699355044973305	0.108298685004861	0.386730445812238	0.0619015408780815	0.621478581469319	0.269381619125376	0.0287236127541412	0.174644021545748	0.160762825103279
ENSG00000154080	black	-0.173919577630405	0.162533214330229	0.0431840179294333	0.730631107115401	-0.513951047894432	1.01582096680447e-05	0.310101882121307	0.0112786017284629	-0.313592543321039	0.0103476308106311	0.523718432832934	6.40723399999878e-06	-0.187377155731274	0.131925338537576	0.113321416881473	0.364956803430799	-0.410372876654297	0.000621028168497332	0.146465308889609	0.240596892681704	0.269366889470318	0.0287326773951886	0.427494755214003	0.000343450963280004	0.0853671154462727	0.495542233136644
ENSG00000085265	black	0.172404911753503	0.166281066527267	-0.124818450818877	0.318004457746438	-0.397602338415393	0.000946905429111448	0.702376636056535	4.95664783209295e-11	-0.496523160310924	2.23351859205158e-05	0.42335305070701	0.000397506491381263	-0.581761970891741	3.00903738605849e-07	-0.241879887846115	0.0503878340182551	-0.626333542699455	1.85727625462087e-08	-0.216144807097257	0.0813183088632617	0.0825120912705043	0.51012174937824	0.758829203785928	1.56255338521617e-13	0.239087605299488	0.0531886887645761
ENSG00000012779	black	-0.172124146253776	0.166982700126157	0.173597703149851	0.163324399306779	-0.646178965990319	4.63865090611628e-09	0.315633204447231	0.00983490867208183	-0.51864627153243	8.15413199317226e-06	0.725633298590677	5.49110948626587e-12	-0.3244323152587	0.00786887216822951	0.00834507096135611	0.946978593138044	-0.432730577295063	0.000284738328155608	-0.0501880762397692	0.689015197262819	0.401512117170241	0.000833657887403448	0.688893345752766	1.61569460303171e-10	0.243174686394707	0.0491306405764151
ENSG00000241106	black	0.168193038477595	0.177035738618122	-0.108882855137412	0.384159026931318	-0.195788602330478	0.115142602528347	0.314490761691969	0.0101191580823422	-0.428647343077741	0.000329650959402718	0.269002486717718	0.0289576979638874	-0.448290393680039	0.000160168138970349	-0.203027902657413	0.102055499389319	-0.313893113385196	0.0102706832448907	-0.127008547084913	0.309519702954913	0.0368234126656121	0.769110547208395	0.556227105446089	1.24089955447507e-06	0.389817007750965	0.00121473407648007
ENSG00000166428	black	-0.167541220854365	0.178744296155748	0.284469812381529	0.0206163122106904	-0.333345543229245	0.006236679888675	-0.0152815676637531	0.903070827968239	-0.027337662906608	0.82751522834063	0.141979750811455	0.255462002299616	0.224176992222926	0.0703684339110201	0.330805869985655	0.00666830273527424	-0.314172106867856	0.0101997048342741	-0.0863344853364111	0.49065199455626	-0.0340822853591578	0.78587242024017	0.439884124896336	0.000219309924222639	0.347282757014804	0.0042775900688648
ENSG00000100351	black	-0.167207606263661	0.179623392332249	0.37250614145929	0.00206927768485878	-0.537829737967858	3.20861483405873e-06	0.154947537427846	0.21413810948505	-0.337951166687034	0.0055162459949591	0.347985681205901	0.00419513715754624	-0.322336826284014	0.00830290138825125	-0.20089880982851	0.10577832226768	-0.350090123956775	0.00395663754241969	-0.000516424497730393	0.996716482814905	0.0429036437402089	0.732314185608735	0.763207943190137	9.36209866552094e-14	0.57309168617334	4.93396599753348e-07
ENSG00000145623	black	0.166640774020959	0.181124219343356	-0.0868193250352383	0.488210600507686	-0.364046819695995	0.00265700838329802	0.51651808167606	9.01182502340167e-06	-0.58543372892448	2.42988988868547e-07	0.610780206748314	5.15488275335004e-08	-0.695289214999988	9.29875352444778e-11	-0.389115711943486	0.00124193150911579	-0.335310831912712	0.0059197234132042	-0.21014022149787	0.0903535619039122	0.296173429478151	0.0157527096256542	0.591549653590102	1.69191750866926e-07	0.143438640331431	0.250560410080402
ENSG00000117472	black	-0.165798921279119	0.183369971243692	-0.0535424664801781	0.669396420273831	-0.627857518194343	1.67538819313227e-08	0.514953977831166	9.69503547135732e-06	-0.407555200312806	0.000682584284608075	0.762006088277488	1.07871462026819e-13	-0.415395149015331	0.000523672047273963	-0.0287863748771945	0.818526311170105	-0.532717211583262	4.13714769392513e-06	0.179233455481705	0.149876475395392	0.270864108636506	0.0278235029820981	0.55868401928125	1.0883086701852e-06	-0.0107454672619457	0.931759686139061
ENSG00000134256	black	-0.16573272876927	0.183547398649871	0.393437324132056	0.00108268796502067	-0.414473683113055	0.000540421200532693	-0.114810181201203	0.358649544245933	-0.246692617427226	0.0458441398552648	0.129721969868856	0.299211984543327	-0.130636110063566	0.295790322357304	-0.0756535031697929	0.546019837545935	-0.0891686394185673	0.476471857687591	0.162579184812211	0.192144836382146	-0.0607671347876475	0.627895974245585	0.428860973847649	0.000327149487810804	0.354526514486982	0.00349285143860233
ENSG00000175463	black	-0.165718385964671	0.183585860548662	0.236546661311259	0.0558465634727881	-0.579010285923859	3.52582761409247e-07	0.251532701037541	0.0416200038817718	-0.397103916108138	0.000962300296447957	0.363245157835059	0.00271977732825552	-0.164121090157773	0.187905742729415	0.113823527092723	0.362822058460008	-0.501526216744848	1.78924169905009e-05	-0.0259135567277752	0.836373033795372	0.29589731831218	0.0158549486084261	0.793028525147482	2.0796419596955e-15	0.412562244533746	0.000576727976807956
ENSG00000167208	black	-0.164232365258143	0.187602447059532	0.363436389339569	0.00270468526003117	-0.549668088756958	1.75247558798393e-06	0.144757145009843	0.246185978851111	-0.37526465879322	0.00190452567232915	0.351574019889208	0.00379576979218981	-0.329266029359381	0.00694257986316599	-0.187566353112481	0.131528546235594	-0.455152115401194	0.000123173008353065	-0.158399300967912	0.203980662648162	-0.107307331250344	0.391117612330582	0.800539077774195	7.21918696759326e-16	0.640770257099062	6.83752432880294e-09
ENSG00000156127	black	-0.163920509578281	0.188453344901336	0.111598350340373	0.372340567337851	-0.588662897079317	2.00902698724246e-07	0.263916475846639	0.0322560770904258	-0.328780802006313	0.00703103452031809	0.550064746676427	1.71662780677044e-06	-0.153713768372201	0.217853664358295	0.121184119910166	0.332409431123711	-0.499611157174728	1.94857320453977e-05	0.0112744068905564	0.928409203539006	0.103039619075285	0.410338363162644	0.713055063994694	1.85402794995829e-11	0.508862496170411	1.28430412187712e-05
ENSG00000196511	black	0.162464069800761	0.192464048608066	0.0588424804774804	0.638846737054373	-0.52968149683086	4.80171343604354e-06	0.47089145639683	6.60029115210991e-05	-0.406068539797739	0.000717246841999798	0.598794269848837	1.09119429687602e-07	-0.484530931930235	3.74826914274582e-05	-0.320951650408844	0.00860115618262938	-0.494481288877827	2.442695037033e-05	-0.0523791141960784	0.67617640295044	-0.0135431487940551	0.914052992207975	0.62514704189907	2.01167752340921e-08	0.234278038451366	0.058309919030153
ENSG00000134242	black	0.162392331327132	0.192663170720553	0.0861169031791486	0.491749701289105	-0.211280752306521	0.088579294205262	0.161996355738171	0.193764927147495	-0.274845554410042	0.0255228669359539	0.338367733463994	0.00545485309709592	-0.382695057477992	0.00151764876958195	-0.376951996347846	0.00180964344899975	-0.165427657883263	0.184366738643378	-0.128369874816419	0.304320017338509	0.120129037367401	0.336667208254778	0.52176017024865	7.03550978000719e-06	0.317335673893493	0.00942421148794447
ENSG00000160654	black	-0.1616482212051	0.194737295940051	0.329257019091354	0.00694421345906037	-0.55934365476974	1.05044879072715e-06	0.0608637632806648	0.62734826142358	-0.328901746335159	0.00700889500423263	0.248471684218534	0.0442522520575279	-0.347933913047418	0.00420116118735971	-0.238760232571099	0.0535252239867319	-0.292103082666473	0.017318632162984	0.116962128220287	0.349651776673355	-0.0511619237016992	0.683297692895283	0.703967446659072	4.29299784954576e-11	0.486418533298247	3.45935638099967e-05
ENSG00000105383	black	0.159799814598882	0.199958615046369	-0.0384537999980189	0.759190004004872	-0.193620070534685	0.119303593238935	0.338283878459859	0.00546716287527664	-0.292890101002364	0.0170058670964163	0.0511087773447214	0.6836092641136	-0.0867249071458839	0.488685536519256	-0.0135116925666598	0.914251865485362	-0.296980556423107	0.0154570849982532	-0.0809552016008895	0.518163473358203	0.175316957457419	0.159131092717799	0.546325703359742	2.08367533653506e-06	0.279754013919603	0.0229096369038064
ENSG00000064932	black	-0.159491926602284	0.200837932975925	0.214612024023461	0.0835536537320979	-0.442528720947727	0.000198839352114905	0.0869004443801854	0.487802752335123	-0.311550583676897	0.0108837660186413	0.634620240043207	1.05323587891862e-08	0.065705516634014	0.600165791205174	0.354183843300679	0.00352687078546352	-0.233352852971579	0.0593394903341626	-0.208721885223345	0.092598807585466	0.470066565511371	6.82485931531487e-05	0.451909347613216	0.000139546986811609	0.241524227551282	0.0507377349322494
ENSG00000145819	black	0.158822067631086	0.202760536646121	-0.0126698406818758	0.91957614940863	-0.294613784093529	0.016337731183886	0.300353786969916	0.0142725961828073	-0.392946402651778	0.00109979918413678	0.438768182928504	0.000228513431090561	-0.435377671190433	0.00025868987563483	-0.366413474080441	0.00247917419844136	-0.106617142080907	0.394189343062413	0.162950353712699	0.191118179116401	0.269744750668114	0.0285009003409225	0.473737312299991	5.87687788931155e-05	0.170197679468185	0.171855619759007
ENSG00000122417	black	-0.15874850400747	0.202972471106994	0.317257631596006	0.00944270621721674	-0.418883529360392	0.000464455089332564	0.186107665458005	0.134611223727386	-0.117437907348766	0.347681488552348	0.478966811657272	4.73515156454585e-05	-0.50991362546213	1.22394637392618e-05	-0.439250411060957	0.000224493786263126	-0.416549821507927	0.000503351042864328	-0.322178903285955	0.00833644263714553	0.220448083608985	0.075295160442867	0.40699645941958	0.000695429356731358	0.17992580207034	0.14828304740651
ENSG00000160307	black	-0.157360263509029	0.207001518716547	0.203649317129695	0.100988348093757	-0.0777604675156608	0.534863102873307	-0.193484956925174	0.119566607400553	0.0425214508539401	0.734610503762123	-0.0352731068080591	0.778578196226952	0.215234328028768	0.0826403246164867	0.0862120504099824	0.49126952316532	-0.0753028000115236	0.547887744082018	0.0154730312790269	0.901862357663019	-0.16687878657934	0.18049291977527	0.105961750882425	0.397119355317893	0.205990474689921	0.097045668779029
ENSG00000072694	black	0.157261023993349	0.207291693338996	0.0243922245326835	0.845857978993747	-0.236064036510728	0.0563634014331042	0.374827972262418	0.00192979685650821	-0.225552752240505	0.0686173183661319	0.0914309263511963	0.465312239115328	-0.222726455176992	0.072253306691325	-0.0418054254490569	0.738918805578473	-0.447672940828268	0.000163953946041196	-0.0831576784716318	0.506805928594028	-0.103021627462779	0.410420535285922	0.536380551849192	3.44977129006571e-06	0.193548370457141	0.119443110502917
ENSG00000107719	black	-0.156075005855978	0.210781907382215	0.0747289043647515	0.550951049146166	-0.453327935751727	0.00013215227702961	0.333934907218394	0.00614009896934089	-0.369655028314145	0.00225286232016293	0.330896204437279	0.00665251182793498	-0.0397232838594161	0.751492091712391	0.205722917722632	0.0974900768791603	-0.364745317941476	0.00260337413507769	-0.0115627864663566	0.926583027816178	0.292752806186804	0.0170600777133068	0.61471775344173	4.00176063562654e-08	0.387142259693713	0.00132143581837841
ENSG00000058085	black	0.155989108007686	0.211036289522697	-0.188983839455014	0.128584414834275	-0.33496577371178	0.00597432580200948	0.372074439609104	0.00209618495327114	-0.402119858782263	0.000817200611249869	0.634696605858507	1.04766219074362e-08	-0.454470550040668	0.000126460079763766	-0.207475387484399	0.0946079295853189	-0.272087686258741	0.0270985901697716	0.00265913375068955	0.983093951706121	0.103609771818364	0.40773928267058	0.341335522259247	0.0050346210080868	-0.0296715835798658	0.81304516252035
ENSG00000162894	black	0.154251503038605	0.216228725898942	0.0979881507607406	0.43378225822996	-0.404293865109417	0.00076071042281096	0.406946223611492	0.000696594920401979	-0.521885954870439	6.99348570722631e-06	0.365522489998156	0.00254483635011943	-0.481935136317643	4.18218216017512e-05	-0.226945363660485	0.0668805378421322	-0.446050721591866	0.000174295267824694	-0.244662257441938	0.047718117198589	0.00879471334622413	0.944126183719196	0.815511614607086	7.61108327738567e-17	0.494283549173542	2.46388987019772e-05
ENSG00000115607	black	-0.153343155691592	0.218978566934512	0.253832097933186	0.0397289715207482	-0.521928149510018	6.97944123335166e-06	0.192907666225258	0.120695367953437	-0.299961342056403	0.0144062549197038	0.457466879645352	0.00011258727640103	-0.419254412833336	0.000458532061775043	-0.287849011113518	0.0190958162139625	-0.360551537519739	0.00294048467536161	0.061123367002282	0.625877760237084	0.171990993466562	0.167316207572169	0.648109446899119	4.0312183282222e-09	0.412147253824356	0.000584897645441873
ENSG00000010671	black	0.152260249017627	0.222288776281526	0.0477206301839099	0.703578905263918	-0.432151245320526	0.000290749911171246	0.563114009048749	8.56726943849986e-07	-0.572822498279049	5.00916856761069e-07	0.368438821193058	0.00233551076947528	-0.572234012841018	5.17734599875919e-07	-0.320467029570887	0.00870768991192304	-0.527057336500739	5.45529768101822e-06	-0.227707362779496	0.0659452816977051	0.116640925565421	0.350985839638844	0.831607221651573	5.33744068486673e-18	0.435556806182287	0.000257008479056291
ENSG00000176920	black	-0.152217466924341	0.222420266188372	0.265250785845284	0.0313617338237011	-0.0826723946845768	0.509297377260048	-0.200273747520971	0.106891006280063	-0.0724075765782088	0.563424936719471	0.257857274465623	0.0365901546482725	0.168143373152111	0.177165502781791	0.160748258522383	0.197267150053674	-0.0369391515399544	0.768405062685038	-0.0955682442076506	0.445275412347853	0.0620387018733624	0.620704543373994	0.181880362576186	0.143852847533228	0.21287639343521	0.0861431748106604
ENSG00000167083	black	-0.152200403685061	0.22247272487637	0.190120271290836	0.126260368468416	-0.2917800592504	0.0174484215906793	0.0525403059803008	0.67523543541344	-0.110977329734056	0.37502379661674	0.0701689962552734	0.575578624715721	-0.0676589295798056	0.589348288256359	-0.0504333089755248	0.687573774326944	-0.249182206354373	0.0436293451214792	0.00291844895520072	0.981445573541661	-0.147566206930694	0.237041370653887	0.4048369275077	0.000747163373387387	0.237617269863357	0.054713811223573
ENSG00000197471	black	-0.151600849474752	0.224321468745332	0.382759777993484	0.00151461490577302	-0.413547242947053	0.000557750512380458	-0.142986875290099	0.252071352775217	-0.252079940395238	0.0411633380644991	0.156449935045526	0.209674109101518	-0.2187056453123	0.077689672639022	-0.193278591062627	0.11996917791256	-0.0336386753306634	0.788594432261107	0.157203298553938	0.207460614017275	0.0326346340169147	0.794764544051492	0.587725005312242	2.12358271069855e-07	0.508829412431979	1.28624809272795e-05
ENSG00000086300	black	0.15073302849482	0.227016368332986	0.160951242283325	0.196694508405651	-0.345646508912304	0.0044751017318944	0.311033173255292	0.0110233843633929	-0.262846504077911	0.0329885676421696	0.358125359578371	0.00315278971536736	-0.514989710154391	9.67890259475519e-06	-0.434545251467961	0.000266636011964004	-0.339515679360966	0.00528877564545492	-0.180295928554387	0.14743640480305	-0.0587976091671694	0.639102974111583	0.661214932241532	1.51324706379498e-09	0.47887568958346	4.75315097208342e-05
ENSG00000143185	black	0.150508045153617	0.227718687043835	0.0719180623801478	0.566072258342397	-0.073061506610455	0.559897563853158	0.22072745711426	0.0749167682230354	-0.169899564192797	0.172618877680068	-0.00859294229512175	0.945406080209885	-0.284842405693663	0.0204437586326129	-0.296611895178919	0.0155915170409696	-0.208213247755661	0.093414558677884	-0.0853106104512702	0.495828659838775	-0.237205969797511	0.0551467520371614	0.402501643216725	0.000807013175702567	0.297397189657678	0.0153063598433746
ENSG00000110448	black	-0.15028701986034	0.228410120764367	0.262947143326829	0.0329190841166935	-0.505607027049446	1.48928522578276e-05	0.223522527904176	0.0712139302288691	-0.452104122967146	0.000138509630804656	0.326472321718374	0.00746552710279718	-0.240719913882086	0.0515363550338186	-0.0223054940784955	0.858903264723182	-0.352099050748548	0.00374025718032403	-0.104495271569006	0.403721720161608	0.120993339350938	0.333176798605164	0.805972376887129	3.26392939963786e-16	0.508693101846807	1.29428651793631e-05
ENSG00000027869	black	-0.148753795920814	0.233246700084483	0.1316609782709	0.29198473118562	-0.567317422952827	6.80522894533559e-07	0.367973534273166	0.00236783970797404	-0.523338900017793	6.52475011548031e-06	0.326530879753428	0.00745422146909967	-0.343744187638499	0.00471483700609144	0.046321944821056	0.711882226181866	-0.581664811479202	3.02599924086815e-07	-0.0087055848699731	0.944691536173983	0.134458003304292	0.28176279822405	0.780674053555499	1.08179245171584e-14	0.435814355866246	0.00025460859125871
ENSG00000153283	black	-0.148738614501044	0.233294941907963	0.424959254091334	0.000375683730028539	-0.506811814345708	1.4101153332042e-05	-0.0291992849725696	0.815968506819452	-0.332079994321832	0.00644859222026317	0.302658447557921	0.0135090297228817	-0.307129135910261	0.0121278454174919	-0.237351007770968	0.0549937657082615	-0.184865360611526	0.13727934578487	0.0281229021954206	0.822640186921896	-0.0377415767361067	0.763519070457624	0.676685429155797	4.46424924055806e-10	0.524437576352458	6.18996451329732e-06
ENSG00000109943	black	0.146928614646994	0.239096130083027	0.0973487531748878	0.436802637629187	-0.119814393287282	0.33794355143248	0.0631671211944199	0.614352174206962	-0.131526503480651	0.292482230471277	-0.0392353411022473	0.754448075640734	-0.195907965171881	0.114916846562166	-0.199028860936846	0.109134002672843	-0.183047764469502	0.141254515628184	-0.125661121085746	0.314722383209669	-0.281810207627053	0.0218843940965534	0.439734518166787	0.000220523737335361	0.504065208128919	1.59663967035655e-05
ENSG00000140459	black	0.146854339066681	0.239336292199048	-0.0434250386484865	0.729185277532838	-0.292171387033125	0.01729129388518	0.16595287129328	0.182957791877578	-0.257899469265038	0.0365583772392531	0.170790112305567	0.170346151370387	-0.0552512954727803	0.659485070009252	0.0923176710494922	0.460977043061493	-0.102475743959398	0.412918255078465	0.207795843404539	0.0940881864114526	0.126937781436191	0.309791554848107	0.299180745905453	0.0146753163246551	0.054444867391839	0.664155279497912
ENSG00000168899	black	-0.146835531659308	0.239397130277502	0.0672459986590881	0.591627665097095	-0.374136852817677	0.00197040679411902	0.257233088332922	0.0370629266567353	-0.126986462114127	0.309604527611335	0.275562503237291	0.0251261478388391	0.0693411408622091	0.580103631286422	0.316706501200329	0.0095742169464067	-0.542623940751198	2.5185483334684e-06	-0.0905048128212363	0.469863423380394	-0.235849448004583	0.0565944472062894	0.491206939156196	2.81644610076893e-05	0.372588304472503	0.00206419177490796
ENSG00000104814	black	-0.14568068616941	0.24315323254674	0.339945748589726	0.00522771371666155	-0.562236304976444	8.98565261985521e-07	0.167926267749449	0.177733561802055	-0.423914331389371	0.000389752574704968	0.399074839436208	0.000902715978092713	-0.281207449390133	0.0221808177436972	-0.0968804066969467	0.439022490708429	-0.3699324044868	0.00223438331796083	-0.0968702912095153	0.43907050545386	0.176332676833755	0.156691399043573	0.834180014889389	3.40083013698725e-18	0.637074757686713	8.87445294714541e-09
ENSG00000133256	black	-0.145163653197382	0.244847903526189	0.00507330814064831	0.967751508782917	-0.3039278534425	0.0131037057818646	0.316050682497947	0.00973278325634274	-0.393334774383548	0.00108624237731377	0.0049149519725408	0.968757589483606	-0.377379445576816	0.0017862905729657	-0.0793327184138261	0.526611567053048	-0.277517846721253	0.0240705676215446	0.212876114340742	0.0861435962447139	0.150679610982052	0.227182982309762	0.362923980283718	0.00274529386090502	0.0169701408343409	0.892420844359928
ENSG00000149311	black	0.144800609333335	0.246042671854331	0.000766604511302837	0.99512581074479	-0.270999510790342	0.0277424886785777	0.229285790681805	0.0640414381674834	-0.542797517111341	2.49638851213386e-06	0.276483032630843	0.024624431005616	-0.67811863670097	3.97207637162148e-10	-0.533069029769139	4.06595610968557e-06	0.17351743001193	0.163522155948602	0.0983195863842883	0.432221276909007	0.503066336943305	1.66998640598649e-05	0.378279052521911	0.00173802353148184	0.20440881731363	0.0996958729310967
ENSG00000179344	black	-0.14461951598247	0.246640134728889	0.014033933490173	0.910950830063568	-0.299319543510578	0.0146271608960371	0.149727699646512	0.230166359873399	-0.317932940082402	0.00928371076805421	0.168970204512336	0.175014177714052	-0.131855069028635	0.291267657650254	0.0802804268816637	0.521668623035402	-0.246758212034569	0.0457846216582349	-0.0166590278168253	0.894381696105165	-0.0295673562157771	0.813690072111031	0.497871459748545	2.10465025380077e-05	0.422714592462289	0.00040649744579933
ENSG00000171649	black	-0.140816413470981	0.259416929047206	-0.0383961820617865	0.759539948060649	-0.308775741807767	0.0116508592171123	0.0441885602384497	0.724611307128991	-0.131596839609046	0.292221947554876	0.303041312235903	0.0133856564546265	-0.213528097809793	0.0851635245641522	-0.154612510052239	0.215142617683138	-0.0115599624518814	0.926600909190663	0.444172150551893	0.000187017110186372	0.0199211136734784	0.873855295065225	0.156537053093027	0.209417292945687	-0.0886678513586717	0.478961396049176
ENSG00000198743	black	0.138948456587716	0.265853514139188	-0.0300957288429579	0.810422033236974	-0.212564919408751	0.0866145147972419	0.0755765935022957	0.546429207923244	-0.394176950751511	0.00105736164760106	0.32133462763171	0.00851777302668461	-0.484135619713008	3.81153863294619e-05	-0.432377447403316	0.000288388992653464	0.249251359374002	0.0435691074506798	0.110223767951374	0.378295314666808	0.213764724997207	0.084810007857281	0.180482538863589	0.147010915104184	0.123590241570053	0.322827214175459
ENSG00000106948	black	0.138899360729637	0.266024123152236	-0.17888623024096	0.150680395477826	-0.409475296326881	0.000640066601308512	0.720118911527255	9.43757086421332e-12	-0.605533051927308	7.18536575220268e-08	0.353007297245438	0.00364592553605976	-0.432725160029743	0.000284794011283927	-0.065343483218231	0.602180231275524	-0.488008376717555	3.23218089157231e-05	-0.0417154701860995	0.739460632906362	0.260095418438282	0.0349359831848485	0.798015712727748	1.03518772998083e-15	0.21998649388877	0.0759236880536022
ENSG00000143851	black	-0.137476550981183	0.271000391215671	0.390950732440642	0.00117190051422149	-0.679194818366203	3.63695312205684e-10	0.255432269875948	0.0384554423744595	-0.480142248499815	4.5085517850563e-05	0.555362737312222	1.2992005079875e-06	-0.39359932221685	0.00107709444380691	-0.147950369280854	0.235809235202866	-0.476550453043664	5.23444424022932e-05	-0.188731423847209	0.129104991840025	0.156135258732215	0.210603600806758	0.890764265908138	1.33586267290919e-23	0.565707944033336	7.43525084422914e-07
ENSG00000167286	black	-0.136030420823772	0.276121645579722	0.347807060169505	0.00421595488478013	-0.548944462083135	1.81968834584086e-06	0.0964670620322797	0.440986892842929	-0.210956495492944	0.0890809120175216	0.281732845664544	0.021922249819651	-0.192589735472121	0.121320476156052	-0.118904630100613	0.341651019443727	-0.465129854217289	8.32306282933513e-05	0.0291277610339855	0.816411431273351	-0.258788966724081	0.0358938103731111	0.701703032987505	5.26621933200558e-11	0.483728827674536	3.87767728650352e-05
ENSG00000115425	black	-0.135908286978035	0.276557095590141	0.157498060216372	0.206599080998276	-0.622414772406017	2.41475024068746e-08	0.354872493755343	0.00345879972324447	-0.477636834934772	5.00422838837135e-05	0.568165693972141	6.49372921570656e-07	-0.295386685870171	0.0160455280779791	0.16407803183041	0.188023198904265	-0.513588583705508	1.03306176337853e-05	0.0366800596680809	0.769984611956315	0.265464265040924	0.0312205914918051	0.600699192233802	9.70582844046178e-08	0.229183092392671	0.0641639461864717
ENSG00000139278	black	0.135496652468859	0.27802808167456	0.0696870712211928	0.578210817608249	-0.401096564974076	0.000845082922374418	0.566863158355002	6.97776650164739e-07	-0.2510361283356	0.0420380051192214	0.481642655107061	4.2338854696397e-05	-0.515822885753499	9.30975111769682e-06	-0.409523756813896	0.000639025334121406	-0.631212579452095	1.33264201909549e-08	-0.354600065403124	0.00348558764171407	-0.113693853378463	0.363372639886317	0.702534404580024	4.88669343919948e-11	0.182775088227534	0.141858246433669
ENSG00000151490	black	0.135468572136606	0.278128616548911	0.193798236176975	0.118957450263145	-0.355700489575925	0.00337850207715511	0.288872956735772	0.0186544155219415	-0.342294134531241	0.00490512814301212	0.257794692490255	0.0366373281886679	-0.31569110962236	0.00982068819436238	-0.217667017804736	0.0791455420883646	-0.427904726436153	0.000338483033852612	-0.218736977049235	0.0776460873410485	-0.0211544643909239	0.866115336690243	0.669447897146688	7.97407388423588e-10	0.433359114722966	0.000278344882579932
ENSG00000179023	black	-0.135318075971524	0.278667843559077	0.0665914900778507	0.595248625422607	-0.180533634369319	0.146894572397939	0.136352612587926	0.274975110550655	-0.14929822427892	0.231521239524908	0.408934537966262	0.000651790793771237	-0.0257459940035064	0.837416613790521	0.057330698026921	0.647502768040671	-0.0442008175670441	0.724537955800633	0.13250342695508	0.28888066888021	0.306912197598414	0.0121919302245714	0.174926630332989	0.160076059539628	0.0299773015992099	0.811154239515379
ENSG00000135905	black	0.135242695490206	0.278938192297657	0.168610484899399	0.175947777874887	-0.2599836924934	0.0350170533257138	0.197590665049715	0.111770344260097	-0.482658602272909	4.05679289202361e-05	0.0568263933724807	0.650400728489077	-0.469993425463189	6.84510773331865e-05	-0.419378907324466	0.000456559354231387	0.086567238772213	0.489479173506341	0.195765994200601	0.115185400570205	0.250621564472153	0.0423896244218157	0.522111973526071	6.9185621022263e-06	0.363339000081127	0.00271236190012954
ENSG00000227507	black	-0.13433814970281	0.282195889332554	0.267224526270913	0.0300769486539615	-0.439826749760134	0.00021977470367786	0.105207703759685	0.400506239016848	-0.364890995222311	0.00259231083795406	0.290009210041873	0.0181748307183416	-0.11857844199411	0.342986466689488	0.0983765044119315	0.431953526769901	-0.408155964196216	0.000669013625345427	-0.191274407371389	0.12393294437583	-0.0252263691701479	0.840654603812248	0.693931674607785	1.04681228220201e-10	0.569404693150612	6.06275953858117e-07
ENSG00000120889	black	-0.13418449295976	0.282751772516032	0.0937429738339274	0.454055323399328	-0.549759025613905	1.74419572129686e-06	0.416066369642074	0.000511770308236321	-0.454073104454265	0.000128413949105889	0.67564387926665	4.85779347183072e-10	-0.555925467479079	1.26095995439402e-06	-0.207286499221796	0.0949153355729825	-0.421904371302957	0.000418174080565886	-0.129725300873035	0.299199469846014	0.47226480554353	6.2414965207398e-05	0.588239266510652	2.06002872940003e-07	0.111968675796917	0.370746054446645
ENSG00000096996	black	-0.133813824657993	0.284095717691542	0.322848210050329	0.00819509608730011	-0.526254237075732	5.67136507765927e-06	0.256692517219313	0.0374764595403097	-0.50325580922812	1.65583708522371e-05	0.341175345082893	0.00505655003009952	-0.392120457288956	0.00112913933582312	-0.172907508076125	0.165030486453565	-0.403838250357651	0.000772247344806859	-0.179074266839241	0.150244642610915	0.164443971658753	0.187026658256976	0.829437143586693	7.7606148546296e-18	0.557321005499536	1.17063515478166e-06
ENSG00000003989	black	0.133334353943457	0.285840404049337	-0.05896668429214	0.638137692287965	-0.171978038821573	0.167348681099619	0.244547235297326	0.0478261341712417	-0.21667920787331	0.0805501978591269	0.253866836999849	0.039700957254503	-0.363895911404098	0.00266872457751163	-0.184666343768609	0.137710452869469	-0.177723148774424	0.153396623100647	-0.186897321512095	0.132935726212552	0.056664996421207	0.651329281577694	0.343519495663297	0.00474388948618865	0.130901464027925	0.294801901024089
ENSG00000140678	black	-0.133286381415925	0.28601535351236	0.194949114471542	0.116739993475772	-0.569673219599751	5.9729735395666e-07	0.459204032612521	0.000105200431811939	-0.497732835454074	2.11757380432692e-05	0.591691257729825	1.677647673702e-07	-0.491438025397362	2.78842104198788e-05	-0.170239260104181	0.171749358033956	-0.507235374892123	1.38322561424474e-05	-0.251348527140632	0.0417746338011375	0.423486367143009	0.000395652133950179	0.799597666316046	8.2631635876968e-16	0.378118807025098	0.00174653460557349
ENSG00000168329	black	-0.133046301953394	0.28689195272503	0.369655450837112	0.00225283406773994	-0.473279563915455	5.98805893087313e-05	-0.0881576285570099	0.481504951060926	-0.250117850266542	0.0428201227695481	0.323623020456415	0.00803408766237532	-0.0981847803435706	0.432855797058638	-0.055200480187084	0.659778973064541	-0.11304865256314	0.366119677650564	0.112407582744069	0.368861618626938	-0.0216924806014883	0.862742866075496	0.522804846865308	6.69352234682356e-06	0.476595160827151	5.22478011807448e-05
ENSG00000158457	black	-0.132989089944904	0.287101111244341	0.217867430550202	0.0788629447428826	-0.342738478400117	0.00484610860276082	0.170059655271799	0.172208692944464	-0.300004305678266	0.0143915700473079	0.128082848271709	0.30541159578295	-0.222122207464187	0.0730502981654938	-0.0791980322582731	0.527315937147926	-0.375640764490613	0.00188299855290003	-0.239998493924356	0.0522613781223952	-0.055888722094998	0.655802723394227	0.575951274843315	4.19802774489217e-07	0.440137228984209	0.000217270332533291
ENSG00000115107	black	-0.132753057552132	0.287965072534211	-0.0861066740047697	0.491801339349645	-0.185431163096457	0.136059264933679	0.202261578146136	0.103383545815957	-0.252178086194913	0.0410818762471685	0.325664674051745	0.0076229956439164	-0.0394371210090758	0.753225253281645	0.228022457545841	0.0655616315894866	-0.0375281905720068	0.764817496986896	0.248220940431707	0.0444738180928318	0.298208590510485	0.0150164425975766	0.113059638606194	0.366072797354945	-0.184965346941752	0.137063140892606
ENSG00000123810	black	-0.132190395110571	0.290031512485496	0.0413763547109701	0.741504359812568	-0.48680722563468	3.40248782335164e-05	0.371050315997298	0.00216127397520422	-0.239226755656394	0.0530461674867313	0.593296770496045	1.52360061073299e-07	-0.0461346777564302	0.712996502153866	0.306673848807327	0.0122626773298228	-0.607833756271647	6.21627738444588e-08	-0.116398786881223	0.351993602594745	0.0367206129330901	0.769737317962009	0.477131582069159	5.11010597857424e-05	0.184745526352552	0.13753880693273
ENSG00000128394	black	-0.131937524514376	0.29096337380562	0.128518697933515	0.303755031431204	-0.533862733059684	3.90953412691888e-06	0.268647454268675	0.0291783547964801	-0.298735423287805	0.0148307418705938	0.337881853717263	0.00552652007889921	-0.120193122020693	0.336407622539117	0.0844551713492134	0.500175442027046	-0.361715402156397	0.00284323538454635	0.294733232101571	0.016292276689122	0.0948743225542963	0.448602127559699	0.578606144957555	3.60842416825788e-07	0.381269677611132	0.0015858658877683
ENSG00000147168	black	-0.131032162303182	0.294315856086284	0.286088742625218	0.0198754697356787	-0.524804824646485	6.08168340892363e-06	0.241277724100977	0.0509814105524164	-0.345190028027783	0.0045316234522582	0.340648397311081	0.00512928765766962	-0.345060304935041	0.00454780060465051	-0.189977187096778	0.126551211099005	-0.53725484380163	3.30232908773104e-06	-0.0948328503440265	0.448801383888682	-0.21726680008779	0.0797122855777499	0.799323699665328	8.59327050106007e-16	0.601554460458301	9.20630511279201e-08
ENSG00000162692	black	0.130708740804102	0.295519563875267	-0.199791722758403	0.107755233592407	-0.464328426522299	8.59312942824949e-05	0.757292962605068	1.86539933451562e-13	-0.565829969511171	7.38562707145032e-07	0.527856074986124	5.24805168839135e-06	-0.641092852301803	6.68253614433388e-09	-0.235628756272599	0.0568328663774538	-0.66735536935883	9.40207583733702e-10	-0.223215968414626	0.0716127577099964	0.15752634259421	0.206516550456104	0.773157704988862	2.80315198287513e-14	0.241001061404741	0.0512560381294997
ENSG00000166750	black	0.130669527555579	0.295665725918258	0.0757172184843504	0.545680809783729	-0.544514700496304	2.28678885588457e-06	0.402527957803255	0.00080631526001511	-0.517965124544085	8.41998533707909e-06	0.632609703421073	1.21050848517729e-08	-0.679326341257162	3.59789420139098e-10	-0.491058941387443	2.83453162912394e-05	-0.305274625795725	0.0126851994455943	0.0148140577662033	0.906022549145272	0.141445136007531	0.25727438863481	0.672906079616254	6.05592916299917e-10	0.435287715107535	0.000259538012965012
ENSG00000142875	black	0.130269693827307	0.297158748764106	0.0433730429436097	0.729497108844617	-0.533782094090827	3.92516558129334e-06	0.608735737432659	5.87119965038743e-08	-0.521883623552933	6.99426245412288e-06	0.562368459926995	8.92145255490897e-07	-0.555369377144479	1.29874301662301e-06	-0.328286919284234	0.00712208002298269	-0.507888433536276	1.3427000249172e-05	-0.0953279852455338	0.446425675954882	-0.0493446544520341	0.693981033781252	0.720891796749723	8.75452055682961e-12	0.238851163537754	0.0534315743926852
ENSG00000145649	black	-0.128604631780196	0.303429105803861	0.365622503264437	0.0025373891841181	-0.4475663027187	0.000164616040794544	0.118456310620489	0.343487321804562	-0.170242034978022	0.171742268392263	0.228629337134652	0.0648277757721194	-0.307622799039571	0.0119830997389573	-0.242614985591133	0.0496708957926312	-0.453473008781214	0.00013141672772576	-0.12834827615194	0.304402070186786	-0.333763688684005	0.0061680206502685	0.657410707756491	2.02105683673457e-09	0.564717107681116	7.84995659069187e-07
ENSG00000186810	black	0.128116539060762	0.305283336592347	-0.00393998003188948	0.974952867402315	-0.261377789183197	0.0340166255973307	0.287815738584814	0.0191103075357973	-0.252030334843394	0.0412045618743909	0.127896740626129	0.306120727238295	-0.154215127714059	0.216338376267273	0.0138265358165448	0.912261594635554	-0.269425395987582	0.0286966866280483	-0.0617226030589562	0.62248899286961	-0.0299713898251176	0.811190794781144	0.618301417664814	3.16844593726471e-08	0.498787454274323	2.02107964124456e-05
ENSG00000100077	black	0.127739255755955	0.306721628164917	-0.0143751464003902	0.908794862289931	-0.420758570535121	0.000435209251015652	0.529038356892884	4.95475536681282e-06	-0.689781016125045	1.49770346085153e-10	0.438552159051701	0.000230335407308276	-0.641012272934877	6.72093442895882e-09	-0.30915999469923	0.01154191709465	-0.291098666103459	0.0177249350725607	-0.0525946850507151	0.674918105721892	0.277406613961788	0.024129592313755	0.706563666215676	3.38838393871635e-11	0.239987305002061	0.0522726881640159
ENSG00000081320	black	0.127105978902676	0.309145662706326	0.125371156832694	0.315849288469064	-0.57088215861434	5.5840169541435e-07	0.362680462181318	0.00276478266502266	-0.560399935659025	9.92389399002083e-07	0.54836486795118	1.87525840574238e-06	-0.60690876542127	6.59001751437812e-08	-0.384988975198711	0.00141338997051276	-0.38851614095369	0.00126561780187062	-0.0487394026896936	0.697552527697364	0.0825539097870244	0.509906628893821	0.843855896203239	5.81226321895978e-19	0.438662628529105	0.000229402035988385
ENSG00000205220	black	-0.126801059989561	0.310317217188392	0.182689316857291	0.142048551817857	-0.593090110076645	1.54265273731385e-07	0.116131208315151	0.353109322626684	-0.299929092008637	0.0144172863907326	0.433589578759919	0.000276033709681204	-0.0361805755828278	0.773032333956801	0.2117892916425	0.0877970748618314	-0.403553046082872	0.000779549646156593	0.0532235375465686	0.67125254102481	0.0590557680696956	0.637629336861857	0.668232946700069	8.77584574851151e-10	0.694233010714688	1.01970372042697e-10
ENSG00000173110	black	-0.126642621007956	0.31092709713357	0.0699049235631178	0.577020260588761	-0.363557060015814	0.00269520036451695	0.290128311924248	0.018125176531298	-0.243286851688064	0.0490229534244133	0.506669030878281	1.41928904592245e-05	-0.0708325438158153	0.571963511250965	0.154124039387512	0.216613125829656	-0.498008856833958	2.09191346007701e-05	-0.231010377501079	0.0620122174306624	-0.0279802117846793	0.823525568030383	0.441750049852831	0.000204676763361913	0.295810060483576	0.0158873768431639
ENSG00000125735	black	-0.126349415742999	0.312057768687088	0.317778301438099	0.00931991173270075	-0.470324219034555	6.7539691952923e-05	0.0214923899774873	0.863996821005837	-0.306789195418294	0.0122283957328939	0.379460927252763	0.00167639206837344	-0.23270873881373	0.0600649362603858	-0.166029241741403	0.182753569777428	-0.128544150141394	0.30365847390079	-0.0371012814644129	0.767417117196013	0.143220692273055	0.251288571851367	0.642744016055044	5.9400691261347e-09	0.506825748808212	1.4092230184878e-05
ENSG00000198879	black	0.126150413220231	0.312826676556645	0.0428959466686225	0.732360408692038	-0.420021991942588	0.000446491752880337	0.547795262641178	1.93141787588829e-06	-0.680206499531169	3.346610218055e-10	0.266319499067216	0.0306604759045531	-0.655740346650299	2.29189232493851e-09	-0.340457820104691	0.00515582052949657	-0.360772874352877	0.00292176537751748	-0.131648319218167	0.292031540590698	0.334972336476882	0.00597328318415991	0.786583389056269	4.98298692838515e-15	0.369003575948422	0.00229680112090891
ENSG00000142185	black	-0.126148847176924	0.312832732276596	0.137043634477774	0.272526790417354	-0.472242908029275	6.24707311847208e-05	0.250765923753962	0.0422669090804048	-0.439802836072791	0.0002199686879421	0.330073001736489	0.00679763238960227	-0.167233573601989	0.179554854308266	0.0880592986552323	0.48199596726555	-0.282859795960314	0.0213762587444896	0.0449262894721004	0.720200944216021	0.306686316167219	0.0122589679650919	0.665606434629232	1.07791255153576e-09	0.375138197813818	0.00191181331394243
ENSG00000172183	black	-0.126093945605694	0.313045078348225	-0.0472368650418886	0.706446942144175	-0.475854445886678	5.38704263107904e-05	0.508294820621808	1.31804254031057e-05	-0.333947485878106	0.00613805207688969	0.518618087608519	8.16497511568464e-06	-0.397216049386256	0.000958817220786299	-0.0269659813363732	0.829825034663775	-0.695829985380904	8.86856649316542e-11	-0.191138531865991	0.124205240167722	0.0730987230450894	0.559697129041874	0.69357941651271	1.07937324003763e-10	0.337471697168082	0.0055876622754336
ENSG00000133321	black	-0.126019200733083	0.31333432244248	0.118112761003428	0.344898647325631	-0.689939759722214	1.47748804055532e-10	0.224875337606562	0.0694751347019069	-0.421381602428674	0.000425869476840876	0.538914957423185	3.03845908376802e-06	-0.311275263456251	0.0109578663932771	0.00716498218144694	0.954467821549347	-0.501736892723816	1.77247368809167e-05	0.150402669819041	0.228048150987024	-0.0042947646809977	0.972698264327509	0.756931017284547	1.94453552111725e-13	0.673637214826527	5.71099487426422e-10
ENSG00000055163	black	-0.125973774034248	0.313510196368863	0.225223122831731	0.0690336634525525	-0.562401190804845	8.90561882256696e-07	0.292814366465256	0.0170357524670483	-0.470249833607585	6.77436526195228e-05	0.419955845691122	0.000447517871561828	-0.438739157679229	0.000228757463968023	-0.23682618768299	0.0555489883282529	-0.355653766199152	0.00338298872754847	-0.0136750732288288	0.91321899390165	0.117567361925376	0.347146589005825	0.854340980931673	7.447024518685e-20	0.525847187589088	5.78390654525744e-06
ENSG00000087589	black	-0.125794492957526	0.314204919687106	0.186995132889567	0.13272929147993	-0.300920217923694	0.0140815651037037	0.151699015000396	0.224018040644924	-0.404019287707125	0.00076764432767416	0.258936390508084	0.0357846438217249	-0.344739432390368	0.00458803466954454	-0.198748151953132	0.109644760041225	-0.173485616813325	0.16360057799333	-0.142057331515901	0.255199719287194	0.121564426201666	0.330883071865069	0.607276088060081	6.4391282320522e-08	0.332909316925371	0.00630902299296229
ENSG00000155380	black	-0.125555159945935	0.315133886713047	0.253802086988146	0.0397531861202918	-0.376240337247677	0.00184913173804493	0.0784028347269545	0.531484133654677	-0.159249000219102	0.201533664328219	0.34891205903075	0.00408862422034173	-0.441197378054775	0.000208914826209131	-0.296758051157238	0.0155381017037165	-0.385092934523991	0.00140882150527207	-0.298307393350472	0.0149814645131195	-0.336827681462019	0.00568486845584084	0.271424674721251	0.0274893926874401	0.162758799291861	0.191647527496603
ENSG00000175857	black	-0.1251606375139	0.316669060869663	0.243784735183836	0.0485472797738087	-0.543474956751447	2.4116380023908e-06	0.36584376110643	0.00252098302740495	-0.345805571564857	0.00445555351480728	0.462012767368507	9.41953872594087e-05	-0.463375170574139	8.92487423486566e-05	-0.335253673879391	0.00592873770967095	-0.484140204455432	3.81079921056564e-05	-0.0767413454916112	0.540245484042861	0.13623488023644	0.275393698358511	0.720671312692545	8.94440235914727e-12	0.361995050245913	0.00282030025270486
ENSG00000172578	black	0.124867329622463	0.317813486094966	0.0226488974291574	0.856753779640131	-0.439602661532276	0.000221598638146614	0.584909285272199	2.50563185931368e-07	-0.610687355493601	5.18553815137054e-08	0.442622047698235	0.00019815005821473	-0.579307459226947	3.46623234065909e-07	-0.310221514374783	0.0112455327846845	-0.461341912067951	9.67228906322679e-05	-0.186776682896786	0.133190672850916	0.206581323952755	0.0960698800602031	0.846787831430258	3.32313041392337e-19	0.322297642028081	0.00831121271497229
ENSG00000159753	black	-0.124561053716325	0.319011330496571	0.128595431172227	0.303463990562097	-0.379793291584509	0.00165941745672732	0.30599023944974	0.0124675604912754	-0.443845965164075	0.000189310969864275	0.253375357446129	0.0400988216566652	-0.130462249548053	0.29643911142406	0.115849557952674	0.354286073818915	-0.364086130674519	0.00265396390798555	-0.147588254920309	0.236970535547745	0.408552564541356	0.000660189487620288	0.664733114762249	1.15365806838247e-09	0.24295004186419	0.0493468990828953
ENSG00000104856	black	-0.124063279041595	0.320964272947859	-0.134900516388421	0.280167591693145	-0.388674783914602	0.00125931126176979	0.414867037347106	0.000533212636173422	-0.3948238119036	0.00103565173033682	0.390641287646619	0.00118345443831269	-0.265863058875152	0.0309583532474048	0.0255900000025504	0.838388394944882	-0.493730495382315	2.52407931662648e-05	-0.0674258774194922	0.590634249103927	0.101296159114857	0.41834543806546	0.513623074193251	1.03140953994063e-05	0.103261553065613	0.409325521290967
ENSG00000115009	black	-0.123349452481208	0.323778141171307	0.0607355082942295	0.628075284074292	-0.428747429903746	0.000328476843318214	0.410237433658698	0.00062386768006735	-0.21390243352611	0.0846048078839836	0.664878528314059	1.14070411994139e-09	-0.423761374507411	0.000391851833737831	-0.198824813008785	0.109505090497322	-0.504391328158171	1.57334937839809e-05	-0.24286171405364	0.0494321428729663	0.144385796680593	0.247412686929946	0.479975490702357	4.54007631171104e-05	0.025136477962574	0.84121502058858
ENSG00000108984	black	0.12293031638763	0.325437643474024	-0.161312741180475	0.195677621540184	-0.227434230788524	0.066279298758778	0.259487721883834	0.0353788329099005	-0.364192418601939	0.0026457479190814	0.402644402371314	0.000803233473785828	-0.344845739106563	0.00457467019628268	-0.174169668580792	0.161920428742321	0.036888777644444	0.768712093008416	0.356379704376435	0.00331387456235866	0.249306228813586	0.043521360702807	0.248320571180849	0.0443856716924011	0.0551184482481997	0.660253533707572
ENSG00000187474	black	0.122453096027257	0.327333684930995	0.0872061136997899	0.486267535881502	-0.411637151038005	0.000595083749466509	0.504132527375136	1.59180586629553e-05	-0.503730550989113	1.62087279183194e-05	0.291559570411919	0.0175374903903586	-0.568754461785086	6.28546172516082e-07	-0.313523958042641	0.0103652590281276	-0.577223703766903	3.90495164887089e-07	-0.395287086623331	0.00102035166300515	-0.0869113540608138	0.487747914833496	0.83585516133421	2.52539061936986e-18	0.531383625215097	4.41772575214466e-06
ENSG00000147443	black	-0.122365830720249	0.327681153927681	0.121613274796659	0.33068733936513	-0.452819329739212	0.000134761020789841	0.426175077908129	0.000359898014067423	-0.397942860852264	0.000936516063413962	0.230415809489719	0.0627058607415006	-0.254149320628784	0.0394737639873623	0.0897563551347345	0.473559031490682	-0.584813111430661	2.51976089299418e-07	-0.233913518900624	0.0587138229800325	-0.0343881435009324	0.783997145562616	0.789050982579536	3.5789191730669e-15	0.452714236015449	0.000135305936825506
ENSG00000111348	black	-0.122108346014821	0.328707756262523	0.253933382954295	0.0396473389916441	-0.679587362126665	3.52155776896841e-10	0.346647879665237	0.00435329072834922	-0.3688855809837	0.00230484104041959	0.594059469953366	1.45519142935616e-07	-0.347978310569973	0.00419599437831598	-0.136224284156559	0.275431392673132	-0.666076799467109	1.03910131462934e-09	-0.140438665852411	0.260709990796043	-0.139347493256175	0.264469582689538	0.863417964057695	1.09960580530924e-20	0.565499800050497	7.52062025016767e-07
ENSG00000107099	black	-0.121311014249982	0.331899647850732	0.372162655211078	0.00209066129108819	-0.421673126440836	0.000421562339344869	-0.0354786745081321	0.777320923616359	-0.283601925833341	0.0210230566087175	0.343743309040133	0.00471495030122808	-0.363540239649722	0.00269652068829816	-0.339948579863778	0.00522731379659668	0.0631768779598619	0.61429737116081	0.070916213099477	0.571508416748377	0.285602431875562	0.0200955889762058	0.56205132647014	9.07624339628104e-07	0.446689457968168	0.000170154016716331
ENSG00000182866	black	-0.120678890118143	0.334444026738779	0.319804763814273	0.00885513573012215	-0.582785600877551	2.83569536053131e-07	0.198705536806343	0.109722460431114	-0.422038198799521	0.000416224564842745	0.38543359698856	0.001393944162438	-0.326943642206295	0.00737495493976242	-0.14806541879365	0.235441095847377	-0.43822188677685	0.000233146708601933	-0.0871388037006204	0.486605379498018	0.0411037079685256	0.74314879634021	0.84871837714362	2.28503235299104e-19	0.549785288965323	1.74181126084806e-06
ENSG00000141293	black	0.120399723024931	0.335571606515341	-0.0173695963953148	0.889904138990826	-0.552778789713993	1.48919134356496e-06	0.425065355355487	0.000374281411971798	-0.585654920346588	2.39859630506158e-07	0.398270791270276	0.000926608432217543	-0.514662430071784	9.82760693794308e-06	-0.147234559306132	0.23810864095095	-0.525372015890137	5.9179205852761e-06	0.115219584743483	0.356926879413913	0.0382285757398684	0.760558182557736	0.800512286688155	7.2470609989827e-16	0.381442477370032	0.00157745163896889
ENSG00000162639	black	-0.120277689955635	0.336065258300659	0.189913606461836	0.126680612708017	-0.608339173146259	6.02062354209261e-08	0.383900561352352	0.00146202675799786	-0.51125393073195	1.15081380867735e-05	0.41694133667253	0.000496625432129517	-0.389615765050264	0.00122248313295492	-0.0596928787913369	0.633998534195553	-0.564359270590979	8.00499818931915e-07	0.122179891625097	0.328422296876091	0.0580027735524661	0.643648821143405	0.706059656051443	3.54837777857195e-11	0.333802447972602	0.00616169017512738
ENSG00000089820	black	-0.12006468561307	0.336928002441113	0.100702689281245	0.421091378199324	-0.487995165409189	3.23401029125871e-05	0.490416306882738	2.91431927243623e-05	-0.501347063844119	1.80361666537049e-05	0.416104238131326	0.000511106236305053	-0.15146308681833	0.224747774448674	0.257754035208752	0.0366680022558437	-0.569441368558829	6.05042212772818e-07	-0.128858645729837	0.302467021493563	0.487947977690796	3.24055232293205e-05	0.733074798061025	2.58898584055288e-12	0.218145620435787	0.0784720046260982
ENSG00000155307	black	0.118394602468598	0.343740557434806	0.0256847035023882	0.837798400662924	-0.436732650225536	0.000246217771502676	0.630544196044148	1.39511814765234e-08	-0.554110493377232	1.38823861917253e-06	0.378080007242805	0.00174860098457239	-0.694731031499707	9.76362963052946e-11	-0.334469269151546	0.00605367048152832	-0.637122868264415	8.84457600443358e-09	-0.343846434035307	0.00470166876605497	0.0712011607531055	0.569959790576264	0.854647942774962	6.99544082583325e-20	0.365094582547131	0.00257691992890971
ENSG00000105122	black	-0.117968672507504	0.345491646090599	0.301062667087394	0.0140338716700756	-0.566866755065965	6.97638439747434e-07	0.233113449525249	0.0596082897342709	-0.437449509105813	0.000239844361295699	0.378532225131118	0.00172465269888088	-0.176659461782682	0.155912400435508	0.0577047485909451	0.645356667373468	-0.440559874877502	0.000213903233854594	-0.12493162816748	0.317562380609847	0.190014445949169	0.126475427238815	0.836945055499026	2.0770655395798e-18	0.570729533826858	5.63177266529399e-07
ENSG00000101916	black	0.117957639822093	0.345537077439995	0.16418457262201	0.187732669243458	-0.41484573068993	0.000533600847950865	0.524188920036642	6.26429875620805e-06	-0.427419993503529	0.000344364052401586	0.408780397081949	0.0006551682451216	-0.509194070237122	1.26497166629516e-05	-0.302718137821823	0.0134897309964975	-0.513182791597096	1.05268686484468e-05	-0.40133813602826	0.000838424129580562	-0.0257321509272346	0.837502840932089	0.816792537681119	6.21968956866882e-17	0.460851314472637	9.86106626325075e-05
ENSG00000140368	black	-0.117771871381744	0.346302609098267	0.167541863121035	0.1787426067603	-0.446549619369247	0.000171052859379832	0.292668158126879	0.0170935745627848	-0.400450259035915	0.000863134100939553	0.248076612587589	0.0446017650914591	-0.224439962683563	0.0700309774441008	0.0531114852221523	0.671905135300945	-0.50283892374648	1.68711753840884e-05	-0.13504099677323	0.279662432051481	0.19005020192449	0.12640273264809	0.798607756083268	9.51682384726252e-16	0.472228068867266	6.25085479587258e-05
ENSG00000000971	black	0.11713440834347	0.348937535644916	-0.102108155372837	0.4146051189476	-0.481928063230171	4.18342557432039e-05	0.734740564293782	2.18045860012475e-12	-0.559646978385792	1.03345788256335e-06	0.632254191799115	1.2405384481439e-08	-0.604327289412728	7.74862992267971e-08	-0.200683337231566	0.106160871082965	-0.631116319704174	1.34147333089644e-08	-0.229840915765875	0.0633824941888995	0.167701725985314	0.17832246973621	0.716412472299312	1.34844837840164e-11	0.192073540939054	0.122340667810641
ENSG00000009790	black	-0.116763962862421	0.350474452512928	0.289831391419091	0.0182491805990686	-0.561057397351926	9.57788193636701e-07	0.348398474618594	0.00414737526083974	-0.440911970633844	0.000211134779544934	0.289928154909637	0.0182086894763431	-0.404885128782597	0.000745971591911451	-0.207415776696254	0.0947048588512202	-0.491552794239996	2.77459879116677e-05	-0.035742388234424	0.775708857847989	0.149854558535311	0.229767209335136	0.842791921057124	7.09946371454405e-19	0.44295556681537	0.000195704618383903
ENSG00000117090	black	-0.11675164622664	0.350525624078447	0.234189147473356	0.0584082058392833	-0.566310878530372	7.19307254586043e-07	0.31451845074219	0.0101121852701704	-0.500859041792279	1.84332136509535e-05	0.400157965326497	0.000871411822270838	-0.45773094462621	0.000111434454686218	-0.222036275280429	0.0731642092752386	-0.455199577691434	0.000122947060025531	-0.0303624972896531	0.808773264222071	0.183747237795062	0.139714633934551	0.822808116620626	2.35874898419645e-17	0.449948172740305	0.000150397389395003
ENSG00000110944	black	-0.115639094929835	0.3551669771569	0.437025742015381	0.000243593458845111	-0.505365602740192	1.50563927509527e-05	0.0457523901387238	0.71527304392494	-0.258975912513897	0.035755425015343	0.535590061132093	3.58836255495958e-06	-0.113182332106634	0.365549480849289	-0.0665326184297886	0.595574806550012	-0.300233996711934	0.0143132805961354	-0.126173797666785	0.312736260398786	0.0723047324424833	0.563980640027515	0.490473626972981	2.90711883532684e-05	0.299105642773582	0.0147014299746328
ENSG00000110042	black	-0.115113342840888	0.357373428307142	-0.1607175999316	0.197353745090017	-0.550958247804238	1.63838184372976e-06	0.46434333520641	8.58803255240662e-05	-0.52523766609088	5.95633429770918e-06	0.727475890140501	4.56880335834321e-12	-0.429743375759279	0.000316999816538083	-0.0264970041113447	0.832741530411581	-0.337907528467239	0.00552271241241449	0.237188944312091	0.0551647332439366	0.348962172452666	0.00408293121429785	0.500712322793797	1.85541613603199e-05	0.0227890990703394	0.855876504335827
ENSG00000172794	black	0.114532105451317	0.359822521197452	0.0305693317411691	0.807495488633511	-0.428275145913439	0.000334050908439167	0.520666283931115	7.4110397446479e-06	-0.544174040479637	2.32701115432135e-06	0.264540126377577	0.0318354446190108	-0.551092011744704	1.62695989150241e-06	-0.237056700446312	0.0553045631061976	-0.440502084165919	0.000214360795674821	-0.131085714377894	0.294116856486244	0.283299350103173	0.0211664575552819	0.717192538601261	1.25147446982182e-11	0.216813513196173	0.0803580640814612
ENSG00000168421	black	-0.114530272255703	0.359830261764997	0.227229379511418	0.0665307062442488	-0.604909545778874	7.47161544214251e-08	0.37467678276831	0.0019386160305296	-0.448778248003856	0.000157233908874426	0.461186338011906	9.73178873059255e-05	-0.429371658559798	0.000321239828166872	-0.159493928980419	0.200832205365014	-0.564298719222757	8.03151657672081e-07	-0.112192638244874	0.369783749387289	0.0607349528812557	0.628078433239829	0.897423683697452	1.98310201038424e-24	0.454672574043259	0.000125477435214021
ENSG00000111110	black	0.114496671973007	0.359972155194245	-0.282335672534772	0.0216287336495709	-0.452779307976952	0.000134968297190324	0.534576970903528	3.77360245731505e-06	-0.503322827680987	1.6508590681152e-05	0.627121382435958	1.76103065936257e-08	-0.440187235752823	0.000216869424801517	-0.143257547743653	0.251165337019331	-0.339950601868982	0.00522702820301728	0.256433087116789	0.0376762788074505	0.26542380935728	0.0312472979321692	0.543664930032747	2.38836006018226e-06	0.0480472882911025	0.701644612102722
ENSG00000110665	black	0.114297863329912	0.36081242253661	0.104565282451802	0.403405067106712	-0.416033271824082	0.000512351363244064	0.277459807969128	0.0241013501117511	-0.427349609500146	0.00034522570027113	0.277378872607569	0.0241443320929411	-0.301492687198094	0.0138907398808229	-0.0651772869255917	0.603105982202248	-0.326139744646964	0.00753002199407788	-0.0119548664332639	0.924100772434696	0.371151604607998	0.00215475685475156	0.681099753623081	3.10873082223382e-10	0.329330651714689	0.00693087345619578
ENSG00000182853	black	-0.113798116888095	0.362929907418669	0.0554939512763859	0.658082317027186	-0.505412254183641	1.50246614490537e-05	0.44282888672342	0.000196630187381156	-0.348211488275874	0.00416895035101633	0.647475267626505	4.22190384439559e-09	-0.312522777548029	0.010625574469115	0.0219235522370722	0.861295175363992	-0.544730118826136	2.26169128583583e-06	-0.0403893983275469	0.747462481941101	0.181470363147238	0.144773838015926	0.568113823428756	6.51238537491932e-07	0.0872689392782838	0.485952312319591
ENSG00000139182	black	-0.111947552451792	0.370836893916342	-0.0464898100445998	0.710883905253789	-0.505330425363966	1.5080360869036e-05	0.614521676800653	4.05287159687846e-08	-0.644414823054326	5.26888933310143e-09	0.532410094290363	4.20024521695674e-06	-0.505988604724175	1.46377396381742e-05	-0.090961089208021	0.467618156318665	-0.494777208309169	2.41129280502115e-05	-0.090995335885357	0.467449868156011	0.417396347820185	0.00048891188729985	0.803256301560229	4.86874095719992e-16	0.315864946112967	0.00977810444993562
ENSG00000104894	black	-0.111941546687624	0.370862723748157	0.197667698063942	0.111627903954009	-0.586368757780389	2.30017612306225e-07	0.435932435115816	0.00025351518353262	-0.48652062498989	3.44433490635646e-05	0.429355079691779	0.000321430137320147	-0.280902247152833	0.0223322051803108	-0.000270020175079322	0.99828316111169	-0.523459188312312	6.4872887393857e-06	-0.0519837156658828	0.678486657337859	0.168130523376649	0.177199087574062	0.877319700186294	4.42655684677455e-22	0.421506604245122	0.000424017742590138
ENSG00000198851	black	-0.111443870077133	0.373006938724388	0.347554386816151	0.00424555938857229	-0.540013761316242	2.87480817965226e-06	0.113949852666187	0.3622861835301	-0.311165342973511	0.0109875726843555	0.255612221950183	0.0383143671051588	-0.254878242450937	0.0388924867050594	-0.122470101836741	0.327265999179235	-0.383186333823163	0.00149475555475296	0.0302615418038093	0.809397125037041	-0.125751143542268	0.314373049172048	0.771038700666404	3.64233878392939e-14	0.572898882753983	4.98772027030903e-07
ENSG00000163131	black	-0.111427943915461	0.373075679343476	0.293277621894536	0.0168536505522589	-0.668366876006408	8.68383847902305e-10	0.238476391709223	0.053818412168345	-0.340696066233688	0.00512266987612867	0.5686841151012	6.31001112840723e-07	-0.39538942480497	0.0010169995140942	-0.282608227040816	0.0214971272776724	-0.496742154805716	2.21210073371425e-05	-0.0252369046232161	0.840588926853199	-0.127488689291022	0.307679263678496	0.809159931309337	2.02489593991038e-16	0.612782305690937	4.53411302620908e-08
ENSG00000160255	black	-0.111082799219774	0.374567276513972	0.213859011513602	0.0846694688059114	-0.59318047995597	1.53429399826853e-07	0.373086242369953	0.00203360807728283	-0.475966396613867	5.36222318423552e-05	0.493342850442481	2.56707774567764e-05	-0.33648694299852	0.00573689854386698	-0.0707721891204436	0.572291897265426	-0.4925165157832	2.66101586935103e-05	-0.153264907263228	0.219216590329387	0.104265663661419	0.404761235619082	0.925364000791047	1.17085162610582e-28	0.605259629720566	7.30959292080752e-08
ENSG00000184557	black	0.111018398617703	0.374845991836622	-0.161296610419934	0.195722916594941	-0.398043903243399	0.000933453146453098	0.682531944384409	2.76061733397128e-10	-0.496696703207118	2.21653018848954e-05	0.560270341350818	9.99346837122665e-07	-0.565861180586196	7.37298464543076e-07	-0.162494677792758	0.192379135980162	-0.628051873063992	1.65344427584196e-08	-0.303412518733095	0.0132669693043729	0.254162478493202	0.0394632078222494	0.690236825309746	1.44035463473231e-10	0.164820113313268	0.186006310607276
ENSG00000138378	black	-0.110532092926399	0.376954682031384	0.244728287199859	0.0476561993426132	-0.619241185621167	2.97881202211636e-08	0.325874994213162	0.0075817117559798	-0.40486145733065	0.000746556655481683	0.471747631096301	6.37444059750731e-05	-0.511408014317075	1.14267244702268e-05	-0.282388792759629	0.0216030302989987	-0.526139863550281	5.70277877664779e-06	-0.0154262856361939	0.902157384052661	0.122231570840394	0.328216199962565	0.813392006291094	1.05937821356419e-16	0.422454608782329	0.00041021144048008
ENSG00000165071	black	0.110354842657109	0.377725036775173	-0.116300498993159	0.3524031792582	-0.622112035931933	2.4638441970454e-08	0.573139599551885	4.92069241484507e-07	-0.634644673699349	1.05144949532277e-08	0.633514944307614	1.13712389401844e-08	-0.501814390851009	1.76634234782973e-05	-0.116407924519514	0.351955539986876	-0.570122357264599	5.82558723730313e-07	0.0527511532410658	0.674005348697125	0.188386046864847	0.129819878311632	0.736160216151205	1.88167425478962e-12	0.256810341083336	0.037385999962292
ENSG00000188761	black	0.110043253898311	0.3790815393496	-0.22149319352268	0.0738874000200042	-0.369109910501547	0.00228957720807409	0.424029728412794	0.00038817560105881	-0.609402420911503	5.6278690831377e-08	0.563014549312418	8.61374316122313e-07	-0.486958155039099	3.38064028002222e-05	-0.124639793523713	0.318703104103806	-0.309591444494816	0.0114206466222405	0.110881021811104	0.375440954386519	0.352871499942846	0.00365989395677731	0.487504516993372	3.30263535833121e-05	0.139208279664289	0.264951848847106
ENSG00000100918	black	-0.109163073910356	0.382929184720587	0.136110471143661	0.275836485902993	-0.368601948226914	0.00232427019034396	0.138761105441833	0.266504958130582	-0.184260179354808	0.138593440471429	0.452804418479669	0.000134838213340705	-0.0365685067790052	0.770664979728974	0.119186172314078	0.34050097291408	-0.216509753912778	0.0807931339151805	0.0869355787327416	0.487626161152036	0.39228931832063	0.00112308405141011	0.386140601674494	0.00136351842675497	0.218457170361056	0.0780360131851557
ENSG00000205403	black	0.108948734713997	0.383869678441748	-0.0105786769985424	0.93281643976253	-0.50145466970445	1.79496970366547e-05	0.617814056927584	3.27123417464721e-08	-0.420267675407146	0.000442699233558182	0.624872340730498	2.04911920487608e-08	-0.480097704636403	4.51695263322431e-05	-0.146580503072001	0.240223146314835	-0.721823697833752	7.99367746756426e-12	-0.197870812529553	0.11125299920938	0.0575947854989098	0.645987278192132	0.686970100772763	1.9024584577325e-10	0.142260844552588	0.254512556096469
ENSG00000160219	black	-0.108574317459992	0.385515882824125	0.306371116425361	0.0123530465626044	-0.555464495202156	1.29220586013421e-06	0.371342800765999	0.00214250281018574	-0.432748472707218	0.000284554455089243	0.421381362210974	0.000425873042428276	-0.436773454064697	0.000245850873835721	-0.225063369076477	0.0692361713117003	-0.49448551842254	2.44224354589125e-05	-0.224521482998707	0.0699266302993418	0.288193748393886	0.0189462225126719	0.817964021405277	5.16395174658084e-17	0.373644085068865	0.00199982755484199
ENSG00000155850	black	-0.107610071567464	0.389774737448094	0.0958260028389797	0.444043203604723	-0.488133425898529	3.21491251274522e-05	0.170173262641944	0.171918040754039	-0.19268949512442	0.121124065400493	0.517046270862739	8.79143949026989e-06	-0.412347358283868	0.000580945272509005	-0.259142922713951	0.0356321728332705	-0.173043102475161	0.164694282226737	0.238335610398438	0.0539643144612524	0.0759536973573117	0.544423403046644	0.294563614941964	0.016356854860098	0.0288108746540032	0.818374492438756
ENSG00000159618	black	-0.107350685777086	0.390925135180223	0.403666776650769	0.000776630248879472	-0.493897231795187	2.5057910072825e-05	0.100956055372527	0.41991781127961	-0.418601361756139	0.000469007898243993	0.346001804888495	0.00443154125934193	-0.283214100140277	0.0212070103076296	-0.0990833431309907	0.428636287512482	-0.291271703454516	0.0176543627162004	-0.230693548604583	0.0623810652655097	0.141852137052109	0.255893833691191	0.671251312888954	6.91130787023405e-10	0.503842994428927	1.61269265321906e-05
ENSG00000064687	black	-0.107027420222762	0.392361659667552	-0.0455186312054424	0.716666310667917	-0.185021606990564	0.136941600078915	0.266271154742736	0.0306919116766006	-0.41967545318905	0.000451891464485953	0.353408162519909	0.00360496726040368	-0.0579783630057328	0.643788638029061	0.279720405137262	0.0229267272760443	-0.148734581163484	0.233307759759751	-0.0214709691918532	0.864131083554011	0.667837628311572	9.0528634187134e-10	0.365826561139339	0.00252225499237996	0.0534224369544382	0.670094744300268
ENSG00000148344	black	-0.106559286540341	0.394447478636474	-0.00475484240649719	0.969774859362839	-0.476196392158089	5.31156468640521e-05	0.199183320468147	0.108853744037037	-0.403415315304441	0.00078309842580847	0.639279462130812	7.59913730053306e-09	-0.175434685451837	0.158846888352084	0.0392462242430475	0.754382106492993	-0.291874564599174	0.0174103638679227	0.0367564641966974	0.769518715832079	0.0890743848943818	0.476939890270851	0.47789701339164	4.95050214881116e-05	0.471059160806758	6.55547857950426e-05
ENSG00000165959	black	-0.106385154075003	0.395225012273893	0.0291000855122525	0.816582832137489	-0.528923055707023	4.98266985415692e-06	0.318215851218362	0.00921779811062531	-0.322625889579735	0.00824181249126237	0.657044551768704	2.07768582119016e-09	-0.381948036326916	0.00155306405646742	-0.0987091074162817	0.430390794200381	-0.29637168710615	0.0156796480523843	0.0456822840833846	0.715690798087381	0.43166183617914	0.000295918574766382	0.406127233803219	0.000715848637605328	-0.0368384137117648	0.769019098020865
ENSG00000128805	black	0.106347849308392	0.395391702516743	0.0718975864063899	0.566183120504056	-0.145185636270705	0.244775685642335	0.245716350706681	0.0467375153698043	-0.244512251418738	0.0478590271947331	0.0538976863849006	0.667331410381542	0.00833242596313034	0.947058819341339	0.260337347580926	0.0347609715891149	-0.42038287340161	0.000440931094652868	-0.27782894228435	0.0239061360167427	-0.0598495690132104	0.633106891119525	0.428716877197807	0.00032883485065681	0.283717917711595	0.0209683036621629
ENSG00000155629	black	0.106217897412836	0.395972695148448	0.00852549125557515	0.945833973966147	-0.46157294501576	9.58454834068202e-05	0.585730039996134	2.38805528205915e-07	-0.563233231351434	8.51187194625848e-07	0.442599361647192	0.000198317411242012	-0.666503981319158	1.00500831611683e-09	-0.388347965143516	0.001272334367885	-0.499528462592266	1.95574168014521e-05	-0.267292939237453	0.0300332199748486	0.0624921760424261	0.618148382171244	0.87659261853945	5.28628561544989e-22	0.424657812687802	0.000379694015368701
ENSG00000180644	black	-0.105963969822914	0.39710941366681	0.123838709949248	0.321847826175534	-0.502954146397705	1.67841744368344e-05	0.395222516474689	0.00102247183009596	-0.420341914813285	0.000441559017028761	0.314499712109681	0.0101169036808749	-0.466343208198104	7.92905281520964e-05	-0.187297056970149	0.132093597441047	-0.512576161804963	1.0826738190529e-05	-0.0563150198381029	0.653344589262117	-0.060013018383366	0.632177339516201	0.824018830050095	1.93203252429167e-17	0.514149102381891	1.00651408750874e-05
ENSG00000239887	black	-0.105335699329731	0.39993014211471	0.0179413609580134	0.886303718675899	-0.314471083053296	0.0101241162079813	0.245454419209948	0.0469796255896211	-0.182382709175512	0.14273040355246	0.36103109632967	0.00290006079977424	-0.142235719528284	0.254597322851581	0.0776361159717291	0.535518434695491	-0.239892456865133	0.0523686433129716	0.137908849695298	0.269481888091002	0.204061907145448	0.100284618005134	0.296261021691426	0.0157203943201026	-0.0845816039333598	0.499531753792305
ENSG00000148288	black	-0.105208447406128	0.400502890523586	0.168483013887932	0.176279478923029	-0.477481737127681	5.03651182244183e-05	0.336628284029835	0.00571526538498667	-0.247575096842045	0.0450487191867118	0.388669609957647	0.00125951649468	-0.102422860492655	0.413160692502449	0.0940339265925374	0.452649431643617	-0.449300250465299	0.000154149039620025	-0.0263872009071342	0.83342470569884	0.298439874310954	0.0149346737129613	0.552028496796516	1.54906208327999e-06	0.165939144123347	0.182994517183839
ENSG00000153714	black	0.105144100411212	0.400792693122796	-0.0950458924460895	0.447778328448911	-0.191594627797209	0.123293018784166	0.166807288267825	0.180682392510771	-0.152117061768429	0.222729072930502	0.346127197779842	0.004416257470159	-0.201307184752822	0.105056225605272	-0.100120732752595	0.423794047752716	-0.0109767814954841	0.930294314797597	0.0511124844058423	0.683587529711452	0.00824947365078634	0.947585123326458	0.196943822201848	0.112971938382717	0.240368001617445	0.0518889915139013
ENSG00000239713	black	-0.104739688989132	0.402616873512723	0.193718485997315	0.119112295015621	-0.634117103270316	1.09066716490452e-08	0.186581923277178	0.13360303953999	-0.385907912756262	0.00137346545624407	0.32506078560755	0.00774262858047005	-0.342362125040846	0.00489605644276058	-0.155136222533012	0.213573833374878	-0.365753040276576	0.00252769843954255	0.24955761522807	0.043303158569743	-0.0910953716599831	0.466958480151668	0.714869053606656	1.56188135162903e-11	0.564925423572231	7.76100319619884e-07
ENSG00000119714	black	0.104702121136822	0.402786577294763	0.151297204977057	0.225261844347846	-0.330563462471057	0.00671083944996974	0.265321493709497	0.0313149260609439	-0.412830304676878	0.000571506116831383	0.379233439034212	0.00168810013531783	-0.170773117973589	0.170389315905039	0.0121543629548555	0.922838036852602	-0.409585401008453	0.000637703012129737	-0.440313123459392	0.00021586317408639	-0.0661555303483589	0.597665965742362	0.576830736548525	3.99334047699746e-07	0.490120195407016	2.95178044563355e-05
ENSG00000118690	black	0.104476586997504	0.403806253388116	-0.0707963031329068	0.572160683986315	-0.392743954428303	0.00110692638926433	0.238508624913976	0.0537850517388687	-0.424545609472082	0.000381196679873964	0.382024031124982	0.00154942760457139	-0.416496528033864	0.000504272921789671	-0.152066418449463	0.222884945470623	-0.204320052751688	0.0998462593780645	0.11439311704207	0.36040968166353	0.337560728576106	0.00557433993414964	0.368006524434044	0.00236553439010478	0.284441212100539	0.0206296085131442
ENSG00000159214	black	-0.104000952802936	0.405961611671187	0.0249103801142209	0.842624949298377	-0.527941187835445	5.22640692340446e-06	0.43336769268169	0.000278258543681983	-0.448384902734362	0.000159595810422872	0.631182766115294	1.3353713232262e-08	-0.161469434013461	0.195238019555684	0.23309275716994	0.0596315690969637	-0.505736613342772	1.48057539656313e-05	0.0567152093440483	0.651040338622974	0.43078012250088	0.000305442873131376	0.554799580549126	1.3385578488643e-06	0.0380733564860614	0.761501525085151
ENSG00000167984	black	-0.103762184547557	0.407046124943586	0.391229532034507	0.00116157804615984	-0.560895252827683	9.66214729093255e-07	0.111135502372192	0.37433927895533	-0.415212843850662	0.000526947782239048	0.376084952000013	0.00185785580743718	-0.413378815235708	0.000560954736221484	-0.279915843206744	0.0228274964132147	-0.217796670342616	0.0789626303937288	-0.000673826061413758	0.995715704466207	0.327734194856872	0.00722519648830363	0.764664220870393	7.87637307490731e-14	0.47576860279433	5.40614593711643e-05
ENSG00000167895	black	-0.10357514849548	0.407896841733814	0.204244498259187	0.0999744042053868	-0.531607769363998	4.36935607971596e-06	0.3269917688152	0.0073657609734231	-0.565421352425656	7.55303365276081e-07	0.289480422101162	0.0183966917536997	-0.341943312832479	0.00495217314542116	-0.031061968881014	0.804454114635922	-0.370860959018561	0.00217350492929302	-0.00918917311387874	0.941624412513772	0.446334393954639	0.000172444787565139	0.812225664498845	1.26851875823823e-16	0.44192689564264	0.0002033373928975
ENSG00000168918	black	-0.102433687532335	0.413111050637349	0.145750585511332	0.242924743718361	-0.581856006740463	2.99270617976859e-07	0.465054849607302	8.34800187367071e-05	-0.516998512417288	8.81115792919193e-06	0.529285675184873	4.89537172732013e-06	-0.473767612900729	5.86958603226417e-05	-0.170201762481272	0.171845183256162	-0.449661697274856	0.000152045691923179	-0.0804602918583756	0.520733143064961	0.178091125757872	0.152533357723627	0.833422090934633	3.88683611315591e-18	0.498608796220319	2.03713335186558e-05
ENSG00000258227	black	-0.101830232224045	0.415883144966146	0.034260160602432	0.784781684815811	-0.256336309440977	0.0377510455610392	0.0260810057297728	0.835330442871842	-0.118541858684539	0.34313644532358	0.222445999118803	0.0726223542106761	-0.172689539638044	0.165571992571227	-0.0797640284311027	0.524359099965712	-0.256289337305219	0.037787378842925	-0.0667716636607072	0.594250860200849	0.0899371444471184	0.472664933587206	0.441264216547518	0.000208398045564036	0.346107441828957	0.00441866236853309
ENSG00000088836	black	-0.101592530075203	0.416978014742757	-0.141281256948216	0.257831691673621	-0.282345179581729	0.0216241315542461	0.380469977641043	0.00162533382537133	-0.322632666225181	0.00824038507850964	0.541248185702414	2.70081751859649e-06	-0.122643473878233	0.326576457976374	0.169995675579894	0.17237253597152	-0.264803256492193	0.0316593540573608	0.105022511639841	0.401340633851349	0.459948379854032	0.00010217407972683	0.290174234484722	0.0181060621830303	-0.131342169592478	0.293165089703355
ENSG00000132514	black	-0.101473772939494	0.41752563798467	0.150332923462697	0.228266400497755	-0.16402511484418	0.188167620344793	0.0176136884583797	0.888366807686157	-0.111687730256244	0.371955344230937	-0.072903966669773	0.560746395501274	0.11470426034683	0.359096061688069	0.217127100564556	0.0799108689691691	-0.180184652956548	0.147690561043544	-0.123960489625943	0.321368499361742	-0.0443818941019106	0.723454630435306	0.312031474333082	0.0107553804735189	0.241158354005496	0.0510997546510076
ENSG00000133048	black	0.101190420233563	0.418833928893116	0.0352128598385874	0.778946780111978	-0.137688374565438	0.270255620710333	0.35993246319315	0.00299341072113596	-0.295555363956726	0.0159823573425359	0.302317561577017	0.013619700083348	-0.224743495005752	0.069643083392754	-0.107863603391406	0.388652247336512	-0.388205446166504	0.0012780513827649	-0.337921519832763	0.00552063841091441	0.127030197901628	0.309436560364324	0.51946030814209	7.84668652485515e-06	0.171558858641908	0.16840194028371
ENSG00000122122	black	-0.100895674931544	0.420197317115834	0.329622551477343	0.00687821091872634	-0.629488601330197	1.49947442110363e-08	0.268545513804342	0.0292419723947	-0.454257216791973	0.00012750541368314	0.444014160786383	0.000188124950696062	-0.34413635816902	0.00466450621507713	-0.11341598957021	0.364554138836219	-0.495164274394054	2.37078403153029e-05	-0.0693179292192391	0.580230738983108	0.053385278054697	0.670310988852748	0.903566664630739	3.02813248969664e-25	0.548209101419949	1.89046195028621e-06
ENSG00000173372	black	0.100130284636327	0.423749607948746	0.00775424086538124	0.950727662504252	-0.362597812739556	0.00277142510154445	0.656014560742918	2.24518221143951e-09	-0.396922155331052	0.000967970440829354	0.227163417243695	0.0666118226571299	-0.33846118593174	0.00544116321003166	-0.058316420416711	0.641853435418921	-0.715871798047798	1.41983074850258e-11	-0.336625040537255	0.00571576101621853	-0.0825818319130718	0.509763019255664	0.737444421151809	1.64548601969736e-12	0.37642191073787	0.00183898389946504
ENSG00000172673	black	-0.0998689067112547	0.424966619393688	0.392863682970602	0.00110270631657322	-0.439153629012587	0.000225295285020991	-0.0844368171571324	0.500268921811565	-0.180379530683899	0.147245670298431	0.196751716064815	0.113330707687101	-0.24470773440955	0.047675465167782	-0.293410194621294	0.0168018452820263	-0.138553629161853	0.267227630143539	0.116339864211092	0.352239104635275	-0.0378117601697728	0.763092155253557	0.596089691503765	1.28694630273113e-07	0.468262468188974	7.34081199689387e-05
ENSG00000170537	black	-0.0991855637371509	0.428157760039173	-0.0494281764851897	0.693488702102121	-0.386029265410099	0.00136826972869043	0.231798251977233	0.0611026195207816	-0.166456320613909	0.18161455925177	0.527578949621993	5.31910829309244e-06	-0.242460637958323	0.0498207336079604	0.0122209133429607	0.922416840792199	-0.379313502817453	0.00168397117005431	-0.191343100478404	0.123795455947279	0.169922780960364	0.172559347585094	0.309504168573894	0.0114450883695451	-0.0923945823111857	0.460602074207084
ENSG00000007264	black	-0.0991622002558812	0.428267105225963	0.0493869053314781	0.693731964605161	-0.0719828714091763	0.565721432746658	0.226435310473237	0.0675124979001266	-0.169050246983297	0.174806930916465	-0.0550662097663366	0.660555806631427	-0.00397536063795174	0.97472801991195	0.187757538315593	0.131128503108682	-0.294613851729359	0.0163377054151425	-0.0906841641787087	0.468980169405546	0.0186154046145809	0.882062189998246	0.324457010556795	0.00786387774790961	0.027149359093063	0.828685257183941
ENSG00000231389	black	-0.0990963539996801	0.42857536259607	0.106332766237555	0.395459110524667	-0.469647741094468	6.9415614515811e-05	0.419244279854722	0.000458692967500391	-0.382992304895083	0.00150375982712525	0.274813603858365	0.0255406690106658	-0.305616854811664	0.0125807114550512	-0.0771301784452008	0.538188788214239	-0.567603230031792	6.69873914287625e-07	-0.134269212002074	0.282445195333192	-0.143716097146162	0.249635513060807	0.788972733647115	3.6169226318582e-15	0.540656912031163	2.7828881217235e-06
ENSG00000149054	black	0.0990573267393596	0.428758127062154	0.180908556389071	0.146042989916688	-0.27552913859588	0.0251444936405527	0.215507852004014	0.0822413928189968	-0.28931070404233	0.0184683883507535	0.353775983564912	0.00356774520962756	-0.24697241543366	0.04559070363834	-0.138062255502559	0.268944404082911	-0.254898175655377	0.0388766912737479	-0.108060616046777	0.387781319261045	0.187556952837572	0.131548239520843	0.348876656820716	0.00409265023491066	-0.039306989118315	0.75401380684393
ENSG00000104783	black	-0.0990394649534465	0.428841788476348	-0.021420318823075	0.8644485683525	-0.528806161938496	5.0111198983122e-06	0.475123935442419	5.55162283459664e-05	-0.370680155615956	0.00218524115695255	0.630243952361378	1.42407763913625e-08	-0.376535275858603	0.00183267346896052	0.111758815425355	0.371649142905501	-0.635232824786778	1.00930583822579e-08	-0.194549631194524	0.117506078344033	0.345185176777906	0.00453222751149822	0.564401695059052	7.98646750700051e-07	0.0377596508394416	0.763409121704953
ENSG00000117560	black	-0.0987041121149122	0.430414240859671	0.268013482508949	0.0295758891024319	-0.407420281419174	0.000685666106189034	-0.000848773624619099	0.99460337430071	-0.189362861999415	0.127805719535689	0.149877453391799	0.229695223885654	-0.244121637571649	0.0482275577341567	-0.16935437293934	0.174021115543524	-0.341333487009943	0.0050348991161455	-9.98049554635479e-05	0.999365420971989	-0.255475926770977	0.0384211775660779	0.595942445141821	1.29850266950626e-07	0.539972131862319	2.88085482273357e-06
ENSG00000145736	black	0.0982777241500962	0.432418262428617	0.0680080676509252	0.587424138901549	-0.183264904418283	0.140775127928719	0.0576957133903966	0.645408472608801	-0.109195720484494	0.38278605668184	0.0371273374786178	0.767258378148827	-0.124993459432585	0.317321030401952	-0.0140874664187584	0.910612537316888	-0.188185869899546	0.130235590306624	-0.0978321306662973	0.434518174988026	0.048134114539421	0.701130790647128	0.249436822009312	0.0434078935740499	0.130532144065	0.296178176910343
ENSG00000142347	black	-0.0980086262594131	0.433685731489074	0.181554388019538	0.144584732724097	-0.60920943456081	5.697307683628e-08	0.478072377863713	4.91459140729229e-05	-0.563058894708617	8.59299306714142e-07	0.565383494727855	7.56872283400736e-07	-0.414251021544453	0.000544540843886155	-0.0849637745915461	0.497588676707686	-0.51104657347732	1.16185532089846e-05	-0.141644141493847	0.256598729256102	0.305643309267586	0.012572665549988	0.917854845079535	2.23812035805405e-27	0.432099772084695	0.000291289610462428
ENSG00000154822	black	0.0974331756598922	0.436403167286699	-0.165506254642627	0.184155396129914	-0.43126748571702	0.000300144284898617	0.778974705777261	1.34598155804319e-14	-0.53337146337613	4.00567514280088e-06	0.382726282626669	0.00151618436595728	-0.546416902009923	2.07390823351874e-06	-0.166780181162406	0.180754264866124	-0.616354980540583	3.5981644387114e-08	-0.0221166302496994	0.860085867744246	0.096391962883311	0.441344325355633	0.748751294586213	4.87999597289333e-13	0.238418307364661	0.0538785703498611
ENSG00000143226	black	0.0973791213479259	0.436658917823104	-0.114331970644305	0.360668182212529	-0.408368354950447	0.000664274825680699	0.766392172159369	6.40586347153639e-14	-0.468669065669159	7.22148212342371e-05	0.465013651015338	8.36172972281938e-05	-0.554399804641891	1.36717317519337e-06	-0.215747650709783	0.0818929045063645	-0.652250455395222	2.97312099380076e-09	-0.234730160195068	0.0578120819611034	0.0919712344914542	0.462668103828189	0.771564937624447	3.41388652763339e-14	0.218676050712834	0.0777308592845394
ENSG00000028137	black	0.0972741222626209	0.437155947376836	-0.206045716953113	0.0969541094896936	-0.402606166511109	0.000804244233784848	0.850106341795815	1.73999605613762e-19	-0.581243534123622	3.1005924266287e-07	0.392817581269947	0.00110432954107269	-0.530458748486363	4.62265588715709e-06	-0.116845806199135	0.350134537895213	-0.702403252346337	4.9447795651659e-11	-0.227401223205795	0.0663197562004526	0.125191777047706	0.316547716208531	0.821010887387915	3.16322683852126e-17	0.226161414310732	0.0678538317794845
ENSG00000204482	black	-0.0972391225140923	0.437321694788728	0.232487628428822	0.0603156150961009	-0.320591877251957	0.00868013526687793	-0.0149807135987519	0.904970185323807	-0.111394367774442	0.373220626029857	0.115155798143782	0.357194941820921	0.0783267199082803	0.531883959044758	0.0833173759263122	0.505987411241589	-0.316685038409189	0.00957937048931724	0.0257784305717216	0.837214577111407	-0.114956246748656	0.358034353198165	0.458566640481723	0.000107857320368896	0.406902795241962	0.000697603966814209
ENSG00000130475	black	-0.0969606584993038	0.438641667329871	0.249547594886714	0.0433118388736142	-0.44071989948531	0.000212640895695374	0.326204575311574	0.00751741159794097	-0.4267929527987	0.000352110009722916	0.307727517617679	0.0119525884249954	-0.282309986628014	0.0216411716404244	0.00171851636120119	0.989073676052626	-0.377844691192346	0.00176118040393312	-0.13820259105495	0.268453343735238	0.33510496446006	0.00595224702399804	0.712717419642242	1.91387838120232e-11	0.255686961172696	0.0382559009056314
ENSG00000170421	black	-0.0963720792961017	0.441438987909394	-0.15153189374974	0.224534781226892	-0.497222766807702	2.16576353824439e-05	0.582272306351822	2.92140553972602e-07	-0.452956155280873	0.000134054597748437	0.699438636101348	6.44784966405178e-11	-0.365136086306803	0.00257379233197309	0.0787901027440495	0.529452150795457	-0.62966456401357	1.48157965922579e-08	-0.00914101139284748	0.941929837606308	0.163790555396081	0.188808743901211	0.583884587473666	2.66008903942998e-07	0.00794110326802332	0.949541821730301
ENSG00000135678	black	0.0960382015583369	0.44303022098696	0.0629205848080717	0.615737648376868	-0.0708451585367553	0.571894886415492	0.140770596029103	0.259573534479208	-0.211729002042384	0.0878895252431098	0.320007703900859	0.00880972380713378	-0.181181537854759	0.145425275587923	-0.170900905580161	0.170064939485221	-0.201065474181885	0.105483160210149	-0.286583969022408	0.0196534301583966	-0.156246996563476	0.210273216647376	0.247094442503529	0.0454805351432457	0.17336500590836	0.163898144757795
ENSG00000110446	black	-0.0958540565112057	0.44390920851037	0.1190034891963	0.341246922637742	-0.578381987221891	3.65501880192011e-07	0.360348111081467	0.00295778336354455	-0.43226627644792	0.000289547107700048	0.392227524513133	0.0011252965426311	-0.287242345872291	0.0193615180412832	0.107986149313709	0.388110375556589	-0.501844910276248	1.76393319102174e-05	-0.103284412098227	0.409221281897266	0.0499774536132833	0.690254070502086	0.728442232821058	4.14631724139686e-12	0.62275366283573	2.36089261810241e-08
ENSG00000183891	black	-0.0957829826869804	0.444248728133001	0.233744855614299	0.0589014754278422	-0.206111693259542	0.0968448478345834	-0.0539198305584094	0.667202760249217	-0.0230543654878524	0.854217145220936	0.190346327629829	0.125801907115547	-0.00630951321382619	0.95989939908804	0.00718562680853531	0.954336768379566	-0.167334309880517	0.179289151258386	0.0732096125090838	0.559100118382322	0.273017972358571	0.0265581472066937	0.235659970299949	0.0567990955751419	-0.041465188553721	0.740968817446541
ENSG00000118308	black	-0.095432564313296	0.445924790448912	0.0353205542779616	0.778287952397081	-0.506576878970609	1.42523918814497e-05	0.222917879069029	0.0720022771501136	-0.179510029231242	0.149238421379286	0.554167946242867	1.38403125177545e-06	-0.187254233720194	0.132183620365985	-0.114864217199704	0.35842188273366	-0.280913526332291	0.0223265948769476	0.274291541085135	0.025833038690908	0.0769682988408454	0.539044569084701	0.415594552647869	0.000520110300539016	0.18752517278434	0.131614834273603
ENSG00000162676	black	-0.094956244463209	0.448208671767444	0.311126672392614	0.0109980401054774	-0.533775334060076	3.92647863127516e-06	0.223338810292106	0.071452728993483	-0.214813526004671	0.0832570482740589	0.538630911931675	3.0821603053004e-06	-0.282087761902356	0.0217490344187774	-0.163403615612492	0.189869804484102	-0.506188034846106	1.45060300358988e-05	-0.184836580994794	0.137341624800206	0.102840165729077	0.411249849210655	0.665863513514358	1.05653251571347e-09	0.261761357373735	0.0337455931336511
ENSG00000122862	black	0.0943136600535097	0.451300018548505	-0.107940930716807	0.3883102701528	-0.475247375321393	5.52349001806622e-05	0.770191875873287	4.04104045065368e-14	-0.501262124763846	1.81046951216467e-05	0.46425869764506	8.61700490265515e-05	-0.653209045052118	2.7689487290147e-09	-0.291873628197017	0.0174107406123868	-0.761352111236491	1.16476378889955e-13	-0.264179057375175	0.0320784109664904	-0.019698750559529	0.875252023353596	0.844330295065552	5.31372221167741e-19	0.280890314013886	0.0223381420681089
ENSG00000127951	black	0.0941601789455878	0.452040124499846	0.228408495592373	0.0650940539546133	-0.359203453334822	0.00305682187162524	0.109495392770834	0.381473739220588	-0.330146400666964	0.00678458123111206	0.122156242997522	0.328516635016916	-0.33262015879097	0.00635738192961039	-0.283006835552974	0.0213058801586185	-0.174210241115925	0.161821176578497	-0.0233629377988999	0.852287680907184	-0.138303510300014	0.268100580306738	0.648436279725184	3.93616821277389e-09	0.612025221005692	4.76004002457312e-08
ENSG00000235568	black	0.0941144352733506	0.452260835966737	-0.205322079807867	0.0981588323875615	-0.447105131997332	0.000167507723079075	0.772193628928435	3.1589502589289e-14	-0.581863408222864	2.99142431611668e-07	0.464656874181997	8.48148583167052e-05	-0.450969263914835	0.000144654959886792	-0.0431433162689392	0.730875359718285	-0.641851654907022	6.33101354091923e-09	-0.101106869763407	0.419220145692806	0.201453240376513	0.104798896594201	0.782273356778402	8.79151454625837e-15	0.149505993583273	0.230865094126251
ENSG00000163519	black	0.093756796750459	0.453988476343198	0.207090084861865	0.0952358179336021	-0.312944430152029	0.0105152573941892	0.14042694852419	0.260750169673041	-0.358059052261292	0.00315877871426552	0.142232419819276	0.254608456827254	-0.250715009506522	0.0423101561649685	-0.141969138651416	0.255497893856955	-0.247807244045568	0.0448413718882096	-0.129179029943997	0.301256386492843	-0.0797206127750822	0.524585614889385	0.618706921567398	3.08525966462715e-08	0.564225142158206	8.06385067530989e-07
ENSG00000184584	black	-0.0933702084281422	0.455860043589261	0.175462440007954	0.158779941402486	-0.686597889112474	1.96329227069428e-10	0.404165773955571	0.000763938014451571	-0.582897446994813	2.81733636464622e-07	0.695043043646751	9.50111065522393e-11	-0.417825782070367	0.000481732130164264	-0.00521418514490401	0.966856520135871	-0.427211444306253	0.000346922859666339	-0.00675246793685399	0.957086730872684	0.262729122173075	0.0330697654659795	0.719410499636177	1.01081367404041e-11	0.494718178519605	2.41752680913797e-05
ENSG00000102879	black	-0.0930907881993965	0.457215418385606	0.23923889604332	0.053033747787438	-0.571743726539904	5.32150279598464e-07	0.315988669356	0.00974789460210787	-0.42713275769489	0.000347892811977802	0.444752703147524	0.000182997425329374	-0.189019075250514	0.128511872083521	0.0458345989096427	0.714783277078303	-0.521938067238363	6.97614394385833e-06	-0.161096771868088	0.196284684105994	0.148240471353506	0.234881718834606	0.883442740815436	9.48154274077316e-23	0.512691882706788	1.0768927635683e-05
ENSG00000136286	black	-0.0927750222887802	0.458749749815071	0.168481183604171	0.176284244941794	-0.506205429963292	1.44945942372963e-05	0.244514222060977	0.0478571738371778	-0.467351388811318	7.6148377355401e-05	0.385279485581222	0.00140065687842059	-0.320295622413039	0.00874564480856685	-0.0017545233807238	0.988844757901707	-0.368383289267709	0.00233934837494965	-0.129542765563194	0.299885763972154	0.352674065978692	0.00368028720415154	0.812008295864169	1.31165428330995e-16	0.504788629306513	1.54540273675543e-05
ENSG00000146285	black	-0.0924317893031439	0.460420737108618	0.351444757069218	0.00380954864302125	-0.342580718665141	0.00486699067959161	-0.00634150758742453	0.959696224884161	-0.264537554954907	0.0318371694895301	0.0650908570119835	0.603587663307789	-0.28746030090182	0.0192656993188309	-0.290727318876108	0.0178772021812114	-0.0306727532596356	0.806856762108253	0.120927333215738	0.333442551621132	0.0702147327319122	0.575329107247898	0.566581116030643	7.08695186695455e-07	0.42301452955775	0.000402250802411951
ENSG00000110324	black	0.0924203918966116	0.460476280929481	0.0744327118184945	0.552535259140778	-0.48532926745072	3.62345233948566e-05	0.524889231487946	6.05704781135593e-06	-0.574224918618489	4.62887501010433e-07	0.320185606127483	0.00877008181866224	-0.590483765462397	1.80306403200266e-07	-0.269296911495408	0.0287757747518021	-0.48525893568276	3.63429173255402e-05	-0.21854643182328	0.0779114537773687	0.133108159904125	0.286665922370164	0.897547968988626	1.91138675234836e-24	0.480428104763827	4.4549833803827e-05
ENSG00000140511	black	0.0911822820166727	0.466531793007065	0.0260438248148685	0.835561918778944	-0.454450442019299	0.000126558271552601	0.521997595034616	6.95638361982695e-06	-0.555447370221844	1.29338052016204e-06	0.427389948207463	0.000344731629364642	-0.422567271663176	0.000408598213854977	-0.0217770522933185	0.862212962097623	-0.534060746513367	3.87139692208591e-06	-0.261243923314838	0.0341116429536269	0.166457399826516	0.181611687543471	0.796217013115986	1.33430570490487e-15	0.595927088000412	1.29971357228874e-07
ENSG00000049089	black	-0.0903837130980016	0.470460311960435	-0.244775088038244	0.0476123528962928	-0.488099342083955	3.21961073794259e-05	0.502445851533061	1.71711379279538e-05	-0.411199393745666	0.000603953426143697	0.653732601739173	2.66313367746367e-09	-0.228157362632897	0.0653979253085145	0.186989104566589	0.132742007479044	-0.466898107688706	7.75466000318367e-05	0.168708580166091	0.175692827028137	0.470640184759804	6.66796367869942e-05	0.45425587509795	0.00012751201306988	-0.0419132601371694	0.738269451934797
ENSG00000128340	black	-0.0902662644881027	0.471039594810858	0.230526539936558	0.0625762063654408	-0.671987180904939	6.51761837939888e-10	0.445812003368565	0.000175866603450002	-0.532897805666188	4.10045952707611e-06	0.567011176966544	6.92109975357994e-07	-0.453244907880025	0.000132574946675724	-0.123056940336896	0.324935727783757	-0.646541467860498	4.51833587357796e-09	-0.174726649287769	0.160561807575635	0.0504106273448168	0.687707045439768	0.954585636247232	2.29421459577258e-35	0.563739835655173	8.28020748603644e-07
ENSG00000011600	black	0.0898303175957739	0.473193138639094	-0.0701317019374476	0.575782122528913	-0.412645921066035	0.000575093306262332	0.661164376460089	1.51911867136107e-09	-0.443448296295194	0.000192142434787061	0.269441587246878	0.0286867331394248	-0.283871306340981	0.020896084232944	0.0354322172262782	0.777605011332654	-0.711454209637723	2.154578361492e-11	-0.216389362973204	0.0809660838887409	-0.0453965301073071	0.717394432963273	0.789884191647719	3.19731097415965e-15	0.396382783571151	0.000984974730620002
ENSG00000105967	black	0.0894941539928451	0.474857365444185	0.186732016774139	0.133285159822683	-0.487926017794022	3.24360099090731e-05	0.428825947740817	0.000327558427722413	-0.463162402832272	9.00051400852671e-05	0.449906199736362	0.000150637859640396	-0.508124715369045	1.32831189910751e-05	-0.316462215571073	0.00963301646510214	-0.422499246069344	0.000409571583140651	-0.257185592081483	0.0370991082777039	0.108017765958088	0.387970646500138	0.825583053435219	1.48956172330586e-17	0.590654402265074	1.78481935462245e-07
ENSG00000103187	black	-0.0891357256220472	0.476635267324718	0.184769696799403	0.137486444188192	-0.547327793697711	1.97868139603375e-06	0.542031402908488	2.59559140856561e-06	-0.448877891107359	0.000156640705863284	0.482607257527023	4.06557573043498e-05	-0.396833161837921	0.00097075764917961	-0.106916896843042	0.392853518429826	-0.707304121233818	3.16576813372972e-11	-0.316245002148994	0.0096855634207295	-0.00721171554231806	0.954171157461026	0.910245112296678	3.38340798041215e-26	0.493448035466527	2.55534366163941e-05
ENSG00000093072	black	-0.0890510904285252	0.477055599704506	0.198572786116838	0.10996477771095	-0.498242408460544	2.07042729889003e-05	0.330589129108259	0.0067063243271789	-0.349997171359758	0.00396691267272772	0.462378700357145	9.28425032679396e-05	-0.363751741242862	0.00267996066531542	-0.0715435292745943	0.568101683306583	-0.365802838610846	0.00252401025137086	-0.0948837255392083	0.448556957037081	0.151205016569945	0.225547891537504	0.65108701514705	3.24015682445186e-09	0.343042603650549	0.00480607586436679
ENSG00000180448	black	-0.0876591155524616	0.483997045141628	0.119756337501658	0.338179383957938	-0.432676892680907	0.000285290582802395	0.256339038799956	0.0377489352746687	-0.421076747807806	0.00043041643588702	0.356901418161514	0.00326498215913254	-0.00296766541343296	0.981132729853848	0.343613308540804	0.00473174038310513	-0.373050169953788	0.0020358099564756	-0.094119558479127	0.452236113738689	0.313267756170385	0.0104313405925794	0.74407143961611	8.13277608975203e-13	0.441763810226322	0.000204572257437984
ENSG00000169442	black	-0.0868428427424713	0.48809234076509	0.334976537275983	0.00597261589275402	-0.38629248131901	0.00135706088117728	-0.0216156891226595	0.863224073529411	-0.218016416414712	0.078653383041369	0.129749058112948	0.299110222967695	-0.196284830970622	0.114206295189671	-0.146197380929831	0.241467728560837	-0.336460192481399	0.00574100098637976	-0.0339223635887725	0.786853415043215	-0.183755192967884	0.139697193559292	0.621999632653789	2.4823117893272e-08	0.54147936614142	2.66934979610286e-06
ENSG00000187398	black	-0.0865271685901305	0.489680978040457	0.25858620999804	0.036044403428828	-0.204907123101567	0.0988549068116916	-0.0587933511297619	0.639127291766592	-0.160051257169738	0.199242542220481	0.176427303865791	0.156465528842567	-0.0403681654392934	0.747590825450058	-0.107502285530678	0.390252533268389	-0.0433685896654743	0.729523818304666	0.032532249904678	0.79539443457643	-0.0955988928487935	0.445128797667892	0.162848025164228	0.191400826659155	0.103728428435696	0.407199585146759
ENSG00000065882	black	0.0857129551065002	0.493791035465537	-0.138976690466449	0.265755434206502	-0.449080922438621	0.000155438361487824	0.808558417182752	2.21730089931064e-16	-0.537039853434293	3.33802843687223e-06	0.408119543982187	0.000669829296985327	-0.633854120521541	1.11073053949915e-08	-0.245750511808447	0.0467060150572379	-0.68869647461774	1.64303795691044e-10	-0.116514682956436	0.351511028883609	-0.0151666372550796	0.903796345373365	0.704787238995651	3.98501115959410e-11	0.140767140502087	0.259585348168777
ENSG00000177842	black	0.0854306152030163	0.495220452590113	-0.039308767447619	0.754003029102833	-0.314079727335958	0.0102231596504857	0.264018747784498	0.0321867809280489	-0.42361866602016	0.00039381973272781	0.362886060698048	0.00274832049729283	-0.404348281380853	0.000759343006968909	-0.15590868554808	0.211274652986017	-0.156055377487158	0.210840016708124	0.0739743360123943	0.554991212769129	0.312799277213477	0.0105531210022795	0.360094999951752	0.0029794335931119	0.205052201990242	0.0986111063428918
ENSG00000077585	black	-0.0853295105555923	0.495732844644983	0.0172549506318068	0.890626336434943	-0.388474797338739	0.00126726600469659	0.318488320679426	0.00915470395039035	-0.546340422853185	2.08209601036823e-06	0.273203904465151	0.0264512284053781	-0.456007538811903	0.000119158730921685	-0.142044214685813	0.255244051512091	-0.292915898786182	0.0169956973732364	0.0389848665575403	0.755966832371829	0.152840278629946	0.220511428120771	0.536483842687405	3.43203664803159e-06	0.340451742453621	0.00515666867135235
ENSG00000142512	black	-0.0848719917874851	0.498054970881528	0.31179392905839	0.0108186337825129	-0.429592869898008	0.000318710370328502	0.224006092986786	0.0705884374798331	-0.353994106758528	0.00354583355972162	0.405702848763008	0.000726014237245133	-0.381424040176155	0.00157834749690634	-0.246793607782498	0.0457525312332676	-0.396342668478348	0.000986250125506469	-0.302150122888493	0.0136743456466838	0.0816286734491154	0.514676986280618	0.794213465945449	1.76505381299586e-15	0.568777738778867	6.27735837967138e-07
ENSG00000100985	black	-0.0847971633019717	0.498435298087398	0.108316489331363	0.386651922987865	-0.414583720397813	0.000538395793644509	0.528664716515831	5.0457484099564e-06	-0.517428522296546	8.6350925468697e-06	0.489582362819977	3.02096668981152e-05	-0.522425658081108	6.81581886340612e-06	-0.189004154179146	0.128542587494925	-0.609747211036247	5.5057975099302e-08	-0.449186258890474	0.000154817908752999	0.215975265059192	0.0815632059211168	0.741826952834539	1.03498728933841e-12	0.27388956825453	0.0260600754413108
ENSG00000203797	black	0.0843203491836826	0.500862315959821	-0.157221423392446	0.207407565205553	-0.393473665197232	0.00108143089242994	0.308691460195213	0.0116748732024077	-0.294364391138318	0.0164329853988742	0.522388793221076	6.82781917152288e-06	-0.153753823615562	0.217732329943098	0.0363542808193951	0.771972039551485	-0.222659568001874	0.0723411859914667	0.286348062702315	0.0197589358589022	0.14925813803094	0.231647982470288	0.44826295166681	0.000160334675300004	0.238253310323976	0.0540497574187874
ENSG00000172543	black	-0.0841615217668219	0.501672114375982	0.078022867485419	0.533481553907631	-0.0913250794600428	0.465831186682657	0.027509885297221	0.826445448768485	-0.109127009734868	0.383087333306647	-0.0843506617761078	0.500707840898066	0.0055751792979086	0.964563320528576	0.144638777776901	0.246576539125753	-0.202491528246833	0.102983639662473	-0.065844092149596	0.599395512463902	-0.00978343131406361	0.93785653441862	0.244347288120174	0.0480143814711688	0.188435891395757	0.129716521619237
ENSG00000122188	black	0.08379659818874	0.503535276374168	-0.0744519886790066	0.552432088925842	-0.454974934537094	0.000124019872840521	0.666498893640409	1.00540802404691e-09	-0.618424369527846	3.14300158120203e-08	0.397533547511556	0.00094901685510425	-0.587079479131337	2.20597732112663e-07	-0.225932658820719	0.068139971402524	-0.480642676071744	4.41516129966029e-05	-0.0357964134712473	0.775378721075484	0.241934130071915	0.0503346440769471	0.776543801409352	1.8337577603502e-14	0.216158137497234	0.0812990783374926
ENSG00000170458	black	0.0822197118847119	0.511627085026049	-0.0523119732900265	0.67656848818631	-0.392761168764581	0.00110631873952006	0.764341916042566	8.18430991309087e-14	-0.408386184243144	0.000663878413134424	0.416007061318101	0.000512811932569754	-0.360544470095328	0.00294108415046597	-0.0137597673350597	0.912683624836899	-0.770829111160157	3.73734933010095e-14	-0.387376690362165	0.00131175722594806	0.0407627239223466	0.745207011752625	0.740930116510047	1.138855333607e-12	0.155881043641123	0.211356624476896
ENSG00000137868	black	-0.0820608959783447	0.512445707539632	-0.0545007087918001	0.663831475932667	-0.482423188606535	4.09720680272033e-05	0.655610722462465	2.31429282320871e-09	-0.344546966732019	0.00461231855704295	0.696195783467225	8.58840706355377e-11	-0.415135188980295	0.000528348769323591	-0.0750789868745916	0.549081421877426	-0.598347463276761	1.1214654374238e-07	-0.251214114080239	0.0418877846218401	0.312727642661024	0.0105718506944894	0.566359010493564	7.17406271024911e-07	0.0112840495079747	0.928348135258889
ENSG00000112139	black	0.0820572806786135	0.512464350495403	-0.0613907264892207	0.624364844374007	-0.204823940476025	0.0989949043078281	0.241997605212977	0.0502724586791716	-0.361679227101501	0.00284621436528793	0.231229385763984	0.0617582824409464	-0.282040572850308	0.0217719976008988	-0.0795056469962813	0.525707888341869	-0.200533306917906	0.10642786590957	0.0684183309970811	0.585166754323965	0.238504846385802	0.0537889615333616	0.289275984599712	0.0184830847935316	-0.0188582544996359	0.880534820272985
ENSG00000171631	black	-0.0818695630624419	0.513432824914108	0.128790193676827	0.302726090164984	-0.521462240224559	7.13598904458683e-06	0.402265576341954	0.000813298658478944	-0.447934575893844	0.000162339853305067	0.569179477107525	6.13904136141862e-07	-0.440337972993343	0.000215665052196337	-0.142116381692511	0.255000206396939	-0.477041536276709	5.12919156742606e-05	-0.260127683313235	0.0349126004081776	0.227069950574674	0.0667268984658397	0.770271312859731	4.00193022992298e-14	0.461644561618891	9.55749939264976e-05
ENSG00000178199	black	0.0818260017879125	0.513657699552839	-0.119426616190924	0.339520724759273	-0.299896396674725	0.0144284775999618	0.430529258346468	0.000308203457589225	-0.514237455849012	1.00238791560583e-05	0.361994283841128	0.00282036288279802	-0.441558757997487	0.000206134646867148	-0.146612728670378	0.24011866222791	-0.430213400485703	0.000311711677547243	-0.198830598739358	0.109494554992257	0.299062072505443	0.0147165978446206	0.677948566442316	4.02765557444739e-10	0.279259899239414	0.0231619898445898
ENSG00000117091	black	-0.0812628028472955	0.516569578841165	0.242444129153256	0.0498367819315986	-0.55828115155706	1.11205774012942e-06	0.264965753684815	0.0315510163694606	-0.372129679524401	0.00209272455241803	0.259980983129321	0.0350190212294178	-0.346447801692102	0.00437739180493704	-0.145677329486222	0.243164208671798	-0.496782811438021	2.20814553788383e-05	0.0252308522188754	0.84062665680318	-0.200673947581312	0.106177565734493	0.787330298428065	4.51006268606051e-15	0.5515729740835	1.58650520322706e-06
ENSG00000232810	black	-0.0811934481814865	0.516928736516455	0.209538701595313	0.0913004964586891	-0.241382116902022	0.050878098776402	0.0773498991980499	0.53702829448922	-0.143721890411766	0.2496162261769	0.242756726588829	0.0495336214639592	-0.267948821762109	0.0296166892084633	-0.219376307408151	0.0767609595139783	-0.224254976510129	0.0702682251173932	-0.318223324549395	0.00921606251493473	0.0278483897578044	0.824343706758851	0.485786882517256	3.55365401259112e-05	0.516588657577783	8.98208210623342e-06
ENSG00000137841	black	-0.0808785418129835	0.518561086781027	0.149198429536734	0.231836855351014	-0.538841732653338	3.04966909016604e-06	0.401104784073669	0.000844855582273859	-0.575789716344951	4.23668704773356e-07	0.410167992055061	0.000625328064779834	-0.407120744215359	0.000692553318850567	-0.0690755289770592	0.58155889118454	-0.444079707183818	0.000187664603867645	-0.162251866072806	0.193053483467903	0.500329881251217	1.88729036630457e-05	0.831103035752526	5.82515368569754e-18	0.405590912502228	0.000728717254372489
ENSG00000163564	black	-0.0797346559370591	0.524512341363263	0.291025017797044	0.0177550452828643	-0.503663683307078	1.62575562817154e-05	0.250483299347872	0.042507435010394	-0.354738850213923	0.00347191796896682	0.254733688625799	0.0390071930906757	-0.388068845685278	0.00128355269769956	-0.222408205937374	0.0726722006040601	-0.385287780218385	0.00140029484478862	-0.111759051969813	0.371648124238604	-0.0454334538851398	0.717174219881768	0.753064226237785	3.01752369072653e-13	0.552495274346422	1.51155499248618e-06
ENSG00000054219	black	-0.0784098287670938	0.531447401954664	0.0891927573080471	0.476352136787387	-0.563285764201185	8.4875691840963e-07	0.11757728173804	0.347105621959219	-0.407128459126491	0.000692375146570785	0.461978260960916	9.4323893278943e-05	-0.24605212677863	0.0464286488892639	0.00124235996782911	0.992100962475978	-0.290450615945809	0.0179913875130962	0.200833173084758	0.105894740129506	0.270888636740089	0.0278088124870768	0.498917604779163	2.00945879189601e-05	0.269376286315291	0.0287268942918999
ENSG00000169252	black	0.0781924870334816	0.532589436563781	-0.12821939689145	0.30489197772044	-0.294578413907909	0.0163512117361493	0.267604361690159	0.0298348363467943	-0.599530762150642	1.04297491760552e-07	0.324088254028334	0.00793874479342454	-0.431399475293231	0.000298723832198343	0.0159892853321347	0.898605005527998	-0.159039002432802	0.202136470907157	-0.0480540055499988	0.701604855866838	0.279667146527571	0.0229538319054721	0.330818390130246	0.00666611219049357	0.263532028260593	0.0325176836921269
ENSG00000205744	black	-0.0772876625778151	0.537356883409936	0.250807732869454	0.0422314232937005	-0.50542797661712	1.50139814183418e-05	0.243225854081338	0.0490814917179766	-0.459309628391127	0.00010476613510114	0.292558415849261	0.0171370855185859	-0.27758831375388	0.0240332381815987	-0.0417120953513115	0.739480963000437	-0.385722714080518	0.00138142900240926	-0.0677955323315635	0.588595113172488	0.277741390097763	0.0239523158464881	0.799431813354714	8.46151689803951e-16	0.378682269524833	0.00171677203753105
ENSG00000174946	black	-0.0772130241788687	0.537751079672593	0.263873195094107	0.0322854402908707	-0.45208539561623	0.00013860906203146	0.0592235824089276	0.636672158547062	-0.308334020926841	0.0117771937946723	0.242132351771575	0.0501406583712752	-0.398679663715727	0.000914388157955277	-0.309600325366263	0.0114181620587313	-0.274626475451921	0.0256451431422499	0.00716217039350525	0.954485671018968	0.0385071868482604	0.75886580052662	0.618727944592033	3.08100381122985e-08	0.429345747254823	0.000321537309853407
ENSG00000090104	black	-0.0771266997952034	0.538207171189948	0.283038971267233	0.0212905250794542	-0.501918201328075	1.75816018147103e-05	0.322695480893396	0.00822716425556267	-0.463084737521195	9.02827126579413e-05	0.400184015090764	0.000870671190665048	-0.529451269090041	4.85598348313543e-06	-0.270705284390432	0.0279187849757996	-0.569618844651406	5.99105303594019e-07	-0.36654026160987	0.00246995447341459	0.0925097066773467	0.460041114653085	0.794063499454393	1.80218166930433e-15	0.487959579927	3.23894267034672e-05
ENSG00000008517	black	-0.076716146475289	0.540378904221852	0.195776392970396	0.115165713790284	-0.490617816884706	2.8890788958068e-05	0.387009642027231	0.00132693944904702	-0.353459544715617	0.00359974695099128	0.28822377294294	0.0189332412887204	-0.425985215117146	0.000362322528499926	-0.244700803068237	0.0476819639266572	-0.578920125232161	3.54409844343791e-07	-0.105863428204523	0.397560023386843	-0.0651023668731206	0.603523508149467	0.838195455288875	1.65691977481013e-18	0.532910377128018	4.09791696312121e-06
ENSG00000146094	black	0.0746304211100502	0.551477552706953	-0.0304743167935767	0.80808240703677	-0.219642885095239	0.0763942737029867	0.552274040623053	1.52922433825956e-06	-0.565299356535509	7.60370159135144e-07	0.319123776846087	0.00900901544602902	-0.497694071574703	2.12120082067855e-05	-0.153515236995635	0.218455751509615	-0.284280811483699	0.0207043142800553	-0.235213973190337	0.0572831751886663	0.461384883751799	9.6559136308947e-05	0.623153297912656	2.29884296625296e-08	0.173958780523512	0.162437044678291
ENSG00000028277	black	-0.0745691005245693	0.551805502001528	0.100317267807537	0.42288021149165	-0.540978925512693	2.73790646451781e-06	0.589309258204093	1.93349926008414e-07	-0.608427659990514	5.98697367724302e-08	0.500192015596024	1.89890493719892e-05	-0.533873842005144	3.90738528344225e-06	-0.152410756680896	0.221826625909321	-0.587458722004339	2.15721296025701e-07	-0.256904055336416	0.0373141802077151	0.299358285360737	0.0146137438238044	0.800298822341521	7.47287805005362e-16	0.256560478250232	0.0375780488074577
ENSG00000077420	black	-0.0741665285052333	0.553960821485743	0.320035544646639	0.00880350975205858	-0.579906985907909	3.34887910792912e-07	0.27671142592762	0.0245012699833251	-0.439408404864551	0.000223190975209161	0.438857830117072	0.000227761217822916	-0.430491999423765	0.00030861540524991	-0.234884499022934	0.057642929264502	-0.455814689061131	0.000120053064861366	-0.150157997704793	0.22881441505148	0.0065877593534362	0.958132536231374	0.872820581713778	1.30439950648096e-21	0.509818629402168	1.2292906324827e-05
ENSG00000153563	black	-0.0740382966723341	0.554648202405692	0.108469876752175	0.385975828477403	-0.391325440529025	0.00115804607109974	0.196622009448807	0.113573437425046	-0.0811960441465733	0.516915290866676	0.14840658680309	0.234351750416848	-0.282780098451333	0.0214144874443151	-0.210938447721179	0.0891088970027947	-0.356022324587631	0.00334774102598112	0.142950996734263	0.252191615025062	-0.229227977114532	0.0641103803204105	0.530016412297691	4.72377753729263e-06	0.338977905125969	0.00536601397728381
ENSG00000120217	black	-0.0733999263015329	0.558076204361349	0.151818664272688	0.223648594177921	-0.364998602477604	0.00258416569229869	0.233921321020995	0.0587051541905083	-0.323975414259514	0.00796177833579199	0.343567824800699	0.00473762725240707	-0.479285163876096	4.67276118794607e-05	-0.262134795973187	0.0334834527631611	-0.354199648875876	0.00352529520593949	-0.299644619324953	0.0145149087074629	0.117611199174657	0.346965571725384	0.558825677839321	1.08007169035847e-06	0.577372232980451	3.87202579361169e-07
ENSG00000005844	black	-0.0720941043349037	0.565119542107217	0.274073920136996	0.0259557441662513	-0.552404930547848	1.51874724323174e-06	0.242451705975429	0.0498294159249862	-0.479807989275287	4.57194670860599e-05	0.389112098075097	0.00124207307122946	-0.476072596219199	5.33877653915993e-05	-0.271816254714976	0.0272580118382325	-0.33363920960557	0.00618839024514512	-0.121301490397297	0.331937891691592	0.18392064260463	0.139334843800657	0.879551595400431	2.5489225295531e-22	0.615402052538286	3.82812254224752e-08
ENSG00000111796	black	-0.0716353453062161	0.567603859602251	0.315406994622617	0.0098906335717865	-0.304876619822452	0.0128076594315168	-0.000435404628828976	0.997231619090937	-0.120627323923815	0.334652127254936	0.185174552329034	0.136611596511615	0.0311226260724822	0.804079836524087	0.0261620428378317	0.834825981292554	-0.343451725465369	0.00475268310787042	-0.0595545171949218	0.634786310113676	-0.284551853820025	0.020578211523713	0.403027362985926	0.000793173252918497	0.193054101995381	0.120408278411576
ENSG00000141934	black	-0.0714078860200353	0.568837509815034	-0.232343788051632	0.0604791449096257	-0.137251828239483	0.27179201478367	0.302421917047276	0.0135857378089388	-0.287365754076534	0.019307214770382	0.350951066642189	0.00386258308667429	-0.205357588798788	0.0980994453681859	0.142480652138593	0.253771787123429	-0.303109949216223	0.0133636421315036	-0.0338969622270001	0.787009262946077	0.333122111093798	0.00627364193995148	0.242271145955772	0.0500051947218829	-0.00192233816416606	0.987777871114244
ENSG00000196126	black	-0.0711641173311451	0.570161002676431	0.0156386177001248	0.900817396638289	-0.479531592790307	4.62498961845954e-05	0.41154113600332	0.000597018975169864	-0.422099416731771	0.000415335544943104	0.347635326909795	0.00423605605955474	-0.30858715027259	0.0117046531113626	0.00732341333963838	0.953462123328924	-0.598655215215307	1.10053153963129e-07	-0.0901404087100052	0.471660769927114	-0.100915114479825	0.420107318264461	0.790228940825893	3.05112271915044e-15	0.588842426524024	1.98777438202269e-07
ENSG00000139998	black	-0.0710174852641483	0.570957801604501	-0.13247169551011	0.288997190682001	-0.192897322692661	0.120715666364713	0.283971461479798	0.020849042838218	-0.400709947661842	0.000855839528503111	0.192252941968313	0.121985365443957	-0.400394222688974	0.000864715507188047	-0.130009037200869	0.298134714359573	-0.19716278640797	0.112564076408642	0.102811665261826	0.411380189841016	0.319431970521204	0.00893908785136827	0.348157890210433	0.00417515297127671	0.0948590470073691	0.448675514359982
ENSG00000197142	black	-0.0708996811943642	0.571598323860308	0.17626897481239	0.156843588609898	-0.671228254350456	6.92400262156298e-10	0.0978121494564614	0.434612473336651	-0.400702840764672	0.00085603841399224	0.619667522401526	2.89637201513053e-08	-0.432245057810036	0.000289768633970972	-0.202426260878391	0.103097023860621	-0.335242320069215	0.0059305297367485	0.128252093174345	0.30476764130882	0.0768237796110134	0.539809135986858	0.66404753820169	1.21663952249398e-09	0.565252200587117	7.62337212035998e-07
ENSG00000116793	black	0.0707985982645327	0.572148196051896	0.034654467683744	0.782365257638176	-0.418343095317697	0.000473210641934708	0.636109811296609	9.49429469292401e-09	-0.538740473511752	3.06523469186643e-06	0.497339414778653	2.15465398455815e-05	-0.580304112939001	3.27321599854208e-07	-0.25079104561994	0.0422455837646125	-0.593718383204253	1.4854183793204e-07	-0.181926599435788	0.143749260537435	0.16850430585593	0.176224041996546	0.708660041706974	2.79381329007522e-11	0.0897707288548911	0.473487912698935
ENSG00000111912	black	-0.0703930507734962	0.574356761857539	0.239067138898567	0.0532096772844021	-0.55046793070913	1.68089586672372e-06	0.260681765641531	0.0345130810129793	-0.421907429573185	0.000418129436812832	0.71890795186958	1.06111880847251e-11	-0.608023276345298	6.14221752965419e-08	-0.398162799394283	0.000929860628854651	-0.342616297925057	0.0048622742561718	-0.201633592314015	0.104481816827281	0.183684655195606	0.139851892795264	0.649714419377712	3.58450027165617e-09	0.385112287392355	0.00140797251736245
ENSG00000163041	black	-0.0702925229129741	0.574904833983656	0.180958886352765	0.145928953923336	-0.262495381188648	0.0332319510197009	0.0309551445121536	0.805113368281865	0.0988648900386571	0.429659954000688	0.234501564920005	0.0580633583388277	-0.10716074739533	0.391768803336406	-0.13733186948077	0.271509879023144	-0.311628275695738	0.0108629346078164	-0.0615440433628349	0.623497961689742	-0.33106400296273	0.00662326690168696	0.168567108059152	0.176060600677399	-0.0491097662942742	0.695366288641364
ENSG00000023171	black	-0.0699281235370295	0.576893539853733	-0.0237684479350479	0.84975338994733	-0.519275419807155	7.91555052865859e-06	0.558096566540106	1.12310084123775e-06	-0.596503799434865	1.25496405152893e-07	0.572744140636109	5.03126108860057e-07	-0.571359275959232	5.43717410218768e-07	-0.16276733208348	0.191623925289692	-0.476682389981171	5.20597198651353e-05	-0.00341674900096671	0.978278273417088	0.356555472752087	0.00329733020385487	0.75689808157986	1.95189417876512e-13	0.215472546044158	0.0822928003284683
ENSG00000110848	black	-0.06983144747358	0.577421679319563	0.252005571710154	0.0412251536071759	-0.528441697278707	5.10080234219431e-06	0.124110094236679	0.320780276528554	-0.338507822909445	0.0054343426737289	0.246662906284985	0.0458711196118451	-0.343496350592672	0.00474689109104796	-0.23223740058181	0.0606003257656318	-0.366850091411828	0.00244755302700798	0.065134128785512	0.603346485005974	0.0659246545862817	0.598947903318058	0.703116566089881	4.63662826792131e-11	0.42846651937162	0.000331781921702568
ENSG00000137078	black	-0.0688224628358714	0.582946962555165	0.199800716053285	0.107739060122041	-0.509297253635433	1.25901106060857e-05	0.213696382476002	0.0849119911145608	-0.312255327128942	0.0106960671866756	0.267366334770902	0.0299863658326819	-0.188347788440939	0.12989925259937	-0.0272309727225429	0.828178103834311	-0.456379175042172	0.000117452551237058	0.158726399564041	0.203036184072169	-0.110452166872542	0.377301934789158	0.736568688678713	1.80323821567224e-12	0.411427623111674	0.000599314252831223
ENSG00000180353	black	0.0687116199738934	0.58355541199182	0.0440152896746306	0.725648471051669	-0.504746858262801	1.54831908474754e-05	0.616886388384981	3.47566869541162e-08	-0.550165619311959	1.70762180684488e-06	0.386347222626586	0.00135474017648082	-0.490384628932964	2.91830568928713e-05	-0.18546384007735	0.135989051670155	-0.667807359219458	9.0744137822616e-10	-0.177612384032459	0.153657183480017	-0.0387822320185297	0.757196184699948	0.904191277099415	2.48391488864963e-25	0.455632258279298	0.000120904762889665
ENSG00000130038	black	-0.0684695837577731	0.584885023940932	-0.0144416776816393	0.908374557567487	-0.441685675804134	0.000205166315465555	0.470852520288527	6.61073572728292e-05	-0.645522144717596	4.86443926954408e-09	0.418111946635294	0.000477001150290573	-0.602408454601637	8.73182773575554e-08	-0.196315823734346	0.114148011321801	-0.292895592147743	0.0170037019999031	0.0541790464110949	0.665697515267608	0.532997775140849	4.08028152971165e-06	0.673591730137898	5.73189625042041e-10	0.144685490301367	0.246422357555976
ENSG00000157873	black	-0.0684386621119545	0.585054989215842	-0.0833245243259871	0.505950788541049	-0.497703421818964	2.12032541938122e-05	0.443256109405623	0.000193524712660507	-0.427984452159189	0.000337524593107303	0.409438239816715	0.000640863871131	-0.0823641467996011	0.510883168971847	0.311961064751782	0.0107740955083893	-0.481363071896633	4.28386144487879e-05	0.07400683615011	0.554816907295908	0.444632715219174	0.00018382165081947	0.655168691446879	2.39225549904836e-09	0.404274058788252	0.000761208685716396
ENSG00000138964	black	-0.0677360878999676	0.588922813585336	0.0441655248197982	0.724749164280183	-0.575337701606742	4.34663799206676e-07	0.563673651222038	8.31013273678838e-07	-0.557464546175511	1.16169745447385e-06	0.438632901835467	0.000229652859446391	-0.45260681567514	0.000135865009798095	-0.089294722668718	0.475846159902858	-0.636932409554675	8.96341359870573e-09	-0.116113407753283	0.353183622858827	0.332930139815114	0.00630555307236593	0.871705484375166	1.69428824402633e-21	0.397703084552692	0.00094382085392154
ENSG00000121807	black	0.0673075509716408	0.591287645953617	0.128105832119688	0.305324093612424	-0.272995737713218	0.0265709574289373	0.165100091109631	0.185249436008837	-0.218440312523554	0.0780595551205454	0.0298942005438971	0.811668129087396	-0.266017315500441	0.0308574137171417	-0.221951925436802	0.0732761607805285	-0.14154900495789	0.256921584663605	0.132043479272905	0.290572677602558	-0.179857096884996	0.148440604653144	0.552510152170041	1.51037364116079e-06	0.465794912682	8.10491808898476e-05
ENSG00000171860	black	-0.0667446727553552	0.59440028287785	0.231701609668414	0.0612136087334096	-0.612353249674923	4.66087366032838e-08	0.558883183159008	1.07674468264369e-06	-0.491531258828411	2.77718756499835e-05	0.502230670081806	1.7337441366042e-05	-0.541238514382896	2.70214149617811e-06	-0.235286251324048	0.0572044987591796	-0.671241642733335	6.91662902180198e-10	-0.28346404257294	0.0210883013607952	0.0240647147031509	0.847902786581066	0.88360124896366	9.1004192047289e-23	0.438670674841772	0.000229334187183016
ENSG00000155465	black	-0.0662405924127045	0.597193965720214	0.0882578838897509	0.481004593855317	-0.530340057657626	4.64958906363141e-06	0.667546953503569	9.26183902817235e-10	-0.550614227002354	1.66810383372474e-06	0.482504356701889	4.08323059438302e-05	-0.58371049982511	2.68720572398145e-07	-0.2602313247907	0.0348375783138506	-0.632567598554974	1.21402875233681e-08	-0.264064898708227	0.0321555513587746	0.151899544710159	0.223399097120087	0.873850878794608	1.0221582454375e-21	0.41366759623264	0.000555471075411247
ENSG00000232040	black	0.0661506108749013	0.597693268420435	0.0746904270332956	0.551156724943008	-0.107664250479819	0.3895347034497	0.0736625749673641	0.556664582908819	-0.0521027285350677	0.677790971358192	0.18929518592032	0.127944495658327	-0.353237938852032	0.00362230963400372	-0.342632122429329	0.00486017784076678	-0.00134902973002685	0.99142277093814	-0.076864379579625	0.539594291727681	0.125190262095023	0.316553618992814	0.162581595149004	0.192138156618465	0.141705471574536	0.256390745317762
ENSG00000143119	black	-0.0660515820804101	0.598242987815631	0.180629906340393	0.146675551247689	-0.630071021188139	1.44101506146562e-08	0.457057075415974	0.000114398107552395	-0.513418828766501	1.04122966961259e-05	0.514117156342921	1.00800988406346e-05	-0.553708043936898	1.41804891230612e-06	-0.273262719385745	0.0264174830227549	-0.606364947799465	6.81955725116734e-08	-0.158180396814165	0.204614476833856	0.0520302601340095	0.678214551220842	0.958028481023959	1.94064506965916e-36	0.540433176413457	2.81454792813209e-06
ENSG00000167851	black	-0.0658538539864183	0.599341267307593	0.0712058591217248	0.569934272386009	-0.581350845555048	3.08142866143818e-07	0.572493650093565	5.10250224462588e-07	-0.498748402345263	2.02457866365009e-05	0.480953532588285	4.35805398620881e-05	-0.44458126287475	0.000184176131568396	-0.154582784568515	0.215231903055795	-0.704516139735799	4.08444769568355e-11	-0.0919354157592639	0.462843138279722	0.0706338145521865	0.573045114258849	0.86273424777519	1.27603588322017e-20	0.354161285201051	0.00352912057404789
ENSG00000072818	black	-0.0658290075533878	0.599479339716265	0.226934174681533	0.0668943498862914	-0.524439587407934	6.18936669306762e-06	0.285989797353213	0.0199200881326942	-0.482035626584387	4.16455339432029e-05	0.355415425788884	0.00340595806964662	-0.252160044470838	0.0410968410150684	-0.00557436765042787	0.964568476169765	-0.471254304207432	6.50368784903472e-05	-0.123735436386132	0.322254669457677	0.175788641759465	0.157994669939305	0.84635406125608	3.6123231740435e-19	0.518142565733857	8.34996153604875e-06
ENSG00000156968	black	0.0656018063359414	0.600742555786748	-0.266641400487495	0.0304518478605854	-0.408229949582425	0.000667359414377884	0.617236320757002	3.39717183588163e-08	-0.53813196813863	3.16035199836822e-06	0.502042701389942	1.74839378260029e-05	-0.492361784712922	2.67895655537846e-05	-0.000533289984360252	0.996609249724518	-0.516602749656418	8.97615423356825e-06	0.0806362251296968	0.519818928907465	0.340843034067608	0.0051023140159916	0.512487223679302	1.0871365304489e-05	-0.116141319531601	0.353067122317624
ENSG00000139193	black	0.0655927998930814	0.600792654898531	0.000485882397301379	0.996910673848436	-0.438242853677471	0.000232967306815491	0.633966078843643	1.102146652029e-08	-0.380735845198323	0.00161211550933414	0.391664674783821	0.00114563086370127	-0.469304070721327	7.03869595094887e-05	-0.205512867377857	0.0978400787989668	-0.617786462672055	3.27714742578949e-08	-0.232588893539499	0.0602007032074665	-0.00278788985751278	0.982275483885221	0.796923673692481	1.2080311286267e-15	0.306595432061985	0.0122860306193185
ENSG00000075884	black	-0.0653366363268311	0.602218357657547	0.162870819502888	0.191337839133183	-0.553482791965551	1.43499495071665e-06	0.491682518384774	2.75905195118053e-05	-0.368153185720263	0.00235531011612383	0.322338627068479	0.00830251960049392	-0.448645270203869	0.000158028777382586	-0.20750831739009	0.0945544176777629	-0.665255338800284	1.1077771838733e-09	-0.130157343653435	0.297579160746124	-0.0741952210015678	0.553807072427118	0.793565447135964	1.93094478959609e-15	0.382673408663656	0.00151866480666057
ENSG00000126860	black	0.0652266874551039	0.602830744794361	0.0405262228105546	0.746635601949233	-0.419726087319076	0.00045109879850003	0.424801082686781	0.00037778314984374	-0.372527436895297	0.00206795841619973	0.163773706178231	0.188854858494142	-0.397299409676016	0.000956235280163414	-0.222934019037706	0.0719811434315431	-0.502359645531339	1.72375834903896e-05	-0.0402980703986267	0.748014567753713	-0.165240630086355	0.184870351189801	0.702806216568441	4.76837682421735e-11	0.316155816146639	0.00970721088386215
ENSG00000186517	black	-0.0647550235863531	0.605460891214251	0.265242329370432	0.031367335830427	-0.445367498766585	0.000178827201035851	0.297247566253083	0.0153603430058769	-0.429664609326471	0.000317893976532602	0.279342593082962	0.0231195932199318	-0.422243517120383	0.000413249717254058	-0.253698752281394	0.0398366562016358	-0.384806350288164	0.00142144766750873	-0.14284369465593	0.252551516627358	0.277393619134804	0.0241364958904602	0.83709051962236	2.02336714691971e-18	0.480150324216584	4.5070302770407e-05
ENSG00000173369	black	0.0645180087137567	0.606784452494734	0.0898869593274224	0.472913034281498	-0.425485495154713	0.000368775288530867	0.576632604201537	4.03861683342154e-07	-0.4051495433286	0.000739464516418783	0.313602354239733	0.0103451112774785	-0.348230187733086	0.00416678828291269	-0.0693532733618796	0.580037198403107	-0.691171401992543	1.32924706641623e-10	-0.358977902869953	0.00307668161265968	-0.073439774282496	0.557861929601863	0.797425495654377	1.12541677198965e-15	0.483804214413103	3.86534077120728e-05
ENSG00000127507	black	0.0644013334316147	0.607436465112501	0.0364659891194733	0.771290393063309	-0.483617924928682	3.89589206018773e-05	0.563857753541649	8.22714180340261e-07	-0.551386183905772	1.60210309624213e-06	0.617718432212448	3.29176911366921e-08	-0.664239546734493	1.19867826613137e-09	-0.343308150288786	0.00477136050644871	-0.482882984393322	4.01861674115953e-05	-0.262728683417556	0.0330700692839648	0.264061676784334	0.032157730758116	0.733605728678052	2.4514240215797e-12	0.31060909958969	0.0111389724592014
ENSG00000204385	black	0.0636340030811299	0.611732093782022	-0.241785972570682	0.0504800360924633	-0.41754027149029	0.000486494832149683	0.70925517568241	2.64408296009797e-11	-0.516242021289948	9.12905009615467e-06	0.631248992223344	1.32931573330244e-08	-0.492967317271232	2.60938025724856e-05	-0.0628609242959708	0.616073127146089	-0.548253994179746	1.88606839358902e-06	-0.0586081655450676	0.64018525292437	0.317363625136433	0.00941759518326779	0.552145774579088	1.53955715921987e-06	-0.0214697842241866	0.86413851088076
ENSG00000110031	black	-0.0633773351811771	0.613171883200026	0.347834567832785	0.00421274300524043	-0.599594197754631	1.03891719751223e-07	0.295805196268324	0.0158891862396444	-0.40322654322893	0.000787986118958706	0.466626556445186	7.83955551735225e-05	-0.41251809014178	0.000577592260035611	-0.265792395325259	0.0310046850505629	-0.522662265685309	6.73926548117407e-06	-0.23065970109767	0.0624205745918983	-0.0323447062266861	0.796548583750171	0.873191891687552	1.19496236348797e-21	0.551628296517612	1.58191292579082e-06
ENSG00000134539	black	0.0633122538941164	0.613537191431003	0.196098232577429	0.114557688861622	-0.263875230015669	0.032284059227031	0.152225711223877	0.222394923270672	-0.242179476310544	0.0500946310106942	0.000462922710151617	0.99705665493442	-0.428883186672559	0.00032689038838741	-0.354107705934197	0.00353446930895819	-0.183736837651003	0.139737436964391	-0.0446748862819049	0.72170289421594	-0.199483267882669	0.108311093316627	0.526709878479324	5.54781688969253e-06	0.424251452747272	0.000385161921072807
ENSG00000163606	black	-0.0631752385024198	0.614306579727769	0.301304516607384	0.0139532167122708	-0.384299619152371	0.00144402237738977	-0.132143511259941	0.290204137340643	-0.12396621868763	0.321345960896495	0.139024399130062	0.265589757303016	-0.0650452816400678	0.6038417266157	-0.0816161732841848	0.514741589618232	-0.0781677837820325	0.53271931792226	0.0381258639381804	0.761182373073332	0.102550250992338	0.412576826882766	0.35994460182664	0.00299236486178959	0.255333181479226	0.0385333075766103
ENSG00000091490	black	0.0629604309584371	0.615513631976637	-0.134970383941226	0.27991627625725	-0.521569141412779	7.09978269150161e-06	0.670482531693447	7.34672906798872e-10	-0.629432326404199	1.50524047402405e-08	0.669997135400504	7.63496031787958e-10	-0.637636135854969	8.53171595477132e-09	-0.193506979068956	0.119523708543559	-0.517062543204043	8.78473039459881e-06	-0.0282903662832608	0.821601368619095	0.293307946675543	0.0168417885195484	0.726624350422118	4.9749438110707e-12	0.122427012613288	0.327437518193132
ENSG00000147231	black	0.0617757783868293	0.622188654164146	-0.0646723849381577	0.605922226545873	-0.36888356740464	0.002304978459397	0.190064016077973	0.126374655941728	-0.382437320886741	0.00152978481184446	0.238674182761592	0.0536139696815771	-0.407037930867978	0.000694468475882482	-0.16528935144734	0.184739062834159	-0.090515117187389	0.469812653045882	0.237890011350228	0.0544282483164484	0.209062786505891	0.0920552041060616	0.313531650061536	0.0103632806792686	0.120727163581486	0.33424928819081
ENSG00000104219	black	0.0617377922851121	0.622403196586415	-0.0218698977236037	0.861631286765242	-0.214864088485702	0.083182752518479	0.127637816131076	0.307109085957515	-0.142260130771237	0.254514963985936	0.341321646348112	0.00503651736054021	-0.0358330025242074	0.775155155633976	0.0869114352665667	0.487747506665018	-0.277336430460696	0.0241668975743245	-0.105564173910674	0.398903008001928	0.051482058734766	0.681422012619737	0.264244925951154	0.0320339721084689	0.169285158973416	0.174199727113666
ENSG00000196684	black	-0.0615267840703212	0.623595523600937	0.104444682097663	0.403950622282216	-0.612219719134934	4.70100310542384e-08	0.531383085513256	4.41784282013479e-06	-0.55239266683389	1.51972602632262e-06	0.585539650074074	2.41485672322629e-07	-0.566817874472143	6.9951897306031e-07	-0.177746416705129	0.15334192988366	-0.583553474587621	2.71188797055288e-07	-0.150701980492449	0.227113199459865	0.291192541796434	0.0176866184821932	0.837517097716855	1.87348951011087e-18	0.428915760296889	0.000326510775370608
ENSG00000043462	black	-0.0613803863802641	0.624423327605905	0.145127851947588	0.244965547557306	-0.602031983217485	8.93807404099316e-08	0.45968055184031	0.000103253648194535	-0.50965305410306	1.23865750144089e-05	0.44777293653273	0.000163335315314794	-0.530808227478871	4.54419708374386e-06	-0.238761098003117	0.0535243320499563	-0.544809705818238	2.25248438293841e-06	-0.110849895124741	0.375575839444964	0.122399655566415	0.327546443979085	0.936821826701148	6.75459621657026e-31	0.560715002167303	9.75663954372648e-07
ENSG00000151651	black	-0.0611989127459251	0.625450110807688	-0.0244902994603269	0.845245844719463	-0.494517539923157	2.43882786043989e-05	0.468699745833879	7.21255104709761e-05	-0.541339363911506	2.68836529709737e-06	0.64640378845294	4.56367869449539e-09	-0.341491794643408	0.00501330750375945	0.0687669288216683	0.583251769162629	-0.472329706125562	6.22499542223048e-05	-0.146221734829557	0.241388482640801	0.463510254300158	8.87715608052611e-05	0.756453070368257	2.05397429204669e-13	0.248750952086386	0.0440065525390412
ENSG00000074370	black	-0.0611029748059354	0.625993217476037	-0.0170502498325312	0.89191604491112	-0.540198251638229	2.84815387009173e-06	0.618200495171796	3.18947699056065e-08	-0.574567306305252	4.54024825715913e-07	0.56437169520632	7.99956703217793e-07	-0.385830154445854	0.00137680401750972	0.0034697837464114	0.977941192226454	-0.536420152967448	3.44296181686384e-06	-0.121117869850018	0.332675779139215	0.361273092507378	0.00287985058964524	0.841827266271856	8.50044675021826e-19	0.278951711113285	0.0233205769866676
ENSG00000154447	black	-0.0610894445978006	0.626069828215146	-0.188199184944647	0.130207907380132	-0.376674183505166	0.00182496770675208	0.325390106695826	0.00767718660795378	-0.295310128081338	0.0160742699536741	0.600955941339739	9.55324606582082e-08	-0.433907225578116	0.000272877004862234	-0.216115374321757	0.081360781549869	-0.237225697662004	0.0551259227197921	0.163228326780619	0.190351887886884	0.202814175202649	0.102424550504973	0.301320711522559	0.0139478301319384	-0.123775888357058	0.322095271047103
ENSG00000143891	black	-0.0609845377751391	0.62666396526611	0.207614559665656	0.0943819328143993	-0.710450264350716	2.36622631581287e-11	0.302744672539011	0.0134811595771405	-0.48456964246694	3.74212614210729e-05	0.56273158860062	8.74725898378364e-07	-0.265465264363919	0.0312199320401687	0.00969928811850719	0.938389961445687	-0.419563971909926	0.000453641152864505	0.140676541169117	0.259895217138333	-0.059141671876418	0.637139285460622	0.708835213672691	2.74892101067547e-11	0.484012763189536	3.83140237692126e-05
ENSG00000115232	black	0.0602809107874862	0.630655037958447	0.00596725178197337	0.962073021931833	-0.503982402430956	1.60260419576407e-05	0.744583574472283	7.69481088389177e-13	-0.485290447583968	3.62943147043237e-05	0.483080605100624	3.98526961548878e-05	-0.630120622550685	1.43613752033825e-08	-0.354460556575698	0.00349937679295479	-0.65450886376745	2.51329027233704e-09	-0.166742356518515	0.180854588567513	0.133543107702319	0.285079928973556	0.842033733257029	8.17984270001134e-19	0.24705136310417	0.045519403051662
ENSG00000160791	black	-0.0599604584327757	0.632476190978657	0.342415266598747	0.00488897629684167	-0.52202405975648	6.94761541180292e-06	0.125959505668857	0.313565450834869	-0.34065191048188	0.00512879967383373	0.323385991666189	0.00808304699427186	-0.395813076924148	0.00100322813067483	-0.330888494425491	0.00665385829379604	-0.326783856489168	0.00740555204724776	-0.0229289717942958	0.855001460389653	-0.116643456010269	0.350975317554241	0.760941433341753	1.22212236155563e-13	0.597295171060814	1.19592107693263e-07
ENSG00000159189	black	0.0597535409769521	0.633653275410346	0.103864390931557	0.406581685242287	-0.396263827873278	0.0009887610861093	0.58553851463292	2.41501740806234e-07	-0.390486794410329	0.00118926120816899	0.315195442854936	0.00994299587305349	-0.365991207832826	0.00251010258560084	-0.0786975086052462	0.52993763819078	-0.665285789768991	1.10515613638301e-09	-0.38997072719997	0.00120884481712904	-0.00994937662872385	0.936804601673363	0.774888982016287	2.25845640600964e-14	0.443974504815668	0.000188403966104417
ENSG00000053918	black	0.0591831018107731	0.636902997413878	-0.199104378355782	0.108996910796394	-0.4656414083939	8.15479528348307e-05	0.684993589956209	2.2473663491792e-10	-0.548778232053763	1.83546606517421e-06	0.667626236690054	9.20438903215241e-10	-0.391600886355711	0.00114795616759594	0.0542373010343498	0.665359416137831	-0.567784003144189	6.63219543949278e-07	-0.0313905209780361	0.802427347872456	0.38365542370907	0.00147318656641987	0.62533861893861	1.9859502282042e-08	-0.0136960923866205	0.913086123836069
ENSG00000136040	black	0.0588980187585094	0.638529644682852	0.0791277817582575	0.5276835132942	-0.420599339195568	0.000437626021709378	0.594597167357322	1.40871705578013e-07	-0.497216453787187	2.1663663057119e-05	0.349191852613674	0.00405692874928808	-0.615733321249477	3.74664883774848e-08	-0.421266009427506	0.000427588388103074	-0.432500664157013	0.000287110341639818	-0.227872712020253	0.0657437327190846	0.0654434781828571	0.60162353816104	0.78105548944279	1.02974116612545e-14	0.29775639964475	0.0151774243853925
ENSG00000086730	black	0.0588514843917738	0.638795325383525	0.029408882243557	0.814670870234644	-0.485821459669476	3.54843105249927e-05	0.527655189167628	5.29947090100729e-06	-0.44454071142464	0.000184455952503878	0.433598564636179	0.000275943952816001	-0.313387360489079	0.0104004459228539	0.0259418468776553	0.83619687053971	-0.577301149266104	3.88775082788133e-07	-0.226917225576184	0.066915276787138	0.161194412662975	0.19601006148998	0.809756860726502	1.84987957308858e-16	0.365969354975531	0.00251171250799038
ENSG00000163823	black	0.058629414243733	0.640063823250331	-0.0536294181845713	0.668890715105497	-0.446477719305323	0.000171516707418394	0.701990323957496	5.13199580126553e-11	-0.528894200994712	4.98967855558157e-06	0.437309473708729	0.000241077377926182	-0.654067516671419	2.59747196281893e-09	-0.301405336711049	0.0139197121412738	-0.583207630555614	2.76700556210758e-07	-0.261943015326092	0.033617862609184	0.110032484096949	0.379128477971932	0.824624800486636	1.74738427228743e-17	0.314961826268397	0.0100010994971978
ENSG00000160326	black	0.0580503437692201	0.643376387435501	-0.0536437546115998	0.668807349499738	-0.384508947680584	0.00143465804437767	0.600278934874646	9.96055958110282e-08	-0.524322657011052	6.22421595276352e-06	0.474920725353693	5.59822457193406e-05	-0.467505608138778	7.5677991733073e-05	-0.071891186560175	0.566217772995748	-0.534672044272899	3.75584553671797e-06	-0.248448226576027	0.0442729414174354	0.30513087497546	0.0127293120110402	0.716697345655744	1.31223050145733e-11	0.282211127815007	0.021689099175209
ENSG00000242574	black	0.0569000328180653	0.6499772399989	-0.103228332771102	0.409477036527636	-0.551407878591486	1.60028412799868e-06	0.642251482165049	6.15292190871685e-09	-0.59262735640606	1.5861326961137e-07	0.55734770368017	1.16896789409012e-06	-0.614813999072148	3.97689617940548e-08	-0.20015514474321	0.107103151426678	-0.666533225327655	1.00271372267414e-09	-0.0973883156211836	0.436615410435842	0.101387669795413	0.417922942935049	0.850940192092456	1.47528389412688e-19	0.36464167726747	0.00261127064343465
ENSG00000197540	black	-0.0567712024270308	0.650718194933264	0.0198519408363756	0.874289749132972	-0.466320308740008	7.93632676769925e-05	0.380437301548351	0.00162696510535222	-0.310321519926982	0.0112179536184562	0.271430466801658	0.0274859581890571	-0.0828477519260873	0.508396370527441	0.175344917588763	0.15906356083774	-0.551317053203302	1.60791223326933e-06	0.0670212020883858	0.59287020086656	-0.0363209044792109	0.772175736079497	0.676155100686904	4.66067488354013e-10	0.273196221631734	0.0264556391567367
ENSG00000134470	black	0.0562305164290696	0.653831565265427	-0.0435368132835406	0.728515085065598	-0.492461446626868	2.66738818160739e-05	0.456270531919462	0.000117948990502923	-0.544666307541572	2.26909865969848e-06	0.362880905239327	0.00274873222143603	-0.319678061085349	0.00888359140892704	0.0648552685167465	0.604901474024922	-0.549301685241558	1.78621182601768e-06	-0.115949583197402	0.353867886030957	0.196952378872451	0.112955978657534	0.763062022097291	9.52496733526499e-14	0.523906304734434	6.34979664603684e-06
ENSG00000204252	black	-0.0559291065293432	0.655569700490644	0.0305499726428223	0.80761506346919	-0.529083069052582	4.94396990912744e-06	0.430904726798481	0.000304080107568938	-0.496168666880208	2.26859705935946e-05	0.384452447653887	0.00143718017971479	-0.37019359565292	0.00221710664064934	0.00432510240316418	0.972505482303172	-0.515065173408734	9.64491370637499e-06	-0.0619855595768302	0.621004391713378	0.0934462302480018	0.455491669247984	0.815838569312308	7.22988524961454e-17	0.53847442834344	3.10648643590314e-06
ENSG00000271605	black	-0.0558952624351096	0.655764982647336	0.132429608480081	0.289151787170503	-0.472653118175761	6.14336655700832e-05	0.615172400432219	3.88558507823935e-08	-0.499194257741351	1.9849630557587e-05	0.434259565619898	0.000269414183880986	-0.455554746123771	0.000121268317161797	-0.173747762044754	0.162955194380408	-0.601486493069439	9.24509586151759e-08	-0.312499144833763	0.0106317871278479	0.129117677223486	0.301487975610762	0.735597255368872	1.99514169173765e-12	0.34607765945253	0.00442228997685508
ENSG00000181847	black	0.0554942549902833	0.658080562042401	0.0318120108203328	0.799829169023347	-0.420617691461037	0.000437346853787346	0.473564467868381	5.91863335830007e-05	-0.374412062190518	0.0019541447233513	0.263745035838249	0.0323725192434123	-0.555485029529126	1.29079866186326e-06	-0.317723650579827	0.00933273489150139	-0.519264591327116	7.91960116132273e-06	-0.209807665454174	0.0908761255131199	-0.118507903332474	0.343275686864457	0.75946202389671	1.45203202197142e-13	0.407178245312758	0.000691226357505566
ENSG00000135074	black	-0.0554373267799685	0.658409548971851	0.206628846544756	0.0959917307301828	-0.46913129662925	7.08800121849495e-05	0.412029173787013	0.000587241357166748	-0.456076745872771	0.000118839283527689	0.505663389247338	1.48549113415472e-05	-0.568952771395492	6.21673881947515e-07	-0.348048976329681	0.00418778218061474	-0.504708515006523	1.5510006201544e-05	-0.390998039858106	0.00117014316389892	0.0491471214549401	0.695145919731979	0.803733963425873	4.54013960497389e-16	0.387679606912769	0.00129934573829317
ENSG00000173890	black	-0.0552213892416328	0.659658034049447	0.222234815834882	0.0729012397980298	-0.61513468904172	3.89509871937943e-08	0.371048187402128	0.00216141112249991	-0.170985171474981	0.169851286080619	0.639792129961134	7.32857680785789e-09	-0.322108871746786	0.00835135446030487	-0.184298001221973	0.138511037671762	-0.572197546080971	5.18794036929503e-07	-0.0938393072418479	0.453589571718241	0.0787938294271966	0.529432615762186	0.546423371368515	2.07321701716744e-06	0.0894639793498404	0.475006902687225
ENSG00000155926	black	-0.0550564276650983	0.660612415827057	0.0759115776567988	0.544647259199579	-0.551711200652725	1.57505445037119e-06	0.505246103927369	1.51379579408365e-05	-0.538802665242512	3.05566576207065e-06	0.458404960071093	0.000108541019934175	-0.528633058445727	5.0535294712862e-06	-0.209690567827808	0.0910606912952537	-0.596343616398591	1.26724522493976e-07	-0.139326675349105	0.264541662852863	0.114961280066547	0.358013165700251	0.927107048770033	5.64779216633593e-29	0.429229457121568	0.000322875511926064
ENSG00000198286	black	-0.0543740631257741	0.664565935195571	0.0528096231843018	0.673664384472258	-0.641148626323134	6.65608030086786e-09	0.523811136443672	6.37883172064229e-06	-0.665152296176766	1.11669043840967e-09	0.573362767292396	4.85930920414583e-07	-0.514588392245265	9.86154116771979e-06	-0.117725818427918	0.346492551345451	-0.473933955461969	5.8297043501492e-05	0.0451327019637819	0.71896856805649	0.370740042349185	0.00218134755157282	0.895619473478411	3.36730145835651e-24	0.387860028176818	0.00129200365709747
ENSG00000159267	black	0.0543558889433917	0.664671358993814	-0.019447259828326	0.876832167919207	-0.292995329788382	0.0169644176530737	0.115182765520244	0.357081596649999	-0.299882957906189	0.014433079692925	0.30970231633505	0.0113896620409842	-0.224405422585403	0.0700752268651884	-0.131009846505199	0.294398807636947	-0.0690971343739028	0.581440455218111	0.157376748423747	0.206953345002406	0.176839951246673	0.15548337669584	0.308341942910065	0.011774917661029	0.117503864463683	0.347408893282196
ENSG00000177706	black	-0.054033813319088	0.66654071027611	-0.09640742676798	0.441270712141801	-0.495387189818075	2.34774231857561e-05	0.719424883169647	1.00940797870359e-11	-0.44828154748677	0.000160221806174801	0.559283813037932	1.05383170960231e-06	-0.334568415638717	0.00603775258251139	0.0929776447722273	0.457764867464943	-0.737761125138149	1.59175728571798e-12	-0.16057570659072	0.197754875907477	0.176298431104124	0.156773201420713	0.639352063885024	7.56025389628614e-09	0.0179423366724091	0.886297576507001
ENSG00000185811	black	-0.0539077066367962	0.667273194935995	0.297014773259507	0.0154446585123882	-0.617365407070289	3.36864114756479e-08	0.285367641373699	0.0202026036770408	-0.493317125055458	2.56995518512919e-05	0.482145290825588	4.14539379955306e-05	-0.508336936726106	1.31551140725643e-05	-0.320364690764117	0.00873033359436854	-0.388059048274339	0.00128394808794439	-0.0244103219217852	0.845745017364946	0.0964830854894881	0.440910650571261	0.893226650437795	6.69630521486917e-24	0.546709968506678	2.04281142834966e-06
ENSG00000198780	black	-0.0538248839725435	0.667754434966394	0.0992841192553504	0.427696677577052	-0.302612515144474	0.0135238965467401	0.12951931838973	0.299973994602384	-0.191041092074542	0.12440079082745	0.210426521712034	0.0899055760284589	-0.365678821135254	0.00253320422383537	-0.342738253457522	0.00484613832116233	-0.0773690667907018	0.536927115760305	0.212414465880731	0.0868429165570794	-0.105153134564374	0.400751998160929	0.27134033432241	0.0275394445157188	0.025350870449804	0.839878544641144
ENSG00000069424	black	-0.0534778547656715	0.669772292418014	0.134565957538402	0.281373082532506	-0.510734312794487	1.17866915499669e-05	0.508518673850417	1.30464101280887e-05	-0.579080750125891	3.5116100288577e-07	0.354278801444329	0.0035174142793217	-0.438722292501204	0.000228899369389296	-0.122990617800512	0.325198557609448	-0.503862789448433	1.61125656867667e-05	-0.154272257605583	0.216166180500481	0.170500103252546	0.171083853289462	0.90374295197884	2.86385767122824e-25	0.512467636121689	1.08812168972472e-05
ENSG00000137462	black	0.0533228464729071	0.670674366694112	0.0837560061339227	0.503742744312041	-0.603130276413214	8.34889636181803e-08	0.489822913970763	2.98983857428113e-05	-0.580602620272133	3.21740589555933e-07	0.659573299897596	1.71537722969326e-09	-0.577674138966712	3.80590358091855e-07	-0.285667188671331	0.0200661587137159	-0.468689922056417	7.21540966400625e-05	-0.0862287627467906	0.49118520665444	0.154483571005995	0.215530095966924	0.806177857461167	3.16585196441957e-16	0.419211418257777	0.000459215144179592
ENSG00000078589	black	-0.0532959560508523	0.670830903346146	0.233728493856795	0.0589197051298906	-0.46446347819146	8.54706056554336e-05	0.214152237474863	0.0842335751843799	-0.373615971985229	0.00200151785572318	0.303303965086239	0.01330158321211	-0.418808367412784	0.000465663887276653	-0.280034578103567	0.0227673885434254	-0.385779573948942	0.00137897961652643	-0.126849813347924	0.310129705889414	-0.101998356836937	0.415109754938623	0.774821963664908	2.2775059492105e-14	0.467328227357671	7.62192548982619e-05
ENSG00000183023	black	0.0532716798708707	0.670972233746667	0.0152145389467202	0.903493948376416	-0.488924860938429	3.10759004627217e-05	0.482364210926997	4.10738985492489e-05	-0.505444923718185	1.50024773996869e-05	0.47143178007674	6.45691451123815e-05	-0.675873125226894	4.76843791005489e-10	-0.428342081904393	0.000333255686687537	-0.344115362325538	0.00466718872143479	-0.0315374014837534	0.801521692538241	0.185702990682287	0.135476018230641	0.696355934737858	8.4684248844794e-11	0.212438230509972	0.0868068082131813
ENSG00000119535	black	0.0530421630616181	0.672308989471076	-0.159389794590131	0.201130226175002	-0.392296028230519	0.00112284404344393	0.673978100017679	5.55664291813375e-10	-0.508637645356104	1.29757023143691e-05	0.524414326839746	6.19687974031713e-06	-0.479999955069346	4.53543873977755e-05	-0.102621246394754	0.412251642770727	-0.47820134074469	4.88833664010285e-05	-0.167947832401691	0.177677078467408	0.396086727425671	0.000994422561059925	0.635646517644659	9.80627997755629e-09	0.0913393696415614	0.465761106265096
ENSG00000135439	black	-0.0530197561479426	0.672439546491905	0.151931362168863	0.223301001068321	-0.485821812364808	3.54837781371513e-05	0.304839467572047	0.0128191425176714	-0.549572234391726	1.7612430942998e-06	0.305725393811166	0.0125477285148036	-0.29559405964349	0.0159678957657742	0.0611626606083341	0.62565531160216	-0.359334716902375	0.0030453167104789	-0.0397667549676257	0.751228913280712	0.299806812254105	0.0144591795697639	0.788981205865641	3.61278926859123e-15	0.437975693860691	0.000235262728032101
ENSG00000130755	black	0.0529006392981318	0.673133759323392	-0.0112884752107612	0.928320106694056	-0.437068764211453	0.000243210405729612	0.595600658458694	1.32570591230963e-07	-0.418715603396472	0.0004671597216552	0.269319134199636	0.0287620825640216	-0.410281962985814	0.000622932841116725	-0.122190135510097	0.32838143771254	-0.733941552922489	2.36805369010665e-12	-0.124191120206519	0.320461981538174	-0.171694384275599	0.168060879786538	0.792645470406515	2.19238302321642e-15	0.370066846599436	0.00222547556589861
ENSG00000164054	black	-0.0517296501280622	0.67997268426384	0.0928709326814786	0.45828341594229	-0.354766930981908	0.00346915794141734	0.21585299655008	0.0817401804724633	-0.248372275230149	0.0443399842800647	0.363322640752783	0.00271365331740022	-0.0367744446188493	0.769409087417097	0.200427165242214	0.106617069940144	-0.367990436480261	0.00236665834874047	-0.0474801456492212	0.705004123674532	-0.160436936790901	0.198147739505261	0.45650862887846	0.000116863529827083	0.3766805754142	0.00182461382250201
ENSG00000104972	black	-0.0514362432091276	0.681690329551656	0.119511622124327	0.339174593446245	-0.509921250018826	1.22351837347294e-05	0.50110539514809	1.82317797804995e-05	-0.565362675165636	7.57736403553624e-07	0.459093109819467	0.000105658422951787	-0.536790264580614	3.37992586695459e-06	-0.177988048671316	0.152774809375562	-0.466854905076161	7.76810950849381e-05	-0.243886267421948	0.048450742764887	0.326368342220398	0.00748563912732047	0.806081519742632	3.21147673708362e-16	0.412926777299773	0.000569637354137186
ENSG00000090339	black	0.0513970480868274	0.681919905537293	-0.129495318181258	0.300064323777918	-0.391754813617156	0.00114235224397035	0.639703171150665	7.37485988703509e-09	-0.442858339011056	0.000196414641204406	0.525242726149883	5.95488329929662e-06	-0.58744631069877	2.15879263036087e-07	-0.2823534288774	0.0216201389754327	-0.560345410189643	9.95311106214068e-07	-0.255971505680949	0.0380339876796986	0.100612139646475	0.42151125060933	0.693619971655437	1.07557590795783e-10	0.311569788585584	0.0108786134213193
ENSG00000159110	black	-0.050383043638401	0.687869132584111	0.0981623170013416	0.432961581164992	-0.664032447454459	1.21806196921936e-09	0.566743614147779	7.02385038107315e-07	-0.461550194729767	9.59315567412823e-05	0.665540645782529	1.08344967376286e-09	-0.587362908593035	2.1694361019452e-07	-0.253900453542733	0.0396738637969397	-0.660000150681903	1.66048183326857e-09	-0.107954673103563	0.388249513697692	0.16021488121769	0.198777547811626	0.747888433738395	5.36638329260223e-13	0.291408657339265	0.0175986773856419
ENSG00000113749	black	0.0502138546409018	0.688863625647761	-0.0657937586332889	0.599675243199081	-0.465988858750997	8.04230284188643e-05	0.695810388404353	8.88381890937437e-11	-0.575425436412793	4.32508891921909e-07	0.508429821466751	1.30994512208538e-05	-0.539825804834396	2.90220332917398e-06	-0.200729500929191	0.106078822302187	-0.613164102200911	4.42406338925218e-08	-0.210323048622664	0.0900672828139018	0.15924098776947	0.201556640855456	0.777036683833164	1.72284833690519e-14	0.316325896771578	0.00966596480728038
ENSG00000023902	black	0.0497957138507273	0.691323707746488	-0.0701030261133229	0.575938615770244	-0.430554094024834	0.000307929144862819	0.673222708535181	5.90418378746644e-10	-0.52778281031349	5.266750438326e-06	0.252646782319419	0.0406946912934133	-0.43141856943466	0.000298518853400796	-0.0979237806331449	0.434085794453464	-0.718721929182973	1.08033940381201e-11	-0.172373076532776	0.166360513841269	0.0103102437486336	0.934517427389759	0.828934084919962	8.45775515944458e-18	0.338226504087419	0.00547559943730389
ENSG00000116852	black	-0.0490747892366811	0.695572651210545	0.136462153616774	0.274586027366602	-0.567827878556452	6.61613863902442e-07	0.443353164834392	0.000192825518811163	-0.607781489317558	6.23685007977774e-08	0.457604540155673	0.00011198493247922	-0.52762601360349	5.30697777807474e-06	-0.219022691591559	0.0772495289074487	-0.359050518594146	0.00307027529073096	-0.0577516487385233	0.645087782448794	0.320591356550784	0.00868025003063745	0.867008401835581	4.96635514885552e-21	0.416252872285161	0.000508507319453724
ENSG00000134545	black	-0.0488783457342802	0.696732064912835	0.193714862397206	0.119119334340704	-0.200824610839177	0.105909934031969	0.0315292612071254	0.801571878133821	-0.226983757140835	0.066833161092504	-0.00740492817600101	0.952944706953429	-0.313394240028267	0.0103986713075027	-0.314788523729899	0.0100443927204153	-0.0730334379354984	0.560048754477941	0.194401473954785	0.117791175110598	-0.0293923176368009	0.814773405270331	0.359595810822133	0.00302254655684627	0.254135464755258	0.03948488267404
ENSG00000137474	black	-0.048562974428771	0.698594839395275	0.0835579405710739	0.504755698463015	-0.419568304397082	0.000453573039791897	0.3933287402149	0.0010864518516466	-0.442100715816271	0.000202028773243041	0.352201002203911	0.00372956155204014	-0.267831782507105	0.0296906596645577	0.00856460169673538	0.945585864529	-0.431057197844668	0.000302420132068568	-0.171960719343672	0.167392103215111	0.221053464610721	0.0744771320785238	0.616940554971259	3.46340676778609e-08	0.164174534047789	0.187760029955977
ENSG00000010610	black	-0.0484233381578101	0.699420183181755	0.156450703691362	0.209671842229763	-0.54676080106641	2.03746235318864e-06	0.496268231599552	2.25869342491107e-05	-0.56463820376486	7.88389906749225e-07	0.475644675796287	5.43383485748998e-05	-0.446162772512734	0.00017356215877973	-0.163404870543463	0.189866356312888	-0.558141204432353	1.12042090525803e-06	-0.190395302466545	0.12570274909622	0.0978917715597805	0.434236777284128	0.891600479283967	1.05856781989067e-23	0.498016938561897	2.09116651385092e-05
ENSG00000136490	black	0.0483888469518216	0.699624102743446	-0.037053036652304	0.767711060494507	-0.455924613532455	0.000119542539878626	0.586815117132574	2.2405826875922e-07	-0.551696577486886	1.57626216266003e-06	0.329282477477229	0.00693959862581448	-0.263243139477284	0.0327154305109186	0.107567534316783	0.389963255810708	-0.617941653028692	3.24402231719864e-08	-0.175706462888675	0.158192229487194	0.169769711905894	0.172952108309597	0.80698974474155	2.80532038836125e-16	0.389046957287126	0.00124462725530608
ENSG00000113263	black	0.0480447426102246	0.701659678976077	0.189197114543413	0.128145803145533	-0.486633506585508	3.42779623561969e-05	0.21160014352193	0.0880873788171546	-0.45807331311274	0.000109955965512312	0.352219248883373	0.00372765017656529	-0.493722122251436	2.52500097425303e-05	-0.304985075919767	0.0127741884396642	-0.26595922383221	0.0308953942158798	-0.0251808493679483	0.840938382140967	0.129628047598919	0.299564994112442	0.806829968480518	2.8729986773225e-16	0.56146952724334	9.36679801022144e-07
ENSG00000162711	black	-0.0479091589834972	0.702462309916631	0.126919096540959	0.309863360053011	-0.559358052755251	1.04963638040416e-06	0.426238427289347	0.000359092354327423	-0.385754933947781	0.00138004056785742	0.387000833816336	0.00132730571973708	-0.424015660475508	0.000388367536351311	-0.185669815083915	0.135547100245438	-0.52352519831213	6.46681668701734e-06	-0.067382086084599	0.590876026376929	0.0219656909073959	0.861031220586002	0.769911693778016	4.18193338239905e-14	0.301688670720715	0.0138259254652421
ENSG00000186496	black	0.0479052712725675	0.702485329256399	-0.112529982433083	0.368337137880067	-0.271257213222805	0.0275888478143381	0.356745051574909	0.00327956828800407	-0.437184344435208	0.000242184053457539	0.28055355917439	0.0225062350746085	-0.401428382069705	0.000835948753375079	-0.0656992344923261	0.600200721151195	-0.188073573249743	0.130469240453667	0.0144598201845933	0.908259948458337	0.160785261041251	0.197162672791588	0.344852636382021	0.00457380428747175	0.115928113147444	0.353957622817776
ENSG00000123338	black	0.0475986638118494	0.704301605582636	0.290061650904776	0.0181529535433754	-0.528527052809987	5.07966572705978e-06	0.330570267297921	0.00670964212535071	-0.511738610753143	1.12538535960567e-05	0.398361064369343	0.000923897738022951	-0.470318125920208	6.75563775805374e-05	-0.300105521797717	0.0143570255362018	-0.394349126581946	0.00105154331290558	-0.202757713491161	0.102522217929186	0.0374684654879419	0.765181032013754	0.89275886278155	7.64492770213971e-24	0.625674030789249	1.94165596061474e-08
ENSG00000137501	black	0.047545409950106	0.704617238173515	-0.0434062305155738	0.729298069587432	-0.578893212072227	3.5495695842059e-07	0.646468531700475	4.54230284690638e-09	-0.528408023070958	5.10916368310119e-06	0.544542864963371	2.28349275516196e-06	-0.55885982975286	1.07809464678538e-06	-0.230308740180708	0.0628314344297756	-0.626264727390566	1.86591557549159e-08	-0.054279913672793	0.665112142273409	0.19807909502993	0.11086956376376	0.772807307093357	2.9277761671661e-14	0.222747428663322	0.0722257683893525
ENSG00000141574	black	-0.0471257242300927	0.707106425548525	0.141214207787539	0.258059941029428	-0.368427756760726	0.00233627494213311	0.241434702730056	0.0508261223645746	-0.319613200406676	0.00889818905222479	0.332132875290739	0.00643961245816805	-0.102367121070734	0.41341631176294	0.136551401641646	0.274269295233161	-0.402157393724388	0.000816193901327494	-0.228238226483038	0.0652999554976904	-0.0562547903084648	0.653691665079972	0.608613983797629	5.91669879464099e-08	0.675228339771825	5.02384151578329e-10
ENSG00000015285	black	-0.0470119739508839	0.707781615199856	0.115355060966303	0.356357952827183	-0.554232890043776	1.3792897211704e-06	0.502647459984018	1.7016671708838e-05	-0.542872052208347	2.48692907489152e-06	0.462959873380172	9.07306267519883e-05	-0.404701086895978	0.000750531338618109	-0.0869236651378927	0.48768603711448	-0.553243263014541	1.45322344172944e-06	-0.10496448880138	0.401602268897922	0.220488883864541	0.0752398045053375	0.927992748274517	3.87227948443098e-29	0.495321083823883	2.3545535966335e-05
ENSG00000100385	black	0.046724073725588	0.709491511546466	0.210226059866175	0.0902190633638704	-0.437362286025467	0.000240611683455362	0.298250000704236	0.0150017740620825	-0.55774230598909	1.14458412730668e-06	0.304731526574393	0.0128525555911915	-0.493827216614577	2.51345551427083e-05	-0.231576872447372	0.0613571045652064	-0.270563994456564	0.0280037784385438	-0.163989060191464	0.188266066735654	0.12237218165683	0.327655858177149	0.827987503736723	9.93628293681305e-18	0.557791900532497	1.14155352851404e-06
ENSG00000115165	black	0.0461771524008071	0.712743717104817	0.186004871740292	0.134830499271987	-0.51775278561587	8.50450074817679e-06	0.33758353019578	0.00557093248499556	-0.465060554760304	8.34610249006434e-05	0.39801452873597	0.000934342646048482	-0.552909291871796	1.47900203323689e-06	-0.337768290313184	0.00554338973162247	-0.49788180120557	2.10368909254475e-05	-0.117971306031927	0.345480802084804	-0.0243620790323992	0.846046150285876	0.873442792525617	1.1260849262842e-21	0.520954396115575	7.3103569303174e-06
ENSG00000114013	black	-0.0461570042709043	0.712863623534376	0.248535381759861	0.0441961117713433	-0.524444403898854	6.18793512893932e-06	0.385604779567636	0.00138652182706715	-0.346092450548522	0.00442048803511025	0.425279737527724	0.00037146253236885	-0.486145831954637	3.49977912225e-05	-0.334384040534144	0.00606738336127407	-0.602603502693451	8.62674880992722e-08	-0.291019754663688	0.0177571987248937	-0.165223859124221	0.184915559114372	0.810527563316681	1.64532217333305e-16	0.479973611947771	4.54043263803175e-05
ENSG00000107551	black	-0.0460555862904268	0.713467291803841	0.154514215287807	0.21543796155997	-0.52970950407915	4.7951502919816e-06	0.472220462857565	6.25279396472939e-05	-0.578926127373381	3.54287935977314e-07	0.495671125467737	2.31869437533615e-05	-0.500838609445898	1.8450012996576e-05	-0.219535128785991	0.0765423275351964	-0.467316554755546	7.6254997891661e-05	-0.156672583729121	0.2090182031372	0.390202221045572	0.00120002445640158	0.844126003416889	5.52314348042007e-19	0.40181353282489	0.000825458591988069
ENSG00000139832	black	0.0454010912713236	0.717367228979913	-0.256892058224439	0.0373233680254894	-0.418299456636867	0.000473924146893474	0.679131361390603	3.6559423271578e-10	-0.534459905818169	3.79557467759995e-06	0.566866883001853	6.9763352404321e-07	-0.405628529807587	0.000727807861995019	0.0744592254468715	0.552393359955624	-0.560901806638179	9.65872785884027e-07	0.0024613205726293	0.984351430249225	0.256494752954726	0.0376287023103439	0.554884521396087	1.33255077090764e-06	0.0044816354614894	0.971510813150028
ENSG00000163600	black	-0.0450629478780329	0.719384951949091	0.239255692878012	0.0530165684212128	-0.501590835835645	1.78408295326882e-05	0.262749766082954	0.0330554731457152	-0.506100660512013	1.4563598300358e-05	0.379787972530421	0.00165968789302915	-0.532202686702256	4.24336517540041e-06	-0.31943664165807	0.00893803164489221	-0.397084029622696	0.000962919201855403	-0.194504952924046	0.117591996334555	0.0370902067154154	0.767484589921544	0.808075582063699	2.38434077726739e-16	0.588209436638963	2.06366564235921e-07
ENSG00000122025	black	-0.0448460124367897	0.720680426482671	0.270982947057558	0.0277523884778944	-0.1360197837732	0.276159552238248	-0.0236667393793207	0.850388890106092	-0.135428290325177	0.27827287806712	-0.0832771110800396	0.506193721647788	-0.00769700326089511	0.951090917441933	0.0085349767500305	0.945773799263857	-0.0356282886901869	0.776406225972769	-0.113685383735858	0.363408618876922	-0.187557550659039	0.131546987036917	0.279876174253851	0.0228476082338237	0.314581628876102	0.0100962910325771
ENSG00000163154	black	-0.0438220479825429	0.726805757914848	0.252913505654438	0.0404757053909306	-0.372904184698645	0.00204474279664011	0.250457286119131	0.0425296301062584	-0.248023869889343	0.044648597197487	0.197821323963414	0.111344254721169	-0.140819883968619	0.259405069382455	-0.0906794125436802	0.46900355827349	-0.496207711555563	2.26470851484419e-05	-0.145449502691222	0.243909981524434	-0.213787515523275	0.0847760204993372	0.684510034598643	2.34040212399509e-10	0.449922771626308	0.000150542874379504
ENSG00000145703	black	-0.0434559054393319	0.729000182313273	-0.140600408215581	0.260155801249491	-0.469325189785264	7.03269088496143e-05	0.6334246074667	1.14425319443182e-08	-0.490915329275582	2.85218418432822e-05	0.620736781558487	2.69900909591255e-08	-0.610296608403597	5.31644516309687e-08	-0.20814951006117	0.093517176624841	-0.54583714598524	2.13673670240275e-06	0.026512428699149	0.832645571337248	0.260801219376892	0.0344274507759993	0.637696961403199	8.49534362290346e-09	0.0171023314038804	0.891587880626295
ENSG00000108691	black	-0.0433711654872608	0.72950836923973	-0.026308901994815	0.833911942138004	-0.437259477442068	0.000241519001098206	0.308701462142211	0.0116720211522715	-0.359192077915586	0.00305782073897236	0.282845932385681	0.0213829045478821	-0.459543296289016	0.000103810964741875	-0.197547373317736	0.111850455613212	-0.35397124136576	0.00354812489046538	0.121245769416772	0.332161699747514	0.112122673343041	0.370084206431095	0.498832600095757	2.01704161497663e-05	0.274594539784117	0.0256630088842363
ENSG00000101846	black	-0.0432906281354868	0.729991460645624	0.0979658168116018	0.433887560007112	-0.590621606792303	1.78831230771646e-07	0.232751627863715	0.0600164095844062	-0.253241782425419	0.040207522630094	0.793930574678624	1.83571648041629e-15	-0.136226058774266	0.275425079438606	-0.0218814915339841	0.86155865684306	-0.320760081319017	0.00864313191089733	0.0845177965097024	0.499856553767676	0.0892988136128109	0.475825865649452	0.506039077662987	1.4604301015658e-05	0.260459213830124	0.0346730907291859
ENSG00000173762	black	-0.0432026862932079	0.730519086294186	0.0788670817402215	0.529048704514661	-0.454961634500347	0.000124083658175453	0.259601666916722	0.0352954428083525	-0.347068764956067	0.00430297454503668	0.317415960165194	0.00940521789850118	-0.128493356020636	0.303851190321937	0.211758341539107	0.0878445253654668	-0.428827394901113	0.000327541522464486	-0.0338074499267888	0.787558524434987	-0.0485446951364748	0.698702862479488	0.712185379693999	2.0119474467434e-11	0.449645528269511	0.000152139217024903
ENSG00000137265	black	0.0429994821473368	0.731738728421358	0.00877618191950446	0.944243728494848	-0.557609985238717	1.1527069280284e-06	0.735084968907603	2.10406045151339e-12	-0.504625428849658	1.55682608330517e-05	0.564339938086062	8.0134558764236e-07	-0.545730747809496	2.14845913408076e-06	-0.231498983820115	0.0614468443072811	-0.61212093042684	4.73090180596609e-08	-0.0805255574791707	0.520393904506398	0.185623613837978	0.135646137855588	0.772463575297671	3.05518230727203e-14	0.131447266712756	0.292775632743244
ENSG00000198814	black	-0.0424366282910192	0.735120455759023	0.20855463653031	0.0928664219688584	-0.373047479883098	0.00203597424532732	0.14571799877617	0.243031245761905	-0.448945082763378	0.000156241856660494	0.467761674863519	7.49028798349346e-05	-0.510246043171843	1.20541519211351e-05	-0.29694553300301	0.0154698133055364	-0.313923879032334	0.0102628351951859	-0.427659156011536	0.000341450853601582	0.0790708802468873	0.527981336146685	0.576349753548025	4.10409083651123e-07	0.348061887685016	0.0041862832671254
ENSG00000108798	black	-0.0424017045253953	0.735330450072981	0.0380942909891123	0.761374275752053	-0.476055589450481	5.34252488979311e-05	0.434180115912774	0.000270191491097503	-0.402624509899518	0.000803759185005694	0.303721070528063	0.0131690072553141	-0.162613660700878	0.19204930924939	0.178592979813277	0.151361845210819	-0.615732201297772	3.74692149845735e-08	-0.116632963378489	0.351018949242875	-0.0231639123626673	0.853532064150209	0.758209268334956	1.67861303307379e-13	0.440109156312546	0.00021749569064643
ENSG00000101082	black	-0.0415532980444323	0.740437762906008	0.196259627245791	0.114253709260685	-0.437261803480531	0.000241498438494467	0.275104166992713	0.0253791596051537	-0.428100465826297	0.000336134335542205	0.253291281851692	0.0401672124585505	-0.39076323629085	0.00117888895923017	-0.166984488029739	0.18021307168483	-0.435039602335903	0.000261890513543523	-0.136070152014365	0.275980088410199	0.02769658596476	0.82528609093649	0.809045511295887	2.0602136338238e-16	0.49700574369285	2.18657455726852e-05
ENSG00000105339	black	0.0413409632742996	0.741717754166568	-0.0544788019301328	0.663958498396441	-0.435721697927992	0.000255469619749252	0.766395167504926	6.40355929423627e-14	-0.565498714593458	7.52106785148302e-07	0.46303609094444	9.04569752510501e-05	-0.471472245053357	6.44629366019573e-05	-0.0820926604589945	0.512281923015647	-0.614592381682089	4.03437028678591e-08	-0.258209126289926	0.0363258725292938	0.315442164183235	0.00988195185735309	0.778138631969949	1.49768654134652e-14	0.207282030595101	0.094922617483271
ENSG00000197629	black	0.0413200410047555	0.741843915109171	0.190081508430715	0.126339110247708	-0.407646080504407	0.000680515486407408	0.407389922766476	0.000686361297065125	-0.455721167167705	0.000120488989851305	0.257150338838678	0.0371259824175818	-0.546927140440803	2.02005021018097e-06	-0.388017745311725	0.00128561614209895	-0.425686605685973	0.000366165892364086	-0.245963058767123	0.046510414924245	-0.0837154401166765	0.503950123173932	0.82779776914789	1.02611839083908e-17	0.528976423083654	4.96973135817177e-06
ENSG00000182162	black	0.0410785570688165	0.743300548795547	0.142617207879861	0.25331232214347	-0.485581732916278	3.58478917034683e-05	0.463790677056202	8.77884727497163e-05	-0.558951719140358	1.07279206036476e-06	0.36151937215915	0.00285941159834094	-0.474516427625138	5.69201874147046e-05	-0.208351851189524	0.0931917110443174	-0.458746536263482	0.000107101256222428	-0.125124604902662	0.316809510076735	0.0148670861554418	0.905687678864556	0.879663546442812	2.4786101615797e-22	0.531487685054812	4.3952080042746e-06
ENSG00000179715	black	-0.0409065972215717	0.744338359916702	0.0125670649688123	0.920226399316637	-0.414580889036801	0.000538447822583624	0.582253587531717	2.92457688479519e-07	-0.381949321355511	0.0015530025024327	0.391167156379208	0.00116388033609483	-0.35885975823826	0.003087130028332	-0.0261683782962137	0.834786545421605	-0.650035379498297	3.50099855062062e-09	-0.219832039462946	0.0761349329361836	0.0653396228490761	0.602201727310204	0.798334691229323	9.89359790104106e-16	0.351058878639853	0.00385094588186534
ENSG00000124126	black	0.0405006056699986	0.746790393988752	-0.0375372530758959	0.764762339698231	-0.478400949804673	4.84795522118777e-05	0.696062110989504	8.68979164304333e-11	-0.658710906809591	1.83159451342743e-09	0.434833343533963	0.000263861008721522	-0.54591324044324	2.12838978360708e-06	-0.156004836306692	0.210989694755182	-0.5056806236573	1.48433277537018e-05	-0.131659879718488	0.291988793110074	0.308831718377652	0.0116349337139417	0.859614199789657	2.49130998153866e-20	0.300399623937255	0.0142570549217478
ENSG00000149177	black	-0.0395540985246912	0.752516625035425	0.0935033347044265	0.455215069255711	-0.582813038208229	2.83118124881692e-07	0.553119196937513	1.46275024391016e-06	-0.597451020248214	1.18460688757345e-07	0.589050675998355	1.96338757155586e-07	-0.653549896897828	2.69961561352778e-09	-0.295609402463063	0.0159621648685223	-0.47944625330589	4.64148173385813e-05	-0.120198739819223	0.336384872691994	0.225168147367552	0.0691032980476601	0.854239196410393	7.60286928403227e-20	0.369161963958203	0.0022860483322817
ENSG00000196730	black	0.0385296895680789	0.75872916016817	-0.0436333485204918	0.72793642990387	-0.598090854990826	1.13920734434542e-07	0.687943140715938	1.75179735753086e-10	-0.642286110415674	6.13772352803177e-09	0.611621077200145	4.88496160290546e-08	-0.586102191790668	2.33647476160899e-07	-0.19036047719225	0.125773252772151	-0.556033510839866	1.25373980591149e-06	-0.0694923256015833	0.579276050813967	0.319103372195044	0.00901366194300695	0.808368263423832	2.28169734453479e-16	0.277510863306272	0.0240742697105758
ENSG00000162739	black	0.0384981263504981	0.75892081949293	0.212499257216194	0.0867141375053941	-0.551639784753578	1.58096086015459e-06	0.373855109357379	0.00198718047989416	-0.423355415886772	0.000397473524104156	0.439014780735145	0.000226449733802949	-0.519601589017359	7.79444188941983e-06	-0.330556500802141	0.00671206456531746	-0.490381544002597	2.91869417331229e-05	-0.118789433888083	0.342122272903734	-0.0338876253295235	0.787066550783296	0.861232781062106	1.76430129477185e-20	0.471293844706847	6.49324002904167e-05
ENSG00000139192	black	-0.038247790910266	0.760441426813035	-0.00489165802304106	0.96890558654556	-0.485338472999589	3.62203581789926e-05	0.223551914214475	0.0711757928038206	-0.311664878446262	0.0108531323777977	0.399522299935099	0.000889662330766581	-0.144916326796039	0.245661416133123	0.07638896017538	0.542112703075553	-0.335533436798956	0.0058847315963938	0.0913602033717252	0.465658945905315	0.0910742238893203	0.4670623372731	0.547675889135324	1.94338547743916e-06	0.463543061049542	8.86560269729562e-05
ENSG00000145936	black	-0.0372056609073583	0.766781271786651	-0.0710141299584719	0.57097604039769	-0.397088912256653	0.000962767211640227	0.423709782556183	0.000392562230789245	-0.373425013318002	0.00201303317124723	0.251502088263021	0.0416456731219445	-0.30477381977088	0.0128394548040712	-0.0368225273590286	0.769115944301194	-0.39412132187667	0.00105924771799747	0.0732999920083063	0.558613753394772	0.117535798204172	0.347276961496409	0.516650867954556	8.95594062130742e-06	0.22705371868633	0.0667468993831805
ENSG00000066336	black	-0.0363979950748471	0.77170527371278	0.0473720541952664	0.705645051542232	-0.490027154429112	2.96364301002457e-05	0.476083045144973	5.33647476613066e-05	-0.520221477781452	7.56902469300956e-06	0.410332398539024	0.000621875544763544	-0.251463568458161	0.0416779911079434	0.144458006418739	0.247173823411255	-0.58485276958597	2.51392558282211e-07	-0.220959485111028	0.0746036561229796	0.16632676021914	0.181959549355785	0.842436632587448	7.5874175673181e-19	0.397376779997851	0.000953844494965974
ENSG00000204472	black	0.0363682055593409	0.771887061096906	0.160191880105879	0.198842866610724	-0.479624764102539	4.60704591945181e-05	0.422654966282518	0.000407346515173338	-0.319186341623392	0.00899478136250189	0.291053389273331	0.0177434407739087	-0.338017177268706	0.00550647706338816	-0.16630927196029	0.182006152975111	-0.670708524577982	7.21609441875238e-10	-0.195648693661801	0.115407651035956	-0.213887162191017	0.0846275444042601	0.762223699649648	1.05145804173675e-13	0.460114879535294	0.000101508199989522
ENSG00000178562	black	0.0347613322014566	0.781710713111734	0.176803099537763	0.155570902108606	-0.510343576267497	1.20002783829781e-05	0.471157008919417	6.52946242178231e-05	-0.54410910851204	2.33475260854397e-06	0.387949964700924	0.00128835774965128	-0.607153582735602	6.48908436338612e-08	-0.400366367913423	0.000865502574431069	-0.47103158438849	6.5628279592625e-05	-0.193342022199259	0.119845328756688	0.134957125538394	0.279963955580649	0.8493054283011	2.03696035945435e-19	0.491462511009073	2.7854667526956e-05
ENSG00000074706	black	0.034674460526535	0.782242790140416	0.133480313829961	0.285308541959378	-0.524930881927443	6.04492578158723e-06	0.31856636175963	0.00913670190592069	-0.603744242562533	8.03572611208138e-08	0.304695706440589	0.0128636603047117	-0.604418537963022	7.70458542859032e-08	-0.283563577572088	0.0210411852986593	-0.33144834685402	0.00655670605260776	0.11210524834258	0.370159059321117	0.137439404998274	0.271131137647174	0.776431750789304	1.85991065200087e-14	0.431065763283864	0.000302327125026276
ENSG00000126882	black	-0.0335586544791146	0.789085713416348	0.240129931812935	0.0521286669479742	-0.494078465624547	2.48605214283481e-05	0.377316754131985	0.0017896985916834	-0.497361115491309	2.1525930586675e-05	0.324092663388419	0.00793784591190966	-0.314650777764345	0.010078919580646	-0.0776666606652923	0.535357427771833	-0.406641029045002	0.000703714167009021	-0.17800074250846	0.152745059533498	0.181373924043759	0.144991110583183	0.844817591679933	4.84460467823797e-19	0.500455506977039	1.87676449515971e-05
ENSG00000101160	black	0.0334410701163499	0.789807761057604	-0.0987068801518829	0.430401248316956	-0.470846697037551	6.6122991207125e-05	0.792206556644696	2.3287817095525e-15	-0.504039896304355	1.59846069538173e-05	0.407505733517841	0.000683712744386915	-0.487305765266808	3.33081625759913e-05	-0.0765963070387763	0.54101363319191	-0.80158427456915	6.20864574434434e-16	-0.205314854739778	0.0981709193861758	-0.00747523196154825	0.952498468398739	0.789028007587419	3.59003758594836e-15	0.213548188849756	0.0851334637985064
ENSG00000089692	black	-0.0332675589516813	0.790873558909911	0.0483006838309399	0.700145438518951	-0.528167907126857	5.16915705776826e-06	0.504944707268563	1.53455093788407e-05	-0.492328169931907	2.68286892030225e-05	0.405812250755574	0.000723381205591928	-0.491812722483066	2.74352891143714e-05	-0.170990616624306	0.169837486844037	-0.565759776154013	7.41413424270069e-07	-0.138686162037433	0.266765845992584	0.0314185321732887	0.802254612687778	0.850633884810839	1.56766933260751e-19	0.530038094338289	4.71877303497659e-06
ENSG00000100453	black	-0.0331521775636225	0.791582504301119	0.146980344475711	0.238928965317288	-0.40729691203166	0.000688495157509942	0.416059548486401	0.000511890009250768	-0.348610198611151	0.00412306529641163	0.3760705342008	0.00185866715987395	-0.54370449982035	2.38353803286419e-06	-0.318240617486135	0.00921204751968836	-0.58018123879209	3.29645294487721e-07	-0.284620695227627	0.0205462873013087	-0.089426011515381	0.475195096695157	0.768397248189479	5.02883381467706e-14	0.529942800613908	4.74080513002892e-06
ENSG00000276231	black	-0.0330620380830165	0.792136471346454	-0.0343211551543491	0.784407759583753	-0.1057483413739	0.398076191426726	0.20398639207444	0.100413133375776	-0.279958959364272	0.0228056539205772	0.120129275336117	0.336666244089681	-0.056905046774951	0.649948409558848	0.0725933082915426	0.562422015965924	-0.0866351300501555	0.489137354033734	0.0200258786828561	0.873197367868566	0.419101524735619	0.000460965307137303	0.21602670469924	0.0814888416476275	0.00403141319095831	0.974371804035088
ENSG00000042980	black	0.0325157995453018	0.795495653110887	-0.120879389605056	0.333635665244749	-0.455743154989263	0.000120386369264228	0.59952562239838	1.0433043415082e-07	-0.50821243289116	1.32300707168095e-05	0.657827245001199	1.95842010258557e-09	-0.51624879822727	9.12615542211992e-06	-0.167702112085848	0.178321455891216	-0.47693646667946	5.15154486334255e-05	-0.0908590975538754	0.468119537417157	0.385492170080192	0.00139140046604434	0.622385867127883	2.41939742329256e-08	-0.00100014375287436	0.993640959480786
ENSG00000196664	black	-0.0319829567936294	0.798776025715478	0.283964423327312	0.0208523456086648	-0.474517714981154	5.69171779223845e-05	0.425698843199704	0.000366007656601401	-0.447247117092269	0.000166612501814761	0.306652496121778	0.0122690325657675	-0.466150117206907	7.99058089297251e-05	-0.243285608518576	0.0490241459002148	-0.460672856331665	9.93057315569424e-05	-0.230345528706821	0.0627882650136298	-0.00759668081402248	0.95172763157637	0.76337615325186	9.17766427238421e-14	0.41728273033346	0.000490827695421343
ENSG00000140379	black	-0.0317935956475002	0.799942640239048	0.0193069020089678	0.877714260720866	-0.541169275862614	2.71163783139304e-06	0.554265045848731	1.37694768078628e-06	-0.458944681462402	0.000106274144560021	0.5829754392768	2.80460066155121e-07	-0.567773014812958	6.63622250215938e-07	-0.211391491510982	0.0884084932723842	-0.650880064819633	3.28998231726262e-09	-0.201073724154392	0.105468566123232	0.11419571601027	0.361244616354616	0.783606006305617	7.38623313131913e-15	0.395373590682866	0.00101751751880732
ENSG00000198113	black	-0.0316209228079717	0.801006821690962	0.14168331572989	0.256465867520807	-0.143407924819982	0.250662943067003	0.125296820915159	0.316138600603179	0.119476826629701	0.339316248713122	0.313055507635426	0.0104863622131875	0.105004962196275	0.40141975679672	0.15795140542283	0.205278992789057	-0.359091981849255	0.00306662263789226	-0.332203428347006	0.0064276488855588	-0.0068220070441862	0.956645218838154	0.182319240262524	0.142871855252035	0.0278787990857805	0.824154958082783
ENSG00000125730	black	-0.0312866872613358	0.80306773603849	-0.0961977703643916	0.442269330513083	-0.521289655849304	7.1948055384781e-06	0.689310272591553	1.55921287647814e-10	-0.558821894132906	1.08029093733075e-06	0.674900165670499	5.15878338845559e-10	-0.5757296088125	4.25115552479304e-07	-0.171980896202687	0.167341518078817	-0.619187731371276	2.98930371558629e-08	-0.148692128001405	0.233442704482353	0.273627830678608	0.0262088098139146	0.73009012246318	3.51064400121554e-12	0.195315171568982	0.116041377465601
ENSG00000135077	black	0.0309183378453458	0.80534054752856	0.274412110035514	0.0257652670144094	-0.50132765491762	1.80518043952643e-05	0.372510743808328	0.00206899250196975	-0.427095968330515	0.000348347155150389	0.420330373062743	0.000441736106814697	-0.396830370130839	0.000970845200559157	-0.179514671638142	0.149227728673329	-0.583561824367958	2.71057013717163e-07	-0.344683129513629	0.00459512682426872	-0.11956104413542	0.338973456129564	0.838017280349467	1.7113461868638e-18	0.559080288191122	1.06541393094126e-06
ENSG00000174718	black	-0.0304833711750011	0.808026472516177	0.118707402016547	0.342458102473045	-0.352853182648834	0.003661781746812	0.128414151356016	0.304151856574282	-0.404207324276821	0.000762889688013905	0.413890232936486	0.000551276749416929	-0.631516126144484	1.3051527590759e-08	-0.527179405901308	5.42313735512782e-06	-0.0425515506441493	0.734429571716466	-0.0709496855889954	0.571326400075865	0.296243621912579	0.0157268090677635	0.467813783844457	7.47460464503325e-05	0.289705950274869	0.0183017865494684
ENSG00000203747	black	-0.0304793041650657	0.808051596836364	0.108787316609814	0.384578871373402	-0.410789284903289	0.000612371684916275	0.568599884336888	6.33952439629635e-07	-0.421458275857578	0.000424732790908509	0.335544556646028	0.00588298842264129	-0.541401753749109	2.67987571448181e-06	-0.263928079841998	0.032248208326437	-0.522505897226415	6.7897673235808e-06	-0.188330162331506	0.129935833648138	-0.0355884810753376	0.776649568665022	0.723946398221029	6.48945895783298e-12	0.32634415628656	0.00749032403664587
ENSG00000082074	black	-0.0303871059943117	0.808621211147227	0.317262145063462	0.00944163573996338	-0.583616141034198	2.70201214101308e-07	0.290988055580579	0.0177701733175496	-0.53634855135918	3.45528302833307e-06	0.450589646366541	0.000146765901161272	-0.561920489824545	9.1408363033435e-07	-0.373193575271566	0.002027069031154	-0.352541811708257	0.00369400429056559	-0.109939386090698	0.379534377687513	0.103787172981762	0.406932545577604	0.883911603741875	8.39653390316101e-23	0.571902090337856	5.27453187886106e-07
ENSG00000131203	black	-0.0303345203549934	0.808946137591216	0.104857599061547	0.402084514836868	-0.4606571739186	9.93670275895617e-05	0.417372603158803	0.00048931170415703	-0.46280150608046	9.13016707772729e-05	0.498515499705385	2.04556373641035e-05	-0.542835345038707	2.49158347004677e-06	-0.274158781304578	0.0259078368455341	-0.514467231916836	9.91730908132295e-06	-0.278913114300995	0.0233405027841087	0.0661414386868081	0.597744174796754	0.777351754149779	1.65535384078985e-14	0.600931336421415	9.56776966736531e-08
ENSG00000000938	black	0.0301242569956948	0.810245674922834	-0.0702540115778223	0.575114859529131	-0.484787313617816	3.70775711438164e-05	0.607921795839628	6.18176927193575e-08	-0.510914704746396	1.16892841712611e-05	0.415758904225012	0.000517191237247395	-0.441863397190862	0.000203817381281053	-0.102062123743865	0.414816637989904	-0.565148292125177	7.66688523384521e-07	-0.0204990241717818	0.870227073699069	0.309649079800992	0.0114045305807585	0.785002637081427	6.14579188110548e-15	0.208804835055775	0.0924663041386804
ENSG00000175489	black	-0.030107526356678	0.810349100994562	0.0657858786850414	0.599719041582402	-0.470163845778589	6.79801352115444e-05	0.648337355980803	3.96471043157097e-09	-0.432170576638654	0.000290547457680427	0.520776585758587	7.37234208938523e-06	-0.422416854700055	0.000410753341142209	-0.110892098250983	0.375392962550253	-0.685013883848695	2.24353992224081e-10	-0.343591225383768	0.00473459775410403	0.20842654267004	0.0930717943435525	0.815164376163986	8.03706935970804e-17	0.303827651929969	0.0131353141481356
ENSG00000130707	black	-0.0300521636983186	0.810691366926563	0.242565317105373	0.0497190727191731	-0.428966279094235	0.000325922825852496	0.252660013477227	0.0406838051502305	-0.341952848497453	0.00495088916996037	0.484263246679593	3.79100466469548e-05	-0.236513813507887	0.0558816171867745	-0.0181838583356992	0.884777392092787	-0.440738676562303	0.000212493223083458	-0.137730769587189	0.270106724786353	-0.000558797964680694	0.996447066581342	0.525998288482607	5.74188875124029e-06	0.223098365674485	0.0717662297940499
ENSG00000140030	black	-0.0298694378169373	0.811821274930695	0.134147293110039	0.282886459084127	-0.476007709857773	5.3530907928499e-05	0.478179523124814	4.89276921633425e-05	-0.406902609369792	0.000697608288351907	0.369187219244499	0.00228433794591353	-0.457278949685047	0.000113414394331819	-0.241313214977711	0.0509462679705636	-0.607610536039	6.30458914939629e-08	-0.351279783530398	0.00382719853655815	0.00458629594465631	0.97084578563326	0.85083700883104	1.50580319736104e-19	0.432269387065027	0.000289514645334571
ENSG00000105639	black	-0.0296195810744563	0.813366913964031	0.0868407715108032	0.488102755431515	-0.580251461022693	3.28315413720642e-07	0.566333960170678	7.18395049364934e-07	-0.606214475722994	6.88439244502756e-08	0.567033940541211	6.91242354061967e-07	-0.596728490690946	1.23792628979911e-07	-0.232510320876172	0.060289849128668	-0.585802864129054	2.37787807572574e-07	-0.199346146636173	0.108558906690564	0.352104546015821	0.00373967998395968	0.902125747396564	4.75816583556765e-25	0.413130088053268	0.000565717214231571
ENSG00000101336	black	-0.0295204379692777	0.813980420293028	0.135976213477839	0.276314857409012	-0.604437239876401	7.69558751930859e-08	0.428713546352793	0.000328873902026908	-0.495047585315669	2.38292919859729e-05	0.58433818125408	2.59064156572548e-07	-0.359748536712632	0.00300929763057661	-0.0715678320514958	0.567969894553114	-0.547959331695334	1.91508210583197e-06	-0.178637612756184	0.151257980411499	0.127916146893749	0.306046733241354	0.841523117271544	8.99486426249921e-19	0.458384396663803	0.000108628262122504
ENSG00000167613	black	-0.0292816087669611	0.815458773435841	-0.00265408083296357	0.983126072100157	-0.562216626173047	8.99524951306245e-07	0.685151127927935	2.217824953031e-10	-0.561801366005821	9.20002210964888e-07	0.582008003116208	2.96648544758637e-07	-0.581590536890409	3.03902663450286e-07	-0.216949893110244	0.0801633345554593	-0.664916948728095	1.13730467180727e-09	-0.193160753362686	0.120199515483487	0.219595306444211	0.0764596171609351	0.872144254121709	1.52905755764395e-21	0.284435379694289	0.0206323209011663
ENSG00000164691	black	-0.0291117009185852	0.816510894214034	0.204037309794327	0.100326464956423	-0.625852035987362	1.91853050356488e-08	0.352221657953027	0.0037273978867607	-0.448203110870597	0.000160698380606377	0.516366715057935	9.07592570162146e-06	-0.393173725508681	0.00109184565824785	-0.159108242461782	0.20193757317494	-0.415146888838021	0.000528137473294927	-0.0614028698071757	0.624296165215905	0.14394621150837	0.248870200233177	0.858952409239243	2.86524610010481e-20	0.508685146456334	1.29475710005618e-05
ENSG00000204525	black	-0.0290663964697158	0.816791487676738	-0.043452751200268	0.729019096256861	-0.289091042146312	0.0185615378281734	0.0833217443206703	0.505965030909976	-0.289763588862188	0.0182775987220901	0.189756438063267	0.127000919046523	0.0357305849569721	0.775780990444845	0.320106572701936	0.00878767360358818	-0.265744497985403	0.0310361228148513	-0.0519392009450814	0.678746935534684	0.0361328280201565	0.773323857008293	0.48560811916943	3.58077046113428e-05	0.576835839475382	3.99218071579938e-07
ENSG00000049768	black	0.0286005756594928	0.819677876365433	0.0986146730263112	0.430834167412658	-0.257938808743834	0.0365287708878148	0.385648187144292	0.00138464537385179	-0.371441314922258	0.00213621327264333	0.259635715885917	0.035270556043161	-0.35952102380988	0.00302905323228427	-0.204808357692765	0.0990211475184559	-0.314853017773975	0.0100282622735436	-0.272806509501348	0.026680189998616	0.0468804902165924	0.708562345215291	0.654776514775036	2.4635087740785e-09	0.439678715995892	0.000220978054481473
ENSG00000116299	black	0.0285101233726277	0.82023862829451	-0.281224266328804	0.0221725015391368	-0.410938831040178	0.000609289699736202	0.659802993441756	1.68562648733411e-09	-0.543528112692921	2.4051033334748e-06	0.579588836201742	3.41068046265011e-07	-0.521902769830388	6.98788569384148e-06	-0.0645884822692137	0.606390775424248	-0.465068316113795	8.34351918753641e-05	0.0589315155113833	0.638338428241379	0.428038427526563	0.000336877123738576	0.562921596583981	8.6573904836017e-07	-0.0404278108418537	0.747230312487631
ENSG00000276070	black	-0.0283682129821608	0.82111857147195	0.0728303099719114	0.561143469406927	-0.417430190179074	0.000488342557558614	0.380577538628442	0.00161997446063277	-0.204904872138464	0.0988586931811044	0.31118392982291	0.0109825446388713	-0.355509488428374	0.00339687656131162	-0.118861672392682	0.341826706673301	-0.539347242173792	2.97306265320533e-06	-0.159922205218384	0.199609835041127	-0.0614000966370097	0.624311849198108	0.619681788728339	2.89365106550181e-08	0.35442281400536	0.00350311561376341
ENSG00000196632	black	-0.0283310618371143	0.821348970776393	-0.129217098163731	0.301112747928252	-0.222002267039239	0.0732093295303077	0.206225090360649	0.0966572784797479	-0.439770120615468	0.000220234325008955	0.363886292909471	0.00266947289677875	-0.433318034333081	0.000278758704833092	-0.263066318957697	0.0328369608995849	0.0404204579397885	0.747274752502838	0.16143541252186	0.195333406759669	0.312139648932277	0.0107266823798841	0.310669739465358	0.011122379960241	0.272393425943308	0.0269199596949269
ENSG00000090382	black	0.0280582792950787	0.823041138935768	0.156665286364372	0.209039677583839	-0.449198060758837	0.000154748535319704	0.472592441907313	6.15860539707246e-05	-0.458985061563686	0.000106106310395979	0.351798844922388	0.00377190971642549	-0.58286980337634	2.82186348021695e-07	-0.318382220338837	0.0091792281053276	-0.57334704388253	4.8636102840163e-07	-0.285376320735785	0.0201986391042945	-0.059293471214956	0.636273701686695	0.85424411139035	7.59527217907217e-20	0.533583942643681	3.96382491432763e-06
ENSG00000103522	black	-0.0278803350722388	0.824145424580327	0.30019778604401	0.0143255984801983	-0.48786251971638	3.25243132754421e-05	0.285561141081628	0.0201143737510537	-0.476442947542362	5.25775055734758e-05	0.410273067032248	0.000623119499066267	-0.460053174077405	0.000101754510032375	-0.229926619750875	0.0632812510854631	-0.44789266382104	0.000162597433884329	-0.356228715251115	0.00332814544012145	0.0305421223950638	0.807663553139713	0.877295182439421	4.45321175401536e-22	0.639596349033973	7.43080327684823e-09
ENSG00000089351	black	-0.0272474053820967	0.828075998479079	-0.20692986923497	0.095497862197959	-0.463521215563508	8.87329436569892e-05	0.788024735595323	4.10924671750263e-15	-0.553652231089743	1.42223020565411e-06	0.553901432078721	1.40365004567901e-06	-0.406517314795052	0.000706618788846283	0.0762955627671506	0.542608123510118	-0.630713945180583	1.37899321251988e-08	-0.0918989221108467	0.46302150789617	0.350112948379835	0.00395411810447962	0.699592032510917	6.36040743583148e-11	0.059410804433266	0.635604981166032
ENSG00000066294	black	-0.0270827888893294	0.82909898117511	0.249437075355734	0.0434076736889824	-0.484864276913012	3.69567520799117e-05	0.241983807060696	0.0502859711186168	-0.497339679695438	2.15462881424946e-05	0.414739017741967	0.00053554905112657	-0.549500853750124	1.76779876781405e-06	-0.414507898348175	0.000539790674976778	-0.157705959970068	0.205992956170978	-0.0660597147209283	0.598197834216866	0.233183615233583	0.0595294065324129	0.73360306880643	2.45209542395475e-12	0.464350710741878	8.58551208729283e-05
ENSG00000115956	black	0.0269696063590295	0.829802500077088	0.0831106489943444	0.507047104100402	-0.374775758226174	0.00193283852815141	0.532752573756459	4.12993969161452e-06	-0.501308154215569	1.80675287756872e-05	0.354272700456474	0.00351802117487833	-0.566540011661244	7.10299782680772e-07	-0.351493278356903	0.00380437129342202	-0.481545800915617	4.2511368793171e-05	-0.25399227612567	0.0395999368874346	0.108050919319827	0.387824158105467	0.825703016884029	1.45998846487248e-17	0.461590592095057	9.5778766546497e-05
ENSG00000175567	black	-0.026673667386341	0.831642623100674	0.00979889924439546	0.9377584782023	-0.622180141589745	2.4527179776586e-08	0.635163636829598	1.01417901535001e-08	-0.607839702725272	6.21394088117981e-08	0.647015231019531	4.36555479276525e-09	-0.524172260673108	6.26930864480726e-06	-0.102317920569899	0.413642019682659	-0.708387456761008	2.86506503650274e-11	-0.186593222314156	0.13357908964305	0.234331294033625	0.058251098584552	0.908121525507422	6.91600623930624e-26	0.352131483718816	0.00373685172074199
ENSG00000073849	black	0.0265613080221373	0.832341500558449	-0.161859179521449	0.194147655409753	-0.492207880587138	2.69691266684568e-05	0.73801875699073	1.54929244908834e-12	-0.586397530649022	2.29629003494151e-07	0.587616863775851	2.13718038286801e-07	-0.642940534328616	5.85710829559506e-09	-0.24072620817657	0.0515300656558419	-0.547912256653606	1.91975589851024e-06	0.0168571407558286	0.893132976227631	0.236274652751992	0.0561373786015118	0.691502112774774	1.29192551084442e-10	0.0623822575228701	0.618767562572714
ENSG00000157303	black	0.0265569087167328	0.832368866960936	-0.00414307898022352	0.97366217909701	-0.427055234923179	0.00034885083859664	0.365677235286791	0.00253332198327537	-0.336491961506619	0.00573612919617631	0.242218106137714	0.0500569263792275	-0.0993678431860908	0.427305205126766	0.131898362217386	0.291107867618623	-0.541111197284433	2.71962763269957e-06	0.170807172651338	0.170302827211743	0.0154064855285602	0.902282352712145	0.650897935829168	3.28565113589313e-09	0.236244553687339	0.0561696342159263
ENSG00000168062	black	0.0262610868594631	0.834209515559557	0.0124981268447959	0.920662591968345	-0.421570603321066	0.000423072525315233	0.416390059492864	0.000506119233819278	-0.433320573839033	0.000278733106875428	0.438045487255386	0.000234661076866448	-0.461734591067723	9.52359589207601e-05	-0.205741462151059	0.0974592237334491	-0.478525390018208	4.82293707805475e-05	-0.220102471861502	0.0757653739177152	0.0184884255121378	0.882860977827985	0.719012235672679	1.05048718738436e-11	0.719983659503753	9.56222199480834e-12
ENSG00000105851	black	-0.0260555128278379	0.835489151630304	0.161049156737467	0.196418705283577	-0.56439980861831	7.98729063255485e-07	0.44462221511091	0.000183893940395364	-0.546861163392985	2.02693982469685e-06	0.445973738850308	0.000174800584446164	-0.547385477818091	1.97279114191925e-06	-0.316454377778099	0.0096349082128738	-0.441435647364036	0.000207077932807485	-0.100637086260163	0.421395550961252	0.100642783448221	0.421369130581849	0.863193902253921	1.15465980299302e-20	0.401986974410414	0.000820773695235244
ENSG00000008516	black	-0.0259862953951732	0.835920105051999	0.0296122091512093	0.81341252823632	-0.272628831703124	0.02678309947437	0.320842609633907	0.00862502682502315	-0.322702853940542	0.00822561364033335	0.44171650433026	0.000204931736728789	-0.258569390807329	0.0360569190953167	-0.0664821718208392	0.595854371662232	-0.31847171682968	0.00915853801098406	-0.0772926955378358	0.537330307368498	0.164376088699005	0.187211231295986	0.606659836453075	6.69416627656204e-08	0.399888194112715	0.000879115395261285
ENSG00000158869	black	0.0259777287138229	0.835973445260884	0.0507228871781406	0.685873125307038	-0.510705854389144	1.18021272880992e-05	0.584441408099172	2.5750775277959e-07	-0.410964476006525	0.000608762602069338	0.397107400179162	0.000962191902533451	-0.457717685261182	0.000111492080596926	-0.161779068957333	0.194371418150982	-0.742930690555037	9.19570416990748e-13	-0.203726907534504	0.100855714367704	-0.132183718925769	0.290056089865291	0.836328728551446	2.32019534638448e-18	0.44145302086817	0.000206944575896033
ENSG00000141506	black	0.0255637204968424	0.838552129638447	0.06183902464225	0.621831513960012	-0.50220698271772	1.7355839429206e-05	0.470758982165428	6.6358896658675e-05	-0.532681666352371	4.14440486508627e-06	0.387029622569488	0.00132610893819595	-0.457094323838188	0.000114232414296655	-0.142932399357317	0.252253967413961	-0.47377423254499	5.86799412451701e-05	-0.202939260712924	0.102208435115798	0.278091028154615	0.0237683478941846	0.864754930490123	8.20069632897292e-21	0.472361700349432	6.21687567146426e-05
ENSG00000153898	black	0.0252302730850263	0.840630267071653	0.134847834932104	0.280357187229374	-0.32502519877079	0.00774972945014985	0.339044738395913	0.00535636118926849	-0.431419954545628	0.000298503989006402	0.210106331668837	0.0904067065944912	-0.508472032597858	1.30742279853255e-05	-0.350551686972735	0.00390596425698842	-0.417144935916389	0.000493160340790271	-0.185374716374507	0.136180616776302	0.125889589626072	0.313836292234003	0.670996549891583	7.05280422201272e-10	0.34288864602784	0.00482630501733657
ENSG00000023445	black	-0.0251427570173397	0.841175871961763	0.0316106608755398	0.801070077278367	-0.509960474292419	1.22131874194554e-05	0.526773191114091	5.53084987485465e-06	-0.531493888435245	4.39386903589005e-06	0.58223774856582	2.92726285808484e-07	-0.698853759706821	6.79189358883514e-11	-0.400618332734139	0.000858406567647219	-0.498771803413021	2.02248127084525e-05	-0.176282961223906	0.15681016450825	0.270284420260625	0.028172599082069	0.776790982004081	1.77730697734917e-14	0.372540070899912	0.00206717608590458
ENSG00000184922	black	-0.0250526152034777	0.841737924514513	-0.00525226830407777	0.966614585578857	-0.495737793652151	2.31192247111329e-05	0.580680755325665	3.20294619875049e-07	-0.601684472313118	9.1325319389151e-08	0.371062384174029	0.00216049655898798	-0.478013081588469	4.92670690659859e-05	-0.100747698061678	0.420882764783094	-0.493096404237153	2.59476661382024e-05	-0.130010293525697	0.298130005347966	0.351727157075845	0.00377950326414246	0.877188867143237	4.570596022196e-22	0.388029228395396	0.00128515219245349
ENSG00000020633	black	-0.0247674467949792	0.843516524909201	-0.0643175940442132	0.60790461124512	-0.600309230597241	9.94198723748046e-08	0.559796605856905	1.02517178221044e-06	-0.656129824438221	2.22581930318167e-09	0.696352352081103	8.47109137004883e-11	-0.584057466813012	2.63341594570663e-07	-0.120320811549773	0.335890769446415	-0.553036144676589	1.46916038374393e-06	-0.0423735453988376	0.735499783122001	0.336614409818979	0.00571738573903771	0.813889375218993	9.80659023848314e-17	0.28114267710218	0.0222128732675959
ENSG00000121966	black	0.0244198479232803	0.845685558504062	-0.035566082538105	0.776786499626136	-0.43737171504539	0.000240528625888891	0.64735804523746	4.25807546164474e-09	-0.493370118080417	2.56403106739537e-05	0.423952844272422	0.000389225623193754	-0.600329113217427	9.92981627404484e-08	-0.248207327756664	0.0444858728358668	-0.613205142419185	4.41238547291996e-08	-0.214945582637513	0.08306311660508	0.0861951409790628	0.491354841772177	0.807170464399789	2.73061742659291e-16	0.286923302334649	0.0195025108330882
ENSG00000181631	black	0.0240393746456601	0.84806103907562	0.231412392455024	0.0615467354578605	-0.441638177211565	0.00020552822106038	0.127071410544082	0.309278337059348	-0.398426119714565	0.000921948724120255	0.292509885738401	0.0171563571140885	-0.316932565030998	0.00952008198582832	-0.228854277635397	0.0645574579736557	-0.246342222367532	0.0461631545361907	0.0295358275772243	0.813885180718851	-0.0315962720448422	0.801158773627851	0.722345153360295	7.59595601819262e-12	0.557273122797914	1.17363095103177e-06
ENSG00000145423	black	-0.0239628209284511	0.848539164926632	0.116084116548498	0.353305906486826	-0.353729391870499	0.0035724411515317	0.134888339989638	0.280211405831982	-0.303877224571963	0.0131196683406976	0.331915545544266	0.00647658772071034	-0.224737116524712	0.069651216914345	0.115909667927575	0.354034728155428	-0.281753437813224	0.0219121679838071	-0.229274800295033	0.0640545395007768	0.108318766375744	0.386641881172615	0.319558338221952	0.00891055274296533	0.255737508752447	0.0382164010773633
ENSG00000174125	black	0.0238676248820271	0.84913379967004	0.197304513449631	0.112300687963421	-0.541357175033948	2.68593911585627e-06	0.150729482252697	0.227027426740814	-0.419182864428909	0.0004596693091996	0.512368036588951	1.09314394616316e-05	-0.389953193879772	0.00120951524583814	-0.267526976451695	0.0298840296276308	-0.161814796893997	0.194271600992971	0.0428687123460487	0.732523966081657	0.07291407662137	0.56069190440519	0.678007525143075	4.0083044439025e-10	0.592319065598295	1.61573848458631e-07
ENSG00000196220	black	-0.0237862348268173	0.849642262836512	-0.066658565771955	0.594877086439253	-0.444450879769684	0.00018507721597019	0.215671668641951	0.08200319892017	-0.518237399730453	8.3127602164482e-06	0.589172387299958	1.94926565495092e-07	-0.291174570337264	0.0176939482782044	0.047434025299121	0.705277569142748	-0.0691636920350431	0.581075670204747	0.254342465710231	0.0393190441392385	0.486631460630402	3.42809533936462e-05	0.359972510745768	0.00298996147567432	0.218722165304607	0.0776666894021402
ENSG00000198771	black	0.0235511934725055	0.851110964576181	0.120410043844189	0.335529877349014	-0.503428188343675	1.6430611941407e-05	0.564589635312231	7.90486053354433e-07	-0.52626944490626	5.66720031007874e-06	0.314876131728495	0.0100224867839264	-0.570798273664303	5.61021687268779e-07	-0.282581067688702	0.0215102109052772	-0.555645350104002	1.27986139567175e-06	-0.234288575960028	0.0582982765988833	-0.00646704737500485	0.958899033074652	0.892687108851023	7.80145560554312e-24	0.486351622378286	3.46923437660256e-05
ENSG00000081985	black	0.0233785197913245	0.85219027143391	0.16157577543026	0.19494008156842	-0.304987341873143	0.0127734899430565	0.252651271591689	0.0406909974039037	-0.442579247814811	0.000198465897635416	0.241112324497433	0.0511454484827214	-0.465860717522112	8.08362284251598e-05	-0.225821235795032	0.0682796956810216	-0.33281194151215	0.00632527188219723	-0.258929751934758	0.0357895537001051	0.0669849587445497	0.593070640817885	0.493539666156437	2.54516225385964e-05	0.350229710715313	0.00394125171151345
ENSG00000100450	black	-0.0232597662635625	0.852932704241859	-0.062287288338421	0.619302744946963	-0.304272854589832	0.0129953776070474	0.246187952453337	0.0463041859516954	-0.100239154065306	0.423243284839696	0.0558600212444315	0.655968350541399	-0.164986090936943	0.185557348118247	-0.0263254031998401	0.833809253682509	-0.451362939586826	0.000142495351602624	0.0106844538721346	0.932146242664736	-0.28163868512262	0.0219684006688525	0.493719238056276	2.52531851929156e-05	0.384011556304093	0.00145699880993159
ENSG00000169896	black	-0.0221373774646827	0.859955940495756	-0.00804239966841992	0.948899033724754	-0.381210447204106	0.00158875930037815	0.64483172006023	5.11300795630055e-09	-0.548437806769901	1.86817871440892e-06	0.369548706911348	0.00225998168839846	-0.44668891771236	0.000170157480966647	-0.0942872448386698	0.45142734845446	-0.435147966744364	0.000260860658105415	-0.254366012842607	0.0393002160136393	0.354805683368498	0.00346535221364773	0.731849832567972	2.93509865688289e-12	0.281848389622737	0.021865730880181
ENSG00000162511	black	-0.0217909382534469	0.862125962102995	0.191176066289941	0.124129975316008	-0.584502260016599	2.56594391029764e-07	0.511458451000967	1.14001918685352e-05	-0.481206682822949	4.31205391520224e-05	0.470382387352343	6.73805930091728e-05	-0.439278240854908	0.000224263798440575	-0.169224369930073	0.174356707790658	-0.629936980753612	1.45427456958381e-08	-0.229759093660753	0.0634792734683149	-0.0172958408333094	0.890368743245097	0.94156498754147	5.98229061225532e-32	0.4942992191202	2.46220406968407e-05
ENSG00000124203	black	-0.0214899821416978	0.864011912799323	0.163330127685995	0.190071805662119	-0.360515488369985	0.00294354358547185	0.299900971801089	0.0144269111407638	-0.495326889454865	2.35395467506008e-05	0.167661156847963	0.178429021850336	-0.450327679234715	0.000148239092753876	-0.248897475447659	0.0438780918566431	-0.173034425531382	0.164715781483408	-0.0302515780464188	0.80945870312586	0.249110360751028	0.0436920009606834	0.611968243561913	4.77746702204584e-08	0.201041101412045	0.105526284439063
ENSG00000204516	black	-0.0209531724988812	0.86737771888041	0.373803014113713	0.00199029596414414	-0.422303331062849	0.000412386729141631	0.212593441067364	0.0865712698414825	-0.218104380289745	0.0785298619762835	0.329740423267865	0.00685704497860346	-0.354102331206124	0.00353500625685154	-0.231918374009525	0.0609648918300169	-0.339986292469385	0.00522198942909634	-0.222803666078746	0.0721519697685482	0.0643264951714526	0.607854841917663	0.631286010829013	1.32594217345517e-08	0.347578937918302	0.0042426748049417
ENSG00000185905	black	-0.0204327692571475	0.870642899560929	-0.0409086485317512	0.744325977184935	-0.588264217809954	2.05699126438672e-07	0.547154305309284	1.99649619752908e-06	-0.585364745107299	2.43972800877858e-07	0.486411163135432	3.4604431520549e-05	-0.574199973913838	4.63539515846658e-07	-0.191645670836251	0.123191248018014	-0.542190674076666	2.57466849306213e-06	0.046277646700556	0.712145754599719	0.191238032432508	0.124005795475043	0.824931871472527	1.66041821974006e-17	0.302888249474656	0.0134348618492472
ENSG00000128815	black	0.0201497427040702	0.872419608819053	0.170771353947125	0.170393796879679	-0.24980271747308	0.0430912807109406	0.338207679460863	0.00547836998552535	-0.42364323885456	0.000393480241038246	0.221338035868708	0.0740950590381392	-0.33216972488874	0.00643336149135797	-0.194261848426358	0.118060339146465	-0.185542456466814	0.135820239976336	-0.327257189345487	0.00731523592107507	0.230323528970815	0.0628140776773937	0.629970133640117	1.45098430775243e-08	0.339358966707627	0.0053111817931337
ENSG00000123329	black	-0.0200951618698681	0.872762314512402	0.157059832163614	0.207880858760922	-0.597198946094908	1.20295758673213e-07	0.39576417045338	0.00100480925177573	-0.517157638953336	8.74561775861888e-06	0.492108575950289	2.70855783317236e-05	-0.369852394376824	0.00223969968549578	-0.00511853517642388	0.967464177999966	-0.532265227477375	4.23031957551191e-06	-0.17921118454087	0.149927942567622	0.362893350337962	0.00274773842748323	0.891602505430605	1.05796879341344e-23	0.42461622358377	0.000380250359656357
ENSG00000154451	black	0.0200239153785174	0.873209696689098	0.17989625679403	0.148350786425012	-0.369638913090649	0.0022539401173429	0.281185470576512	0.0221916905577229	-0.363565604195679	0.00269452990536313	0.268142877519609	0.0294943842045184	-0.518296335929456	8.28971878424646e-06	-0.338230462892216	0.00547501695024256	-0.330554111554594	0.00671248507062672	-0.268248073155272	0.0294282613783712	-0.0104665227064501	0.933527094654886	0.751706523747401	3.51421867248083e-13	0.748491170467681	5.02199385113921e-13
ENSG00000115523	black	0.0199089384522525	0.873931761328601	0.103801872184956	0.406865742244492	-0.249815043100248	0.0430806484908112	0.143688510546971	0.249727368047083	-0.336846198904129	0.00568205282087497	0.132960123439869	0.287207046750844	-0.316483597815168	0.00962785724117937	-0.101797597490248	0.416033364208201	-0.303390241296175	0.013274066442434	-0.130634322764511	0.295796987232162	-0.0349458802380207	0.780580713096404	0.590645668778067	1.78574890435485e-07	0.510791718152951	1.17556122972427e-05
ENSG00000151612	black	-0.0196057178038977	0.875836502373517	0.135246689004898	0.278923865367302	-0.298486037649752	0.0149183988916233	0.0657376404175164	0.59998719067158	-0.255850895825955	0.0381279191741482	0.458363154320234	0.000108718452566878	-0.143303473631914	0.251011830765388	-0.120477789583711	0.335256048568593	0.177095602021216	0.154877192506428	0.144421103308097	0.247295875977034	0.319193121008362	0.00899324016569377	0.273044352636746	0.0265429552839415	0.137235711035602	0.271848849688681
ENSG00000163563	black	0.0191288930064059	0.878833189291629	0.0786051591157047	0.530422062728076	-0.475736134758622	5.41338760552522e-05	0.420298782096153	0.000442221150905337	-0.480160774627353	4.50506206952111e-05	0.464856547745753	8.41426967856977e-05	-0.465131847144864	8.32240111887653e-05	-0.244349164470266	0.0480126120943155	-0.452314244159813	0.000137398497625974	-0.125398461626905	0.315743062043113	0.154308247282383	0.216057753136302	0.799043066042385	8.94452870467047e-16	0.444279665268724	0.000186266631947509
ENSG00000169508	black	-0.0189887218855256	0.879714443023188	0.155251699379153	0.213229008900204	-0.576856699398182	3.98744310073449e-07	0.460961905204936	9.81821802756213e-05	-0.459208356262179	0.000105182616898585	0.524997491989075	6.02558653515343e-06	-0.518687140252201	8.13843254570266e-06	-0.274640015837186	0.0256375714279044	-0.622377385829094	2.42076259178788e-08	-0.210337513493706	0.0900446635163381	0.0145291365651664	0.907822082923738	0.848923176564921	2.19535498683081e-19	0.362022679569481	0.00281804323041155
ENSG00000133657	black	-0.0185972931031688	0.882176116997055	0.112831465783651	0.367047220594419	-0.347255678013151	0.00428079493013018	0.152723286229635	0.220869116981269	-0.268190774711592	0.0294642620098377	0.47867209216442	4.79359672859064e-05	-0.581638519601369	3.0306046774009e-07	-0.493486132415661	2.55110599248605e-05	-0.118526603353954	0.343198998870476	-0.208582734471595	0.0928214201836397	0.22548921363408	0.0686974149475453	0.383659592142271	0.00147299616129421	0.117393298185076	0.347865929784393
ENSG00000110077	black	-0.0184930804555015	0.882831692902851	0.216109811143003	0.08136881141672	-0.443445314347147	0.000192163812689989	0.405511898306291	0.000730630765797501	-0.265078532329549	0.0314760089126832	0.293700945551249	0.0166887065742704	-0.247562438697106	0.0450600477352	-0.090164226071932	0.471543182888227	-0.621897022442582	2.49928478344954e-08	-0.325074059308794	0.00773998145152077	-0.0896304364582024	0.474182301425736	0.715192251314368	1.51467637260554e-11	0.320196778097015	0.00876759756716346
ENSG00000183918	black	0.0178927622116267	0.886609658544974	0.143451005013277	0.250519142988609	-0.411090947059639	0.000606169213630822	0.419931354049468	0.000447898352063163	-0.331555323868695	0.00653828451531181	0.236907300991878	0.0554628794650369	-0.451969303103937	0.000139226910840189	-0.282076013219006	0.021754749649708	-0.51854710474166	8.1923437862594e-06	-0.246316874069411	0.0461863033238185	-0.0463796325633312	0.711539093604987	0.786452933452446	5.07032843801793e-15	0.392339631202625	0.0011212855283445
ENSG00000079263	black	-0.0177588993671782	0.887452439973678	0.293687940201983	0.0166937533044633	-0.514994252677349	9.67685347363602e-06	0.219573570472629	0.0764894836626404	-0.489937771035636	2.97508087510512e-05	0.376579579870763	0.00183021258463177	-0.535254471773306	3.64876004837209e-06	-0.342084464700046	0.00493319707389342	-0.33947784546638	0.00529417733854388	-0.0380285179208779	0.761774095253412	0.0553075022718144	0.659160043542353	0.820450401138478	3.46406697352291e-17	0.616110086789833	3.65598032897574e-08
ENSG00000101445	black	0.0175462618986706	0.888791430333336	0.0486070959621514	0.69833412387162	-0.505889162176028	1.47038295067825e-05	0.585590604535507	2.40765613946001e-07	-0.480499391121848	4.44171668148258e-05	0.383644496750274	0.00147368579164708	-0.525558006850121	5.86512326634357e-06	-0.344076764240401	0.00467212371252764	-0.405834528943034	0.000722846087878401	0.00351452636241551	0.977656817602735	0.0305828690086519	0.807411875956911	0.806277495286966	3.11931984407168e-16	0.380943356736098	0.00160186571903528
ENSG00000019582	black	-0.0174943885564216	0.889118126908697	0.0054797007160569	0.965169816980391	-0.535778456836362	3.55486743950171e-06	0.49136605051365	2.79712194941207e-05	-0.550996851812918	1.63507779310659e-06	0.468977677836353	7.13210767489154e-05	-0.388684252940017	0.00125893573645719	-0.0134595287284671	0.914581668438904	-0.592182748477588	1.62899486119923e-07	-0.150092669364448	0.229019312682412	0.0762438627112701	0.542882457766806	0.881238490957228	1.66729582911248e-22	0.613924891619957	4.21226214174864e-08
ENSG00000081237	black	0.0174374367291629	0.889476828786816	0.239142832729622	0.0531320861168649	-0.541212303653639	2.70573273106637e-06	0.327145022194914	0.00733655073569441	-0.495690325696634	2.31674220168953e-05	0.410007615130374	0.000628712727506037	-0.610197650363377	5.35009034549109e-08	-0.429441032168483	0.000320444603268699	-0.368225613342954	0.002350275516307	-0.107490930129518	0.3903028899171	0.0897047899367603	0.473814214756869	0.890226892223115	1.5497548914562e-23	0.541312709010475	2.69199998769216e-06
ENSG00000161405	black	-0.0172656642733608	0.890558843353323	0.27877763919226	0.0234105567261537	-0.613970094097289	4.19998477683813e-08	0.341605075664174	0.00499790728652595	-0.478698575824721	4.78831764374635e-05	0.475109579969059	5.55490313341487e-05	-0.577166870780972	3.91761994717598e-07	-0.377836976088977	0.00176159420596715	-0.471529178247255	6.43137771905413e-05	-0.140773951957073	0.259562061644873	0.0887501550802359	0.47855176880054	0.898343307278333	1.50832451094764e-24	0.53399139249182	3.88471466564917e-06
ENSG00000204257	black	0.0171404952480895	0.891347422992268	-0.0734579307539899	0.557764309672118	-0.59580454341156	1.30941441300168e-07	0.645325343841034	4.93409767043107e-09	-0.591279779831616	1.71943108370694e-07	0.573000912473248	4.95920574456697e-07	-0.533567516000935	3.96704568556135e-06	-0.097207676284045	0.437470644010176	-0.709088944313501	2.68511561590021e-11	-0.124998414162959	0.317301695346896	0.138016025469128	0.269106303372273	0.890547185634572	1.41859517406559e-23	0.460400671560031	0.000100374549704734
ENSG00000122224	black	-0.0168682813281128	0.893062764063967	0.14706148188837	0.238666932237915	-0.506019309158197	1.46173892893905e-05	0.213622517201486	0.0850223244913803	-0.427276845036328	0.000346118559123116	0.223953594033083	0.0706561313914966	-0.298016769545898	0.0150845514242901	-0.0693921458790723	0.579824370964519	-0.368139498458775	0.00235626262933766	0.11992970136867	0.337475456237778	-0.0557483485013612	0.656612949777182	0.714650939937437	1.59452888142468e-11	0.365521982214019	0.0025448742103672
ENSG00000139508	black	0.0167034587110796	0.894101622692653	-0.0962586688738061	0.441979133658427	-0.574172362432506	4.64262243972487e-07	0.715833716585201	1.42499223547632e-11	-0.534157210885995	3.85294430109475e-06	0.665837292654355	1.05869456597469e-09	-0.530137330023339	4.69593131136374e-06	-0.12574326816272	0.314403599808069	-0.655864083653871	2.27070154103976e-09	-0.0814111874568687	0.515801583731707	0.217533685368315	0.0793339960477495	0.69882104806398	6.81164392032805e-11	0.0988062650438579	0.429934905264396
ENSG00000110934	black	-0.0166876304730085	0.894201395680102	0.200022107680577	0.107341502590663	-0.563551163030985	8.36578401098386e-07	0.471356578600398	6.47669560803429e-05	-0.568895665846544	6.23645557446227e-07	0.35114148647223	0.00384205026048649	-0.567237705220785	6.83521394874518e-07	-0.270909777626625	0.0277961559204676	-0.527126188345707	5.4371361767213e-06	-0.12972413186622	0.299203861806003	0.0605234937633706	0.629277876468926	0.887173442996317	3.55241071220549e-23	0.496857228877752	2.20092300430541e-05
ENSG00000125910	black	-0.0166119869462431	0.89467823570657	0.012847578466826	0.918451747397685	-0.297258103802603	0.0153565357774327	0.452810129116782	0.000134808645733626	-0.448785942564931	0.000157188027599779	0.234152281615295	0.0584490078357332	-0.185869192676621	0.13512033707631	0.163172897679135	0.190504513263211	-0.494227918677643	2.46988335665783e-05	-0.261915049977826	0.0336374997645766	0.137545795095795	0.27075677839638	0.667505618084719	9.29192654009096e-10	0.227919748060852	0.0656864897798665
ENSG00000150681	black	0.0165565787872773	0.895027540048628	0.296375952169101	0.0156780795015283	-0.367444972385215	0.00240504986373423	0.261226353025008	0.0341241306878847	-0.191139144483062	0.124204011455531	0.172684437363966	0.165584683933336	-0.248300787162245	0.0444031637629227	-0.253876446454195	0.0396932108920127	-0.419895733470692	0.000448452247896099	-0.178051691417198	0.152625696701198	-0.24249414667629	0.0497881725597639	0.609128105240287	5.72681282547543e-08	0.356379046845407	0.00331393659138029
ENSG00000272636	black	0.0164585248710971	0.895645740609845	0.218729258732392	0.0776568224169379	-0.387540548521501	0.00130503022160304	0.215153602043755	0.0827583548052431	-0.348893131147131	0.00409077630279471	0.506451351599914	1.43338170561305e-05	-0.194677038176996	0.117261334097048	-0.00957320120965878	0.939189341721179	-0.332807052241352	0.00632608871602667	-0.327604506957079	0.00724957971984342	0.0298683493471642	0.811828006766668	0.522967080577792	6.64182687184102e-06	0.420723555832629	0.000435739649241315
ENSG00000171310	black	0.0163004038786423	0.896642776274272	0.10907438629493	0.383318167639574	-0.389999549339994	0.00120774346133698	0.573711352381548	4.7648694858977e-07	-0.299598339509697	0.014530844217011	0.486655945604365	3.42451740160742e-05	-0.516823980655877	8.88356969637943e-06	-0.25961543393188	0.035285378584654	-0.650098957038427	3.48467880232574e-09	-0.440892076149962	0.000211290325908836	-0.0475957562095235	0.704318837492617	0.68442271452733	2.35758897722629e-10	0.199516883007759	0.10825040889577
ENSG00000139970	black	0.0160765723289317	0.898054423551197	0.0968686624485431	0.439078236898174	-0.347043113385731	0.00430602635462013	0.167000728932926	0.180170101264345	-0.389779583642956	0.00121617176913438	0.317417083388631	0.00940495241042471	-0.201986131345399	0.10386416057685	-0.023265565902709	0.852896442633668	-0.289150112305925	0.0185364492631063	-0.153599291193076	0.218200697577763	0.0461205809431756	0.713080405213584	0.605556112231824	7.17498024127087e-08	0.522808056088764	6.69249610187466e-06
ENSG00000185862	black	-0.0158962341129506	0.899191999083245	0.257889222174532	0.0365660923346286	-0.592782987225138	1.57138230840582e-07	0.392559040623151	0.0011134726955521	-0.441130819897538	0.000209430606521074	0.475243002743819	5.52448430307536e-05	-0.521310484075762	7.18768337912181e-06	-0.339580639186621	0.00527951241146976	-0.550534033648779	1.67510452514044e-06	-0.15621618854045	0.210364272599949	-0.0730454715355831	0.559983933679133	0.875640926528726	6.65759461628002e-22	0.458746590148015	0.000107101030490143
ENSG00000136167	black	-0.0155623760450352	0.901298511717959	0.24931848865206	0.043510698233998	-0.496471245690255	2.23862405487976e-05	0.212252654492754	0.0870890900833433	-0.458735612165764	0.000107147028340071	0.38243821804675	0.00152974241637857	-0.533812138941325	3.91933471912355e-06	-0.385090907456444	0.0014089104570282	-0.342138591816107	0.00492593741952885	-0.137304083223013	0.271607800042986	-0.057906360089404	0.644201122588479	0.852409686499194	1.10027008463231e-19	0.678419276236473	3.8756091974995e-10
ENSG00000110876	black	-0.0153589803187318	0.902582192150873	0.106232683198883	0.395906565067072	-0.527614526586535	5.30993611452853e-06	0.477211039983349	5.09331911784006e-05	-0.509086179128026	1.27123232070323e-05	0.376450689963044	0.00183738007074799	-0.458723058681091	0.0001071996498578	-0.175052217578773	0.159771566839651	-0.536163806716062	3.48726475423868e-06	-0.0990793104046441	0.428655172224327	0.0464301540379903	0.711238633566652	0.931788616809246	7.26055424711792e-30	0.533344281568465	4.01105862906252e-06
ENSG00000165168	black	-0.0151582223806077	0.903849468762846	0.297477373107215	0.0152774973329355	-0.547015929170806	2.01081314461738e-06	0.392140591934822	0.00112841577224591	-0.465215743214851	8.29458914102417e-05	0.425852382538967	0.000364027630191787	-0.570180664397446	5.80670639148737e-07	-0.422641244482377	0.000407542140638203	-0.451387149234239	0.000142363515716488	-0.226783646982027	0.0670803892337434	0.0553398846495008	0.65897281483024	0.877139934787019	4.62562043179532e-22	0.58818327922488	2.06685978457273e-07
ENSG00000101443	black	-0.0145486796886269	0.907698635652375	-0.219839274812171	0.0761250268246865	-0.428715249540535	0.000328853933046865	0.598000368170203	1.14552656838725e-07	-0.499813057339852	1.93117373181751e-05	0.650123383058232	3.47842810949325e-09	-0.441997478476704	0.000202805069767126	0.0122222741021262	0.922408228796173	-0.516676323192329	8.94526451992619e-06	-0.00856703828871571	0.945570407408413	0.318882818254857	0.00906401942260914	0.535631109485609	3.58103945205507e-06	-0.00923480589802846	0.941335032802218
ENSG00000125538	black	-0.0143354167254262	0.909045862437456	0.0280856269161357	0.822871455435601	-0.487790370363052	3.26249180039281e-05	0.503946829989175	1.60517285162428e-05	-0.413148464848609	0.000565364093016865	0.593738560775803	1.48361388774353e-07	-0.530584883556278	4.5941933757294e-06	-0.186044673379875	0.134745564014508	-0.551902656356685	1.55932219313982e-06	-0.252962514227958	0.0404355745096889	0.204109205402082	0.100204188663998	0.706134822678073	3.52406748115242e-11	0.234526007162516	0.0580364487193053
ENSG00000154274	black	-0.0142399099992437	0.909649281457592	0.0650913119774932	0.603585127305151	-0.40993977303375	0.000630149496397322	0.310318648490875	0.0112187446742118	-0.245853240888204	0.0466113925690403	0.50042503538415	1.87931260980826e-05	-0.0698593387370742	0.577269287072341	0.0306737325037038	0.806850714942316	-0.427850975537349	0.000339130614407409	0.0563200958707268	0.653315341702582	0.0784115686831872	0.531438264359001	0.443839947788688	0.000189353527762484	0.0185189069996504	0.8826692172019
ENSG00000198821	black	0.0141795717582229	0.910030529472069	0.247117067807869	0.0454601326533645	-0.435603368919825	0.000256573072929357	0.236593590932534	0.0557965132940855	-0.403865127054909	0.000771562406405564	0.216191577408968	0.0812508535505204	-0.375566764876074	0.00188721673918513	-0.212447783855307	0.0867922960481444	-0.409208805594443	0.000645820247986603	-0.0927718713892204	0.458765074469684	-0.130140140020846	0.297643570623306	0.771633243777221	3.38526082177096e-14	0.555494171592223	1.29017262768555e-06
ENSG00000131042	black	-0.0141641624602452	0.91012789658146	-0.000163319589774472	0.99896158293789	-0.498579492795548	2.0397777599389e-05	0.703330619022523	4.54779147610848e-11	-0.552733170001823	1.49276873632765e-06	0.496758848488489	2.21047592786976e-05	-0.557680800735176	1.14835305449171e-06	-0.164624554100235	0.186536295408355	-0.686913910583058	1.91152554900248e-10	-0.278564222559152	0.0235212754733772	0.172294024269527	0.166557915529351	0.834002839093218	3.50890828200059e-18	0.290225423244433	0.018084776198318
ENSG00000056558	black	0.0140888753750678	0.910603633857129	0.0600625109323076	0.631895982657174	-0.427824270706983	0.000339452769614934	0.369439853350227	0.0022672914512124	-0.586485294694124	2.28447474970811e-07	0.378982141491357	0.00170111889907507	-0.548780733926816	1.83522765207211e-06	-0.205035418909477	0.0986392857801325	-0.416862997171187	0.000497964598717925	-0.225379249484209	0.0688362126698807	0.387614950473321	0.00130198600894664	0.801225745650114	6.53891652064227e-16	0.486240877216823	3.48564104486287e-05
ENSG00000147138	black	0.0140647790991604	0.910755904262133	0.26684278915788	0.0303219318976325	-0.45806527066692	0.000109990487949558	0.190052722722989	0.126397608873756	-0.380052486148355	0.00164628710276292	0.250697753994703	0.0423248214628148	-0.46800717426646	7.41666417086086e-05	-0.35507606704374	0.00343890190563486	-0.233870445337519	0.0587616998887014	-0.0662616133116438	0.597077348578807	0.0616192064348948	0.623073161267871	0.722115395035146	7.76880741587297e-12	0.52498473139582	6.02928690414052e-06
ENSG00000065675	black	0.0135426911984379	0.914055885191783	0.0102348573235992	0.934995183248421	-0.527272794357866	5.39865298768411e-06	0.500997605320148	1.83196623003479e-05	-0.576950419311112	3.96622308894138e-07	0.393244151556824	0.00108939216272494	-0.595084657312387	1.36779626665605e-07	-0.225477852356833	0.0687117448429068	-0.475358691921249	5.49823327574736e-05	-0.0457014186899343	0.715576768848553	0.000495321511773551	0.996850658591861	0.798677052279636	9.42342472221155e-16	0.489744153724958	2.99999749871568e-05
ENSG00000150637	black	-0.0134033920242512	0.914936605655824	0.278498898371049	0.0235552536609868	-0.494421179469976	2.44911991793649e-05	0.131105111292548	0.294044799254565	-0.330764205692316	0.00667559693734551	0.268282541179351	0.0294066229072286	-0.453391836726827	0.000131827820955072	-0.393945136295995	0.00106524127217455	-0.210903686038063	0.0891628181649824	0.0637504533549244	0.611079343298531	0.0385043459980929	0.758883051176826	0.70522168838281	3.83046176934707e-11	0.491053652216716	2.83517996286918e-05
ENSG00000179583	black	0.0131735779903792	0.916389829653931	0.146483955090634	0.240536368156455	-0.415774377651503	0.000516917181468974	0.226068419950234	0.0679700374950784	-0.583977595007083	2.64570767145935e-07	0.377410099621113	0.00178462628514906	-0.424385256815142	0.000383353596695818	-0.168959718707845	0.175041340925059	-0.199157642101021	0.108900297514978	-0.194667719298967	0.11727922207407	0.350106006941655	0.00395488417365751	0.774449232542607	2.38629712874418e-14	0.725467226501399	5.58246568985666e-12
ENSG00000124256	black	-0.0131598041196087	0.916476937136864	0.141683303357024	0.256465909476747	-0.598273864969837	1.1265271591253e-07	0.428994230319524	0.000325597938737437	-0.586001271654701	2.35035759096257e-07	0.525754905177623	5.80970931755769e-06	-0.512188813150105	1.10223564201763e-05	-0.201293669235057	0.10508006273375	-0.520823162802317	7.35605796632877e-06	-0.0860103787038588	0.49228758844917	0.153165375921005	0.219519616076244	0.842966404721131	6.87103240227863e-19	0.616084981979041	3.66195663996726e-08
ENSG00000174501	black	0.0125554914093309	0.92029962714342	0.0408730817514634	0.744540685155337	-0.388807252551498	0.00125406694438887	0.213476816577559	0.0852402909418782	-0.385393958857845	0.00139566793050492	0.603462536478899	8.17801414942451e-08	-0.291327483610646	0.0176316643823799	-0.131589374273889	0.292249566251575	-0.0996396180210912	0.426035858470494	0.00136730746623183	0.991306564223017	0.523116196412226	6.59464037823647e-06	0.357240445225839	0.00323355514846045	0.0710957432826567	0.570532482979193
ENSG00000271503	black	0.0116148568547113	0.926253329872718	0.0843696981295128	0.500610842934847	-0.305624783292848	0.0125782996058644	0.226018369897315	0.0680326461311998	-0.118086882778069	0.345005102901082	0.0328660212908704	0.793341478249948	-0.284185727413799	0.0207487078051023	-0.19430230160482	0.117982306841432	-0.416846127342731	0.000498253407993101	-0.0199995328893829	0.873362812150121	-0.369100136146444	0.00229024038682674	0.557482839902759	1.16056299214737e-06	0.399577582865995	0.000888061487524306
ENSG00000070526	black	0.0114956413003215	0.927008194011096	-0.307366687661597	0.012058005765112	-0.259914232048247	0.0350675339381303	0.382278383633671	0.00153731211352774	-0.245571801129857	0.0468709993010657	0.581120561108023	3.12269110597055e-07	-0.176856894953479	0.155443146443709	0.0671860751388816	0.591958770898613	-0.220587448585091	0.0751062101927401	0.24700795785259	0.0455585925913485	0.312060921893977	0.0107475616131498	0.182994701726473	0.141371850183755	-0.181493781712732	0.144721113908141
ENSG00000128039	black	-0.0114590081124262	0.927240165583097	-0.0343236067713905	0.78439273103573	-0.372186666215109	0.00208916008861114	0.296707027077043	0.0155567314852937	-0.358305649742156	0.00313655663037255	0.634852657694623	1.03635934159322e-08	-0.337649664011158	0.00556105989536914	-0.0564331671472656	0.652663971931818	-0.364365661001262	0.00263240502537821	-0.0944978788586691	0.450412576003184	0.0519675718350958	0.678581046217293	0.385972774200836	0.00137068620062128	0.144435280827141	0.24724898067802
ENSG00000135709	black	-0.0112220697286776	0.928740670554821	-0.160793433605594	0.197139602745498	-0.193006541893058	0.120501463427126	0.147604277378059	0.236919068250927	-0.462774879230236	9.13980071584632e-05	0.40626442029449	0.000712590226852261	-0.169616817946602	0.173345070759431	0.0713147002776049	0.569343273748378	0.159144367241472	0.201833857058998	0.162216962708352	0.19315055784388	0.414042113791894	0.000548431961534374	0.232135783735128	0.060716255991441	0.231178714158487	0.0618169601455285
ENSG00000073861	black	0.0110307710918503	0.929952324743369	0.279315874514132	0.0231332844655349	-0.318544737382732	0.00914168699416864	0.0840705212368595	0.502136394973661	-0.227491500675627	0.0662091500769641	0.123038380449837	0.325009265225533	-0.166301400391044	0.182027132361962	0.00962339348569956	0.938871119749202	-0.29023444909235	0.0180810251709926	-0.176545108512019	0.156184671789615	-0.157076869426901	0.207830921339546	0.623630224768299	2.22681374689542e-08	0.660412244807654	1.60907185720836e-09
ENSG00000100055	black	0.0102698073419845	0.934773687255561	-0.0155866411244443	0.901145385595	-0.504360691610617	1.57552380018586e-05	0.673313013851044	5.8615724791443e-10	-0.557170003632096	1.18010709528224e-06	0.480876148911668	4.37220582252609e-05	-0.48827323396384	3.19570735160044e-05	-0.130886225106359	0.294858606178275	-0.630281335595127	1.42044109566454e-08	-0.1837846178879	0.139632698597704	0.222223190233046	0.0729166172122372	0.90392021922096	2.7073614049239e-25	0.333497886706693	0.00621158779234357
ENSG00000185477	black	0.0100904074710317	0.935910687156838	0.157419839532173	0.206827457779578	-0.56991512319165	5.89316162106396e-07	0.444100187899055	0.000187520975335772	-0.508000632182533	1.33584981411896e-05	0.491111324660005	2.82811803785779e-05	-0.623481356216712	2.24906431539444e-08	-0.433618988382915	0.000275740046240748	-0.384464327076571	0.00143664955673133	-0.111710326858952	0.371857992189266	0.21005434530907	0.0904882772675663	0.840782225316352	1.03178443206108e-18	0.380243315803461	0.00163667972592727
ENSG00000185920	black	-0.010042957762388	0.936211435196496	-0.248551092069835	0.0441822744026664	-0.30831014206784	0.0117840569415037	0.428161010326139	0.000335410875169418	-0.38990721946999	0.00121127478048463	0.469284212157013	7.04434692099723e-05	-0.394070469149579	0.00106097451295258	-0.131553874925969	0.292380922791375	-0.131861447123812	0.29124411324088	0.342569978406448	0.00486841521305685	0.348170718738338	0.00417366765018612	0.316404278834871	0.00964700784933667	-0.166037662595456	0.18273106168699
ENSG00000183813	black	0.00969250812430398	0.938432944497071	0.176261077038706	0.156862464686262	-0.416236074799368	0.00050880042509204	0.355062572536284	0.00344021774156462	-0.581069344280249	3.13193864918856e-07	0.331461501731817	0.0065544383165201	-0.451021771901086	0.000144365185588168	-0.177731126447888	0.153377869280669	-0.383678323050808	0.0014721408465904	-0.301215356261819	0.0139829043926935	0.138464874962737	0.267537176149585	0.711570862118678	2.13119281870682e-11	0.44474979656413	0.000183017351193553
ENSG00000213654	black	-0.00901850248028532	0.942706784527374	0.080283835387114	0.521650887513648	-0.536628112566371	3.40740883221264e-06	0.502886091896403	1.68355096350797e-05	-0.461429998236704	9.63874912657692e-05	0.392074552782991	0.00113079053707518	-0.326340530939738	0.00749102650157084	-0.0391513239934025	0.754957411829475	-0.635020331480862	1.02434363107879e-08	-0.0990022796476819	0.429015987533629	0.0348641353054889	0.781081187136211	0.879931091590285	2.31806988445547e-22	0.453719069788555	0.000130177753257726
ENSG00000120738	black	-0.00901009519547697	0.942760105171702	-0.134424721736642	0.28188301702684	-0.264330479327065	0.0319763296313519	0.168540708863329	0.176129290541157	-0.256719733816363	0.0374555477922183	0.41327941215446	0.000562853656602708	-0.225728931589262	0.0683956190754982	0.0122050901720743	0.922516983400209	-0.11611649183179	0.353170749104843	0.0855526902702283	0.494602152029024	0.183768444239754	0.139668146011563	0.281814953846448	0.0218820734260834	0.11513852068252	0.357267571440677
ENSG00000223865	black	-0.00866460411305159	0.944951491101872	0.0805292516073104	0.520374706441285	-0.381663477443187	0.00156674882208773	0.353648735755967	0.00358058339697419	-0.317538664743935	0.00937625367493561	0.188537311530653	0.129506411302063	-0.176057796589593	0.157348894005367	0.0610008080200305	0.626571803649444	-0.56459517954924	7.90246507229576e-07	-0.20390014835019	0.100560064046726	-0.208408057830693	0.0931014603721198	0.713590463836924	1.76277306010162e-11	0.482137121187654	4.14681830960386e-05
ENSG00000174514	black	0.00790702004895789	0.949758107961334	-0.149535166942344	0.230773066663759	-0.533146676222603	4.05039920836834e-06	0.416991178109842	0.000495775129739309	-0.343586913764649	0.00473515581847941	0.740156434394502	1.23640943524848e-12	-0.275845361322015	0.0249710701561504	-0.00102313531788937	0.993494779328491	-0.364228972781739	0.00264292755344646	0.232835529946499	0.0599215706230901	0.286587080549544	0.0196520417885883	0.452566090475748	0.000136077520276191	0.0439976735540595	0.725753945279125
ENSG00000158714	black	0.0072808378922628	0.953732379105557	0.268268571962843	0.0294153909457817	-0.426212903685776	0.000359416758165604	0.287035830113958	0.0194526825496382	-0.467213273405645	7.65719331990848e-05	0.293344178411295	0.0168276252661607	-0.43734888765284	0.00024072975110253	-0.275090682635898	0.0253866357419476	-0.3776842005758	0.00176980636078726	-0.27256148024381	0.0268221962353681	0.0273249252099167	0.827594362473392	0.844774363091024	4.88455282192511e-19	0.662488901580618	1.37221503763872e-09
ENSG00000108511	black	-0.0072408211178081	0.953986397953637	-0.220872867311187	0.0747204209137654	-0.477636231828813	5.00435355257941e-05	0.554725997984612	1.34378219725753e-06	-0.529512158841426	4.84157485470328e-06	0.660337267629671	1.61831142995652e-09	-0.398945132665902	0.000906532139296032	0.0765204112170789	0.541415803037031	-0.459709691773405	0.000103135682799453	0.0914773298007463	0.465084830620089	0.464088604093568	8.67550254906011e-05	0.549280172799261	1.78821137006531e-06	0.0504028813773639	0.687752560814441
ENSG00000003147	black	-0.00691161765891142	0.956076289592848	-0.0754435726564098	0.547137593918171	-0.434205912930479	0.000269938877739047	0.321969160273726	0.00838117284083731	-0.276870103708356	0.0244160101515688	0.488478861387862	3.1676539480744e-05	-0.361732657294449	0.00284181541978763	-0.057173713649514	0.648404314137587	-0.459894212780831	0.000102391575326746	0.0511073901872725	0.683617397047165	0.0991135836480145	0.42849469031899	0.418341946679587	0.000473229409956724	-0.0246916557462816	0.843989366489529
ENSG00000126353	black	0.00687283055101738	0.956322542576019	0.145617027328815	0.243361450532519	-0.494984802812423	2.38948757266078e-05	0.47169266681617	6.38872236720278e-05	-0.514017792425005	1.01267561668292e-05	0.474025432145749	5.80787913248516e-05	-0.556665597103893	1.21227143944026e-06	-0.29083590685174	0.0178325614891672	-0.478567428634522	4.81451243651764e-05	-0.222674548356428	0.0723214967243567	0.141137753242656	0.258320375158206	0.80359320022611	4.63469318956639e-16	0.510592526960321	1.18637826732214e-05
ENSG00000105963	black	-0.00662608543240333	0.95788918119114	-0.135958135918399	0.276379311456922	-0.378931013685507	0.00170377864476776	0.350624387174063	0.00389803544724216	-0.242366489443867	0.049912312791418	0.486318258749744	3.47416957986192e-05	0.0537594047953901	0.668134995329164	0.407432130404605	0.000685394946495239	-0.451163680645359	0.000143584705374084	-0.00931984980234745	0.940795748186318	0.195778364287034	0.115161982017391	0.434756691697833	0.000264596753872586	0.0300321402852066	0.810815165427364
ENSG00000100079	black	0.00645443447094225	0.958979124637516	0.216901825961432	0.0802319242857688	-0.259693022198383	0.0352287032420905	0.117958909203414	0.345531850082176	-0.322142535136596	0.00834418360630368	0.0495794120098855	0.692597545830027	-0.205525555358595	0.0978189093392741	-0.12141776622186	0.33147116646792	-0.326539948040276	0.00745247202174221	-0.200743004699597	0.106054830737348	-0.248797267524759	0.0439659131781984	0.580797595828174	3.18143784004978e-07	0.552417465161993	1.51774745045627e-06
ENSG00000068079	black	-0.006321173635511	0.95982535149558	-0.0122779719475607	0.922055734946437	-0.433131855021174	0.000280641241161643	0.326356798809796	0.00748787481070321	-0.432554357143438	0.000286554779626842	0.308917490060415	0.0116105679902692	-0.251863938163847	0.0413430922844621	0.0254375787235235	0.839338151954175	-0.431675509449112	0.000295773037674495	0.00873307546044474	0.944517157196967	-0.00126383908778865	0.991964400750015	0.680175323697355	3.35521786107698e-10	0.743418331987776	8.72599778417587e-13
ENSG00000198502	black	-0.00600707509196007	0.961820098889253	-0.166053449055478	0.182688871483708	-0.195795483978287	0.115129577734092	0.293522880430552	0.0167579185506149	-0.353082376533767	0.00363822304195787	0.206968146946834	0.0954352050380563	-0.206462880244771	0.0962648731762226	0.0222020354508728	0.859551050426345	-0.286297893897414	0.0197814352837923	-0.00776836792935359	0.950638007496605	-0.0317696945724064	0.80008992081552	0.536539590367941	3.42250047114307e-06	0.372198882003009	0.00208839671047208
ENSG00000105374	black	0.00566535414085874	0.96399053271666	0.0499771846953768	0.690255652784556	-0.314037761539688	0.0102338300819122	0.361483753136737	0.00286235963671231	-0.248444574195893	0.0442761634899406	0.132958774930586	0.28721197910934	-0.290002118967985	0.0181777906876044	-0.0961978315604408	0.44226903884496	-0.475253121011348	5.522183751149e-05	-0.149466957718247	0.23098827272152	-0.256817600810517	0.0373804322268552	0.688928791322062	1.61081788856761e-10	0.493335519992716	2.56789736729846e-05
ENSG00000134516	black	0.00499405446009921	0.968255023252301	0.241102613371385	0.0511550930544362	-0.5518498427684	1.56364719153482e-06	0.35175793595417	0.0037762413462285	-0.537158999056311	3.31819982411338e-06	0.443404631005046	0.000192455693922534	-0.485405438594051	3.61174679248882e-05	-0.291777338132613	0.0174495184507138	-0.37432391820052	0.00195933999446952	-0.146744771629823	0.239690869900363	0.137175218791476	0.272062237390294	0.9070820544888	9.75232672264359e-26	0.582191852929171	2.93505897682756e-07
ENSG00000106952	black	0.00486104681189242	0.9691000750898	-0.0729783994333421	0.560345272914379	-0.315132566495865	0.0099586051343076	0.602247239050535	8.81959155188216e-08	-0.493502020732539	2.54934060281487e-05	0.213411068771119	0.085338793219075	-0.541110647956037	2.71970330830365e-06	-0.224836995293026	0.0695239438294691	-0.410908426540603	0.000609915160287625	-0.0961576669634419	0.442460491508171	0.19775373710475	0.111468976126719	0.672301026594337	6.35628757530372e-10	0.150378789504254	0.228122860652551
ENSG00000167703	black	-0.00460823951625509	0.970706355569605	-0.128122435296381	0.305260893498512	-0.530384613015362	4.63946146466967e-06	0.583078505209619	2.78785378016341e-07	-0.548181913061775	1.89312747956294e-06	0.602525865813168	8.66843045106549e-08	-0.374385863003345	0.00195568763168943	-0.0478621936768365	0.702740411780649	-0.476440516533924	5.25827868813952e-05	0.145168734683016	0.2448312087425	0.257352635493658	0.0369719880159112	0.745721788369194	6.80085216919112e-13	0.251813321637657	0.0413853084240563
ENSG00000166669	black	-0.00441210459069823	0.971952632860122	0.105760291614477	0.398022575887827	-0.326910252665083	0.00738133948323429	0.187732210586869	0.131181446809053	-0.242924734554945	0.0493713104555749	0.26917443328468	0.0288513362261528	-0.386302604979996	0.00135663142878231	-0.337474453303799	0.00558724943688005	-0.248486441057096	0.0442392407850872	0.104205653884769	0.405033178270552	0.171870268242199	0.167619009813957	0.379453933945445	0.00167675090157986	0.117760667236209	0.346348813866584
ENSG00000077984	black	0.00424675522768075	0.973003345109749	0.0380695454718774	0.761524690822531	-0.353492007835814	0.00359645223577679	0.432422671931273	0.000287919082800075	-0.296127359604372	0.0157697290158063	0.150488745007332	0.227779005622943	-0.271994633084278	0.0271531549654502	-0.0633986686374272	0.613052156632739	-0.57916985430725	3.49370875916124e-07	-0.218004204601724	0.0786705433675516	-0.129073757282229	0.301653831990513	0.745674192992904	6.83615299451757e-13	0.379490409596777	0.00167488005950781
ENSG00000105976	black	-0.00420544213845021	0.973265876278124	-0.0837239780149272	0.503906472651112	-0.488112904554734	3.21774048020186e-05	0.471740582318663	6.37627048256084e-05	-0.517164588600417	8.74276576455639e-06	0.585955903476609	2.35662385785915e-07	-0.571915286810483	5.27063544696495e-07	-0.286767053886122	0.0195718794918286	-0.427367744086763	0.000345003506825229	0.0202247819634239	0.871948485609556	0.111496263807234	0.372780850557263	0.48435245615724	3.77671261628085e-05	0.0237204583095603	0.850053229121422
ENSG00000115085	black	0.00397952769017362	0.974701537983457	0.159739075357021	0.200131866608156	-0.559223777299676	1.05723587608033e-06	0.336221112418811	0.00577778099018849	-0.549615271034276	1.75730158777077e-06	0.411571692213854	0.000596402481772147	-0.327605838550827	0.0072493289948144	-0.00419247642359134	0.973348269739267	-0.405453665796141	0.000732043915512689	-0.101230688193677	0.41864786098051	0.42858563774387	0.000330376732091275	0.820299574600352	3.54960884583894e-17	0.432866494899791	0.000283344509311905
ENSG00000123146	black	0.00336383379561435	0.978614598602495	-0.19959056655231	0.108117482014784	-0.474389318443523	5.72180599025049e-05	0.777423568045657	1.64032876513364e-14	-0.514514102812668	9.89570047884015e-06	0.524031793427546	6.31169969239715e-06	-0.530447630436965	4.62517257629052e-06	-0.13145260020401	0.292755877543971	-0.682709742330063	2.72008809438559e-10	-0.091617870359483	0.464396454421672	0.191032210393976	0.124418627010839	0.801278238358217	6.48952770960241e-16	0.213766514862021	0.0848073382546628
ENSG00000126264	black	-0.00328002748880117	0.979147272946698	0.14451413409452	0.246988266897935	-0.434555968974322	0.00026653230081425	0.25119784743005	0.0419014952805243	-0.268489873548554	0.0292767447240998	0.166914081986744	0.180399438992178	-0.138572010734463	0.267163551217266	0.0953697143565184	0.446225775275679	-0.517191698169378	8.73164883716139e-06	-0.0891852468499797	0.476389416881367	-0.239489778161806	0.0527776241829687	0.648843073223622	3.82083517171448e-09	0.481652463330575	4.23214207461475e-05
ENSG00000136250	black	-0.00325932092877253	0.979278885610119	0.088684870811681	0.478876674568007	-0.55256363289547	1.50613423404524e-06	0.599347291066609	1.05479523673198e-07	-0.573785231051471	4.74507717460051e-07	0.412657269439607	0.000574871933659457	-0.645510976989788	4.86836701136469e-09	-0.344518785654293	0.00461588375615082	-0.59911887774463	1.06968783683285e-07	-0.207410629022168	0.0947132327956421	0.0290637417953335	0.816807930135013	0.911844897225933	1.95124687799082e-26	0.453968244983204	0.00012893405491197
ENSG00000152495	black	0.00289641291006978	0.981585646241927	0.129615618575934	0.299611729268342	-0.507455029765823	1.3694695382943e-05	0.484528612792209	3.74863746477962e-05	-0.524514918475609	6.16701205878285e-06	0.376551160408522	0.00183179081410633	-0.517979897418218	8.41413466500467e-06	-0.249656524741688	0.0432175533628432	-0.510272123600976	1.20397240704045e-05	-0.165918774894955	0.183049022306783	0.137581607208378	0.270630842676222	0.804237747673991	4.21669309396883e-16	0.319280395453542	0.00897342010914921
ENSG00000171992	black	-0.00283360330329414	0.981984900186178	-0.0606190338118	0.628735833528374	-0.584525851430976	2.56241115898563e-07	0.694973006384462	9.55944558802859e-11	-0.556961564986232	1.19330015915667e-06	0.59867368492454	1.09928700458068e-07	-0.481331364615854	4.28956352861382e-05	-0.0374564373606563	0.765254251009643	-0.56563318108714	7.46580916684018e-07	-0.12016032975932	0.336540437424179	0.17019304456923	0.171867467486771	0.70667620731243	3.35361141127402e-11	0.249417736524435	0.0434244609379789
ENSG00000104043	black	-0.00254726635221526	0.983805076701398	0.0920056338567187	0.462500039296207	-0.580454416743806	3.24500159223188e-07	0.49622513106247	2.26297566605903e-05	-0.530850014273398	4.53489964261703e-06	0.531486450750202	4.39547446820479e-06	-0.606481311319746	6.76981489692815e-08	-0.339173034249427	0.0053378741929798	-0.415416303578412	0.000523293135251451	-0.066675590604923	0.59478280064171	0.282713935236188	0.0214462682535422	0.782663317466114	8.35573269005646e-15	0.363731070979486	0.00268157508335925
ENSG00000140968	black	0.00226864923525813	0.985576259144555	0.125226087247762	0.316414050579609	-0.329359649245981	0.00692562615179046	0.439667910406047	0.000221066127978999	-0.458383334859693	0.000108632768679047	0.192652906686541	0.121196073944283	-0.428509174161295	0.000331278114803663	-0.176847396322674	0.155465698546139	-0.490461221792095	2.90867574888479e-05	-0.330137122482393	0.00678622978236424	0.0199285188011455	0.873808787853329	0.777080690585843	1.71326502684408e-14	0.482112010829838	4.15119954983149e-05
ENSG00000204397	black	-0.00160259765270205	0.98981064646018	0.152548284994344	0.221404918007277	-0.287495770526977	0.0192501442870474	-0.080955293609131	0.518162996229028	-0.145864727725289	0.24255194949511	0.0492715966725286	0.694411785951468	-0.145712894359141	0.243047931245166	-0.103688999113546	0.407378879237691	-0.154600053515431	0.215180029765004	0.218554285889663	0.0779005014342709	-0.475521426855911	5.46150229355303e-05	0.315329268670312	0.00990984399676347	0.437088148258438	0.000243037997922702
ENSG00000077044	black	-0.0011020854875133	0.992992816551439	-0.109186585543561	0.382826102564598	-0.416759844039455	0.000499732952215734	0.586768393906074	2.2467518032468e-07	-0.623916970685839	2.18454166695005e-08	0.425921641209659	0.000363137681587785	-0.474973941169411	5.58598587232055e-05	-0.0541537160863787	0.665844548522735	-0.445326656408694	0.000179101510995074	-0.144203726820567	0.2480156585013	0.457960064078688	0.000110443010539759	0.66503843439377	1.12661888288921e-09	0.13265598532244	0.288320887220067
ENSG00000102096	black	0.000906587222786664	0.994235793110607	-0.0558779648446981	0.65586479950325	-0.560238332648736	1.00107230797619e-06	0.674030134959587	5.53343390166975e-10	-0.57505390125632	4.41703823852135e-07	0.593036493158853	1.54763231207854e-07	-0.568178487356203	6.4891355819534e-07	-0.102129645677721	0.414506390590369	-0.682290578678731	2.81655837967754e-10	-0.124470161061544	0.319367365920401	0.172413871453349	0.166258711910615	0.838767810776722	1.4931281848667e-18	0.19835041989306	0.110371599962583
ENSG00000069493	black	0.000861399254147951	0.994523099940598	0.18187014147777	0.143875753965965	-0.468180954365159	7.36495296247457e-05	0.258021530931495	0.0364665803650059	-0.394904838042022	0.00103296090613714	0.291576642102538	0.0175305802301373	-0.513210508422243	1.05133543355105e-05	-0.326620547812769	0.00743693856144217	-0.375112054855091	0.00191332298408425	-0.0843484477780591	0.50071912275003	0.109104887024263	0.383184365123883	0.772909470166264	2.89090190138287e-14	0.545844476856539	2.1359312342946e-06
ENSG00000149781	black	0.000428770036496239	0.99727380286027	-0.0128500518115789	0.918436101680654	-0.531821527859147	4.32368931464835e-06	0.62383913368325	2.19594061878125e-08	-0.588447100572274	2.03485648412332e-07	0.467720658260539	7.50265418523875e-05	-0.419689068311455	0.000451678198166802	-0.0218794449030537	0.861571477967214	-0.632305021567477	1.23620201790942e-08	-0.195659605821039	0.115386961784287	0.269763203147571	0.0284896221190144	0.93005618157918	1.57703235671629e-29	0.419920298513188	0.000448070197622437
ENSG00000204287	black	5.96355744662547e-05	0.999620825567143	0.127858952588555	0.306264842151977	-0.498765101234074	2.02308176784413e-05	0.349764338691821	0.00399275426973806	-0.418813536671741	0.000465580660606846	0.362222639421502	0.00280175656983229	-0.420156572012739	0.000444410642872076	-0.198560665858855	0.109986922048771	-0.547844686464201	1.92648322385085e-06	-0.180789850552874	0.146312213442914	-0.201456447481589	0.1047932516228	0.831392323562351	5.5403101947075e-18	0.656143767910074	2.22348775787519e-09
ENSG00000013016	blue	-0.636127448171468	9.48260593781082e-09	0.505292600588782	1.51061724037316e-05	-0.453199635136012	0.000132805939889829	-0.18664181010049	0.1334761379587	0.140239339846184	0.261394051886873	0.44852796164861	0.000158733046313556	-0.011818614859094	0.924963299557569	0.00818837197288764	0.947972806821947	-0.148118527568902	0.235271290618731	-0.190883419738501	0.124717717953478	-0.0256166082183452	0.838222619180108	0.139653963735562	0.26340998534382	0.191997852404207	0.122490804983769
ENSG00000111261	blue	-0.628303007385824	1.62549273659994e-08	0.649358335764317	3.67935223155751e-09	-0.380807296398316	0.00160857962807814	-0.494962385145116	2.39183342104504e-05	0.26653022421246	0.030523767505064	0.335788291896217	0.00584489385517385	0.115420806747168	0.356082057484412	-0.0244227265348373	0.845667591116998	0.128193047617722	0.304992201834894	0.0521996300483638	0.677224734628638	-0.161342094638926	0.195595216495345	-0.0175357929075258	0.888857362205999	0.268191903080316	0.0294635526985643
ENSG00000016602	blue	-0.624886055648733	2.04723431525338e-08	0.677034763960625	4.33919508472096e-10	-0.563383621955875	8.44247198097248e-07	-0.323848970312104	0.00798765824106295	0.321469394211767	0.00848859946321695	0.437290542143797	0.000241244515704057	0.0849161866816237	0.497830414416879	-0.0849631897254599	0.497591647347951	-0.195776237871421	0.11516600740213	-0.0426727225085021	0.73370134444785	-0.12925798033705	0.300958541391467	0.15388401918064	0.217338272244588	0.173603119665689	0.16331106180842
ENSG00000130762	blue	-0.616798914463295	3.49555733867018e-08	0.545735482256382	2.14793623702702e-06	-0.426089589769571	0.000360987843884389	-0.266875419401315	0.0303009259337548	0.243168248121573	0.0491368276816188	0.310238343736965	0.0112408875352663	0.448778536280725	0.000157232189709854	0.421258988702744	0.000427692992315601	-0.0832150289508028	0.506511904838768	0.216163120932569	0.081291890125173	0.202592939000755	0.102807658326909	0.0391087762166608	0.755215388546104	-0.0750713077965298	0.549122399442652
ENSG00000163435	blue	-0.592328781439355	1.61479754852997e-07	0.549901882776069	1.73126252544437e-06	-0.431562869269617	0.000296973923373135	-0.191865962676518	0.122752759677934	0.520352855194164	7.52203843212333e-06	0.495502337805468	2.33592164334445e-05	0.266231658189209	0.0307176142590509	0.0800911886637352	0.52265376370123	-0.299783167682916	0.0144672923058479	-0.104954564557891	0.401647029040413	-0.0595012136933021	0.63508990689855	0.129839328733817	0.298771268895469	0.0669698859703246	0.593154008113755
ENSG00000079435	blue	-0.590097824255416	1.84498034221255e-07	0.554143217324641	1.38584072189506e-06	-0.3931184783639	0.00109377384300274	-0.256498502371664	0.0376258111660821	0.309144286691467	0.0115463532157416	0.308033827385444	0.0118637261994108	0.435918202286038	0.000253646750592653	0.397899049505772	0.000937846947469006	-0.231611182091075	0.0613176081797794	-0.0186227053640198	0.882016266703695	0.0250793930776996	0.841570950785119	0.0655896358530733	0.600810255580224	0.00286821187846525	0.981764907648839
ENSG00000181885	blue	-0.580849558883709	3.17191610112506e-07	0.551736227291755	1.57298953982164e-06	-0.631674715589799	1.291005504181e-08	-0.220892071520004	0.0746945201880814	0.353967797989327	0.00354847006357261	0.547895888805002	1.9213834660911e-06	0.217343514146442	0.079603402951129	0.137569041814124	0.270675025271446	-0.341569423016445	0.00500274964850393	0.139794284095613	0.262925794695889	-0.155094851316956	0.213697467160114	0.190962790123214	0.124558103845764	-0.0183536978715981	0.883708636570868
ENSG00000143369	blue	-0.571689285713225	5.33774072311377e-07	0.63629828157046	9.37009105867894e-09	-0.158647466836014	0.203263812668829	-0.40763168240597	0.000680842865212921	0.694051330229907	1.03596665690116e-10	0.0811475478131627	0.517166504006636	0.39057666744385	0.00118588012959328	0.0612479162434386	0.625172777530999	-0.0624194666464577	0.618557930792768	-0.130920485773252	0.294731129714427	-0.246798486294477	0.0457481097370634	-0.210293542510456	0.0901134365441429	-0.0385222569127622	0.758774291707456
ENSG00000100325	blue	-0.569352238643918	6.08044608389572e-07	0.483156381610556	3.97255097858727e-05	-0.10102813574418	0.419584285261364	-0.434625485935688	0.000265860494864156	0.604116665939395	7.85120533302463e-08	0.0677584341294623	0.588799615469881	0.616333631714515	3.60316995615205e-08	0.276949155626654	0.0243736281912823	0.075067555408585	0.549142423700052	0.0980437498707492	0.433520178037288	-0.0666676865042079	0.594826573777743	-0.185112241410766	0.13674596969659	-0.092245772317167	0.461327724710312
ENSG00000086548	blue	-0.56060181569375	9.81641792776094e-07	0.67724685695546	4.26490554369824e-10	-0.499730652247012	1.93825777021401e-05	-0.317256519941588	0.00944296988899123	0.404572401402208	0.000753734590728949	0.48006870944371	4.52242882865226e-05	0.213860469787366	0.0846672966168462	-0.00965196309812164	0.9386899909851	-0.203443178044403	0.101341383124906	-0.100769791049671	0.420780386579803	-0.232986933877036	0.0597507378119198	0.112536821707958	0.368307845069583	0.0791898283653877	0.52735885631914
ENSG00000162390	blue	-0.554219119529159	1.38029382763159e-06	0.572115933856801	5.21172441982838e-07	-0.248987848926325	0.0437990134142922	-0.302739561956144	0.0134828100659356	0.343463530476024	0.00475115029627999	0.136255622810367	0.275319919028641	0.462496722567024	9.24100003666154e-05	0.258500531412843	0.0361081971705956	0.0243832824052768	0.845913795771473	0.108529664828521	0.385712488189911	0.0753187202628897	0.54780288325913	0.0129200908104866	0.917993066538166	0.0637998158134178	0.610802737918766
ENSG00000129514	blue	-0.541134989647098	2.71635188319078e-06	0.548559843326433	1.85638944459465e-06	-0.402671546070925	0.000802516632143108	-0.454578970510799	0.000125931845999598	0.267980047520552	0.0295969802572606	0.312536125634669	0.0106220668658174	0.295871024317795	0.0158647144414929	0.191878856118711	0.122727132353958	0.153783690411446	0.217641889013203	0.283356090130561	0.0211395033300484	0.122375859817647	0.327641208645751	-0.089165106509101	0.476489396357091	-0.0497508738770077	0.69158770798696
ENSG00000162496	blue	-0.53432676452288	3.82070972540851e-06	0.402012035349911	0.000820098759333475	-0.557688572819625	1.14787615323919e-06	-0.0862539950048098	0.491057920107787	0.24208800855069	0.0501840007690927	0.599599152787215	1.03860087261826e-07	0.263676461102817	0.0324191935801888	0.270502731217348	0.028040699175299	-0.381654983651319	0.00156715895898405	0.0763365576548684	0.542390641687731	-0.109111349959246	0.383156016701494	0.165516869062574	0.184126867945726	0.0230404688509746	0.854304059287991
ENSG00000158089	blue	-0.532171740836806	4.24983418639694e-06	0.592064868761425	1.64054093814596e-07	-0.546392208956179	2.07654854050321e-06	-0.14288533033601	0.25241182503875	0.0146636786441415	0.906972270502309	0.488486613062005	3.16660088065291e-05	-0.0295814151902223	0.813603074626707	0.0623725751591511	0.618822116825979	-0.320490712452165	0.00870245709828543	-0.282277438406333	0.0216569413283771	-0.133393678120946	0.285624154286325	0.324169991952196	0.00792209635499976	0.370536086991323	0.00219463343191054
ENSG00000183763	blue	-0.529827933870664	4.76749035598363e-06	0.63091883147798	1.35976577048424e-08	-0.22636787404107	0.0675964100235978	-0.340157412316515	0.00519789031046628	0.286567263082039	0.0196608858133194	0.0109643502986136	0.93037306037451	0.33572095015549	0.00585539725917902	0.15146600192358	0.224738747824382	-0.090547650235167	0.469652379865103	0.0911110115575497	0.466881680349847	0.00606189473976809	0.961471938288158	-0.00119615021415705	0.992394759431879	0.135210115120953	0.279055094231565
ENSG00000178999	blue	-0.522371233612389	6.83354213582271e-06	0.849972763221122	1.78644455021953e-19	-0.311823001242051	0.0108108751759483	-0.263150012239033	0.0327793907748919	0.177162921798771	0.154717859649179	0.0677222512284912	0.588999103053891	0.200549414623214	0.106399175664108	0.0716689979166191	0.567421447263488	-0.219209554895097	0.076991043984025	-0.15462197527905	0.215114192790262	-0.136676278412844	0.273826529482784	0.191294420167524	0.123892877000994	0.222599933092468	0.0724196089747002
ENSG00000079385	blue	-0.520306456543101	7.53860142407113e-06	0.685870253670123	2.0876117703917e-10	-0.653847609703673	2.64041000550258e-09	-0.257142397507514	0.0371320384604255	0.200450249533918	0.106575898645887	0.591882513138895	1.65855452757003e-07	-0.00978105510168229	0.937871598079495	-0.0646801393596067	0.605878930481865	-0.31181171145321	0.0108138875520982	-0.109873199850517	0.379823102919749	-0.107377771652009	0.390804912996919	0.343187806721258	0.00478706567841263	0.265380434967797	0.0312759523837614
ENSG00000237649	blue	-0.5168900337568	8.85609979171029e-06	0.876381261115911	5.56502941775782e-22	-0.311914515279192	0.010786483982625	-0.387239955373949	0.00131739461100377	0.108811145129075	0.384474131212144	0.096203981790588	0.442239726617062	0.204715873990904	0.0991770123554767	0.074866869419313	0.550213877275288	0.0197613859437051	0.874858553459829	-0.0590859684509582	0.637457036526501	0.0109099336941649	0.93071777088037	0.142538461605577	0.253577208265114	0.297291906921747	0.015344328145313
ENSG00000085999	blue	-0.516713506122675	8.9296910721706e-06	0.829407774922359	7.79974664974327e-18	-0.257283510767247	0.0370245480365155	-0.308299412007266	0.0117871420513856	0.15496534646794	0.214084805473398	0.049750809982117	0.69158808420123	0.0825601316277186	0.509874626808501	-0.0705917457675564	0.573274199084353	-0.0452379945546349	0.718340198009891	-0.143864559813097	0.2491415733494	0.0223416074242099	0.858677169973002	0.11112428712005	0.374387789908016	0.162183483644945	0.193243703797917
ENSG00000176945	blue	-0.516519822291438	9.011090369694e-06	0.533565184561518	3.96750300911849e-06	-0.481508833019295	4.25773864736536e-05	-0.273653772014741	0.0261940365475651	0.235242550338076	0.0572520578038833	0.501448083153083	1.79549787442238e-05	0.249237146554175	0.043581482322222	0.145935385013289	0.242321376163757	-0.17276413565588	0.165386524527402	-0.00356381569795513	0.977343548200128	-0.0793796784313706	0.526366089927236	0.174131683348957	0.162013392269047	0.204788443056473	0.0990546939615849
ENSG00000100003	blue	-0.516507729190015	9.0161956047627e-06	0.388078005897313	0.00128318312188305	-0.443189412457127	0.000194006549302963	-0.0799950308348923	0.523154701586986	0.220288700138008	0.0755117158590961	0.416953991112489	0.000496409419862388	-0.048184903287268	0.700830294201073	-0.00284966669645337	0.981882791607798	-0.24760699268935	0.0450201840376462	-0.0247253220311903	0.843779324090134	-0.0422482494539575	0.736253394070797	0.102959614753598	0.410703835737827	0.0832005674978928	0.50658603738626
ENSG00000167755	blue	-0.515441757082949	9.47695613172939e-06	0.537506719497104	3.26095952587767e-06	-0.219136250276448	0.077092362896835	-0.160827745490752	0.197042765978958	0.0834750226448651	0.505180071414589	0.243004818877463	0.0492940951586282	0.0152667533844699	0.903164341157344	0.0301029494628344	0.810377395166368	-0.271781896196674	0.0272782480746941	-0.497228859739748	2.16518193259602e-05	-0.101843932154785	0.415820092848297	0.22388170334639	0.0707489139713613	0.344347161149663	0.00463764868141912
ENSG00000122359	blue	-0.51456588849534	9.87187708077468e-06	0.556940489597133	1.19464180086082e-06	-0.63620920029174	9.42860313656560e-09	-0.251095649485993	0.0419877196378928	0.310123257564139	0.0112726869158254	0.599221517607581	1.06297129419266e-07	0.306311296930727	0.0123709713746398	0.25445536936135	0.0392288351321502	-0.322066052657304	0.00836048340411539	0.0802905215908006	0.521616097980791	-0.137279750171684	0.271693571075214	0.209551254339566	0.0912806562109686	0.15021952473346	0.228621556504903
ENSG00000013810	blue	-0.514078860740403	1.00980571435224e-05	0.817134874898292	5.89142620623908e-17	-0.415630121150385	0.000519477297246181	-0.120505998333837	0.335142070044086	0.0360295634935348	0.773954445982457	0.267590835511142	0.0298434299436225	0.102014657526608	0.415034814291252	0.0885199543859771	0.479697951702997	-0.310932959464778	0.0110506049522131	-0.235703162177004	0.0567523926912413	0.115129034251807	0.357307453605793	0.366944448575938	0.0024407669221782	0.278742333524202	0.0234288424637339
ENSG00000185000	blue	-0.508293510478002	1.31812135123368e-05	0.514014369802311	1.01283668742972e-05	-0.529960301097344	4.73675178957634e-06	-0.166671188387207	0.181043459847429	0.041829071521486	0.738776399237951	0.410098230605537	0.000626798301327549	0.404406005775924	0.000757894897376096	0.476944701057532	5.14978977096732e-05	-0.283396520853318	0.0211203146208436	-0.0508120174618988	0.68534998864014	0.194070766366319	0.118429461989974	0.241713473721315	0.0505513067748183	0.117330048897775	0.348127544646545
ENSG00000137440	blue	-0.508198466557876	1.3238503808221e-05	0.440636249171388	0.000213299908539075	-0.489224781544387	3.06779482464707e-05	-0.391290207820751	0.00115934244132825	0.272558497672618	0.0268239286960675	0.294072136350964	0.0165452161630554	0.18003515220179	0.148032538937247	0.177815384108374	0.153179901295349	-0.197875445098813	0.111244459833925	0.0917713145821434	0.463645507905068	-0.123634510307456	0.322652581284855	0.011213146606133	0.928797184584596	0.0492168516950725	0.694734628139189
ENSG00000105388	blue	-0.505399021089728	1.50336559847506e-05	0.609002187687228	5.77277912022132e-08	-0.409664620891346	0.000636007324264285	-0.225142019543406	0.0691364125620241	0.427960441578733	0.00033781298056957	0.552541622204352	1.50787766369215e-06	0.193119198773686	0.120280822891463	-0.0461626536357844	0.712830002088558	-0.254452611421613	0.0392310366551969	-0.246921956047256	0.0456363235018875	-0.203153006680077	0.101839957559433	0.155533123823009	0.212390293337076	0.107070386317812	0.392170547450416
ENSG00000174226	blue	-0.502015806488297	1.75049926930116e-05	0.444282230593119	0.000186248759173187	-0.622560917132563	2.39138327135495e-08	-0.139284329573772	0.264688322152648	0.129482390430129	0.300112987071065	0.579148217724878	3.498047687824e-07	0.0285385974188525	0.820062095965001	-0.0309570898621954	0.805101361578962	-0.181480244647826	0.144751589243604	0.29276409831702	0.0170556134557753	0.10873426384332	0.384812130239428	0.223022635375778	0.0718651973266963	0.117986291147089	0.345419102236428
ENSG00000129235	blue	-0.500625906215589	1.86257436403307e-05	0.583373492016371	2.74044157187743e-07	-0.278906639698429	0.0233438467428405	-0.365705393982351	0.00253123174610364	0.540459501554769	2.81080534603714e-06	0.174691363358388	0.160647628807782	0.275976418511693	0.02489949245405	0.0986718474213855	0.430565700464348	-0.260197368687594	0.0348621430188891	-0.108150248386955	0.387385468876481	-0.365406006867468	0.00255353448560789	-0.119877951822433	0.337685484094588	-0.0549308955104125	0.661339040851648
ENSG00000174669	blue	-0.498179549567	2.07618989964289e-05	0.257962265055946	0.0365111274825889	-0.376666450247742	0.00182539593626162	-0.197981469523233	0.11104915936679	0.126832603692688	0.310195887957093	0.172086768213187	0.16707627152689	0.3715322694188	0.00213042105191253	0.463186352128137	8.99197051583102e-05	-0.117059825910131	0.349246629268531	0.226718694085457	0.0671607937623531	0.341451306647444	0.00501882187774867	0.0557139744470378	0.656811414520424	-0.123630646546085	0.322667820791656
ENSG00000167900	blue	-0.48898712171206	3.09928975535641e-05	0.775047970789365	2.21387429784633e-14	-0.371904597390794	0.00210685651275503	-0.291099580219554	0.0177245616220125	0.152409808859716	0.221829534194499	0.174438215721015	0.161264318392804	0.35023241748394	0.00394095388522198	0.275437555851086	0.0251949093009551	-0.183081280591547	0.141180441040656	-0.074942688684442	0.549808963466984	-0.0177469961142725	0.887527387190649	0.166067029476751	0.182652582684974	0.196305981092294	0.114166518559876
ENSG00000175832	blue	-0.4876077188412	3.28808977284502e-05	0.413150407119456	0.000565326782820303	-0.398378686961075	0.000923369409480311	-0.0940641585482564	0.45250348781439	0.247908065788002	0.0447515658377661	0.325638748488506	0.0076280981843234	0.0700486233304287	0.576235563207865	0.123563994415845	0.322930783295596	-0.356620143551143	0.00329126151336387	-0.110583354780982	0.376732067236318	-0.00323641659181714	0.979424468172684	0.128974452411019	0.302029058971628	-0.114222138644148	0.36113278961097
ENSG00000101057	blue	-0.482674005625279	4.05416148139378e-05	0.792904452345936	2.11553517411806e-15	-0.210312338618596	0.0900840333522073	-0.31371838103463	0.0103153549395599	0.250998994737468	0.0420694020334877	0.0538154072480749	0.667809507861976	0.327848403150663	0.00720378317906155	0.148001124558207	0.235646777751664	-0.152328630771829	0.222078719197159	-0.265149755992658	0.0314287160524419	-0.135173068314024	0.279188061755259	0.113873243666541	0.362611102236701	0.160151758047357	0.198956842316043
ENSG00000147689	blue	-0.47812707906921	4.9034392294683e-05	0.48267045172246	4.05476846719013e-05	-0.293898642215554	0.016612151203195	-0.275577353151581	0.0251179861391921	0.532157252413687	4.25286605583031e-06	0.396614512203573	0.000977636423923573	0.245876919139613	0.0465896051753557	-0.0234169235028568	0.851950203365428	-0.0718820876667815	0.566267041410098	-0.0347249902883111	0.781933290197525	-0.165052397639666	0.18537821016044	-0.0492158542089297	0.694740511018108	0.00838637828814175	0.946716522426152
ENSG00000125648	blue	-0.476366458506393	5.27439115224676e-05	0.368566838215232	0.00232668541981083	-0.266354985237171	0.0306374182970026	-0.473004101524936	6.05589870736165e-05	0.31023993782788	0.0112404476197089	0.110276201512709	0.378067125411893	0.319885582724994	0.00883702647215889	0.24853851980886	0.0441933475468164	0.264595001053595	0.0317986541767276	0.299098538398523	0.0147039022621165	0.125995242524778	0.31342707109569	-0.120805694694271	0.333932640697261	0.151797807583533	0.223712963683994
ENSG00000162063	blue	-0.476309808053464	5.28674714141634e-05	0.780630576767622	1.08788318103542e-14	-0.141266089752064	0.257883312010966	-0.363426177391948	0.00270548929914071	0.177230315396506	0.154558473863504	0.0211717690825547	0.866006827546724	0.259747889155692	0.0351886707717029	0.120734322575321	0.334220414384718	0.129847888982952	0.298739139308983	-0.147005028263479	0.238849228119924	0.150992548720089	0.226208112302543	0.0471188035889675	0.707147498107448	0.186312053457712	0.134176030972233
ENSG00000116514	blue	-0.476009753593474	5.35263939377597e-05	0.709104771889234	2.68118268961691e-11	-0.365901736292311	0.00251669988789011	-0.403428691537715	0.000782753132324079	0.370210554797416	0.00221598900864164	0.405311678052433	0.000735499978323896	0.0233915962956603	0.852108526500682	-0.221588582947042	0.0737599640093242	-0.114049190085122	0.361865132914241	-0.232745963518067	0.0600228166701934	-0.189958291831469	0.126589656929604	0.196757296561132	0.113320273444565	0.359687184789114	0.00301461366463165
ENSG00000076382	blue	-0.47575197986081	5.40985239514183e-05	0.876110051331015	5.94352765285261e-22	-0.321146775577441	0.00855858425632735	-0.303708344622209	0.0131730352208703	0.0869709329310012	0.487448498997574	0.13216999242652	0.29010662622737	0.0317611425247154	0.800142620989643	-0.139161577358582	0.265113768235035	-0.027201160672712	0.828363350101341	-0.122008472136639	0.329106504984741	0.0173961383130666	0.889736954008252	0.23393868388785	0.0586858663588554	0.369604852631223	0.00225621962173039
ENSG00000198901	blue	-0.47529930829161	5.5116935714335e-05	0.584697427071049	2.53685574572154e-07	-0.163574761516328	0.189399962946905	-0.348016634498569	0.00419153891612191	0.172444266173823	0.166182892960218	0.130698359902414	0.2955582526741	0.0898262562260357	0.473213226324389	-0.0252897573354631	0.840259464697867	0.00310153714762632	0.980281790627678	-0.154908936952642	0.214253676155348	0.141158590364	0.25824937813216	-0.0385857084062843	0.758389036171424	0.113316288270939	0.364978647399767
ENSG00000100162	blue	-0.475081533132988	5.56131714991606e-05	0.648092118778021	4.03631808203301e-09	-0.352238816842614	0.00372560136041292	-0.21707844735116	0.0799801217778546	0.0846252120660898	0.499309837555662	0.130053580865326	0.297967783479286	0.382197554754632	0.00154115294487282	0.377418079609276	0.00178419325913731	-0.202310330329922	0.103298660392671	0.0663407046113505	0.59663866629867	-0.0446320007220495	0.72195920884923	0.107833586711864	0.388785043194265	0.0880976070689463	0.481804640320706
ENSG00000172137	blue	-0.47339360729348	5.96017892452316e-05	0.260740468427667	0.0344709778345918	-0.00368348159883326	0.976582999076831	-0.170693458838083	0.170591751758524	0.600740852025871	9.68091515163378e-08	-0.0132997264008929	0.915592098868745	0.292477586280597	0.0171691937054859	0.130620670320369	0.295847900715054	-0.133163746101598	0.286462909325405	-0.0764815158251911	0.541621965104442	-0.151400997007573	0.224940095630585	-0.262292841174415	0.0333730240694585	-0.253355841629411	0.0401146880839676
ENSG00000094804	blue	-0.473207074755205	6.00584284535238e-05	0.855865193625571	5.45087349506435e-20	-0.30915241304702	0.0115440580555929	-0.288845240494727	0.0186662476286391	0.148468185575241	0.234155438405838	0.114814026024941	0.358633342511919	0.0286705289885295	0.819244267841169	-0.121542999567787	0.330968949793997	-0.0720087336776534	0.565581463038029	-0.212370317914326	0.0869100270793912	-0.0637213923426193	0.61124221370121	0.114601833141229	0.359528175668333	0.194217941842659	0.118145077635604
ENSG00000142945	blue	-0.471463858455747	6.44849356551187e-05	0.877742496746468	3.99040141936703e-22	-0.317585409998328	0.00936523998173849	-0.367169740767105	0.00242463198749968	0.214343060749534	0.0839508614864315	0.128291169159057	0.304619087470834	0.143458123577908	0.250495386900241	-0.0455941129031541	0.716216318324019	-0.115923321173185	0.353977653395938	-0.112319186456181	0.369240677251742	-0.196335097249819	0.11411177777757	0.159173951918078	0.201748946163966	0.280339362409183	0.0226137100766501
ENSG00000075218	blue	-0.465596926423292	8.16930136042719e-05	0.831337982744352	5.59277300959061e-18	-0.244281934971273	0.0480760421342336	-0.317082664700915	0.0094842853568713	0.00261889285153418	0.983349755844509	0.0882209091588636	0.481189096225882	0.0384927578221664	0.758953419906425	-0.0590475739041044	0.637676089817362	0.0314627985217681	0.801981656930997	-0.183512295300539	0.140230443660071	0.143732230904702	0.249581803234364	0.220563299279317	0.0751389245834607	0.254327881461166	0.0393307093539283
ENSG00000143797	blue	-0.463337776789179	8.93812527519476e-05	0.541109506541221	2.71986055617316e-06	-0.213493171459976	0.085215802271812	-0.29041633413404	0.0180055777074407	0.505668459616202	1.48515025732277e-05	0.359362503878562	0.00304288615144652	0.0947684423276101	0.449110934215369	-0.159864503928486	0.199774213940465	-0.137875700030217	0.269598128213102	-0.300059753132219	0.0143726372795395	-0.331249292277237	0.00659110473526151	-0.106675388414711	0.393929564727064	-0.0783625268074245	0.531695849578054
ENSG00000135451	blue	-0.460370795942169	0.000100492508876916	0.739926255913882	1.26694367414025e-12	-0.292799665270672	0.0170415588709074	-0.297563954534779	0.0152463843693825	0.0514330824329732	0.681708841970209	0.0847569247099133	0.498639879204674	0.141745626184877	0.256254634041974	0.0892671830848551	0.475982789641158	-0.0828285153158707	0.508495170690615	-0.0816758755113039	0.5144330737427	0.208676721020315	0.0926710151051333	0.1294339425007	0.30029540290893	0.240030296588479	0.0522292421056135
ENSG00000186871	blue	-0.459902857853201	0.00010235683441965	0.900868762046478	7.01749792527778e-25	-0.343439488486004	0.00475427246924965	-0.331993457997706	0.00646331075085174	0.147009472501065	0.238834873638389	0.186573768738905	0.13362032624512	-0.0460334984118513	0.713598788300444	-0.240913614417984	0.0513430929237299	-0.0836751574771293	0.504156096888616	-0.240982504938522	0.0512745012803491	-0.127412117855933	0.307972295686533	0.164137222909759	0.187861748800185	0.26522304522083	0.0313801137842554
ENSG00000140534	blue	-0.459825650360889	0.000102667483771625	0.853450105077131	8.92235335260962e-20	-0.285999975340542	0.019915494534126	-0.296134602756648	0.0157670521644382	0.165107011952587	0.185230754842778	0.200202279742172	0.107018801950758	0.02883308065423	0.818236893387679	-0.186730558451775	0.133288245619758	0.00360497061661837	0.977081981516066	-0.225342001041101	0.0688832789581239	0.0950403805093709	0.447804781157876	0.172371828993898	0.166363627740616	0.158799180159325	0.202826457851512
ENSG00000013588	blue	-0.457978170387291	0.000110365008379636	0.340999997736315	0.00508065252684915	-0.331910061987804	0.006477523068646	-0.064476543016453	0.607016138906223	0.465132775545978	8.32209287902172e-05	0.376788451603404	0.00181865060000159	0.0801359324458771	0.522420751297884	-0.0131943896162177	0.916258216488746	-0.313663926463369	0.0103293111354854	-0.0767762888832559	0.540060497354154	-0.123465229804472	0.323320689888923	-0.0463559629897021	0.711679875747132	-0.21780430721256	0.0789518669000128
ENSG00000142235	blue	-0.456759479114303	0.000115729880765029	0.405088285089253	0.00074096744615787	-0.0932348994222332	0.456516106905173	-0.359364074281018	0.00304274883810096	0.283802636388982	0.0209283896577889	0.0634794532120244	0.612598872818288	0.373014835921237	0.00203796883432776	0.448093124191398	0.000161368843686605	0.0823059417759781	0.511182889170122	-0.126559516580997	0.31124729990017	0.127631094136372	0.307134772397135	-0.17212726581097	0.166974892431076	-0.0179583744563373	0.88619661884425
ENSG00000073111	blue	-0.455987984711447	0.000119249132230056	0.746828062769192	6.02784537739964e-13	-0.21882105208451	0.0775292274009516	-0.37889847541535	0.00170547327833114	0.137585364879037	0.270617630845565	0.00951274810908368	0.939572630504293	0.273586861764034	0.0262321554162645	0.179015480160246	0.150380772955349	0.0830074149679127	0.507576712888293	-0.118278914634009	0.344215626454757	-0.0290876237083535	0.816660013749344	0.0234835378423811	0.851533817684854	0.250448681738353	0.042536973670996
ENSG00000181218	blue	-0.453783630818675	0.000129854457559682	0.47807520651812	4.91401414204751e-05	-0.135250186326077	0.278911318956968	-0.348513714718098	0.00413412779477591	0.533830136108324	3.91584585546836e-06	0.144105836906146	0.248340261008423	0.346140826563463	0.00441459910891295	0.202993235465502	0.102115290204811	-0.0770000761889584	0.538876524773055	-0.116310011695433	0.352363525893192	-0.211102724719717	0.0888544228997886	-0.115676500252474	0.355010316805874	0.108532874424771	0.385698354355583
ENSG00000164087	blue	-0.453688945278107	0.000130328857877649	0.725785507753569	5.40863602950744e-12	-0.368295818427699	0.00234540459313239	-0.245249175436523	0.0471700568314699	0.0222474446981794	0.859266718028658	0.194845382028821	0.116938550981569	0.137901495084573	0.26950767431702	0.0902414063264479	0.47116225008086	-0.201907082415004	0.104002409104507	-0.157094930248869	0.207777993070841	-0.147384214539819	0.237626628265018	0.263342099815825	0.03264757842006	0.392266249572423	0.00112390955483763
ENSG00000117650	blue	-0.44827949678953	0.000160234249498564	0.857633525175384	3.77820059824443e-20	-0.31130433188737	0.0109500222337898	-0.437399320086281	0.000240285611830846	0.149015131956001	0.232417338152228	0.0645539672613319	0.606583568100217	0.0576669223889718	0.645573563116128	-0.105400187593143	0.399640070457024	0.038446575715897	0.759233878234761	-0.0316463219945635	0.800850264020064	-0.182596464371192	0.142254784157074	0.129490938185596	0.300080810603244	0.26918699018004	0.0288435817346356
ENSG00000165304	blue	-0.446306508833247	0.000172625888003998	0.879106133804092	2.84824231640352e-22	-0.283733640841401	0.0209608910420605	-0.274399730184186	0.0257722187928669	0.135364460247218	0.278501574950096	0.127677774914627	0.306956422022128	-0.0349369405608172	0.780635440933735	-0.182529498596905	0.142403659430458	-0.168628682165037	0.17590046261337	-0.272206707210062	0.0270289330057065	-0.0426806175386176	0.733653904443855	0.201530233877762	0.104663441910513	0.21126723206409	0.0886001652077768
ENSG00000282988	blue	-0.445772769526569	0.000176126096408925	0.654967257205429	2.42860516660933e-09	-0.143469262879514	0.250458215881978	-0.447734360378415	0.000163573715089316	0.441105834684737	0.000209624526033961	0.117571422297811	0.347129820033003	0.195688588645613	0.115332024710902	-0.174948058709113	0.160024075060868	0.222950070280274	0.0719601308109557	-0.0717721860697284	0.5668622918479	-0.105247459111329	0.400327251541698	-0.0850272150195477	0.497266506080828	0.177212467957518	0.154600671177606
ENSG00000101255	blue	-0.444840916211654	0.000182393633475516	0.506634132078077	1.42153969572168e-05	-0.150636382948717	0.227317876691009	-0.275936132784571	0.0249214762676319	0.42795186018476	0.000337916104970917	0.0612974490274006	0.624892501418668	0.417359017477681	0.000489540596121766	0.249684712514129	0.0431931827031136	-0.14150718447987	0.257063593733093	-0.045193069687812	0.71860828001215	-0.249503217608183	0.0433502987578552	-0.0576149309407442	0.645871730520642	0.0219419850394448	0.861179711237605
ENSG00000161888	blue	-0.444824962850665	0.000182502693832167	0.76910965040629	4.61177465511236e-14	-0.208578674971795	0.092827920839763	-0.381734694237799	0.00156331379423046	0.214213946787115	0.0841420677422912	0.0380955500849708	0.761366622601491	0.255109770008374	0.0387093478392096	0.116101512324137	0.353233280219373	-0.0748660460719313	0.550218275159955	-0.14831327298961	0.234649353363877	-0.0407914613402289	0.745033480915931	0.0746305379775577	0.551476927775864	0.161616808117446	0.19482520690654
ENSG00000186529	blue	-0.444613793042952	0.000183951942241689	0.466726643180021	7.8081659395671e-05	-0.223974897996664	0.0706286550820146	-0.276970661123083	0.0243621092647025	0.219068517694141	0.0771860746153795	0.12952173847195	0.299964887162794	0.0507719228432396	0.685585299708174	-0.0346503877822162	0.782390249995476	0.0738342930477479	0.555742593108558	-0.0602877343059379	0.630616283184741	0.138464870061055	0.267537193251713	0.0218252738018465	0.861910845890837	0.223590950631791	0.071125156791969
ENSG00000065328	blue	-0.444089917028427	0.000187592990974196	0.849595897254848	1.92401836835187e-19	-0.263134323798961	0.0327901759570216	-0.293124766177205	0.0169135516114832	0.145974881130056	0.242192555543338	0.112675812957141	0.36771284832809	-0.0191028722947452	0.878996770069598	-0.184274166788794	0.138562961643671	-0.0314614332733683	0.801990074991719	-0.282785675142292	0.0214118105694804	-0.0753799522168471	0.547476553454245	0.121228810977478	0.332229833649932	0.208286617081188	0.0932965429906185
ENSG00000131153	blue	-0.442891159839623	0.000196174697719816	0.775532414413366	2.08317636214996e-14	-0.187881939453138	0.130868696587801	-0.425519506508141	0.000368332804607361	0.359571466579776	0.00302466320524195	-0.0284983671208823	0.820311516859688	0.334530897227416	0.00604377180284632	0.0687323398003393	0.583441652749241	-0.0713389944447034	0.569211397398868	-0.0772939579073855	0.537323641653641	-0.237507902433075	0.0548286620694798	-0.0201458190596811	0.872444244073651	0.134676071155663	0.280975939557113
ENSG00000134222	blue	-0.44280686349355	0.000196791505833874	0.670723011701942	7.2077960154448e-10	-0.234561258910998	0.0579976562237225	-0.158222562832362	0.204492280908533	0.134212041148844	0.28265205830806	0.0229038011058826	0.855158915435693	0.193745946616672	0.119058959456271	0.157436683621013	0.206778263878548	-0.200717897738713	0.106099440545045	-0.0360339440245875	0.773927693132569	0.0755159717304854	0.546751986614244	0.123401383295414	0.323572904869069	0.0348565983730954	0.78112733560784
ENSG00000111247	blue	-0.441628038446995	0.000205605547018037	0.832461641955129	4.59931127551199e-18	-0.436908925779419	0.000244636333813558	-0.294910035883823	0.0162251952870192	0.0897130902336529	0.473773133680422	0.194489486273369	0.117621750497003	-0.014181453171062	0.910018641432923	-0.16946080740786	0.173746714461002	-0.140109099593211	0.261841673403725	-0.0584462461158373	0.64111088068682	0.0469120311067928	0.708375033007597	0.272363488487799	0.0269374069088644	0.197737173665928	0.111499557882116
ENSG00000271447	blue	-0.440579338007607	0.000213749334849301	0.356705331835629	0.00328328262655513	-0.393506805131596	0.00108028569897926	-0.30888951944043	0.0116185089264847	0.21186405583583	0.0876825349663298	0.272891043282537	0.0266313459121009	0.386743645434546	0.0013380405782463	0.345271074463058	0.00452154238213456	-0.0398545001026612	0.750697781557684	0.29733860006907	0.015327479135389	-0.0341020738591032	0.785751056333885	0.00613365459219277	0.961016200984094	-0.0177316113665597	0.887624256621951
ENSG00000121152	blue	-0.43955669760635	0.000221974465033571	0.916439652523827	3.78143033527405e-27	-0.336351982446823	0.00575762237431519	-0.333819735776189	0.00615886843597284	0.119880810534091	0.337673879745788	0.139170616652097	0.265082423328161	0.0257784222322473	0.837214629053894	-0.158601005240511	0.203397884821792	-0.0410922463923045	0.743217950603962	-0.210769722233147	0.0893708583722022	-0.0867273737418072	0.488673126083425	0.224239197292973	0.0702884919758721	0.335371517575715	0.00591016597965659
ENSG00000167513	blue	-0.438812585442952	0.000228140573666351	0.692063763230941	1.23082043409817e-10	-0.270733466022734	0.0279018582112807	-0.324287949928875	0.00789812440547197	0.197236917100876	0.11242625116342	0.121140698208302	0.332583986101721	0.458392444399952	0.000108594111157429	0.5034228673019	1.64345418814909e-05	-0.108925832687672	0.38397025124333	-0.260514398195005	0.0346333568583819	0.0187413367200372	0.881270104166452	0.0444225424317977	0.723211518190579	0.159630173153467	0.20044276524392
ENSG00000273802	blue	-0.437149465549267	0.00024249335931071	0.615767263879012	3.73839414973378e-08	-0.049222036071327	0.694704052507006	-0.493100479755183	2.59430647317946e-05	0.493715570163619	2.52572240166062e-05	-0.101273814020927	0.418448640280793	0.200951477194205	0.105684979483055	-0.0761918198504043	0.543158679155715	0.130322711350208	0.296960493024846	-0.118297141186938	0.344140752459601	-0.178613329102167	0.151314484041516	-0.158844406513004	0.202696210202169	0.141282913726192	0.257826053386392
ENSG00000154839	blue	-0.433983864472366	0.000272120346188519	0.905196371556635	1.80070448271675e-25	-0.277824007502697	0.0239087368852288	-0.388806559891438	0.00125409431492336	0.173955557155764	0.162444950424917	0.0941296324044854	0.452187503796157	0.0308373380572574	0.80584055340639	-0.190009635064788	0.12648521055421	0.00192707113076192	0.987747781458439	-0.122638898623254	0.326594642988815	-0.0676843021621104	0.589208360771391	0.083111267954515	0.507043929580522	0.22886518344758	0.0645443752480592
ENSG00000119969	blue	-0.433433849912808	0.000277593480279128	0.802120577685809	5.74435711891245e-16	-0.381654554670941	0.00156717967557624	-0.366410824986668	0.00247936716240514	0.102800708936207	0.411430302560195	0.208758958262045	0.0925395690047006	-0.117579069873596	0.347098237599722	-0.316246980893496	0.00968508361135109	-0.0204427994832485	0.870579946099697	-0.156471621327967	0.209610159091604	0.113553639420735	0.363968548088979	0.151262456761725	0.225369633277257	0.208797154684164	0.0924785664593079
ENSG00000177602	blue	-0.432665219741471	0.000285410792126041	0.784609454000831	6.47315172698387e-15	-0.35296211844525	0.00365056746833564	-0.337378326611391	0.00560166403145597	0.0645930954407992	0.606365009365013	0.277017637704574	0.0243369633539776	-0.00628129017223833	0.960078626274445	-0.113974217549461	0.362182883051136	0.0112156649363217	0.928781234864803	-0.0954230027575879	0.445970572906191	-0.0104417870817171	0.933683836545339	0.170298962496477	0.171596869075338	0.240807862200279	0.051448532236667
ENSG00000092470	blue	-0.430924884621667	0.000303860169562726	0.800678929984344	7.07534578313094e-16	-0.248629577260959	0.0441131994626527	-0.478046904666673	4.91979274575343e-05	0.0903619488197673	0.470567629256349	-0.0318126090846726	0.799825482687702	-0.0388351719957844	0.756874948047254	-0.196033864074842	0.114679097218986	0.146770833647848	0.239606496295821	-0.0688352752605443	0.582876649977618	-0.0578497860037289	0.644525294765459	0.0674570623051106	0.59046210066895	0.386619227032466	0.00134326172173613
ENSG00000117399	blue	-0.430906233087555	0.000304063667718986	0.755673218370707	2.24531871635885e-13	-0.239996415540391	0.052263478853627	-0.0998989682024605	0.424826547600129	0.115745894336037	0.354719794461178	0.139906616261795	0.262538612947392	0.116795199968515	0.350344693366151	0.0604703814405903	0.629579291655488	-0.335529274155972	0.00588538425913678	-0.335116884343821	0.00595035960366748	-0.165148454119135	0.185118920055367	0.262669465774	0.0331110961806134	0.140169464145577	0.261634142776483
ENSG00000142623	blue	-0.428908370656534	0.000326596858905426	0.456378287200746	0.000117456600377702	-0.479388566923595	4.65266061539225e-05	-0.148753664426133	0.23324711790397	0.325850347762411	0.00758653948125818	0.349186358415338	0.00405754903935824	0.260729136761896	0.0344791018643202	0.145261788111408	0.24452562762239	-0.186175124795236	0.134467468442545	0.128445353334846	0.304033388736288	0.03750983646441	0.76492920950662	0.0803918254914132	0.521089138006006	-0.052470934737243	0.675640333921861
ENSG00000127564	blue	-0.428654762751684	0.000329563788010433	0.717300662488976	1.23857082180052e-11	-0.208860883001495	0.0923768577502218	-0.334688923924535	0.00601845463009538	0.246355206603876	0.0461513006565807	0.0918032974640851	0.46348906887867	0.486772171294237	3.40758075272216e-05	0.44724734526043	0.000166611066748438	-0.130384794519314	0.296728446659221	-0.271901212920961	0.0272080280485506	0.0561320526137656	0.654399173821018	0.0661057827462718	0.597942086381685	0.0864707854005853	0.489965013424337
ENSG00000187741	blue	-0.427173588886839	0.000347389186357467	0.685923967693282	2.07818387869443e-10	-0.328211623509275	0.00713605091109085	-0.214816722364231	0.0832523500375856	-0.07681396396159	0.539861084073314	0.124235489391347	0.320287771134778	-0.0320387400151648	0.798432440413641	-0.0207415698542019	0.868705119988602	0.0179273663380022	0.88639181621337	-0.135604029170542	0.277643868018652	0.4500256978287	0.0001499541626249	0.237235700125903	0.0551153642413163	0.228378516330947	0.0651302690431208
ENSG00000166123	blue	-0.427158286187942	0.000347577856938552	0.565906305491364	7.35474222057475e-07	-0.129225395219348	0.301081447486607	-0.3493623572004	0.00403772065036024	0.148836044496938	0.232985459795011	0.176414534856811	0.156495993777452	0.0713022829710546	0.569410684277305	-0.00172310605141247	0.989044496598654	0.0520696299917575	0.677984420956771	-0.30074326242701	0.0141410060368897	-0.00975193895728596	0.938056177502331	0.122412636320736	0.327494756485742	0.387667121853695	0.00129985519439565
ENSG00000111665	blue	-0.423580748858325	0.000394344110245088	0.83801220503054	1.71292146014116e-18	-0.291244313057701	0.0176655177003376	-0.265162355617803	0.0314203560377079	0.192899751575464	0.120710899629048	0.0950163110444379	0.447920304716973	0.188847122462128	0.128866179221924	0.044771820481572	0.72112365887932	-0.187060198462437	0.132592102332357	-0.133515430147737	0.285180679442101	-0.157033018100137	0.207959469880111	0.175183287666693	0.159454236981655	0.258298708741438	0.0362588398224123
ENSG00000103089	blue	-0.422674413404865	0.000407069413047631	0.321222898782845	0.00854202581917786	-0.478148640081821	4.89904992699781e-05	0.0561891568828239	0.654069964417106	0.119056134060189	0.341031853250978	0.386400361745346	0.00135249081385713	0.195614472931618	0.115472551375825	0.249327089882715	0.0435032189683965	-0.177637667194708	0.153597679046786	0.249347146874888	0.0434857823769127	0.145165638774365	0.244841379991065	0.148703511353796	0.233406515226702	-0.242789387795751	0.0495020335897361
ENSG00000156675	blue	-0.421313260248517	0.000426884988053456	0.482137344394629	4.14677938379271e-05	-0.185650005041136	0.135589558638822	-0.480494003456521	4.44271807020348e-05	0.548584385275815	1.85402702479335e-06	0.31393426590454	0.0102601867710583	0.144922682211138	0.245640488594339	-0.159706588155592	0.200224576450372	0.184076900647083	0.138993273533236	-0.0920512489636286	0.462277229451435	-0.183307799607021	0.140680571303584	-0.178173966595778	0.152339513810218	0.0496420812971812	0.692228388278531
ENSG00000261272	blue	-0.420509003483722	0.000439002543575524	0.451832264684213	0.00013995949262907	-0.460670556534772	9.93147183263191e-05	-0.171308148419839	0.169034208052286	0.243609284255726	0.0487144704538265	0.478533971160295	4.82121628895628e-05	0.151130410700131	0.225779567975851	0.0366838589639109	0.769961442863122	-0.0830960330576907	0.507122069207222	0.169137638953538	0.174580859015448	0.0875749003328929	0.484418714987555	0.0875663768010584	0.484461403572898	0.0624311806689945	0.618491941652902
ENSG00000163170	blue	-0.418383365396726	0.000472553082497105	0.457800851748437	0.000111131087771884	-0.279247741944924	0.0231682283680492	-0.364077987444969	0.0026545943122594	0.407633818378076	0.000680794289218372	0.0380114293785612	0.761877982776703	0.318751287106126	0.00909416755098686	0.205781427944748	0.0973927568668708	-0.236921419442727	0.0554479025976033	0.149730115014769	0.230158755633175	-0.418277423108566	0.000474284773440485	-0.0322742163771705	0.796982492806401	0.028584053108708	0.819780299925066
ENSG00000157456	blue	-0.417382183397719	0.000489150354577841	0.892844444593793	7.46219612348323e-24	-0.286375148674928	0.0197467975645429	-0.385751468564347	0.00138018983956844	0.225424781916639	0.0687787139664876	0.0594919006569233	0.635142956616369	0.166449295816168	0.181633252544907	-0.0493596147661212	0.693892838952037	-0.105548561797254	0.398973144685581	-0.130992075796758	0.294464875273245	-0.238173672825627	0.054132541026818	0.110021821036017	0.379174954820852	0.241192637544555	0.0510657428182218
ENSG00000164045	blue	-0.417245338638732	0.000491459683796833	0.832191407943267	4.82143437317164e-18	-0.255205303708997	0.0386339892200263	-0.273707011796748	0.026163739164357	0.180263665704759	0.147510060333045	0.120861904938424	0.333706109826746	0.0543797876282814	0.664532730157578	-0.152563244802217	0.221359080070853	-0.0798003976394354	0.524169386536153	-0.287549538514481	0.0192265850314674	-0.147142006548427	0.238407073864828	0.121991099359167	0.329175897428725	0.140446553380633	0.26068294670984
ENSG00000040275	blue	-0.416754956394563	0.000499816882720523	0.753952898381097	2.72962723609511e-13	-0.379352840113528	0.0016819458327198	-0.242387872488744	0.0498915012091029	0.165160080044753	0.18508755538637	0.138848821994456	0.266199823033532	-0.0993783422941083	0.427256128272608	-0.217056612022154	0.0800112175825409	-0.161512345576762	0.195117754520635	-0.271036682226867	0.0277202829039108	-0.0797250990468946	0.524562206146424	0.268980714939095	0.0289711889010085	0.273527868007542	0.0262658030604651
ENSG00000198885	blue	-0.41555429725028	0.000520827561735764	0.492306566442409	2.68538611067599e-05	-0.273239691604075	0.0264306910105536	-0.328712709721713	0.00704352613722895	0.023222171061846	0.853167771476377	-0.0221777118605272	0.859703361186359	-0.0281728167948173	0.822330523327811	-0.0720861931610626	0.565162340198326	0.101818676995569	0.415936330660162	0.128968545288789	0.302051388794552	0.0435932923427432	0.728176517798093	0.128430066084675	0.304091427709106	0.163844242518686	0.188661861783725
ENSG00000184661	blue	-0.414192015294537	0.000545637342856717	0.834183293551212	3.39886065091991e-18	-0.184296943233401	0.138513342218688	-0.322740029336698	0.00821779922301656	0.129614804893445	0.299614789012958	0.0684650290207058	0.584910058301042	-0.0662112730826734	0.597356636758675	-0.273824751041236	0.0260968417967683	0.0581487972491916	0.642812694955067	-0.193365898687985	0.119798735299181	-0.116268129954432	0.352538129111903	0.116551097402039	0.351359489168209	0.157966939841125	0.205233864699934
ENSG00000142627	blue	-0.413875989532366	0.000551544220891334	0.496516017062047	2.23422044147699e-05	-0.250792090506146	0.0422446969797058	-0.293156724735253	0.0169010126400212	0.385388658010573	0.00139589859714542	0.483745291889051	3.8749799233767e-05	0.442812719040091	0.000196748602567233	0.22019705269343	0.0756364624330707	-0.0916878154374749	0.464054065610439	-0.219733297428068	0.076270225944428	-0.0161315178621005	0.897707867043124	0.0510897460633241	0.683720848047397	0.123407375065437	0.323549230060493
ENSG00000072201	blue	-0.412647157504808	0.000575069183303959	0.580513539257347	3.23396627423947e-07	-0.171015219514781	0.16977514779944	-0.589142006151114	1.95278171856965e-07	0.577725837907299	3.79468788012933e-07	0.270190171688646	0.0282297036334193	0.472879454789601	6.08682901884177e-05	0.0505169294207286	0.687082525151822	0.226484976858957	0.0674507508234249	0.0618377045401648	0.621838967450554	-0.155446522448268	0.212648138996986	-0.177675103002378	0.153509604533224	0.103507383017686	0.408205322051671
ENSG00000091513	blue	-0.410475615559708	0.000618882119996068	0.355460564195232	0.00340159738216385	-0.389945564519393	0.00120980707746857	-0.256901801048219	0.03731590647889	0.320545749005458	0.00869030717812538	0.329734215400244	0.00685815828293111	0.363568932731872	0.00269426875642723	0.177729619605721	0.153381411416924	-0.120402027943867	0.335562286977491	0.362935092006077	0.00274440751727681	-0.0691222214439101	0.581302947315833	-0.0869296574644703	0.487655920084778	-0.160028898049504	0.199306143620883
ENSG00000007968	blue	-0.408956467163052	0.000651311579492089	0.764501764224759	8.0301725040283e-14	-0.138052989781187	0.268976847749964	-0.607356066872436	6.40671027197958e-08	0.248992916571217	0.0437945826136805	-0.0665105444028799	0.595697129246036	0.319923309186606	0.00882858409029844	0.113372717305063	0.364738346634314	0.288599080809593	0.0187716151408218	-0.0683752359688141	0.585403690246523	-0.0440370908747257	0.725517946239829	-0.0712137906684592	0.569891195083324	0.307077592299211	0.0121430452378035
ENSG00000160957	blue	-0.407381448177764	0.000686555473072192	0.53719827205182	3.31168807556294e-06	-0.199366233222066	0.10852257770667	-0.205076823765135	0.0985697767939157	0.0494904720133572	0.693121575092893	0.0419985615016837	0.737755917444313	0.345774055425692	0.00445942072143394	0.400205085238096	0.000870072553417028	-0.0730307733202951	0.560063108309186	-0.234920471311037	0.05760356203472	0.37865624267897	0.00171813670289717	0.119240637176975	0.340278774142738	0.0627325613011486	0.616795194327837
ENSG00000171848	blue	-0.406720767774635	0.000701847767559034	0.903774912838748	2.83501086464212e-25	-0.309060580429549	0.0115700177377635	-0.304696840202029	0.0128633086967617	0.205575037140545	0.0977363848247595	0.146635779450916	0.240043944562423	0.0343969309507654	0.783943286068365	-0.157377212810625	0.206951988043978	-0.186576153832589	0.133615269939622	-0.317733997365085	0.00933030596566653	-0.231992424820651	0.0608801129476997	0.180406530647264	0.147184110457454	0.227815743226513	0.0658131175830336
ENSG00000104147	blue	-0.406176467933029	0.000714677692626715	0.792099482442042	2.3632726474413e-15	-0.199354652148713	0.108543522311134	-0.396817308443884	0.000971254926014309	0.285773874029652	0.0200177531078237	0.00788137979005026	0.949920819006022	0.326869638371133	0.00738911202363319	0.142684845225575	0.253084954401796	-0.0675602449058737	0.58989266749501	-0.0854671129265457	0.495035552274516	-0.260584340145363	0.034583051789067	-0.0118880615041386	0.92452366361125	0.0936644204185531	0.454435307362716
ENSG00000013573	blue	-0.40579629147318	0.000723764765254642	0.305388013630813	0.0126504975662754	-0.165982629484561	0.182878195915442	-0.188354286754453	0.129885768034785	-0.0496128002754882	0.69240086118061	0.0787935876877737	0.529433882933833	0.0779238162257608	0.534002856772116	0.0541587077229805	0.665815572908554	0.174315345076056	0.161564270412702	0.045398276935613	0.717384014377885	0.381065036538666	0.00159588275873592	-0.0175742269412683	0.888615315077113	0.0634783796913929	0.612604895415148
ENSG00000117632	blue	-0.405434174077077	0.000732517481519662	0.679884058895525	3.43666135217862e-10	-0.273005085091897	0.0265655714149819	-0.398341548196579	0.000924483155523594	0.210528479980378	0.0897464598540724	0.00516798854195291	0.967150001745512	0.211322008847071	0.0885156309935325	0.0704857538347425	0.57385156421122	-0.133648065270575	0.284698081178093	0.0547229186117636	0.662543571172471	-0.335043917062384	0.00596192165961568	-0.0186137936542023	0.882072323339929	0.178422714369869	0.151758555109208
ENSG00000105755	blue	-0.405206168574875	0.000738077712731897	0.514769259678897	9.77883485276225e-06	-0.505633904212898	1.48747483258774e-05	-0.298846922210345	0.0147916944644247	0.219958859761677	0.0759614484824976	0.510048587659513	1.21639091507997e-05	0.326173929277488	0.00752337033907394	0.263895788523891	0.0322701093170052	-0.253134187938768	0.0402952584215934	-0.0218632493375002	0.861672936380408	-0.206315982885326	0.0965071387197927	0.183784392876488	0.139633191703686	0.268260090673262	0.0294207154560307
ENSG00000051180	blue	-0.404174953145429	0.000763706308588418	0.839263512556673	1.36396857064471e-18	-0.326861802408727	0.00739061245156176	-0.39030831930079	0.00119600133805176	0.212801873532707	0.0862557579978493	0.116197069513444	0.35283449937079	0.143264053949488	0.251143586284395	-0.00369685168562722	0.976498025373151	-0.155210184321483	0.213352931478073	-0.190710062401097	0.125066881587215	-0.204176135580368	0.100090461603033	0.102506741622804	0.412776188554505	0.255567133426054	0.0383496743235708
ENSG00000143476	blue	-0.403788622523238	0.000773513532125478	0.840142983125891	1.16081637886738e-18	-0.296423105505484	0.0156607470232394	-0.312812966149814	0.0105495451506396	0.074987762958085	0.549568311673373	0.0952196101028643	0.446945072662377	-0.0205399095231956	0.869970488522026	-0.198413727074552	0.11025566054855	0.0853424553068294	0.495667226033108	-0.156218544331603	0.210357308858511	-0.0482985367918857	0.700158136346227	0.135037171743356	0.279676178635562	0.293441986755171	0.016789442218374
ENSG00000158402	blue	-0.402400418745193	0.000809702955638462	0.81007806082635	1.76181964745493e-16	-0.350759630122227	0.00388332357697519	-0.439323040584225	0.000223894023039454	0.165800817611903	0.183364889998659	0.168350700650754	0.176624261403901	0.134177798760574	0.282776006544657	-0.0639401017897824	0.610016933505971	0.0659255471133112	0.598942945219539	0.0769884138944767	0.538938194098025	-0.168537903222113	0.176136591876539	0.0710118556452842	0.570988403278623	0.369095388271446	0.00229056258666116
ENSG00000101003	blue	-0.400573753525877	0.000859658190697659	0.800868210994255	6.88504505349766e-16	-0.145713349867763	0.243046442231922	-0.444854900185338	0.000182298085433196	0.307072434956641	0.0121445670056641	0.01963817422462	0.875632587128504	0.229698589849726	0.0635509140756732	-0.0516752288591901	0.680291151874084	0.094798601523708	0.448965971869063	-0.118539974517983	0.343144170847907	-0.0694180530274349	0.579682548914942	-0.0762705934133904	0.542740609124091	0.103963197448247	0.406132988666143
ENSG00000090889	blue	-0.398341385287156	0.000924488043652967	0.884555442514844	7.09991935111171e-23	-0.286987401483169	0.0194741138445383	-0.369744550074352	0.00224688343191245	0.18679138970464	0.133159573064733	0.0955978426776258	0.445133820953605	0.0473272934790077	0.705910519782498	-0.145059983446094	0.24518867185929	-0.0397058769051127	0.751597483067336	-0.101731230181342	0.416338952556679	-0.207437972241777	0.0946687590287067	0.15590774494194	0.211277441964745	0.298717612665882	0.0148369874339327
ENSG00000145386	blue	-0.395601353390242	0.00101008928361753	0.919614006858799	1.1507279955628e-27	-0.29621879680332	0.0157359651909576	-0.373966648606979	0.00198052471715121	0.206096920848803	0.0968693036849528	0.108950259878948	0.383862981335376	0.0663499370709448	0.596587467521764	-0.154038057421808	0.216872697933992	-0.0539417756787616	0.667075275970973	-0.193784457318552	0.118984192592221	-0.187359709652275	0.131961972702858	0.137624075348393	0.270481551399106	0.222417349278016	0.0726601387119103
ENSG00000091651	blue	-0.394822521902258	0.00103569462158207	0.738555455073491	1.46428450003345e-12	-0.303479707091413	0.0132455842895356	-0.245489649668032	0.0469470013114339	0.0786249136647919	0.530318420654982	0.16151916021572	0.195098660522369	0.00444378305672257	0.97175133747099	-0.0946005669797724	0.449918312796343	-0.151255177969174	0.225392216638968	-0.120738142973748	0.334205006515121	0.152915356221205	0.220282102043667	0.131995531700883	0.290749436150593	0.0236300399983851	0.850618220216413
ENSG00000276043	blue	-0.394309541543911	0.00105287844360069	0.720694128034865	8.92457260388057e-12	-0.173365327514436	0.163897350774087	-0.377943412451015	0.00175589315196865	0.139950668879036	0.262386879246692	0.14549504479551	0.243760777791016	0.213087204323394	0.0858253135041885	0.0985918810086227	0.430941215581559	0.165757261257602	0.183481625438434	-0.280896878683272	0.0223348758961708	0.15623298328111	0.210314630742261	0.0416604461304447	0.739792121442225	0.173337805621559	0.163965307288792
ENSG00000171241	blue	-0.393423080447227	0.00108318102762463	0.849925541251077	1.80314871437687e-19	-0.353202471372093	0.0036259323680716	-0.185467887417766	0.135980357022094	0.121020585380915	0.333067139933512	0.265647287407473	0.0311000098000733	-0.110074054966516	0.378947316616637	-0.227406809025593	0.0663129082572568	-0.265730624809627	0.0310452335608839	-0.380403188491511	0.0016286696916809	-0.192675410493785	0.121151781045788	0.270391128884149	0.0281080624088091	0.237509048580944	0.0548274574397194
ENSG00000181544	blue	-0.39280556253862	0.00110475307061637	0.500915259128261	1.83870654785747e-05	-0.117864051350923	0.345922613685443	-0.135504756636849	0.277999071142627	0.173753380623961	0.162941382372543	-0.0104164883556193	0.933844149229029	-0.14415605164137	0.248173712948509	-0.366965406820402	0.00243926190238339	0.0756860245307999	0.545846779374194	-0.098210026811494	0.43273692412125	0.140326282455507	0.261095527273666	-0.00506764918425422	0.967787460849872	0.0539268322267346	0.667162084919879
ENSG00000163898	blue	-0.392710619583995	0.00110810393423795	0.500275856756825	1.89183379917887e-05	-0.251579470340307	0.0415808124194304	-0.506941524171461	1.40182946408538e-05	0.427597517197647	0.000342199505291614	0.264856658650429	0.0316237162669781	0.206082304433444	0.0968935060291425	-0.0677277845232945	0.58896859430662	0.178640943277024	0.151250232121479	0.125428481609079	0.315626298902894	-0.345048677780649	0.00454925306257485	-0.150156369153981	0.228819521334626	0.113933803704598	0.362354236605193
ENSG00000158406	blue	-0.392387073021857	0.00111959201799851	0.377919316105227	0.00175718237322903	-0.10790900730195	0.388451428558063	-0.2002087347382	0.107007254545824	0.241738068615733	0.0505271193110337	0.0894594922951131	0.475029141453195	-0.0361004475427329	0.77352157399234	-0.0971864293221794	0.43757129918542	-0.068494397324419	0.584748648811799	-0.263653665169283	0.0324347217399409	-0.0156316771660085	0.900861192691854	-0.0245005342042765	0.845181969854923	0.201041617293247	0.105525371517529
ENSG00000159259	blue	-0.392343978703949	0.00112113024128413	0.707407748714294	3.13574973726488e-11	-0.318094956069549	0.00924591421666934	-0.276445230183865	0.0246448663846328	0.127834697394962	0.306357369030428	0.042407161797422	0.735297634580249	0.0563307849953443	0.653253753805269	-0.0270393707034199	0.829368843736461	-0.0863306679136784	0.490671242447936	0.0150547952299093	0.904502442144561	-0.0896403905192163	0.474133014984789	0.0672557600427024	0.591573736702436	0.122585524426553	0.3268068339027
ENSG00000132749	blue	-0.390289628082421	0.00119670920273647	0.482021072329229	4.16710234367398e-05	-0.282184368570164	0.0217020877687239	-0.448295267470447	0.000160138578198723	0.226517435777786	0.067410421221039	0.0532575161972927	0.671054696683877	0.302175727802912	0.0136659769601012	0.220359805108559	0.0754150438091908	0.171330253618581	0.168978391015345	0.317338113793415	0.00942363378101077	0.00792897264834116	0.94961880013583	-0.153865864676558	0.217393189688452	-0.0514253188320008	0.681754313567573
ENSG00000094755	blue	-0.389035503412864	0.00124507685323851	0.506485797903783	1.43114299559281e-05	-0.65265693295811	2.88485661110055e-09	-0.141371193370348	0.257525744019665	0.173034019495332	0.164716787587855	0.5928702809617	1.56316553786046e-07	0.128278594865309	0.304666885612528	0.00967279902677346	0.938557895030476	-0.186371655189822	0.134049324369376	0.32386609966477	0.00798414799146003	0.0370047494905747	0.768005294486356	0.231192954334028	0.0618004654771754	0.0170993992102654	0.891606355801712
ENSG00000180596	blue	-0.388019986753813	0.0012855255695325	0.708682252020216	2.78808282406697e-11	-0.172143394647285	0.166934529103931	-0.454560857587681	0.000126019952227784	0.529148663801131	4.92818686095282e-06	0.169824427006797	0.172811639666793	0.268141689176101	0.0294951318737075	-0.0627928354581652	0.616456095179597	0.00424340331096364	0.973024645337982	-0.219213132572058	0.0769861017652927	-0.177867236503831	0.153058165604888	-0.0647419064046494	0.605534108430144	0.172892312162141	0.165068195897925
ENSG00000203760	blue	-0.387931528736888	0.00128910436295317	0.621825441929199	2.5111900913853e-08	-0.601151471400289	9.43856815165e-08	0.0792697107020464	0.526941020970867	-0.00639512280903674	0.959355757320718	0.533278599137181	4.02409529342989e-06	-0.0373822536303412	0.765705875967294	0.032046173297946	0.798386659510307	-0.596905419221719	1.22466418202015e-07	-0.215938845114369	0.0816158893063322	-0.110480001881493	0.377180978867127	0.424159782583665	0.000386405305592115	0.0947043417549124	0.449419124326611
ENSG00000158470	blue	-0.387468571066732	0.00130798133469144	0.396192022051074	0.000991053024818471	-0.559208607907826	1.05809764901482e-06	-0.0946363078096441	0.449746353821947	0.202489160584221	0.102987751135529	0.612204085141799	4.70572284610839e-08	-0.11162051026906	0.372245036619383	-0.159126804143419	0.201884276887362	-0.149801588674648	0.22993381593161	0.180272760356577	0.147489294620873	0.00925172786044155	0.941227724315926	0.154537027578649	0.215369392629448	0.017897782468623	0.886578054150679
ENSG00000143850	blue	-0.387015880149552	0.00132668010508518	0.454776868407649	0.000124972901515453	-0.536522050177363	3.42549821253058e-06	-0.14772561586155	0.236529555486055	0.216890142309758	0.080248603378933	0.477329198987754	5.06845029403098e-05	0.120634805627849	0.334621929040731	-0.0442840676193052	0.724039829246729	-0.12204270517206	0.328969794355092	0.231228132776113	0.0617597328576333	0.0872053957757669	0.486271138645827	0.235584295453386	0.0568809971914832	0.0392135144194349	0.754580385335103
ENSG00000071539	blue	-0.385674282726099	0.00138351839629527	0.806975106085403	2.81145672540742e-16	-0.224737529867542	0.0696506898170686	-0.209371336429142	0.0915653490937581	0.149875002903967	0.229702927901123	0.0635438325040219	0.612237742947698	0.0213157902560855	0.86510383800495	-0.0838328400948905	0.503350079482857	-0.208487891813277	0.0929733891472112	-0.302068796469895	0.0137009556126258	-0.0550096922542104	0.660882900653353	0.144880358893458	0.245779876667798	0.048926633271451	0.69644700660569
ENSG00000168078	blue	-0.38340213396897	0.00148479792886222	0.831356823926263	5.57452906205364e-18	-0.196115032613012	0.114526017807086	-0.390912046556513	0.00117333936549539	0.287658868722081	0.0191787562136681	-0.0117082791700893	0.925661831891138	0.097324881914202	0.436915628948979	-0.178207695671102	0.152260641721427	-0.0893324060643259	0.475659238578443	-0.134403772457385	0.281958706880294	-0.246492028059745	0.0460265423904442	0.0109470322500274	0.93048276288588	0.084853245551915	0.498150237331538
ENSG00000105289	blue	-0.380893603949444	0.00160431784867087	0.457139570076133	0.000114031441310642	-0.5810017393682	3.14418468170474e-07	-0.0646215041022436	0.60620634831525	0.149106532960603	0.232127755711641	0.68896389128627	1.60600255235938e-10	0.224121312491035	0.0704400516535375	0.270178360121836	0.0282368670406509	-0.269892192957175	0.0284108878508647	0.108041140825798	0.387867361037413	0.101896900976412	0.415576362708164	0.239591772225608	0.0526737882097849	0.0459833946487603	0.713897103477192
ENSG00000021355	blue	-0.380820672082638	0.00160791848498693	0.291227729380605	0.0176722744817835	-0.200682105828724	0.106163060382209	-0.0896098687574724	0.474284148845752	0.533720807817887	3.93708469264834e-06	0.303368902680821	0.0132808675630962	0.141350059509767	0.257597615528451	-0.0389013793502619	0.756473263449186	-0.361555538320271	0.00285642104448435	-0.190872636605436	0.124739414879742	-0.2518406190483	0.0413625369028649	-0.0173564144742899	0.889987172418291	-0.23919477368687	0.0530788966188928
ENSG00000093009	blue	-0.380409393510852	0.00162835951538471	0.780582594610939	1.09464327075783e-14	-0.151809097517551	0.223678118222127	-0.260134291766273	0.0349078127858527	0.254655211800836	0.0390695834373549	0.0537496476106957	0.66819171053268	0.156353130905567	0.209959740041677	-0.0213823402260141	0.864686638432349	-0.111219443333937	0.373976317489491	-0.307914439805428	0.0118982929755684	-0.0241684918658774	0.847254745019237	0.128006331292933	0.305703021800216	0.144946289285095	0.245562764319529
ENSG00000110427	blue	-0.380248738791243	0.00163640744146446	0.511924594981745	1.11576754663225e-05	-0.393595222611567	0.00107723567386721	-0.253356142092467	0.0401144437670531	0.250005944052292	0.0429162514469981	0.467832946460929	7.46884486287366e-05	-0.0213931903132433	0.864618623080566	-0.16275851148362	0.191648323627634	-0.0110220076478775	0.930007834778896	-0.0152494408030789	0.903273626211771	-0.11867940773599	0.342572755097188	0.0619696038608486	0.62109443172112	0.0887743522323246	0.478431374651635
ENSG00000170312	blue	-0.379898504371271	0.00165407625790674	0.884569415009155	7.07404337123799e-23	-0.352803500316295	0.00366690638645643	-0.33650560415871	0.0057340382083905	0.147189968524392	0.238252390100673	0.0944261745780494	0.45075788432684	0.00293501900568073	0.981340245947769	-0.190385893684625	0.125721794185771	-0.125060452984063	0.317059662461197	-0.108601736041231	0.385395188544975	-0.23525165493619	0.0572421467769083	0.171999220351408	0.167295587564257	0.259873626611486	0.0350970721561906
ENSG00000164109	blue	-0.377079420801693	0.00180265336596321	0.8081217150419	2.36787240347205e-16	-0.313014643805785	0.0104969843121804	-0.272593996473276	0.0268033149291797	0.0912765011032139	0.46606946235066	0.0371559694297956	0.767083956913692	-0.000484866926941576	0.996917130357044	-0.126574732615628	0.311188656385667	-0.184521584683849	0.138024667257516	-0.184976224212279	0.137039635961187	-0.212864251125273	0.0861615112634894	0.161826575181111	0.194238702717861	0.152597022387587	0.221255607521759
ENSG00000174371	blue	-0.376417341432158	0.00183923865639289	0.886010813876911	4.84151069029506e-23	-0.241552094794557	0.050710247403111	-0.418028022908961	0.000478384205875698	0.25417282480854	0.039454908922908	0.0867859585485294	0.488378411120189	0.061189238647506	0.625504867088756	-0.208323704231706	0.0932369321975952	0.0503682563215271	0.687956031457258	-0.191358820272383	0.12376400931589	-0.210961231534599	0.0890735694274348	0.07948391769283	0.525821397348727	0.286216877059918	0.019817815372155
ENSG00000155269	blue	-0.375718040392657	0.00187860263421047	0.503562743060456	1.63315244802664e-05	-0.24850768531478	0.0442205150169903	-0.220160824230861	0.0756858203238697	0.341819563491	0.00496886265347516	0.402023110540875	0.000819800644820993	0.224683138902181	0.0697200769803038	0.0783283811666691	0.531875230992033	-0.0250189816300035	0.841947656877198	-0.125188297929809	0.316561272170849	0.303451759968396	0.013254475809957	-0.0509406326179158	0.684595361117574	-0.175408687343905	0.158909617478577
ENSG00000080986	blue	-0.375391804134755	0.00189722370925241	0.8346399978278	3.13498570514273e-18	-0.238859080139484	0.0534234274286037	-0.313919150689953	0.0102640410153177	0.167791521468292	0.178086792347645	0.00636540005231216	0.959544501981835	0.0220461361807708	0.86052735703571	-0.176677542005444	0.155869384235176	-0.127303729880811	0.308387394856736	-0.182648498972741	0.142139183771162	-0.265256179014714	0.031358161546707	0.110931794955323	0.375220995645613	0.226119249469645	0.0679065011639894
ENSG00000112984	blue	-0.375368578759201	0.00189855566706005	0.853812223792153	8.29153893804878e-20	-0.25134118071018	0.0417808115981723	-0.281302992863998	0.022133605394437	0.0406271073721295	0.746026102234993	0.138401469938912	0.267758459721848	-0.0125947569176936	0.920051190453564	-0.146120694219413	0.241717378640453	0.0298044291951449	0.812223356179431	-0.181601499748322	0.144478784565557	-0.0305391120560323	0.807682147693002	0.169507403963283	0.173626682222725	0.273716659683316	0.026158251967588
ENSG00000128408	blue	-0.375192190217383	0.00190869880922752	0.475559713228936	5.45289369262875e-05	-0.188479125959483	0.129626921756849	-0.292127705268329	0.0173087729004869	0.010883338203213	0.93088624880481	-0.0520581465657113	0.678051542475133	0.177168376449841	0.154704954873662	0.210267176407203	0.0901546943636549	0.128027380616343	0.305622834452176	0.201496172386503	0.104723349550203	0.187083609746231	0.132542766457143	0.0411373754591401	0.742945672760123	0.226535251681967	0.0673882935275246
ENSG00000137135	blue	-0.3748334791779	0.00192947630740729	0.732093476325388	2.86291059026233e-12	-0.277756282917356	0.0239444552290999	-0.259867585674527	0.0351014683763365	0.0591033171375179	0.637358066806097	0.0616675293755121	0.622800118326885	0.19569987067857	0.115310644997837	0.10121634374497	0.418714137550867	-0.0124350206328678	0.921061904758302	0.0353739281280841	0.777961492031016	0.130376497896627	0.296759449836015	0.143011114613167	0.251990126467049	0.118331902789661	0.34399798124138
ENSG00000171345	blue	-0.371379882998728	0.00214013338965708	0.296924211895777	0.0154775662895642	-0.387771012911174	0.00129562136876597	0.0715886703046059	0.567856904544673	0.295405057738429	0.0160386373448221	0.432024066086202	0.000292085055927287	0.137805273347141	0.269845192585012	0.20581389411313	0.0973387886265464	-0.370475325742669	0.00219860546084469	-0.0120986197239086	0.923190850897868	0.00993438117089042	0.93689965396899	0.122874765002293	0.325657994963012	-0.112741385059351	0.367432348896128
ENSG00000126787	blue	-0.370496939550522	0.00219719180627546	0.890404303435408	1.47572476076389e-23	-0.326701777209688	0.00742131244608386	-0.276425015384213	0.0246558000561403	0.147622016372282	0.236862096098153	0.159647363114332	0.200393667749908	-0.0401082629874026	0.749162374562556	-0.244115840285985	0.0482330447482932	-0.122218973971848	0.328266428773071	-0.136943779829334	0.272879676615582	-0.177957756643252	0.152845820512613	0.210412906752438	0.0899268403162315	0.216034868972206	0.0814770438185083
ENSG00000128383	blue	-0.368255074799978	0.00234823034082389	0.333678810543228	0.00618190359520541	-0.691159515609827	1.33060742802345e-10	0.114664912983327	0.359262020360491	-0.103032248601756	0.410372024775417	0.594095352919477	1.45204546714916e-07	-0.189132073948145	0.128279442101975	-0.0380969967462367	0.761357829402009	-0.475915439674862	5.37350718258846e-05	-0.0321135082718461	0.797971980466961	-0.0149824164667863	0.904959433242352	0.555247781969929	1.30714507083035e-06	0.211458296376682	0.0883055807972743
ENSG00000243566	blue	-0.36747220751697	0.00240311984879385	0.414166841266193	0.000546105756489476	-0.268630301462475	0.0291890511395297	-0.275218467235659	0.0253158627508234	0.500588285277648	1.86569867006192e-05	0.123004979297694	0.325141632927414	0.387645801813261	0.00130072558027159	0.184508451341691	0.138053201189183	-0.0706917906082796	0.572729476170705	0.181531661834253	0.144635861740923	-0.123610394003766	0.322747708677156	-0.109199523293034	0.382769386615071	-0.106623505358587	0.394160957954335
ENSG00000112742	blue	-0.367304967047849	0.00241499320537178	0.872640446590548	1.36091246736352e-21	-0.218978306528592	0.0773110273805168	-0.417663789273147	0.000484429152706737	0.168370231182685	0.176573337804114	0.0410827215749829	0.743275420829333	0.0151161387774767	0.904115150285629	-0.266831805289839	0.030329005592215	0.124383467051117	0.319707191286644	-0.0963007037335707	0.441778888969822	-0.0909695416586552	0.467576617931874	0.0359506029236017	0.774436720166816	0.140678396364919	0.259888869468375
ENSG00000087586	blue	-0.366930080345858	0.00244179918968851	0.813340090756034	1.06793660412482e-16	-0.34208995953648	0.00493245966312583	-0.0640336690616826	0.609493065250371	-0.00527056662001211	0.96649834116884	0.182127619666185	0.143299552921519	-0.124470914826012	0.319364412307742	-0.204227124760841	0.100003888770701	-0.287093839489428	0.0194270379358715	-0.259531835460281	0.0353465291595857	-0.17906186934932	0.150273343426902	0.36112800794611	0.00289195214531717	0.255058041179425	0.0387502032867728
ENSG00000197299	blue	-0.366452545286332	0.00247632975057816	0.81036399800249	1.68682934804906e-16	-0.304848258111342	0.0128164247186431	-0.176325400517262	0.156708777252128	0.0249472043980888	0.842395282205951	0.194017924801758	0.118531694498376	-0.155170085530662	0.21347267466757	-0.294448423087917	0.0164008368116232	-0.100262967354379	0.423132581593664	-0.341056403196	0.00507288823641023	0.0165549349914147	0.89503790317708	0.298694634004338	0.0148450485908323	0.25723322996627	0.0370628188073829
ENSG00000183044	blue	-0.36558966020079	0.00253983258865064	0.419438567397336	0.000455616738760024	-0.326781243210495	0.00740605338217289	-0.320412440014257	0.00871976211856765	0.237754587013491	0.0545698867731138	0.187107272609669	0.132492914520174	0.0265512348514748	0.832404162207478	-0.0344393519164572	0.78368329632622	0.106195113174831	0.39607461141035	0.262126454423185	0.0334892896047955	0.0985234951367344	0.431262496590554	-0.0180265595880447	0.885767414386293	0.129326247063274	0.300701155519574
ENSG00000169684	blue	-0.364847399574707	0.00259561725222236	0.478055788795017	4.91797812919879e-05	-0.186546798103148	0.133677512998671	-0.157855608443368	0.205557442354309	0.199780772155973	0.107774929603085	0.0239871895043425	0.848386962015053	0.0118298272631985	0.924892317275961	-0.0718838621078557	0.566257433062283	-0.175957639362724	0.157588970005932	-0.330729686860814	0.0066816454804846	-0.204630505898747	0.0993210546876742	0.00343558424952997	0.978158558857917	-0.0193138615402795	0.877670519345552
ENSG00000005001	blue	-0.364682195591212	0.00260818096207113	0.519898910716301	7.68555298093484e-06	-0.380136723864866	0.00164203990166857	-0.230966201621137	0.0620635404249519	0.380918420015061	0.00160309433589599	0.567079078606307	6.89524964904266e-07	0.222490708150538	0.0725634216095413	0.0987015764525733	0.430426142883201	-0.264196318148915	0.0320667608376577	-0.238961608802566	0.0533180067927377	-0.00066571367536988	0.995767283858904	0.146075695932933	0.241863951039271	0.0349354869177504	0.780644340095993
ENSG00000187837	blue	-0.364511472831427	0.00262122136862092	0.35535044588878	0.00341224430868877	0.0197358829753866	0.875018757190606	-0.249541177583116	0.0433173987340639	0.449199056714478	0.000154742682226297	-0.159522210996012	0.200751319796631	0.130241349935731	0.297264774422727	0.0226857926085558	0.856522900853501	-0.0370431423713777	0.76777134784992	-0.13719436479969	0.271994687326341	-0.1831714382635	0.140981326607776	-0.152625431289025	0.221168607334944	0.0824043099267651	0.510676405771564
ENSG00000152253	blue	-0.363686809351876	0.00268503498562488	0.736857616121313	1.74965709096734e-12	-0.193778932647119	0.118994916295101	-0.425931239764558	0.000363014500458716	0.240835583894874	0.0514208754693053	0.0131867039930309	0.916306820272712	0.122360611728077	0.327701942075171	-0.0696865030963113	0.578213923868935	-0.0447714541938861	0.72112584735666	-0.167534750512222	0.1787613161609	-0.171597664008806	0.168304231864892	0.0294364430280954	0.814500275648523	0.255573173311829	0.0383449431383041
ENSG00000165891	blue	-0.362535321036291	0.0027764569277001	0.772216054821528	3.15020255335359e-14	-0.237069030802979	0.055291513255498	-0.30664229415098	0.0122720700011326	0.0474045493358489	0.705452350268603	0.135266702982879	0.278852071598679	-0.082888445419711	0.508187399161938	-0.264519902335363	0.0318490127052614	0.188525537294077	0.129530790535224	-0.07382023953352	0.555818021972675	0.236309610658244	0.0560999349193467	0.104125583357725	0.405396195029004	0.0887144431212983	0.478729484971935
ENSG00000166851	blue	-0.361550580079642	0.00285683087288761	0.792678348292643	2.18248063565095e-15	-0.268326870581496	0.0293788132666853	-0.171257305908964	0.169162639881412	0.0118900024674814	0.924511376554827	0.123324019429341	0.323878685596275	0.073212783247897	0.559083052085508	0.0248589329467745	0.842945838828633	-0.156163982274483	0.210518636626127	-0.281483545268549	0.0220446192499555	-0.0502081976688175	0.688896886417986	0.268371247880852	0.0293509957054323	0.250709386235223	0.0423149348695357
ENSG00000138111	blue	-0.360181226211689	0.00297204230528103	0.293795874346059	0.0166519090186576	-0.10979318989015	0.380172307537015	-0.132064441537279	0.290495422472214	-0.0141280411814457	0.910356142155363	-0.14696724430897	0.238971290847416	0.163046860867398	0.19085188608176	0.246875699174927	0.0456781768952669	-0.0177956106874677	0.88722129831729	0.040321729574157	0.747871533718498	0.126118580315006	0.312949785760716	0.0236096408269236	0.850745697573001	0.146168557501734	0.241561541119943
ENSG00000111344	blue	-0.359809168748886	0.00300405217654202	0.583896503797706	2.65824236126514e-07	-0.283774123576931	0.0209418158423043	-0.209493098390307	0.0913726031166432	0.281872482354876	0.0218539614016378	0.480674096309337	4.40935778675882e-05	0.304236936064575	0.0130066196136702	0.170971075246649	0.169887012914502	-0.250539520117427	0.0424594988031556	-0.394821686624579	0.00103572239457941	0.0507796656110347	0.685539855903893	0.184781485286699	0.137460911109102	0.117627571065988	0.346897982273116
ENSG00000061337	blue	-0.358943848351681	0.00307969007515311	0.288893368735954	0.0186457057037022	-0.324366064250349	0.00788228459280746	-0.0437825056095335	0.727042644615698	-0.0439582091409909	0.725990251741548	0.264410005597669	0.0319228258472209	-0.0349968722380047	0.780268565314812	0.162814660142328	0.191493050976037	-0.259229137760526	0.0355686854220065	-0.337655670853395	0.00556016394577037	0.0393033020448583	0.754036152867292	0.228359262262521	0.0651535366029967	0.1831522779154	0.141023624848492
ENSG00000170298	blue	-0.358534533192377	0.003116055444908	0.417313909009482	0.00049030128417049	-0.265936350758656	0.0309103594430653	-0.306091972107724	0.012436884226783	0.0433292003985166	0.729760077557875	0.221221482332929	0.0742513574057615	0.144695090912626	0.24639067749728	0.0509787938297471	0.684371515787439	-0.0276416887075206	0.825626948733641	0.0416778005495987	0.739687565871954	0.0335296247267235	0.78926395934474	0.123314997624457	0.323914356247638	0.263203623763928	0.0327425573505267
ENSG00000103316	blue	-0.358526856387986	0.00311674112181451	0.427364994525342	0.000345037187338772	-0.219569089370629	0.0764956421145751	-0.373612104924052	0.00200175046312473	0.255304770173682	0.0385556577380912	0.204936875994622	0.0988048697673479	0.224675584079537	0.0697297191326123	0.127560032287168	0.307406402627862	-0.153336614893759	0.218998456402326	-0.0420425606230536	0.73749107692751	-0.155625287828753	0.212116127857741	0.00869565974173314	0.944754494123186	0.0814083754635661	0.515816132403589
ENSG00000171903	blue	-0.358463818585502	0.00312237661348201	0.226796844020706	0.0670640622133308	-0.183264576367959	0.140775851254937	-0.0419438786699011	0.738085107957705	0.17683057556874	0.155505641131525	0.128565091887672	0.303579042550828	0.156819499493831	0.208586196127045	0.0868090076700696	0.488262486556804	-0.0494905135456539	0.693121330353549	0.0839645776908819	0.50267719363071	0.17817110912417	0.152346197118197	0.0200317361202878	0.873160585520222	-0.03683659666168	0.769030174931597
ENSG00000131747	blue	-0.356944124536477	0.00326100848261879	0.867723330268178	4.22769927691428e-21	-0.295765812805418	0.0159038426619654	-0.438431200763619	0.000231361388994381	0.0342365154571223	0.784926653705862	0.149015760304916	0.23241534652344	-0.0696772640008888	0.57826444031489	-0.275791512876565	0.0250005301945875	0.210943401541856	0.0891012148897861	-0.0119562049384051	0.92409229959069	-0.0196619479933192	0.875483227840776	0.141276661733367	0.257847330380475	0.349896405504451	0.00397807820554086
ENSG00000144476	blue	-0.356355912295665	0.00331611967562183	0.406640275888644	0.000703731817156733	-0.518664634878432	8.14707434358767e-06	-0.0899904519995761	0.472401473141328	-0.0784363778019437	0.531307981654081	0.455372396618646	0.000122127559315633	-0.0142561288233143	0.909546806052654	0.0902763762411155	0.470989706268699	-0.198390270586384	0.110298607298792	-0.0132020626914408	0.916209692362832	-0.00851064379099721	0.945928164892077	0.221922628744391	0.073315076175881	0.209558500958799	0.0912692041031423
ENSG00000183638	blue	-0.352455110759524	0.00370302130358533	0.411521400936758	0.000597417451920962	0.0883921517473256	0.480334919222681	-0.26195057149193	0.0336125583427826	0.457089951429235	0.000114251852761041	-0.0738045033744823	0.555902487818371	0.295490211305036	0.0160067319686301	0.0187872948728027	0.880981066115243	0.220541383342582	0.0751686233223693	-0.0499489181014758	0.690421977588085	0.0661562158580303	0.597662161263294	-0.230316973552327	0.0628217709174369	-0.0756129562721032	0.546235639751296
ENSG00000186185	blue	-0.352272689235384	0.00372205719477509	0.746319536696447	6.37210635051895e-13	-0.165260640722437	0.184816420824573	-0.34339847910041	0.00475960226809568	0.0181055366219659	0.885270319122164	0.0450750105609306	0.719312940214217	0.121106649825048	0.332720900816259	0.0348274298445359	0.781305940958957	0.177116925207848	0.154826711499456	-0.149218948505144	0.231771936693584	0.300238460506113	0.0143117627664658	0.0808059147589265	0.51893792546646	0.12147541378146	0.33123992578226
ENSG00000117724	blue	-0.350773505159358	0.00388181702418747	0.845134101211531	4.56154984535217e-19	-0.255410741238357	0.0384723488011184	-0.402056644772783	0.000818898591369302	0.00308939296130029	0.980358982766313	0.0862464670933409	0.491095893568563	-0.0792223627319292	0.527188661007144	-0.253689217642581	0.0398443652524596	0.200157464036935	0.107098999779393	-0.0626303513705056	0.617370404278969	0.0219222149413322	0.861303552373492	0.12593738683878	0.31365111871404	0.280218189614668	0.0226747021480628
ENSG00000275713	blue	-0.348953433672723	0.00408392345500936	0.585581063195822	2.40900292318265e-07	-0.0599553955827228	0.632504981014002	-0.220545892334534	0.0751625123297693	0.360447684447774	0.00294930469182751	-0.0550775073320692	0.660490429775283	0.212778217703095	0.086291521007994	-0.074517494005938	0.552081571852422	-0.101487553627227	0.417462070063413	-0.26839085905327	0.029338709646342	-0.189050068304937	0.128448089877609	0.0573725901427242	0.647262270916602	0.138004433524707	0.26914690903087
ENSG00000165795	blue	-0.347871557344711	0.00420842741160969	0.430635915198683	0.000307026998987194	-0.589445812665623	1.91788923557127e-07	-0.346649906694348	0.00435304715770818	0.0596980708350788	0.63396898063706	0.438759288838564	0.000228588183745049	0.25486497388865	0.038903003903826	0.199892999729261	0.107573206295932	-0.118098937915086	0.344955508989763	0.324841933168249	0.00778638789165733	-0.133576605897754	0.284958021934253	0.180562469954206	0.14682894511754	0.275067575993343	0.0253994510916649
ENSG00000172927	blue	-0.347786253026	0.00421838583117418	0.339897532971054	0.0052345283609692	-0.337293891869525	0.00561435237963629	-0.240048128196041	0.0522112306488887	0.445266736934515	0.000179504647704909	0.165494327903262	0.184187455223108	0.265709714999717	0.031058969616145	0.108807956722485	0.384488145120857	-0.107283703118243	0.391222535650154	0.295878271942748	0.0158620220910495	-0.230006057348348	0.0631875270886434	-0.0620510771998072	0.620634726070589	-0.0486334154215521	0.698178617904797
ENSG00000129810	blue	-0.34487006159391	0.00457161730908781	0.84747194590553	2.91182480818314e-19	-0.2560364455544	0.0379834918391711	-0.353603089411381	0.00358519869967975	0.13707568256878	0.272413597159915	0.143909395692651	0.248992534276933	-0.0527380343335641	0.674081859861187	-0.30229374160786	0.01362746249897	-0.00140636202050163	0.991058262664953	-0.166718496783271	0.180917893384174	-0.0664316303733076	0.596134520911556	0.147944265184073	0.235828778401233	0.258587336638406	0.0360435651910292
ENSG00000129173	blue	-0.343686542816303	0.00472227539877291	0.748128292218817	5.22670838048694e-13	-0.14962754318582	0.23048183339751	-0.590215571732426	1.8320955709158e-07	0.0692907772879728	0.580379439993647	0.037505333882726	0.764956615259348	0.0995226928340686	0.426581703681152	-0.160588342325329	0.197719131228527	0.398144896007815	0.000930400789342733	0.0927164988957084	0.459034428783058	0.147289181571269	0.237932634380972	-0.00346768738887494	0.977954516299893	0.246884274055761	0.0456704159275201
ENSG00000083807	blue	-0.343652836019762	0.00472662967099643	0.193817523409532	0.118920024878973	-0.0677252348886563	0.588982652055587	-0.0092417151950091	0.941291218242802	0.124225132602177	0.32032843044419	-0.0979402792202148	0.43400798423265	0.222174000342328	0.0729817103374832	0.292739193305901	0.0170654607924946	-0.233248055321253	0.0594570348177664	0.0835748987428465	0.504668929346643	-0.0531528245211859	0.671664346517955	-0.0158755199779863	0.899322677076641	-0.115398279438412	0.356176576184948
ENSG00000132182	blue	-0.343619205250132	0.00473097765732914	0.531459396689709	4.40131874342521e-06	-0.351057778322928	0.00385106449262092	0.00890047512566409	0.943455359926956	-0.18826013849159	0.130081237533638	0.288772178225647	0.0186974687491437	-0.172262491778996	0.166636703371139	-0.0712905138124577	0.569474579602348	-0.0298701020653275	0.811817166774406	-0.161121915382696	0.196213939646929	0.459124307072062	0.000105529426778702	0.47654545833148	5.23552493310115e-05	0.283272494687254	0.0211792253489696
ENSG00000163808	blue	-0.343332717954095	0.0047681599582127	0.832566867208544	4.51551192511484e-18	-0.17547813684706	0.158742088184045	-0.464029674732515	8.6958544805733e-05	0.161466256678275	0.195246926545535	-0.0322743009897148	0.796981971926582	0.0137404342212122	0.912805830072279	-0.154472939476153	0.215562066958634	0.111183850762592	0.374130194118541	-0.147585162566686	0.236980469686068	0.0219075552515932	0.861395383740311	0.0525539273902841	0.675155942224933	0.156492506997278	0.209548583021049
ENSG00000143228	blue	-0.343008798604658	0.00481051122577361	0.828904116615149	8.50113349366874e-18	-0.331029423381533	0.00662928438868868	-0.180799140724096	0.146291130074085	0.0202998343887066	0.871477324097484	0.134977120002065	0.279892054376113	-0.151190980212998	0.225591466508303	-0.29859228524844	0.0148809993930983	-0.154828801916588	0.214493734103205	-0.183056807295442	0.141234527042992	-0.0258179468644659	0.836968457327499	0.257996755066363	0.0364851976083941	0.175568303154071	0.158524779631108
ENSG00000077092	blue	-0.34083671657658	0.00510318755330173	0.503261775714721	1.6553933391652e-05	-0.53919055711046	2.99661232755012e-06	-0.0171506705711388	0.891283313327008	0.158147965827045	0.204708496183208	0.517230654618078	8.71569689619055e-06	-0.0166840005800316	0.894224276869549	-0.0191583119642858	0.878648251315835	-0.246227653439295	0.04626785806226	0.00937422788453323	0.940450937075402	-0.126295721484905	0.312265113183736	0.300118771654896	0.0143525087213474	0.12682169357	0.3102378490313
ENSG00000138180	blue	-0.340768788226221	0.0051125885388625	0.897359135158625	2.0213656450978e-24	-0.318330663508567	0.00919116566276767	-0.295365895021033	0.0160533291622359	0.109107221045605	0.383174127243072	0.206581188707957	0.0960701025367151	-0.0976414464424455	0.435418551047071	-0.258147314206209	0.0363721853345323	-0.100472319971863	0.422160055502387	-0.279933768157247	0.0228184135428265	-0.175244257047431	0.159306784563832	0.190549364105466	0.125391212343715	0.212268415298563	0.0870650880648007
ENSG00000142619	blue	-0.339189782409442	0.00533546499573369	0.334192346967041	0.00609832579515327	-0.347974596393329	0.00419642640379991	-0.041058927411705	0.743418994611292	0.150743083718442	0.226985014711742	0.173711467869877	0.163044436181568	0.145319289182128	0.244336928749534	0.164280180728668	0.187472227816879	-0.208326315645445	0.0932327359536627	0.07068375732648	0.572773206825522	0.206848533700718	0.0956311078944729	0.0802883635784608	0.521627326383798	-0.0290914493596832	0.816636319568295
ENSG00000127423	blue	-0.337728274244485	0.00554934485065001	0.662427589325945	1.37870596922595e-09	-0.339295244608	0.00532031643110594	-0.103246927775727	0.409392222113076	0.141110555834806	0.258413063065651	0.136324523439745	0.275074940693251	-0.0448416459990465	0.720706509614287	-0.13666044522363	0.273882641559514	-0.33910247773925	0.00534803417294002	-0.314107872397537	0.0102160087653332	-0.145323421095192	0.244323373067384	0.193409793149121	0.119713114176902	0.117012695971492	0.349442038405508
ENSG00000121621	blue	-0.336986063648316	0.00566082558294305	0.845081588935008	4.60738330176657e-19	-0.278202146533438	0.0237101322571191	-0.32225711320584	0.00831981687965141	0.0251631087883599	0.841048985452999	0.11266443668887	0.367761526128855	-0.0575825013278423	0.646057740276777	-0.23974602506255	0.0525170664900614	0.0290764548946831	0.816729188760663	-0.185541696329236	0.135821871450624	-0.0206819659377774	0.8690790857411	0.204893030850567	0.098878613400918	0.283949126653035	0.0208595253634783
ENSG00000129219	blue	-0.336584794017729	0.00572191415029181	0.445963958092387	0.000174864881774166	0.0915193576150941	0.46487891779537	-0.209215690329348	0.0918121971542242	0.171080752209515	0.169609182136543	0.0333299536883247	0.790490253180939	0.133130941922254	0.286582705950241	0.0480482706799231	0.701638797764361	0.0935988679076369	0.454752536348936	-0.51959872756641	7.79549680502989e-06	0.249484594997427	0.0433664465646725	0.0504814267355141	0.687291078792669	0.127696649271362	0.306884328946844
ENSG00000171236	blue	-0.336024283085184	0.00580821665780294	0.515714425681515	9.35705146576815e-06	-0.701186150525783	5.51618738531695e-11	-0.0865413977014509	0.489609311289408	-0.107109018800883	0.391998758114164	0.691495981461596	1.29260826357257e-10	-0.0775585370654297	0.535927475006545	-0.0104891620761283	0.933383638280024	-0.418267245219569	0.000474451441051506	-0.021403048185491	0.864556828421905	-0.0936813912818928	0.454353199924967	0.530600799788128	4.59061352524603e-06	0.401957795178993	0.000821560177907124
ENSG00000139734	blue	-0.335283078965005	0.00592409877639186	0.838706342807372	1.50994189453015e-18	-0.289411800095537	0.0184256521050916	-0.373436090351187	0.00201236357873089	0.117836979404351	0.346034186024564	0.197723359204046	0.111525069032132	-0.0339770557028499	0.786517884513513	-0.19730148875416	0.112306304160396	0.0769677075111425	0.53904769638513	-0.178051218055537	0.152626805371358	-0.0951677787496017	0.447193597243486	0.12275325488337	0.326140310107387	0.280267273025048	0.0226499793215547
ENSG00000101276	blue	-0.335255045686516	0.00592852122294054	0.371075399973218	0.00215965837867911	-0.46948831657545	6.98646600471841e-05	-0.211154546852946	0.0887742662903425	-0.0559447730412064	0.655479311697993	0.492730862537491	2.63634708137562e-05	0.0444966992778031	0.722768066246185	0.0697579795449011	0.577823181789074	0.0156106538786752	0.900993855319659	0.256688641562096	0.0374794381726806	0.25676732038263	0.0374190081657474	0.186437254643362	0.133909971750961	0.262027308501662	0.0335587301817775
ENSG00000153044	blue	-0.33481888776613	0.00599770330273418	0.633703315586123	1.12239305114024e-08	-0.324671905939782	0.00782053381507076	-0.390147715709482	0.00120209597465495	0.177234887554799	0.154547665126957	-0.00411633100677528	0.973832157963532	0.0853403417939831	0.495677939392804	-0.0831290790403272	0.506952584539147	-0.0686526401901911	0.583879287284802	0.0113872272220733	0.927694719708447	-0.232952915978817	0.0597890866575196	0.0127312850941875	0.919187422853653	0.181114345717573	0.145577139342245
ENSG00000140525	blue	-0.332891446193845	0.00631200230442965	0.855672482618455	5.67133763118543e-20	-0.300744946995013	0.0141404391579959	-0.321769362174493	0.0084239769310597	0.0127301207200161	0.919194789063062	0.172872427988592	0.165117549064413	-0.12037840688723	0.335657802312022	-0.271607377052417	0.0273812306272483	0.0296062792886094	0.81344922010953	-0.16334289015895	0.190036713514342	-0.0132195862169628	0.916098875648279	0.18678302419561	0.133177262535256	0.309669610453847	0.0113987945416233
ENSG00000196584	blue	-0.332721813923611	0.00634034409101961	0.642005371119777	6.26197387193048e-09	-0.0976172123044975	0.435533055436225	-0.185254395539703	0.136439560459284	0.0504552012149306	0.687445150450098	-0.063502188254514	0.612471332135945	-0.132757240288774	0.287949747367739	-0.247145419460654	0.0454345770291396	0.065120244609758	0.603423864835229	-0.263432508523715	0.0325856926350103	0.209585594237778	0.0912263975538369	0.0332885729669516	0.790744459288845	0.013240457170349	0.915966892270811
ENSG00000156970	blue	-0.331833517985059	0.006490591816677	0.878576765461952	3.24813328750534e-22	-0.246319908347877	0.0461835318316418	-0.376230167979237	0.00184970156372321	0.0699282881520731	0.576892640754545	0.117124077051025	0.348980341722997	-0.0770893565623708	0.538404531412922	-0.279997126507868	0.0227863333750141	0.140976635876771	0.258869786313919	-0.155549362441024	0.212341969273607	-0.0498232738186642	0.691161463603222	0.158436503450557	0.20387308555649	0.283506432412454	0.0210682246726842
ENSG00000123473	blue	-0.331334996597995	0.00657627477257788	0.815607323541389	7.4975398805821e-17	-0.33424258571685	0.00609020306366589	-0.339831443528713	0.00524388196406951	-0.0361067332262149	0.773483192139032	0.294867613173784	0.0162412693096418	-0.160717170435479	0.197354958392562	-0.359076857996761	0.00306795450606347	0.122802551270933	0.325944581294507	-0.168172589289905	0.177089159305229	0.039585896677493	0.752324032849143	0.24684203771773	0.0457086537531691	0.35755317357673	0.00320480483145007
ENSG00000137812	blue	-0.329715469011534	0.00686152117834411	0.835162921982805	2.85704861692779e-18	-0.2448971950207	0.0474981100126371	-0.348547526642598	0.004130248051645	0.0814427128651337	0.515638492017969	0.170453195240298	0.171203393261532	-0.146936759413905	0.239069804955068	-0.399043490987362	0.000903636960695099	0.183440656688532	0.140388008418784	-0.138840963211722	0.26622715140176	0.143083537267902	0.251747543303297	0.120506427686344	0.335140335417309	0.162323958503902	0.192853088444574
ENSG00000148773	blue	-0.328859517011664	0.00701661835688991	0.801700064058819	6.10544998868937e-16	-0.222604295510682	0.0724138698669394	-0.367251229855986	0.00241881942703315	0.00887230666374573	0.943634022502382	0.147476387279516	0.237330091464389	-0.0677404190337956	0.588898934487244	-0.260123560706635	0.0349155873879302	0.264990562879973	0.0315345033022263	-0.120657246618268	0.334531361319594	0.122721046220418	0.326268233252361	0.13809866514528	0.268816942131329	0.299522016528146	0.0145571573741415
ENSG00000255398	blue	-0.32871655030885	0.00704282105924882	0.323003957643074	0.0081625066605808	-0.0358942080384555	0.774781220041818	-0.235519554682142	0.0569511411578755	0.0727771567079858	0.561430094398395	0.144297711827357	0.247704277523951	-0.029119305906758	0.81646379490952	-0.0294498995703461	0.814416986028461	-0.0172943610368393	0.890378065220253	-0.226864901273913	0.0669799143094038	0.0179550844451715	0.886217329279188	0.0456743534186839	0.715738061269632	0.143380054758057	0.250756002259171
ENSG00000169679	blue	-0.328406435327465	0.00709995342655839	0.848951266848707	2.18332240283765e-19	-0.301790853188365	0.0137922358482865	-0.264115092569666	0.032121614783713	-0.00543583131442647	0.965448489618049	0.123774097848277	0.322102325369971	-0.155974250668297	0.211080310762676	-0.320484633607054	0.00870379997812317	-0.0158522121747087	0.899469720772623	-0.135698821032444	0.277304978766377	-0.0697640601051722	0.577789946639142	0.251404377322163	0.0417276926671193	0.329274479294634	0.0069410481639419
ENSG00000095777	blue	-0.328009771687057	0.00717362242447598	0.550909962721449	1.64252329660552e-06	-0.318529181924017	0.00914527447448528	-0.336379349062017	0.00575341478268538	0.133366597407757	0.285722856084968	0.0930096950279176	0.457609187737994	0.0830326886862409	0.507447028043492	-0.0493788947508398	0.69377918454321	0.0969380272346427	0.438749041970255	0.199305560458518	0.10863234029536	-0.0648744247238512	0.604794598500912	-0.0196504487294466	0.875555471709055	0.0311243495254355	0.804069202799265
ENSG00000068489	blue	-0.327180113276965	0.00732987663496746	0.863088158712438	1.18155563283675e-20	-0.220172318662261	0.0756701574579375	-0.248089986440222	0.0445898964072043	0.155522237332698	0.212422694491052	0.118325230471051	0.344025382610862	0.0924613558980362	0.460276665102213	-0.128612145676906	0.303400618261387	-0.0418930734320605	0.738390997393774	-0.239198385333319	0.0530751997723693	-0.0313325812371729	0.802784671772	0.175085739955084	0.159690362479382	0.187158445185405	0.132385154749343
ENSG00000198759	blue	-0.326951210896601	0.00737350837372012	0.434707281015709	0.0002650720185017	-0.249538271516976	0.0433199167020396	-0.400747573723727	0.000854787265367193	0.150482918780001	0.227797216464504	0.0840071537409555	0.502459824110448	0.238001682888177	0.0543116779627383	0.145357243008634	0.244212431955873	0.0595563662291558	0.634775779782877	0.105551048637944	0.398961972185769	-0.045692731554359	0.7156285374995	0.000128834294641535	0.999180846928079	0.17818691669436	0.1523092277025
ENSG00000189057	blue	-0.326793916854475	0.00740362233051255	0.823293521802708	2.17777849367907e-17	-0.321067322300187	0.00857589692839089	-0.330493300023453	0.00672319562744862	0.125709279886046	0.314535470994348	0.209582949575496	0.0912305753449168	-0.134899769052288	0.280170280689765	-0.336661791332525	0.00571014741910545	-0.0343308618493907	0.784348257466328	-0.282137899262055	0.0217246590779336	-0.129039770999753	0.301782216247077	0.150630925641495	0.227334910344957	0.278300802885305	0.0236585468109936
ENSG00000149503	blue	-0.326452762515502	0.00746930668565278	0.623218394922413	2.28888308724636e-08	-0.116555227658953	0.35134230354285	-0.495232095543372	2.36375154897808e-05	0.21634919766961	0.0810238493829411	0.176351775976043	0.156645790871891	0.320806833831598	0.00863287126337942	0.0916045755687172	0.464461549398009	0.400974631782331	0.000848462103291959	0.011285495784284	0.928338975788966	0.224789270381024	0.0695847352460401	-0.0930112765430499	0.457601506496183	0.145612935170646	0.243374839517109
ENSG00000184012	blue	-0.325391689166282	0.0076768733148358	0.563827100586864	8.24090548808873e-07	-0.401318518418766	0.000838963102155275	-0.201318643845615	0.105036018647205	0.435296960564183	0.000259450726385412	0.516868038264931	8.86523838084746e-06	0.163981029223551	0.188288000157879	-0.075261587347853	0.548107452273583	-0.26832023174225	0.0293829766742961	-0.154223873305275	0.216312009847714	-0.188722510903977	0.12912340289198	0.139917935763259	0.262499618701416	-0.0643959871090109	0.607466349103577
ENSG00000123219	blue	-0.325127968147224	0.00772923873108049	0.670813529962395	7.15615133181836e-10	-0.375851086291328	0.00187105573781421	-0.181738122652845	0.144171865895903	-0.0340619275014211	0.78599728134981	0.130249733101834	0.2972334130417	-0.087457859263039	0.485005068238925	-0.131111590086378	0.29402073388099	-0.129043122833001	0.301769553012899	-0.0388075602814263	0.757042489184778	0.217724137026641	0.0790649178019622	0.163695909118068	0.189067886273835	0.0920172416320812	0.462443334843171
ENSG00000179750	blue	-0.324951017323075	0.0077645496663776	0.390108229625115	0.00120359868799723	-0.397173504989281	0.000960137387602165	-0.0775920527334663	0.535750742414844	0.00855269971577633	0.945661367960251	0.297875650789378	0.0151348271190688	-0.0130283578779651	0.917308266825675	-0.0432057209747656	0.730500877005678	-0.182642828575443	0.142151777739609	-0.0179915332750883	0.885987890187441	0.057509632782941	0.646475778449361	0.318542056661739	0.00914230514843224	0.237150903535656	0.0552049266702503
ENSG00000092853	blue	-0.324869068435308	0.00778095050255998	0.760804194968232	1.24188652744213e-13	-0.156041046216973	0.210882451242572	-0.288867312503397	0.0186568245340113	0.060378544326075	0.630100614168879	0.0170359249762389	0.892006308535487	-0.127473611659424	0.307736950170614	-0.297290423183142	0.0153448638064672	0.147665843381745	0.236721377861334	-0.242161710932473	0.0501119787034967	0.0354292419639069	0.777623206143664	0.0734198661854908	0.557968976632812	0.220358708961308	0.075416533347151
ENSG00000138346	blue	-0.323535268825088	0.00805218284447701	0.736501661612476	1.81589075314348e-12	-0.281806406145797	0.0218862529867964	-0.264465846728271	0.0318853017731701	-0.0127856506071032	0.918843496500376	0.114610697681647	0.359490765855523	-0.191800564955921	0.122882808657383	-0.296746090776992	0.015542466926561	0.0847520364287303	0.498664735180743	-0.170659891251922	0.170677108923535	0.292495649962704	0.0171620137448123	0.149579213642366	0.230634169427606	0.182962287719063	0.141443561360843
ENSG00000136694	blue	-0.323249112019534	0.00811143868109886	0.611241702399559	5.00504325230741e-08	-0.208187261242178	0.0934563864153445	-0.365013115220891	0.00258306892519833	0.251901325294138	0.0413119328410456	0.241862808517336	0.0504045915286795	0.0756580692019883	0.54599553839996	-0.0558589132052514	0.65597474515582	-0.0889782414250331	0.477417555717698	-0.329956695500254	0.00681835805344528	-0.0875362108908055	0.484612500130762	0.0789365287822751	0.528684864230638	0.143978213232372	0.248763896114188
ENSG00000171320	blue	-0.322769279187636	0.00821165534664479	0.847585617914597	2.84841644004465e-19	-0.302587986121616	0.0135318415701572	-0.468154115466155	7.37291753855971e-05	0.147020251831148	0.238800059855418	0.17274159755192	0.165442544904718	-0.00606883912816194	0.961427834859095	-0.24868515780082	0.044064336788948	0.123667805673211	0.322521276186251	-0.140417175804369	0.260783683659734	-0.105612902706088	0.398684142796967	0.125468356139558	0.315471249177437	0.253757512961037	0.039789173638172
ENSG00000101850	blue	-0.322579212998225	0.00825165017842114	0.393710851913817	0.0010732586905234	-0.449020912953619	0.000155792849901101	-0.203630187583026	0.10102106914879	0.0231455727195764	0.853646748576922	0.331324025243213	0.00657817157936513	0.228315395120236	0.0652065728041529	0.306847883138514	0.0122109852859835	-0.201666696798999	0.104423696157922	0.0950072345372845	0.44796387252073	-0.174836773978864	0.16029418359371	0.28032305050443	0.0226219125229972	0.487341526304675	3.32572932872705e-05
ENSG00000011426	blue	-0.318882977018379	0.0090639830852755	0.852646510417076	1.049161676084e-19	-0.180585922626338	0.146775585023995	-0.344595658370084	0.00460616429532102	0.104251930707347	0.404823459002652	0.0806313238336003	0.519844386899214	-0.0724294880344065	0.56330657467019	-0.30507161406981	0.0127475358483536	0.124472702897148	0.319357405852603	-0.210557065547806	0.089701888939881	-0.112937452611217	0.366594402506702	0.10910391318202	0.383188636804492	0.255980786369695	0.0380267678053939
ENSG00000189433	blue	-0.318764556657349	0.00909112209144088	0.24157344835782	0.050689193042193	-0.403209391306695	0.000788431583995404	-0.210981541937979	0.0890420862999417	0.253079918309018	0.0403395716139817	0.420411563493281	0.000440491741140076	0.172199221620708	0.16679487421528	0.14841890001128	0.23431249977692	-0.152415859308694	0.221810969514629	0.0795039117349352	0.5257169525084	-0.0510588198984855	0.683902188273575	0.0513455546634431	0.68222155955488	-0.0156734347372106	0.900597699147992
ENSG00000102970	blue	-0.317281394318627	0.00943707150283014	0.280906828202335	0.0223299264059501	-0.189079555117297	0.128387429746647	-0.181832485466536	0.143960168152906	0.226403271804753	0.0675523536373148	0.105119406704626	0.400903939981352	0.303435368597584	0.0132596932048721	0.188975248618149	0.128602106187447	-0.116392967470587	0.352017844533107	0.0730421408317317	0.560001874661508	-0.10767253435904	0.389498010329385	0.0658711846155479	0.599244968785025	0.142748731646688	0.252870323155411
ENSG00000165244	blue	-0.316993536906376	0.00950552690359595	0.775635406448874	2.05636055281057e-14	-0.155604461171011	0.212178060250234	-0.45701599792957	0.000114581090263922	0.167616821044086	0.178545519745484	-0.0544658675794101	0.664033500014216	0.144047706885347	0.248533157147726	-0.121440336467829	0.331380618684949	0.226996358248899	0.0668176174708349	-0.0673146466908129	0.591248454358509	-0.0895696396398481	0.474483389853846	-0.0568993323191166	0.649981267934848	0.236092203066305	0.056333131719548
ENSG00000237289	blue	-0.31692165197161	0.00952268917531069	0.481268945898237	4.30080914774942e-05	-0.15164341556638	0.224189862423665	-0.238037772173837	0.054274049019567	0.227246770587229	0.0665093329859932	-0.047400170458973	0.705478316619329	0.280054446451822	0.0227573435954345	0.149611001925482	0.230533964035738	-0.201752010882946	0.104274028022978	-0.175430922549733	0.158855966478669	-0.162659557629764	0.191922189169192	0.0961491612494242	0.442501041649928	0.183322998970463	0.140647077811697
ENSG00000156398	blue	-0.316894732025608	0.00952912315537178	0.373081097001677	0.00203392202277277	-0.496555965637299	2.23029798213219e-05	-0.0473559963351987	0.705740283973733	-0.118894213848818	0.341693614356112	0.406146216887151	0.000715396953251541	-0.0528001795656609	0.673719449979272	0.0163245321022639	0.89649062484598	-0.177321439673852	0.154343158741469	0.293438445056102	0.0167908235527716	0.132817558734618	0.287728805786778	0.328564075711895	0.00707086083733192	-0.020140457298568	0.872477908978848
ENSG00000103995	blue	-0.31665549024776	0.00958646940296206	0.656980827346244	2.08769412352727e-09	-0.249233312440841	0.0435848211188234	-0.322477246969219	0.00827317650946274	-0.0533534465269593	0.670496252214912	0.140595589754881	0.260172299576923	-0.131826259557923	0.291374021892627	-0.208061967263983	0.0936582647698506	0.249305232963664	0.043522226895189	0.0260144598467789	0.835744745052327	0.471458861213974	6.44980473180596e-05	0.141961461054046	0.255523862515878	0.211269116340766	0.088597256245115
ENSG00000154529	blue	-0.316607629119314	0.00959797770244189	0.308315275528867	0.0117825812146877	-0.208237907461223	0.0933748801236588	-0.208980010679635	0.0921869683512002	-0.0217928110302756	0.862114228680345	0.170471270489109	0.171157323225086	-0.00134596691230077	0.991442243825911	-0.0739088288853992	0.555342621467346	0.11130446509569	0.373608899419524	0.319247172944393	0.00898096045886196	0.200660348553982	0.1062017481959	-0.0189590404990156	0.879901068155652	-0.0612974037152773	0.624892757788416
ENSG00000112972	blue	-0.316139589683137	0.00971115393745607	0.395049075136004	0.00102818651129956	0.0442914827466798	0.723995466373778	-0.529026685520658	4.95757434994719e-06	0.516909614659634	8.84797179776428e-06	-0.219375175472666	0.0767625195073196	0.263670651382452	0.0324231504615814	-0.0893408425762998	0.475617396250575	0.258141560992272	0.0363764984373889	0.202323469993833	0.103275791373689	-0.0806618894998336	0.519685634966242	-0.319339205298774	0.00896008585913267	-0.256217577718628	0.0378429414644302
ENSG00000085840	blue	-0.315962486464255	0.00975428096851415	0.775789487973572	2.01686007317893e-14	-0.128818500309172	0.30261894133804	-0.327293418056371	0.00730836307718721	0.120409704167522	0.335531250678782	-0.0130295199925826	0.917300916661923	0.0714010789335609	0.568874448057064	-0.108713588437754	0.384903057350542	0.124858236815212	0.317849006539003	-0.281008985146385	0.0222791612192362	-0.025994759105588	0.835867406712325	0.0604142734256475	0.629897772988664	0.243219521208814	0.049087572540861
ENSG00000158373	blue	-0.315960082297698	0.00975486756014588	0.462800940973451	9.13037143710494e-05	-0.00303641680827486	0.980695717384072	-0.301874878009042	0.0137645858636417	0.318854407179414	0.00907052411177757	0.0982683545781629	0.432462358520716	0.172789498559779	0.165323499537512	0.0343958075868804	0.78395017126451	0.0361630608448486	0.773139266673709	-0.268593926072852	0.029211745421316	-0.118118445666048	0.344875264999261	-0.109350086448489	0.382109724082196	0.248706276729375	0.0440457821450129
[truncated: 4,230 more rows]

## Sheet: Filtered Green module FOL
S Table 5. Genes members of the green module after filtering.
[truncated: 207 more rows]

## Sheet: Filtered Blue module LUT
S Table 5. Blue module members after filtering.
[truncated: 204 more rows]

[truncated: 1 more sheets: All unfiltered modules LUT]
