# Supplementary material for: Estradiol-mediated enhancement of the human ectocervical epithelial barrier correlates with desmoglein-1 expression in the follicular menstrual phase
Source: Front Endocrinol (Lausanne). 2024 Oct 8;15:1454006. doi: 10.3389/fendo.2024.1454006 (PMC11493707; doi:10.3389/fendo.2024.1454006)
Supplement: Supplementary file 7 [file Table6.xlsx]

## Sheet: edgeR-model-FOL
S Table 6. Regression analysis using edgeR at the FOL visit.
ENSG	(Intercept)	E2	P4	BV1	BV2	logFC_E2	logCPM_E2	F_E2	PValue_E2	FDR_E2	logFC_P4	logCPM_P4	F_P4	PValue_P4	FDR_P4	entrezgene_id	chromosome_name	start_position	end_position	strand	hgnc_symbol	external_gene_name	description	gene_biotype
ENSG00000225972	-9.183747054248803	0.002149957411821765	-0.03365733226262945	-0.05259358226990554	-0.3849412614921921	0.0031017328961577316	6.841830342206893	0.6100712067649323	0.437628035321894	0.7119375596161821	-0.048557266344847624	6.841830342206893	0.13420049408353285	0.7153189187047874	0.9797684734394371	NA	1	629062	629433	1	MTND1P23	MTND1P23	MT-ND1 pseudogene 23	unprocessed_pseudogene
ENSG00000225630	-9.432177292049156	0.003120101957938828	0.004356861724652095	-0.07960275414714978	-0.03531800868333008	0.004501355621786293	6.955961258668875	13.061237266816708	5.923711979029887e-4	0.021777251769973045	0.0062856228039945145	6.955961258668875	0.025301287471405785	0.8741173103593263	0.987003887327421	NA	1	629640	630683	1	MTND2P28	MTND2P28	MT-ND2 pseudogene 28	unprocessed_pseudogene
ENSG00000237973	-8.311441631458397	0.00429402323340227	-0.12146261225420385	0.36306994328604036	0.4219047910267251	0.006194966024291447	8.948075311766564	2.857560011910229	0.09578930816952236	0.34385365290863	-0.17523350835255894	8.948075311766564	1.9040136997728467	0.1724103506481019	0.9224111804884206	NA	1	631074	632616	1	MTCO1P12	MTCO1P12	MT-CO1 pseudogene 12	unprocessed_pseudogene
ENSG00000248527	-7.3074206388735385	1.515629514607266e-4	0.006649918476226182	0.012150293858009644	0.17629327378583737	2.1865911845488496e-4	9.532590093494191	0.09781154637258498	0.7554841976215896	0.9037631223115506	0.009593804407967406	9.532590093494191	0.24218061665427257	0.6243120287052273	0.970180063157833	NA	1	633696	634376	1	MTATP6P1	MTATP6P1	MT-ATP6 pseudogene 1	unprocessed_pseudogene
ENSG00000228794	-11.868050045737311	3.3546587506923307e-4	-0.00261749535447865	-0.01750423413170208	-0.05042529426408513	4.839749543498591e-4	2.850952269014077	2.7214256544412367	0.10388806549699213	0.3597387539097872	-0.0037762475674562477	2.850952269014077	0.23194345326556948	0.6317220194110117	0.970180063157833	643837	1	825138	859446	1	LINC01128	LINC01128	long intergenic non-protein coding RNA 1128	lncRNA
ENSG00000223764	-13.802751575925939	0.002007602672093589	-0.043796681196643136	0.09693348183387755	-0.017586711634003407	0.0028963584191048527	0.43755585803828084	9.165779009516864	0.003545923492659442	0.05903369228330603	-0.06318525476979196	0.43755585803828084	5.388897935571037	0.023447008785156043	0.877110139354305	100130417	1	916865	921016	-1	LINC02593	LINC02593	long intergenic non-protein coding RNA 2593	lncRNA
ENSG00000187634	-13.611278950145264	4.589739484979425e-4	-0.00627207286400707	0.3012538046791681	-0.08233631007392307	6.621594393952082e-4	0.5353602877603562	0.22697624772841943	0.635390412137143	0.8380398459084577	-0.009048688416997238	0.5353602877603562	0.05115991490468241	0.8217747326503051	0.9861179256384616	148398	1	923923	944575	1	SAMD11	SAMD11	sterile alpha motif domain containing 11	protein_coding
ENSG00000188976	-9.672595856811295	-4.0306731458151254e-4	-9.457477710836303e-4	0.04416814639929879	0.06427445967811654	-5.8150321589118e-4	5.951216366840165	4.322933628340611	0.04159649725177518	0.22627031099263847	-0.001364425619274144	5.951216366840165	0.0329031234292376	0.8566304847079316	0.9861179256384616	26155	1	944203	959309	-1	NOC2L	NOC2L	NOC2 like nucleolar associated transcriptional repressor	protein_coding
ENSG00000187961	-13.057418481386021	1.7736512980854008e-4	0.004857471250622625	-0.1617558151254699	0.11270758496659498	2.5588379320140803e-4	1.1987331117008353	0.07363607486115312	0.7869839349615547	0.9192173421615145	0.007007849684533972	1.1987331117008353	0.06367875987447685	0.8015783549133503	0.985628909735811	339451	1	960584	965719	1	KLHL17	KLHL17	kelch like family member 17	protein_coding
ENSG00000187583	-10.209986010715514	1.152237929597979e-4	-0.0031514464690783487	-0.07409864407275281	-0.09759886501310942	1.662327946955171e-4	5.143194567623821	0.07255616781348437	0.7885134477343253	0.9192857023035419	-0.0045465761925663675	5.143194567623821	0.06644706966983688	0.7974053006605368	0.985628909735811	84069	1	966482	975865	1	PLEKHN1	PLEKHN1	pleckstrin homology domain containing N1	protein_coding
ENSG00000188290	-13.182194714112466	-1.4193805104498853e-4	0.03458574725055512	0.17332188643427968	0.23252983236994232	-2.047733223560495e-4	1.2250590155921712	0.06947964775719888	0.7929390372184144	0.9213484038683576	0.049896686043814975	1.2250590155921712	4.876205995975121	0.030802707720036106	0.9085691741784206	57801	1	998962	1000172	-1	HES4	HES4	hes family bHLH transcription factor 4	protein_coding
ENSG00000187608	-10.999740543638135	-9.85978594597724e-4	0.006387933725207188	-0.2119117103050783	1.0513316038755527	-0.001422466428848806	4.582065927511636	0.6700746892968915	0.41604978044037133	0.6966659733211286	0.009215840306883773	4.582065927511636	0.03636197155712914	0.8493708649352565	0.9861179256384616	9636	1	1001138	1014540	1	ISG15	ISG15	ISG15 ubiquitin like modifier	protein_coding
ENSG00000188157	-9.806044668511491	-3.9683698610214245e-4	-0.018257489475726283	0.039488709432334845	-0.09824939673957954	-5.725147518908834e-4	5.635337816617146	0.6316951959129412	0.4296588457570435	0.7058884873014055	-0.02633998952571275	5.635337816617146	1.872682422917606	0.1759319657084361	0.9224111804884206	375790	1	1020120	1056118	1	AGRN	AGRN	agrin	protein_coding
ENSG00000217801	-13.488355312196365	-0.0016159173692807186	0.007007627064199714	0.08515772869729092	0.8039492248903343	-0.0023312759751476326	0.817890382072987	2.623539815746206	0.1101852644720087	0.370684715543675	0.010109868813920213	0.817890382072987	0.058367765522832835	0.8098636076576731	0.9861179256384616	NA	1	1063079	1069355	1			protein tyrosine phosphatase family pseudogene	transcribed_unprocessed_pseudogene
ENSG00000237330	-10.343927637861771	-3.2711595285817875e-4	-0.007133029196573021	0.11371825775767071	-0.05646004312009417	-4.719285629841624e-4	4.9498307151218155	0.42451650625262616	0.5170145921480211	0.7667771281284712	-0.010290785848412084	4.9498307151218155	0.2731734024668683	0.6030076639036066	0.970180063157833	401934	1	1070967	1074306	-1	RNF223	RNF223	ring finger protein 223	protein_coding
ENSG00000131591	-12.12132640332113	-1.6574667998049892e-4	-0.0030940845595683357	-0.05915000851815798	-0.08113279976678912	-2.3912191325167582e-4	2.3668304127981497	0.19599232223951216	0.6594614933988032	0.8512845669058179	-0.004463820450180351	2.3668304127981497	0.08245428786001421	0.7749221604427391	0.9856103355667863	54991	1	1081818	1116361	-1	C1orf159	C1orf159	chromosome 1 open reading frame 159	protein_coding
ENSG00000272141	-13.176667173768141	-7.275321485113568e-4	-0.01297255867683591	-0.1813955986957939	-0.0766449207677624	-0.0010496070227446273	0.7366799201086405	0.6898713457640969	0.4092823764442155	0.6913817560130249	-0.018715446070712263	0.7366799201086405	0.24606929594780708	0.6215483500246904	0.970180063157833	NA	1	1169357	1170343	1			novel transcript	lncRNA
ENSG00000186891	-12.97299767959134	5.355167242008872e-4	-0.005721165027209346	0.5025198623663296	0.26073716556412024	7.725873223177227e-4	1.6937835857760688	0.3212164181030534	0.5728511948470277	0.8027677161904208	-0.008253896412862295	1.6937835857760688	0.0505765447624679	0.8227764163485476	0.9861179256384616	8784	1	1203508	1206592	-1	TNFRSF18	TNFRSF18	TNF receptor superfamily member 18	protein_coding
ENSG00000078808	-9.606404324721893	-1.2384225889965265e-4	0.003307153454887024	0.05799089988177682	0.011141431636793726	-1.78666612767016e-4	6.087132657423445	0.23458858577988054	0.6297882842896585	0.8341392627581599	0.004771213888824312	6.087132657423445	0.24223607407153716	0.6242724215559903	0.970180063157833	51150	1	1216931	1232031	-1	SDF4	SDF4	stromal cell derived factor 4	protein_coding
ENSG00000176022	-11.309298903674842	-2.454692374364076e-4	0.003879147834507349	-0.0686202033100013	-0.11663659340232888	-3.5413725154030077e-4	3.508240889513857	0.7943903292124302	0.3760998118132025	0.6666501913508063	0.005596427343718914	3.508240889513857	0.27885470668950535	0.5992710963812461	0.970180063157833	126792	1	1232237	1235041	1	B3GALT6	B3GALT6	beta-1,3-galactosyltransferase 6	protein_coding
ENSG00000160087	-10.346890349564209	-3.020031868339137e-4	0.0037351808271044733	0.07155613484919285	0.05614100155977327	-4.356984999779504e-4	5.0167822257870895	2.0798098782318273	0.15411330590496955	0.4337177803476831	0.00538872685608716	5.0167822257870895	0.41798123744955185	0.5202477484516508	0.963533306413806	118424	1	1253909	1273864	-1	UBE2J2	UBE2J2	ubiquitin conjugating enzyme E2 J2	protein_coding
ENSG00000162572	-12.049998053328137	-0.0016710539102899825	0.003132712099457514	0.2523283166071363	0.6185697343797333	-0.0024108211894334685	2.7404724054983336	3.3805473816331486	0.07059023573869974	0.2947413225599092	0.004519548210420209	2.7404724054983336	0.014811401227263227	0.9035145924534227	0.9934052993730855	6339	1	1280436	1292029	1	SCNN1D	SCNN1D	sodium channel epithelial 1 subunit delta	protein_coding
ENSG00000131584	-9.993211458467734	8.57462419383225e-4	-0.007031282334222382	-0.029897047117781652	0.0945383402812074	0.0012370567801928314	5.702395424594256	4.845157271350167	0.031321043406405465	0.19371570804071153	-0.010143996154672806	5.702395424594256	0.39059608694417974	0.5341984699608857	0.963533306413806	116983	1	1292390	1309609	-1	ACAP3	ACAP3	ArfGAP with coiled-coil, ankyrin repeat and PH domains 3	protein_coding
ENSG00000169972	-11.107263934032554	-1.5370190137905957e-4	-0.011412367252840635	0.06804030964157495	0.06962755091188154	-2.2174497089477377e-4	3.9190234274714424	0.18502632665798768	0.6685274258157199	0.8570430579339422	-0.016464565640476787	3.9190234274714424	1.29385033645055	0.259561609938174	0.9377663160980826	126789	1	1308597	1311677	1	PUSL1	PUSL1	pseudouridine synthase like 1	protein_coding
ENSG00000127054	-10.220534516535885	-5.066598543477818e-4	-6.388432496780827e-4	0.03414337089369996	0.06719356897547109	-7.309556592850693e-4	5.141890306125075	6.485975038881559	0.013277539828960582	0.12083877481264065	-9.216559882159599e-4	5.141890306125075	0.013968270795693875	0.9062876705681846	0.9934052993730855	54973	1	1311585	1324687	-1	INTS11	INTS11	integrator complex subunit 11	protein_coding
ENSG00000224051	-10.210225524653191	-2.945359799224598e-4	5.781955046208872e-4	0.0634371301737081	-0.03018215338940639	-4.249255975975041e-4	5.160614036148263	0.5730918840487899	0.45179873712983964	0.7209637859533096	8.341597871808457e-4	5.160614036148263	0.0028813429633589883	0.9573580676315953	0.9965930459259162	80772	1	1324756	1328896	1	CPTP	CPTP	ceramide-1-phosphate transfer protein	protein_coding
ENSG00000169962	-13.867837818713683	-3.143305794445763e-4	-0.010460490032527924	-0.1499544221703315	-0.46650166305197427	-4.534831681644446e-4	-0.26934101032940105	0.15629362442982844	0.6939009580087596	0.8719917163307955	-0.015091297095196469	-0.26934101032940105	0.2284475743223641	0.6342986939206463	0.9705355139864456	83756	1	1331280	1335314	1	TAS1R3	TAS1R3	taste 1 receptor member 3	protein_coding
ENSG00000107404	-9.91878944838079	-1.1104784340860878e-5	-0.0018965234810744734	0.0572848357268593	0.024041450142879516	-1.6020817298701406e-5	5.650728219190807	0.0010444940993033448	0.9743180864100072	0.9887908229429733	-0.002736105021075617	5.650728219190807	0.03817885725144324	0.8457007212867262	0.9861179256384616	1855	1	1335276	1349418	-1	DVL1	DVL1	dishevelled segment polarity protein 1	protein_coding
ENSG00000162576	-10.931870292928455	0.0011345509914609017	-0.007394238728535316	0.06378335641229381	-0.23939679433497377	0.0016368110890162995	4.2853046336627125	1.586144908251871	0.21243148475291102	0.509736709006301	-0.010667631544807016	4.2853046336627125	0.11111262897269661	0.7399657687927088	0.9813006001770289	54587	1	1352689	1361777	-1	MXRA8	MXRA8	matrix remodeling associated 8	protein_coding
ENSG00000175756	-10.20099400675103	-5.389039056406589e-4	0.010908576447164737	0.0778284875884976	0.07301867588070005	-7.774739921834725e-4	5.213888494614498	2.9659562633703787	0.08984275294073052	0.33184452435800643	0.015737749143482714	5.213888494614498	1.665246011163509	0.2015188212993511	0.9252119940499668	54998	1	1373730	1375207	-1	AURKAIP1	AURKAIP1	aurora kinase A interacting protein 1	protein_coding
ENSG00000221978	-10.41923402108026	3.911391835105889e-4	-0.014404323188663385	-0.14964699944095886	0.05109965775903862	5.642945603480849e-4	4.917139778355042	0.5935132729102481	0.4438859079545132	0.7155351945191296	-0.020781045631646566	4.917139778355042	0.9231573996686678	0.3402474423484876	0.94723718886307	81669	1	1385711	1399335	-1	CCNL2	CCNL2	cyclin L2	protein_coding
ENSG00000224870	-11.409530369623566	-2.0000607181100313e-4	6.162225221185588e-5	-0.0010348646782730045	0.06456539689496216	-2.8854776794941614e-4	3.4772685043147287	1.1065382605885825	0.29677390851909485	0.5975778771179694	8.890211767445343e-5	3.4772685043147287	1.42051623727379e-4	0.990527517370739	0.99975930886307	148413	1	1399515	1402046	1	MRPL20-AS1	MRPL20-AS1	MRPL20 antisense RNA 1	lncRNA
ENSG00000242485	-9.921018124657582	-3.1495390275986315e-4	0.007989113531976089	0.037695932604049416	0.02884344744792547	-4.543824336202794e-4	5.612290802197286	2.0681071402555493	0.15525874767970904	0.43483793603061893	0.011525854473680815	5.612290802197286	1.821734563822597	0.1818409221378965	0.9224111804884206	55052	1	1401909	1407293	-1	MRPL20	MRPL20	mitochondrial ribosomal protein L20	protein_coding
ENSG00000272455	-13.665568085027674	-6.310878417742614e-4	-2.6451479286035927e-4	-0.07104512723571223	-0.09064654633088516	-9.104672996930458e-4	0.1394098427493751	2.0145823320783305	0.16062516856840275	0.4428529230346799	-3.816141799014117e-4	0.1394098427493751	4.7438196195789047e-4	0.982690665452682	0.99975930886307	NA	1	1409096	1410618	1	MRPL20-DT	MRPL20-DT	MRPL20 divergent transcript	lncRNA
ENSG00000235098	-11.485943664068575	-4.3592651205475624e-4	0.00805462191154907	-0.09767398331617216	0.1139659325342158	-6.289090171334198e-4	3.3388729493996334	1.0308104283954163	0.31377454750751926	0.6131325168205242	0.011620363088027427	3.3388729493996334	0.47697639873824826	0.4922813413826419	0.963533306413806	441869	1	1418420	1421769	-1	ANKRD65	ANKRD65	ankyrin repeat domain 65	protein_coding
ENSG00000179403	-9.946850754270038	-2.976442634940011e-4	-0.0048846188433854755	0.12979195370367527	0.08693896593481008	-4.2940990289184333e-4	5.609613119536401	0.49467084378605497	0.4843907304420185	0.7431388332960078	-0.00704701538198501	5.609613119536401	0.180346141009569	0.6724939642299333	0.9752101984915699	64856	1	1434861	1442882	1	VWA1	VWA1	von Willebrand factor A domain containing 1	protein_coding
ENSG00000215915	-12.960454257157187	7.681760092004113e-6	-0.016543300317446257	-0.06089906959015015	-0.15332421397644236	1.108243719003308e-5	1.1492052892234967	1.1426641822793692e-4	0.9915042433143835	0.9962518523869608	-0.02386693732791653	1.1492052892234967	0.8429097744918013	0.36199784848618133	0.9481637852301735	219293	1	1449689	1470163	1	ATAD3C	ATAD3C	ATPase family AAA domain containing 3C	protein_coding
ENSG00000160072	-12.015230477398715	-2.8085683364518913e-4	-0.0017983627714199598	0.024689022423096292	0.1414123418018176	-4.0519076109969096e-4	2.643606266151967	0.21741756578616578	0.642590933908231	0.8415303105774392	-0.0025944890520469086	2.643606266151967	0.010735253564248086	0.9178005724178044	0.9936183152627084	83858	1	1471765	1497848	1	ATAD3B	ATAD3B	ATPase family AAA domain containing 3B	protein_coding
ENSG00000197785	-11.221549305415634	-6.95711348853954e-4	-0.003742434437231639	0.09521264755472215	0.07766527312513741	-0.001003699312881771	3.6897526232057647	4.323963031169189	0.04157299252913854	0.22627031099263847	-0.005399191603446165	3.6897526232057647	0.16267960829726388	0.688039793642825	0.9777247300219724	55210	1	1512162	1534685	1	ATAD3A	ATAD3A	ATPase family AAA domain containing 3A	protein_coding
ENSG00000160075	-9.272712644147788	-3.494583960473412e-4	0.005408284276053082	0.005904454629908395	0.0488611170071843	-5.041618949745106e-4	6.531627387268491	2.9803677945374343	0.08908351638381175	0.3306918807586077	0.007802504904779539	6.531627387268491	0.985870658642249	0.3244765329660346	0.9442339652421975	29101	1	1541673	1574863	-1	SSU72	SSU72	SSU72 homolog, RNA polymerase II CTD phosphatase	protein_coding
ENSG00000228594	-11.783017233649849	-5.916780093003812e-4	-0.0019731179223667797	0.019307362161251947	0.11625900308260348	-8.53610929820714e-4	2.9023250255882602	2.078736227851201	0.15421798398501932	0.4337177803476831	-0.002846607441687688	2.9023250255882602	0.03083782863674804	0.8611546733162168	0.9861467346879188	643988	1	1598012	1600135	-1	FNDC10	FNDC10	fibronectin type III domain containing 10	protein_coding
ENSG00000272106	-11.995661223980118	2.485332321810539e-4	3.90061561235389e-4	0.029371961054122334	-0.040919936768386095	3.585576615637118e-4	2.6822922175952457	0.6700677440846264	0.4160521839366469	0.6966659733211286	5.627398800357024e-4	2.6822922175952457	0.00231411351603822	0.9617815201013548	0.9965930459259162	NA	1	1613758	1615795	-1			artifact	lncRNA
ENSG00000197530	-11.166641363136941	3.1647534826897424e-4	0.008795272833111632	-0.021749207509645985	-0.010023644545608694	4.5657741551125675e-4	3.8992791826101625	0.45491575514260074	0.5024281982051282	0.757523320114856	0.012688896499595575	3.8992791826101625	0.42332143035604664	0.5176031612451268	0.963533306413806	142678	1	1615454	1630605	1	MIB2	MIB2	MIB E3 ubiquitin protein ligase 2	protein_coding
ENSG00000248333	-10.92961744437846	-2.353721778681047e-4	0.004552168926838878	-0.04991387027376065	-0.03615043400979624	-3.395702737735497e-4	4.102008886737758	2.801479203463768	0.0990369653359998	0.35055086255054146	0.006567391536039284	4.102008886737758	1.4691480396532988	0.22991637515801083	0.9333160552541357	984	1	1635225	1659012	-1	CDK11B	CDK11B	cyclin dependent kinase 11B	protein_coding
ENSG00000189339	-10.469599227890663	2.703921046188448e-4	-0.009152890869585059	-0.06764359815316016	-0.03983224564865689	3.9009334842913715e-4	4.814552463759735	0.7216076696648819	0.39876964666174297	0.6839785230019246	-0.013204830267348236	4.814552463759735	1.1316206925511065	0.2914096041632347	0.9396984710701439	728661	1	1659529	1692795	-1	SLC35E2B	SLC35E2B	solute carrier family 35 member E2B	protein_coding
ENSG00000008128	-13.939878225795745	-3.206754442363731e-4	0.02217920553410117	-0.1300940820698318	0.0884107215891473	-4.626368731346808e-4	-0.05126335055998368	0.35258256834842316	0.5547386067886511	0.7900480313281457	0.03199782983490481	-0.05126335055998368	2.420640946795156	0.12465580981007689	0.9085691741784206	728642	1	1702379	1724357	-1	CDK11A	CDK11A	cyclin dependent kinase 11A	protein_coding
ENSG00000215790	-12.315680686840839	-8.447924633813906e-4	0.006366213575039967	-0.0704933854412308	-0.16667905223421012	-0.0012187778975007034	1.9507020368919092	2.348299880222972	0.1303266496476863	0.39965932289663136	0.009184504753950159	1.9507020368919092	0.1611084592924361	0.6894692395124957	0.9779896356994405	NA	1	1734690	1739557	-1	SLC35E2A	SLC35E2A	solute carrier family 35 member E2A	transcribed_unprocessed_pseudogene
ENSG00000008130	-10.424693871437594	-9.098911096216051e-5	-0.0019978107126592403	-0.007316492700585272	0.04605567452189335	-1.3126953916000459e-4	4.894498083024388	0.26907478654310113	0.6057342179921958	0.8233209889967026	-0.0028822316077883317	4.894498083024388	0.1746778769334589	0.6773802751788511	0.9752726271597274	65220	1	1751232	1780457	-1	NADK	NADK	NAD kinase	protein_coding
ENSG00000078369	-8.514672308490015	2.328855896761123e-4	-7.211615087448157e-4	0.021161215658444834	-0.011417309339058136	3.359828853202292e-4	7.692460336932637	4.3134285461793285	0.04181420775558126	0.22673668430384655	-0.0010404161323461485	7.692460336932637	0.05874995282078672	0.8092543599766139	0.9861179256384616	2782	1	1785285	1892292	-1	GNB1	GNB1	G protein subunit beta 1	protein_coding
ENSG00000178821	-13.465860184915083	-5.231211418976301e-4	0.005608163298625521	-0.03208605513587381	-0.07538806465614366	-7.547042771998828e-4	0.4608628562738261	0.5788292730894797	0.44955334127775526	0.7198832475775587	0.00809086937942253	0.4608628562738261	0.09264707972231753	0.7618217128624565	0.9851667283654489	339456	1	1917590	1919279	-1	TMEM52	TMEM52	transmembrane protein 52	protein_coding
ENSG00000067606	-10.618857162798987	-6.899653414790863e-4	0.0021982939294724955	-0.012499431125993207	0.015079447979931833	-9.95409576537138e-4	4.499708997037678	11.504905870442672	0.0011918597210353258	0.032360864033803886	0.0031714677504662823	4.499708997037678	0.16132391858788922	0.6892727341637266	0.9779896356994405	5590	1	2050411	2185395	1	PRKCZ	PRKCZ	protein kinase C zeta	protein_coding
ENSG00000162585	-11.51107227275432	-1.3527726132562784e-5	0.01192551603282386	0.10864738848290804	-0.011945552012587703	-1.9516383405952366e-5	3.4021092447029706	9.438761154998672e-4	0.9755859809872964	0.9892573846971142	0.01720488284059681	3.4021092447029706	0.8982002153576383	0.3468139589391488	0.94797820829218	199990	1	2184461	2212720	-1	FAAP20	FAAP20	FA core complex associated protein 20	protein_coding
ENSG00000157933	-9.840960801142264	4.501743164100312e-4	-2.8375172052593574e-4	0.044722170040560436	-0.009818776447243759	6.494642538203312e-4	5.833211150823196	4.850845537170771	0.031225388251757465	0.1934499063813013	-4.0936720004647857e-4	5.833211150823196	0.002680276748719401	0.9588713937008633	0.9965930459259162	6497	1	2227388	2310213	1	SKI	SKI	SKI proto-oncogene	protein_coding
ENSG00000116151	-12.54070565341601	6.508175890507451e-5	-0.01043265046002684	0.07993451035827333	0.1519196031450331	9.389313082468213e-5	1.9657088367401707	0.03157207871937083	0.8595288203682091	0.9428004644659455	-0.015051133082008684	1.9657088367401707	1.0134454069454455	0.31785323215458805	0.9433001508888932	79906	1	2321253	2391707	-1	MORN1	MORN1	MORN repeat containing 1	protein_coding
ENSG00000269896	-13.815337725741363	7.282032156305675e-5	-0.009046201772162327	-0.2954631002869646	-0.1288912825620175	1.0505751679496162e-4	-0.043048612323346745	0.009469343684556033	0.9227825423645326	0.9705727751490373	-0.013050910435579542	-0.043048612323346745	0.177004048452417	0.6753638545510546	0.9752726271597274	100129534	1	2350414	2352820	-1			small nuclear ribonucleoprotein N (SNRPN) pseudogene	transcribed_processed_pseudogene
ENSG00000157916	-8.744480420485166	-1.391678361771891e-4	-0.0023248476848478196	0.037516958026786396	0.01801226308872404	-2.0077674710407842e-4	7.3079378084268045	0.40873096642931306	0.5248860494482006	0.7715451996742339	-0.0033540462257521373	7.3079378084268045	0.1552428109371429	0.6948786426709552	0.9782435437152802	11079	1	2391775	2405442	1	RER1	RER1	retention in endoplasmic reticulum sorting receptor 1	protein_coding
ENSG00000157911	-11.036780028817878	-2.3250209062360684e-4	0.004149797089324634	0.022191585254493607	0.006442052097441268	-3.3542961313899394e-4	3.995170862463869	1.2861275467935047	0.2609742944264982	0.5607731588360692	0.005986891681464104	3.995170862463869	0.550621920448344	0.46076636744001764	0.961260472212684	5192	1	2403964	2413797	-1	PEX10	PEX10	peroxisomal biogenesis factor 10	protein_coding
ENSG00000149527	-10.525628421378261	-9.654872060629405e-5	-0.003408120874498866	-0.1569256633931611	-0.02278633258308019	-1.392903604228745e-4	4.657506082170293	0.061010852147275904	0.8056924642633305	0.9255984761620574	-0.004916879084389671	4.657506082170293	0.09397815866014772	0.7601701509201123	0.9849653848056693	9651	1	2425980	2505532	1	PLCH2	PLCH2	phospholipase C eta 2	protein_coding
ENSG00000157881	-11.577962431830068	-2.3183880520321254e-4	0.0061706159266073065	0.021509223905788914	0.060282019081846924	-3.344726945522971e-4	3.2519839999135716	1.0764997394090836	0.30336897687241704	0.603002287047217	0.008902316996546818	3.2519839999135716	1.0457744898829278	0.31031534153037466	0.9433001508888932	55229	1	2508537	2526597	-1	PANK4	PANK4	pantothenate kinase 4 (inactive)	protein_coding
ENSG00000197921	-13.716404166091479	2.4487006170175395e-4	-0.03449685620046773	0.23806462404056306	0.14100188355828636	3.532728236792949e-4	0.36463292730145314	0.163803573481083	0.687022125731328	0.8679157947674907	-0.049768443366674485	0.36463292730145314	3.7354863527674382	0.05767594295954267	0.9085691741784206	388585	1	2528745	2530263	-1	HES5	HES5	hes family bHLH transcription factor 5	protein_coding
ENSG00000157873	-10.972925668804358	-2.058826810468036e-4	0.007996506887076421	-0.03909021463385996	0.09554056274644777	-2.970259229511477e-4	4.125346057392066	0.19459467194092647	0.6605998405927014	0.8519360016212635	0.011536520830419596	4.125346057392066	0.41438446880537094	0.5220425232042218	0.963533306413806	8764	1	2555639	2565382	1	TNFRSF14	TNFRSF14	TNF receptor superfamily member 14	protein_coding
ENSG00000157870	-10.775462600623934	-5.39029120133295e-4	0.0011429684704094586	0.04461963238421471	0.009619081924909945	-7.77654638511046e-4	4.316821747329106	3.5977340256240304	0.06235299810199009	0.28064590877123136	0.0016489549441521699	4.316821747329106	0.02305487661506054	0.8797899833581464	0.9884106219697671	127281	1	2586491	2591469	1	PRXL2B	PRXL2B	peroxiredoxin like 2B	protein_coding
ENSG00000142606	-12.368198394668095	-9.49321451693781e-4	-0.02340460078275909	0.19173802402050102	-0.13198514617373527	-0.0013695813505681296	1.9026825966170051	1.68351901562646	0.1990944893670865	0.49400320174208345	-0.033765701483272494	1.9026825966170051	1.2408237572553418	0.2694600095404166	0.9385424396220615	79258	1	2590639	2633016	-1	MMEL1	MMEL1	membrane metalloendopeptidase like 1	protein_coding
ENSG00000130762	-10.638955777240286	-0.002229246089951375	0.018435653440113116	-0.01572118261394424	0.06750493395379774	-0.003216122278893961	4.2820716594108355	42.633026681443766	1.2158629699636374e-8	5.953270388598623e-5	0.026597025793598753	4.2820716594108355	3.9759308117853256	0.05040054096591015	0.9085691741784206	27237	1	3454665	3481113	1	ARHGEF16	ARHGEF16	Rho guanine nucleotide exchange factor 16	protein_coding
ENSG00000162591	-10.300059589452124	4.1956997090845217e-4	-0.006593689408806523	-0.14875206472806396	0.021337783225355067	6.053115163355506e-4	5.09695956931351	1.0315331948542708	0.31360629603610984	0.6130541189808754	-0.009512683011247252	5.09695956931351	0.2861471472801515	0.5945457563739018	0.970180063157833	1953	1	3487951	3611508	-1	MEGF6	MEGF6	multiple EGF like domains 6	protein_coding
ENSG00000158109	-9.251875600017613	9.562378765958285e-5	-0.0012213054998365227	0.01688907085673624	-0.002884106838600149	1.3795596424749944e-4	6.60485134388964	0.20572657632051192	0.6516651878086563	0.8467324143052943	-0.001761971388024568	6.60485134388964	0.0476989538567513	0.8278086263785549	0.9861179256384616	127262	1	3625015	3630127	1	TPRG1L	TPRG1L	tumor protein p63 regulated 1 like	protein_coding
ENSG00000116213	-11.531689528367963	-3.9486558212198104e-4	0.004976269068664419	-0.012660407211779169	0.04366323792860526	-5.696706171451158e-4	3.2645566374241537	2.576313023224703	0.11337601435401198	0.37483238236463695	0.007179238707491298	3.2645566374241537	0.5449023778428829	0.4630944856377587	0.961260472212684	49856	1	3630767	3652761	-1	WRAP73	WRAP73	WD repeat containing, antisense to TP73	protein_coding
ENSG00000078900	-10.977593451366795	-7.884502701658806e-4	0.011682261292570797	0.03343063951135691	0.0894290026316431	-0.0011374932947558793	4.0466639203765435	3.854550543963625	0.053940200728484565	0.2584967080645038	0.01685394043316098	4.0466639203765435	1.1418411213651896	0.2892599101561546	0.9391590232323468	7161	1	3652516	3736201	1	TP73	TP73	tumor protein p73	protein_coding
ENSG00000227372	-11.899417353489673	1.7767244993883e-4	-2.3939850494684924e-4	-0.02805632009595774	-0.10078303997997161	2.563271624293427e-4	2.7549765337434287	0.2953107468864759	0.5887167954409471	0.8130956428725632	-3.453790358830514e-4	2.7549765337434287	7.448215094202737e-4	0.9783118496350282	0.9994806788303019	57212	1	3735511	3747373	-1	TP73-AS1	TP73-AS1	TP73 antisense RNA 1	transcribed_unitary_pseudogene
ENSG00000130764	-10.125339478885728	-3.800833949852841e-4	0.0015742499746808723	0.014885465497741904	0.014825819542126155	-5.483444290695105e-4	5.273585340610027	6.448947482871896	0.013530713339659852	0.12208393626920368	0.0022711626315916706	5.273585340610027	0.14792304750817406	0.7017975849485979	0.9788447855186229	57470	1	3778559	3796498	-1	LRRC47	LRRC47	leucine rich repeat containing 47	protein_coding
ENSG00000116198	-10.7322122199032	2.284193223941897e-4	-0.00267931211762582	0.06026887150780549	0.031560966819618445	3.2953942366131486e-4	4.5281504556368954	1.2206365625938262	0.27335389009460154	0.5743851176559956	-0.0038654303050924778	4.5281504556368954	0.22434393508785677	0.6373544814970553	0.9714745230580311	9731	1	3812086	3857396	-1	CEP104	CEP104	centrosomal protein 104	protein_coding
ENSG00000169598	-12.948406498914267	7.195863915798559e-5	0.0026135498328787358	-0.11923259316939651	-0.03283463205482039	1.0381437186234419e-4	1.2617327255755524	0.04653587688247708	0.8298876559213022	0.9331154147143301	0.0037705553830103314	1.2617327255755524	0.08155031216124776	0.7761255177456998	0.9856103355667863	1677	1	3857267	3885429	1	DFFB	DFFB	DNA fragmentation factor subunit beta	protein_coding
ENSG00000198912	-11.092881129847747	-4.762933174740651e-4	0.009579148184284911	0.02012613966721322	0.033213401340789366	-6.871460071283863e-4	3.8974113093045872	7.722085505159807	0.007143983925201299	0.08615597691074046	0.01381978958140836	3.8974113093045872	4.075962474719595	0.04767240006457057	0.9085691741784206	339448	1	3889125	3900293	-1	C1orf174	C1orf174	chromosome 1 open reading frame 174	protein_coding
ENSG00000131697	-12.0501797001492	3.173207502337431e-4	-0.01231185283640694	0.03682697068980739	-0.02545460471846354	4.5779707273338656e-4	2.597259138024396	0.8114044473871852	0.37106771698225227	0.6618838730725323	-0.017762249031239012	2.597259138024396	1.6124070642583033	0.20873119691600933	0.9273287626752429	261734	1	5862811	5992473	-1	NPHP4	NPHP4	nephrocystin 4	protein_coding
ENSG00000069424	-11.963704388987352	-1.8351496845844952e-4	0.006128414220487348	-0.062288053297497877	0.012954060737012616	-2.647561349238997e-4	2.65599603286707	0.1269806073570887	0.7227503382846365	0.8885918771558023	0.0088414328044105	2.65599603286707	0.2075075680348432	0.6502629879314996	0.973360273737776	8514	1	5990927	6101193	1	KCNAB2	KCNAB2	potassium voltage-gated channel subfamily A regulatory beta subunit 2	protein_coding
ENSG00000116251	-9.298829893813833	-3.1896155091230784e-4	0.00339293763214082	-0.011268386995386397	-0.026573642345221027	-4.6016424773543914e-4	6.449840035640898	2.3740265692990454	0.12827696091376584	0.3975916422253591	0.0048949742959351035	6.449840035640898	0.3815438764934632	0.5389602470546966	0.9637965692101628	6146	1	6185020	6209389	-1	RPL22	RPL22	ribosomal protein L22	protein_coding
ENSG00000158286	-12.430992615491665	-0.0014041497049049087	-0.005673204271117201	-0.36912657937712773	-0.2184305906590158	-0.002025759815932013	1.5527271460267305	3.0698991524205415	0.08452317353581261	0.32307075099337795	-0.008184703667890873	1.5527271460267305	0.05512520185965759	0.8151198788776136	0.9861179256384616	388591	1	6205475	6221299	1	RNF207	RNF207	ring finger protein 207	protein_coding
ENSG00000116237	-9.296914623557944	2.551594452076332e-4	-0.006570625107459451	0.08994443897197774	0.06484659673734884	3.681172662370316e-4	6.618928464962039	1.974796344055472	0.16475412879632867	0.44834212414025737	-0.009479408258072263	6.618928464962039	1.7437384841691561	0.19134803867477826	0.9242329872258257	23463	1	6221193	6235972	-1	ICMT	ICMT	isoprenylcysteine carboxyl methyltransferase	protein_coding
ENSG00000158292	-10.94009421958649	8.130904904408573e-4	-0.024134020738279624	0.03472547275416794	-0.1091810794402988	0.001173041618353	4.212488279221741	3.4026502784567505	0.06969980149184571	0.2939478564782434	-0.034818032035827416	4.212488279221741	4.309888856472439	0.04189559648612725	0.9085691741784206	387509	1	6247353	6261098	-1	GPR153	GPR153	G protein-coupled receptor 153	protein_coding
ENSG00000097021	-10.681510053318375	-9.700334667055037e-4	0.004238216272629873	0.19983794391889054	0.19791573791666597	-0.0013994624719123596	4.540800727151231	11.51807253514721	0.0011847326965565704	0.032360751393944814	0.006114453598738025	4.540800727151231	0.30397376277038396	0.583313265002856	0.9686683325068188	11332	1	6264269	6393767	-1	ACOT7	ACOT7	acyl-CoA thioesterase 7	protein_coding
ENSG00000069812	-9.595734965454463	2.9303847395464595e-4	-0.004024738225983228	-0.07675017273997045	0.035863213139299105	4.227651531640374e-4	6.1255453156488615	0.5832049836343832	0.44785265933662977	0.718648428336875	-0.005806469879502247	6.1255453156488615	0.14116795412550265	0.7083596850486842	0.9797361697075001	54626	1	6412418	6424670	-1	HES2	HES2	hes family bHLH transcription factor 2	protein_coding
ENSG00000187017	-11.1222881219012	-9.077984518043533e-5	-0.002663790503524038	0.04646796665680704	-0.055979607493635224	-1.3096763245448191e-4	3.8596364892462316	0.031901952765829494	0.8588047334840242	0.9426829121317315	-0.0038430373494012446	3.8596364892462316	0.035788074227859186	0.8505498338628539	0.9861179256384616	83715	1	6424776	6461367	1	ESPN	ESPN	espin	protein_coding
ENSG00000215788	-12.12480459790617	-1.2497292338498108e-4	-0.013755147511222319	-0.2690298758504349	-0.008180807764624702	-1.8029781681290857e-4	2.314689260427911	0.045360316815727456	0.8320168355266084	0.9340080471570769	-0.019844483101136606	2.314689260427911	0.6273184367402241	0.4312537250589513	0.956432758011376	8718	1	6460786	6466175	-1	TNFRSF25	TNFRSF25	TNF receptor superfamily member 25	protein_coding
ENSG00000171680	-10.76469732077565	1.551050465751145e-4	-0.013170575801793382	-0.015120652985929971	0.01936368229746453	2.237692815107694e-4	4.407855859458516	0.22403153500476977	0.6375885124907013	0.8386173730241587	-0.019001124394899496	4.407855859458516	1.9383505233736507	0.1686454751063523	0.9224111804884206	57449	1	6467122	6520074	-1	PLEKHG5	PLEKHG5	pleckstrin homology and RhoGEF domain containing G5	protein_coding
ENSG00000162408	-11.176635769675999	-4.773046251572752e-5	-0.0022379242159901794	-0.0110784967805749	0.014380487657539647	-6.886050157077665e-5	3.80395123825752	0.06404163742569294	0.80102590768597	0.9240042059053882	-0.003228642168294353	3.80395123825752	0.18565589229903523	0.667998417005059	0.9751767787107247	79707	1	6521347	6554513	-1	NOL9	NOL9	nucleolar protein 9	protein_coding
ENSG00000204859	-11.746987111850167	-3.0009357182738495e-4	0.006097080609009941	-0.0930514849383854	0.09784450680086051	-4.3294350787802423e-4	2.9777532455951676	1.2871804879984972	0.2607811167118279	0.56062837427907	0.008796227958518903	2.9777532455951676	0.6746259507820245	0.41447921518777187	0.9542688528726049	3104	1	6579994	6589280	1	ZBTB48	ZBTB48	zinc finger and BTB domain containing 48	protein_coding
ENSG00000162413	-9.562701285841461	6.98666873816718e-5	-0.012071713130291895	0.007359411473442389	-0.06345551437144849	1.0079632340887743e-4	6.091601330390338	0.06970118768638522	0.7926168854952413	0.9213484038683576	-0.0174158006681063	6.091601330390338	2.807798665162266	0.09866493211935642	0.9085691741784206	9903	1	6590724	6614607	-1	KLHL21	KLHL21	kelch like family member 21	protein_coding
ENSG00000116273	-10.59557320258446	-5.012641198490607e-4	-0.0051541305208233825	0.11181932907484274	0.09040517557347007	-7.231712598818108e-4	4.63357216510175	5.2537391881867785	0.02518372603736576	0.17110256788291658	-0.007435838542486344	4.63357216510175	0.7763623585344313	0.381538519534811	0.949137095910837	148479	1	6613731	6624030	1	PHF13	PHF13	PHD finger protein 13	protein_coding
ENSG00000041988	-11.743389207805851	-2.3245443487132536e-4	0.010272892248698547	-0.001953235717767592	0.06204526362923967	-3.3536086042150763e-4	3.0185327703407765	0.64873632002757875	0.4235341285365898	0.7014824338334323	0.014820650702784065	3.0185327703407765	1.736801996599529	0.1922217792330077	0.9242329872258257	90326	1	6624868	6635586	1	THAP3	THAP3	THAP domain containing 3	protein_coding
ENSG00000007923	-10.17026530472815	-3.9286561951650076e-4	0.004474587221281592	0.025438502850092224	0.05399648907477686	-5.667852810122261e-4	5.237950739520306	5.324171502279116	0.02426223240055366	0.1678955464710799	0.00645546479416808	5.237950739520306	0.9445252226444071	0.3347595636262899	0.94723718886307	55735	1	6634168	6701924	-1	DNAJC11	DNAJC11	DnaJ heat shock protein family (Hsp40) member C11	protein_coding
ENSG00000171735	-10.983854989982506	-2.3493773326923955e-4	0.0018343798502434847	-0.032385230505388454	-0.014048409949967007	-3.3894350270522594e-4	4.034508488368681	1.4256583851425697	0.2368617636546616	0.5358482128943978	0.0026464507130529147	4.034508488368681	0.11203154482224478	0.738932681563016	0.9813006001770289	23261	1	6785454	7769706	1	CAMTA1	CAMTA1	calmodulin binding transcription activator 1	protein_coding
ENSG00000049245	-9.193946983285946	3.249553516514142e-4	-9.20517412759145e-4	-0.0018694086898950562	0.0031964471078258045	4.6881147433782447e-4	6.728689255767414	3.1111443757471773	0.08250976576325418	0.3200385395554372	-0.0013280259064395576	6.728689255767414	0.034636047622803715	0.8529464021594719	0.9861179256384616	9341	1	7771296	7781432	1	VAMP3	VAMP3	vesicle associated membrane protein 3	protein_coding
ENSG00000049246	-10.824000846045719	0.0010612655972307358	-0.017155122256863914	0.01888729730776561	0.099381426443986	0.0015310826141908466	4.544161984582176	2.602276299964951	0.11160919595844059	0.37218079580679264	-0.02474960980582145	4.544161984582176	0.8557585423976058	0.35838810821656	0.9480401691747632	8863	1	7784291	7845177	1	PER3	PER3	period circadian regulator 3	protein_coding
ENSG00000116288	-9.175649063216222	-4.7482765995476e-4	0.011149499699859467	0.01671297716581784	-0.012181409148507126	-6.850315102936433e-4	6.637449676854355	4.1628837385826	0.04543127087823899	0.23791085131210427	0.01608532792538024	6.637449676854355	3.2085865679855035	0.07796020283611434	0.9085691741784206	11315	1	7954291	7985505	1	PARK7	PARK7	Parkinsonism associated deglycase	protein_coding
ENSG00000116285	-10.541466902354868	5.723389058890876e-4	-0.014207029962210356	0.22309733671134274	0.185793550002019	8.257105012340019e-4	4.98591067094826	1.0611362588104407	0.3068164549106104	0.6059013260652303	-0.0204964116722418	4.98591067094826	0.8916468778823928	0.348567031991721	0.9479913225192352	54206	1	8004404	8026309	-1	ERRFI1	ERRFI1	ERBB receptor feedback inhibitor 1	protein_coding
ENSG00000142599	-9.728963279623235	-1.7945728618705923e-5	3.1251918106297194e-4	-0.007637500384816579	-0.06570350167606984	-2.5890213683346182e-5	5.859772110644108	0.004418765838340416	0.9472069273272266	0.9795989437489157	4.5086987270222966e-4	5.859772110644108	0.0019867545534639373	0.9645858155725934	0.9970699825438157	473	1	8352397	8848921	-1	RERE	RERE	arginine-glutamic acid dipeptide repeats	protein_coding
ENSG00000074800	-7.045894485417954	-6.14050519608239e-4	0.002079130415032949	0.08149618898941778	0.10757522292283925	-8.858876394940977e-4	9.745198156864436	8.812133755641186	0.004200759218001534	0.06468024334719552	0.002999551139129448	9.745198156864436	0.14050113258241675	0.7090171202179525	0.9797361697075001	2023	1	8861000	8879190	-1	ENO1	ENO1	enolase 1	protein_coding
ENSG00000142583	-11.868466488266298	0.001598201431870498	-0.03227389763697475	-0.10853587080508213	-0.2472749482872615	0.002305717280101208	2.911002959003393	11.622411657955666	0.0011297994806916964	0.03173159573973294	-0.0465613920710215	2.911002959003393	5.7264850764300546	0.019642062208455126	0.8588592188617238	6518	1	9035106	9088478	-1	SLC2A5	SLC2A5	solute carrier family 2 member 5	protein_coding
ENSG00000180758	-9.513221376730229	-2.3774724865694842e-4	-0.008647291659648329	0.058726195968817195	0.03279051820744892	-3.429967766223748e-4	6.181497147146799	0.7010671458283306	0.405527477234256	0.6877719793434922	-0.012475404794495139	6.181497147146799	1.2466414826606675	0.2683509452241444	0.9385424396220615	80045	1	9100305	9129102	-1	GPR157	GPR157	G protein-coupled receptor 157	protein_coding
ENSG00000228526	-12.869234156596356	-5.14488795461923e-5	-0.020228818798153313	-0.0745520412646538	-0.05092867543138613	-7.422504338058526e-5	1.3050999314447171	0.006776245372146484	0.9346496597069218	0.973547968961943	-0.029184016563137228	1.3050999314447171	1.233237054288898	0.2709150680099764	0.9385424396220615	106614088	1	9148011	9198906	-1	MIR34AHG	MIR34AHG	MIR34A host gene	lncRNA
ENSG00000234546	-13.610125243017617	-8.858596577581855e-4	0.0038584800864045494	-0.07738019978190623	-0.16220914352012122	-0.0012780253351713285	0.14741229151377622	2.771706786787558	0.10081090585798085	0.3544306836160557	0.005566610086024663	0.14741229151377622	0.06729472919020872	0.7961461222910834	0.985628909735811	102724571	1	9182004	9196284	1	LNCTAM34A	LNCTAM34A	long non coding transcriptional activator of miR34a	lncRNA
ENSG00000049239	-9.677614622353126	1.6098496415072392e-4	0.004364165721996215	-0.08730285342507918	-0.006021516371957048	2.3225220943793695e-4	5.978446037331308	0.30047260571926226	0.5854848632035596	0.8110015148515252	0.0062961602447415424	5.978446037331308	0.3159771643821573	0.5759901809877764	0.9675800767103693	9563	1	9234774	9271337	1	H6PD	H6PD	hexose-6-phosphate dehydrogenase/glucose 1-dehydrogenase	protein_coding
ENSG00000171621	-10.627546933586098	-5.21827919738449e-4	0.0027953318351560614	0.11966655775543408	0.08704834239283292	-7.528385520040645e-4	4.604819015467485	6.695061814918672	0.011938708138463294	0.11454453549698713	0.004032811376218695	4.604819015467485	0.2674984067611953	0.6067899222222379	0.970180063157833	80176	1	9292894	9369532	1	SPSB1	SPSB1	splA/ryanodine receptor domain and SOCS box containing 1	protein_coding
ENSG00000171612	-12.665627480668482	-7.730519638156604e-5	-0.0034389324217759024	-0.013119826260333547	-0.1016755319335674	-1.1152782345463277e-4	1.619310030169152	0.06163424759742089	0.8047227150625543	0.9255984761620574	-0.004961330750848368	1.619310030169152	0.16683583888128561	0.6842967849167261	0.9756994079504584	84275	1	9539465	9585173	1	SLC25A33	SLC25A33	solute carrier family 25 member 33	protein_coding
ENSG00000188807	-11.71043760286504	-7.110623321031865e-4	0.009701291741305757	0.022733920665856465	0.010796799888843543	-0.0010258461002882083	2.9614391872790886	5.499616631093193	0.022119333563089903	0.15962697787927813	0.013996005485398873	2.9614391872790886	1.3843688794069564	0.24369690708281783	0.9377663160980826	199953	1	9588911	9614877	1	TMEM201	TMEM201	transmembrane protein 201	protein_coding
ENSG00000171608	-11.445170617589737	4.255577202271594e-5	0.0043436791887742155	-0.03668694895747765	0.03207438995798229	6.139500125837358e-5	3.452360954539716	0.01252509340071243	0.9112390831849657	0.966439775660936	0.006266604424857157	3.452360954539716	0.18219044511336938	0.6709236867717978	0.9752101984915699	5293	1	9629889	9729114	1	PIK3CD	PIK3CD	phosphatidylinositol-4,5-bisphosphate 3-kinase catalytic subunit delta	protein_coding
ENSG00000171603	-8.403878523382216	-3.2406930540364895e-4	0.007677180038001289	0.025343022436244866	0.006095475414288581	-4.675331798101753e-4	7.780695745056468	1.8242814299215115	0.18154003144985292	0.47266902838476826	0.011075829568836204	7.780695745056468	1.469563741213284	0.22985120375237592	0.9333160552541357	22883	1	9728926	9823984	-1	CLSTN1	CLSTN1	calsyntenin 1	protein_coding
ENSG00000178585	-8.501492466582262	0.001006528234629712	-0.017876558851995624	0.1679238431778079	0.09506227182371131	0.0014521132926150085	7.93314824654051	6.506367665788162	0.013140247000545354	0.11996090005656353	-0.025790422803933788	7.93314824654051	2.599235853587524	0.1118144892032379	0.9085691741784206	56998	1	9848276	9910336	-1	CTNNBIP1	CTNNBIP1	catenin beta interacting protein 1	protein_coding
ENSG00000162441	-9.961696876168181	1.1500008452412083e-4	0.0050902014220284685	-0.017670332089586044	-0.05418781358625897	1.6591005164476075e-4	5.564143686367828	0.5393321202225169	0.46538009867855834	0.7305726482301318	0.0073436083486864215	5.564143686367828	1.463489736983874	0.23080571186902435	0.9335100214561602	84328	1	9922113	9943407	-1	LZIC	LZIC	leucine zipper and CTNNBIP1 domain containing	protein_coding
ENSG00000173614	-11.337169664850169	4.7965807070289335e-5	0.0016556218160729303	0.04765723156301146	0.03198199022150831	6.92000319925432e-5	3.632146373025967	0.051589645566551136	0.8210406945684042	0.9303357308790683	0.002388557383635996	3.632146373025967	0.08267657009460692	0.7746273581705954	0.9856103355667863	64802	1	9943428	9985501	1	NMNAT1	NMNAT1	nicotinamide nucleotide adenylyltransferase 1	protein_coding
ENSG00000162444	-10.814085800845591	3.0664428418145095e-4	0.008714559378832521	0.04974874984718254	0.058599266811097	4.4239418810552533e-4	4.465473605255487	0.34124383211679155	0.5611565591939098	0.7948444634985868	0.012572451599374083	4.465473605255487	0.4106595707611277	0.5239129151266159	0.963533306413806	116362	1	9997206	10016021	1	RBP7	RBP7	retinol binding protein 7	protein_coding
ENSG00000130939	-9.502183365272773	8.358423612962936e-5	-0.004211464157406132	0.024860139915486485	0.013399085587916979	1.205865629607084e-4	6.2454302189154705	0.09345740444643878	0.76081475243505	0.9065959194060558	-0.0060758584547714435	6.2454302189154705	0.3230066962352893	0.5717863588957965	0.9667937242934034	10277	1	10032832	10181239	1	UBE4B	UBE4B	ubiquitination factor E4B	protein_coding
ENSG00000054523	-9.148695147517353	-2.484304151442974e-4	-0.006981282057004404	0.04935285118105297	0.022240110854021042	-3.584093279346643e-4	6.700084068530098	0.5945159626432539	0.44350299896021383	0.7151844935477639	-0.010071861002687355	6.700084068530098	0.6447115606414789	0.4249686140226513	0.956432758011376	23095	1	10210570	10381603	1	KIF1B	KIF1B	kinesin family member 1B	protein_coding
ENSG00000142657	-7.650897134519155	-0.0010340247177397324	0.005724849510347202	0.03941466504928933	0.05918366686162018	-0.0014917823324397221	8.766942623659439	14.093028080843059	3.765123634052148e-4	0.017010850248237872	0.00825921199841352	8.766942623659439	0.6152007911977563	0.4357171193128332	0.956432758011376	5226	1	10398592	10420511	1	PGD	PGD	phosphogluconate dehydrogenase	protein_coding
ENSG00000175279	-13.796563412902515	-7.179802110925592e-4	0.01682967226687957	-0.08593759167428311	0.06585912833864521	-0.0010358264899996464	0.05743063645956467	2.5768061606761745	0.1133421639152546	0.37483238236463695	0.024280084719213675	0.05743063645956467	1.8656601704221385	0.17673281979187866	0.9224111804884206	378708	1	10430433	10442808	1	CENPS	CENPS	centromere protein S	protein_coding
ENSG00000160049	-10.078727936286901	-2.3355074164199203e-4	1.848923410541882e-4	0.010954998903004463	0.05554825431149015	-3.3694249676284143e-4	5.383398977906254	4.09153403818808	0.04726228575658033	0.24307973231036709	2.6674326353722823e-4	5.383398977906254	0.0034394661593615226	0.953415234683225	0.9965930459259162	1676	1	10456522	10472529	-1	DFFA	DFFA	DNA fragmentation factor subunit alpha	protein_coding
ENSG00000142655	-11.37806418994229	-3.3126269702227163e-4	0.0022089809231187743	0.04846724167373509	0.08809141452624467	-4.779110502255345e-4	3.534072439230333	2.6106672537030526	0.11104482956642561	0.37164217395790067	0.00318688582320178	3.534072439230333	0.1580767654782045	0.6922505854099827	0.9782435437152802	5195	1	10472288	10630758	1	PEX14	PEX14	peroxisomal biogenesis factor 14	protein_coding
ENSG00000130940	-10.07114222297447	-3.5614226557477755e-4	-0.008329266762962726	-0.05912410188810812	-0.008558192188385477	-5.138046803956918e-4	5.292878781055154	1.3490973339906158	0.24973065270518363	0.5491020790547724	-0.012016591853167594	5.292878781055154	0.9538144254516961	0.3324113122702681	0.94723718886307	54897	1	10636604	10796650	-1	CASZ1	CASZ1	castor zinc finger 1	protein_coding
ENSG00000120948	-9.734180748332102	-7.994791827920653e-5	-0.001598276972778343	-0.039890079224022615	-0.03000506891592	-1.1534046523080737e-4	5.8414853940597595	0.2258117639087967	0.6362575431269566	0.8385059259816855	-0.0023058262625943403	5.8414853940597595	0.12328872403526135	0.7266428028529461	0.9797995702409579	23435	1	11012344	11030528	1	TARDBP	TARDBP	TAR DNA binding protein	protein_coding
ENSG00000116649	-10.53899807245453	-4.260850844480092e-4	4.2121116108088e-4	0.09518876009672604	0.056489244524190116	-6.147108383298981e-4	4.718198615484497	1.8531809012666458	0.17816663421924137	0.4677550831182192	6.076792532584679e-4	4.718198615484497	0.0024292188013937724	0.960843313089818	0.9965930459259162	6723	1	11054584	11060020	-1	SRM	SRM	spermidine synthase	protein_coding
ENSG00000171824	-10.039563839443664	-3.6777312117749e-5	0.0010229107811676925	0.0155560245956835	0.04754688268485054	-5.3058445809502066e-5	5.475855224111573	0.07419433738156013	0.7861979707839406	0.9188805014792703	0.0014757483112624857	5.475855224111573	0.07823374412814338	0.7806034322088571	0.9856103355667863	5394	1	11066618	11099869	-1	EXOSC10	EXOSC10	exosome component 10	protein_coding
ENSG00000198793	-9.827946355241664	-7.792358681829438e-5	-0.005666576158263842	-0.03552323423715516	0.007320675382470624	-1.124199722710339e-4	5.7169740424068864	0.08776817358654122	0.76798887171757	0.9103026699786064	-0.008175141322346879	5.7169740424068864	0.634309433639466	0.428710528163986	0.956432758011376	2475	1	11106535	11262556	-1	MTOR	MTOR	mechanistic target of rapamycin kinase	protein_coding
ENSG00000120942	-11.234797020065766	-6.008318469009057e-6	0.0049177044245843635	-0.004641864423305188	-0.06153543633073024	-8.668171259320936e-6	3.7117462766856706	6.807700450211304e-4	0.9792651290217856	0.991044701174915	0.007094747785905575	3.7117462766856706	0.6357543642234933	0.42818775036398904	0.956432758011376	29914	1	11273198	11296049	1	UBIAD1	UBIAD1	UbiA prenyltransferase domain containing 1	protein_coding
ENSG00000116661	-11.633981349649861	-4.4310387253644455e-4	0.010106974087963563	-0.0030772472061662073	0.10367135636605807	-6.392637595070239e-4	3.1575324953613375	1.1665484843080112	0.28414720428815426	0.5855553147851709	0.014581281395098287	3.1575324953613375	0.8375722091502902	0.36351234977022207	0.9485935167480533	26232	1	11637018	11655785	-1	FBXO2	FBXO2	F-box protein 2	protein_coding
ENSG00000132879	-11.697389284098694	-4.6793548056678735e-6	0.0010671749282674533	-0.09447296339999812	0.08462873979155323	-6.7508819726969805e-6	3.0822046327105386	3.0946155878184146e-4	0.9860192083020829	0.9942089614737298	0.0015396079767724903	3.0822046327105386	0.021372081952722013	0.8842273500902218	0.9895940376178651	93611	1	11654375	11663327	1	FBXO44	FBXO44	F-box protein 44	protein_coding
ENSG00000116663	-11.662170447763327	-2.9785454017796926e-4	0.00868227287494993	-0.09505275580892472	0.1735953578203828	-4.2971326802101876e-4	3.146783434225037	0.8351948888658287	0.36418976077918674	0.656390600746684	0.012525872020335027	3.146783434225037	1.0297009224180287	0.3140330605131028	0.9433001508888932	26270	1	11664200	11674354	1	FBXO6	FBXO6	F-box protein 6	protein_coding
ENSG00000116670	-11.75926523463114	-4.913816273128318e-4	0.00393715974599946	0.11496994624324237	0.07245947577188624	-7.089138369081713e-4	2.9810416579287846	2.4015377857787685	0.12612556988461193	0.3941192054670811	0.005680120840741072	2.9810416579287846	0.2126128472536195	0.6462834742677196	0.973360273737776	10459	1	11658918	11691811	-1	MAD2L2	MAD2L2	mitotic arrest deficient 2 like 2	protein_coding
ENSG00000177674	-10.399079871116262	-6.889608182724832e-4	-2.452258548502066e-4	0.030160426087329772	0.13233823057927416	-9.939603558885139e-4	4.886642880256827	5.811341552857473	0.018792697156466677	0.14641819619249058	-3.537861246901498e-4	4.886642880256827	0.0010546875426659956	0.9741931175274483	0.9989741811933796	57085	1	11736084	11754802	1	AGTRAP	AGTRAP	angiotensin II receptor associated protein	protein_coding
ENSG00000177000	-10.572947533046568	1.8302519094284684e-4	-0.008064210295532082	0.036860321026152575	0.19596993328375711	2.6404953533100075e-4	4.814927489229182	0.41911053795283204	0.5196864956157485	0.7684240083189715	-0.011634196202049857	4.814927489229182	1.0723313417161169	0.30429928572050524	0.9433001508888932	4524	1	11785723	11806455	-1	MTHFR	MTHFR	methylenetetrahydrofolate reductase	protein_coding
ENSG00000011021	-11.842708141982753	3.1626342451053415e-4	-0.005369933453725423	0.03006596490790017	0.12946603877111618	4.562716741559087e-4	2.9861551228749534	0.957134308722921	0.3315774790931667	0.6278089185872037	-0.007747176363593412	2.9861551228749534	0.3721298426018951	0.5439960865770634	0.9637965692101628	1185	1	11806096	11848079	1	CLCN6	CLCN6	chloride voltage-gated channel 6	protein_coding
ENSG00000116685	-10.348031839945838	-1.0907627411064129e-4	0.001132982536853783	0.03342167196801614	0.005885879335122188	-1.5736379973806743e-4	5.0041672886666415	0.3703806085222437	0.5449414473463867	0.7842701913618085	0.00163454828733275	5.0041672886666415	0.055018653458481885	0.8152953329552051	0.9861179256384616	90231	1	11919591	11926428	-1	KIAA2013	KIAA2013	KIAA2013	protein_coding
ENSG00000083444	-10.028064582721074	5.618118562493077e-4	-0.01760116565207432	0.13070093274667566	-0.07146915365213839	8.105231789234994e-4	5.547882419766363	1.7259421297485051	0.19359928113125427	0.48570108292689906	-0.02539311440011278	5.547882419766363	2.627642938222652	0.10991285309823985	0.9085691741784206	5351	1	11934205	11975538	1	PLOD1	PLOD1	procollagen-lysine,2-oxoglutarate 5-dioxygenase 1	protein_coding
ENSG00000116688	-9.108315270185551	-4.29553323373451e-4	0.005844557119644341	-0.01873605151892522	0.024104202671733868	-6.197144494282511e-4	6.7335722653984575	7.171385475628013	0.009392501705341979	0.1007162604615912	0.008431913572703174	6.7335722653984575	1.8230008923285346	0.18169124256569122	0.9224111804884206	9927	1	11980181	12015211	1	MFN2	MFN2	mitofusin 2	protein_coding
ENSG00000116691	-12.14883187767056	-1.1150560402405036e-4	0.011456295057191137	0.016792232502860528	0.15184986937362852	-1.608685819568259e-4	2.5198040694019253	0.08137576031450314	0.7763587089161024	0.9134839054204285	0.016527940065970397	2.5198040694019253	1.1186269618691556	0.29417264307122537	0.9400108727110621	60672	1	12019466	12032045	1	MIIP	MIIP	migration and invasion inhibitory protein	protein_coding
ENSG00000028137	-11.139073927175968	2.3702219137577803e-4	-0.007476505946044424	0.2000027309921511	0.025421323555004857	3.419507400784698e-4	3.9864747245986636	0.08630478707587484	0.7698749202707496	0.9107060912347534	-0.010786318051535139	3.9864747245986636	0.1372610220535093	0.712237253453273	0.9797361697075001	7133	1	12166991	12209228	1	TNFRSF1B	TNFRSF1B	TNF receptor superfamily member 1B	protein_coding
ENSG00000048707	-8.872513095742583	3.6522784631711526e-5	-0.005988653673210247	-0.022187118860023714	0.04663589998338233	5.2691240267625864e-5	7.139786105183983	0.01074655578947263	0.9177574705329982	0.9688594044671022	-0.008639800955941898	7.139786105183983	0.3945759297531407	0.5321292355186562	0.963533306413806	55187	1	12230030	12512047	1	VPS13D	VPS13D	vacuolar protein sorting 13 homolog D	protein_coding
ENSG00000162496	-9.676122476306565	-0.001969304503164946	0.007736079550587205	-0.030119096298483507	-0.18084262201862367	-0.002841105840716372	5.55367949104459	24.645833313414677	5.356824455391596e-6	0.0015825553728668334	0.011160803603554682	5.55367949104459	0.526010005569291	0.4709211703541668	0.9616062521094796	9249	1	12567910	12618210	-1	DHRS3	DHRS3	dehydrogenase/reductase 3	protein_coding
ENSG00000162493	-10.949384378638182	4.451470740564663e-4	0.011330549260126577	0.1036903902886064	-0.06680351030683468	6.422114762074961e-4	4.266058053947667	0.7610876015325255	0.3862353140829742	0.6744425259825021	0.016346527228132728	4.266058053947667	0.7987749634269348	0.3747937829158998	0.949137095910837	10630	1	13583465	13617957	1	PDPN	PDPN	podoplanin	protein_coding
ENSG00000116731	-9.804507669486783	1.576015430746046e-5	-7.113742788356957e-4	-0.002305892169782988	0.04498304498144288	2.2737096463018043e-5	5.811925193243249	0.004044437034378806	0.9494893468426768	0.9803361692470955	-0.0010262961442922209	5.811925193243249	0.010919492969392172	0.9171007971613082	0.9936183152627084	7799	1	13700188	13825079	1	PRDM2	PRDM2	PR/SET domain 2	protein_coding
ENSG00000189337	-9.43522544281757	-3.659396649043872e-4	0.001221561665522558	0.07230050387042607	0.03248822822369243	-5.279393398221285e-4	6.299954594842408	1.795258842272111	0.18500398292872106	0.47567363998599393	0.0017623409569894571	6.299954594842408	0.026720436831886643	0.870666046712483	0.987003887327421	23254	1	13892792	15118043	1	KAZN	KAZN	kazrin, periplakin interacting protein	protein_coding
ENSG00000175147	-11.488217446103853	-0.001478438100464452	-3.6826894994032333e-4	-0.23797477428411815	-0.20954942579215471	-0.002132935315801364	2.927849109018152	7.656709716051547	0.007378406831130279	0.08768723134504261	-5.312997877922904e-4	2.927849109018152	6.203182930997649e-4	0.9802069438805545	0.99975930886307	200197	1	15111815	15153618	-1	TMEM51-AS1	TMEM51-AS1	TMEM51 antisense RNA 1	lncRNA
ENSG00000171729	-10.590009157856223	-0.0010429955528631937	0.005974128815264263	-0.09535763351481494	-0.07676854688183321	-0.0015047245117849723	4.414378404258669	12.57894625055559	7.341573447231713e-4	0.025041905175722246	0.00861884601541361	4.414378404258669	0.5686840561453269	0.45353586631178977	0.9582837083219045	55092	1	15152532	15220478	1	TMEM51	TMEM51	transmembrane protein 51	protein_coding
ENSG00000142621	-13.617816371306807	-0.0011839743519708253	-0.0017916608705703535	-0.029359167477277834	-0.43265393225612653	-0.0017081139261280339	-0.010922145965082298	2.431181142331574	0.12385319644287525	0.39062449113316866	-0.002584820252926652	-0.010922145965082298	0.007566991887900895	0.9309510848638988	0.9947655439746943	114827	1	15236521	15400283	1	FHAD1	FHAD1	forkhead associated phosphopeptide binding domain 1	protein_coding
ENSG00000142634	-9.286839982940771	-0.0019305847381289611	0.009379505520749266	-0.11442982764614082	-0.14549454949983343	-0.0027852450277145702	6.111110633593345	24.08291429445554	6.6198459247666e-6	0.0017296529211819364	0.013531766100775621	6.111110633593345	0.7780590291366606	0.3810218858449067	0.949137095910837	79180	1	15409888	15430339	1	EFHD2	EFHD2	EF-hand domain family member D2	protein_coding
ENSG00000132906	-11.455489742058013	-0.0016533478554626652	0.013677230095107802	0.09186892168331597	0.08394452289502691	-0.0023852767519403897	3.2373571836153947	33.544280068633746	2.2666324063577241e-7	3.215348609586632e-4	0.019732072031309313	3.2373571836153947	3.3314607420310827	0.07261269957559892	0.9085691741784206	842	1	15490832	15526534	-1	CASP9	CASP9	caspase 9	protein_coding
ENSG00000116138	-10.95652963662026	-9.896930921988084e-5	6.975642646242997e-4	0.011747258554597155	0.05573585341322854	-1.4278253161172845e-4	4.1472485819317155	0.256048058573505	0.6145792153551204	0.8267748048677868	0.0010063725052748339	4.1472485819317155	0.016903784375851712	0.8969608946308254	0.9931448337429306	23341	1	15526813	15592379	1	DNAJC16	DNAJC16	DnaJ heat shock protein family (Hsp40) member C16	protein_coding
ENSG00000197312	-9.264816210691679	2.2671340700857828e-4	-0.0038479633241371497	-0.017063280860348154	0.01792561274253117	3.270783079943171e-4	6.602290963315043	0.51078656637861	0.4773860083559477	0.739232842105354	-0.005551437605255277	6.602290963315043	0.19770087549083773	0.6580765131118528	0.973360273737776	84301	1	15617458	15669044	1	DDI2	DDI2	DNA damage inducible 1 homolog 2	protein_coding
ENSG00000116786	-9.482245642174556	5.363405169981984e-6	-0.008731008271976995	0.05183946080178506	0.12272884131096612	7.737758041011235e-6	6.3156190862096695	3.2620200968094885e-4	0.9856460808264225	0.9941799353817516	-0.012596182335941728	6.3156190862096695	1.1673139345896455	0.2839906785981343	0.9389436144450476	23207	1	15684320	15734769	1	PLEKHM2	PLEKHM2	pleckstrin homology and RUN domain containing M2	protein_coding
ENSG00000162458	-10.548976621184062	1.926541584533253e-5	-0.015110258157395707	0.16383497539103795	0.08310974640888939	2.77941199007249e-5	4.788988101514682	0.002415372220776939	0.9609549779216147	0.9842495719884526	-0.021799494510226794	4.788988101514682	2.2578938592027966	0.13783158667760037	0.9085691741784206	54751	1	15756607	15786594	1	FBLIM1	FBLIM1	filamin binding LIM protein 1	protein_coding
ENSG00000233954	-11.586723465184821	-4.7828441695974125e-4	0.00919441728682912	-0.06874489163790476	-0.003091376822153383	-6.900185564822879e-4	3.137986312795275	1.6564979998745604	0.20269196441458415	0.49938649199695173	0.013264740223572128	3.137986312795275	0.8245199138424241	0.3672535368645412	0.948855245847675	440567	1	15807169	15809348	-1	UQCRHL	UQCRHL	ubiquinol-cytochrome c reductase hinge protein like	protein_coding
ENSG00000179743	-13.069900037347448	-5.329501917026497e-5	0.010721632500514814	0.07074689253775017	0.07880233852686062	-7.688845986102351e-5	1.2103124095140878	0.023156160960550766	0.8795282786968037	0.9524764734427418	0.015468046038726658	1.2103124095140878	1.154782911118062	0.28656718005000675	0.9389436144450476	729614	1	15834474	15848147	-1	SPEN-AS1	SPEN-AS1	SPEN antisense RNA 1	lncRNA
ENSG00000065526	-9.21990825805201	1.1158886339043895e-4	-0.004704011943626469	-1.4353598339222174e-4	0.08798985172986722	1.6098869983182228e-4	6.68583710455935	0.08001694090837953	0.7781833422539373	0.9142558060391717	-0.006786454703352361	6.68583710455935	0.1972374029757393	0.6584514994505163	0.973360273737776	23013	1	15836095	15940456	1	SPEN	SPEN	spen family transcriptional repressor	protein_coding
ENSG00000116809	-11.213205049296466	-2.247634691574397e-4	-0.003439108130276456	0.07951456957312317	0.07638690569573282	-3.2426514232643776e-4	3.781032534325445	0.8778847812465462	0.35228850673172485	0.6462802392134765	-0.004961584244630758	3.781032534325445	0.26280685769347895	0.6099554198766646	0.970180063157833	7709	1	15941869	15976132	-1	ZBTB17	ZBTB17	zinc finger and BTB domain containing 17	protein_coding
ENSG00000173641	-13.422142806000313	0.0011961025184869909	-0.0025188757835573027	0.37079796672954424	-0.4183066688069764	0.0017256111718159815	0.8667547624864296	0.9837966305400955	0.32498214880879095	0.6221941689591384	-0.0036339696015534224	0.8667547624864296	0.008534292279712714	0.9266824473645394	0.9944159069523357	27129	1	16014028	16019594	-1	HSPB7	HSPB7	heat shock protein family B (small) member 7	protein_coding
ENSG00000142627	-8.548877939293336	-0.0013034437138859506	-0.006854008750243923	-0.019561776579650064	-0.049222138342325604	-0.001880471782101154	7.31756064092384	13.101500341443453	5.819007606023181e-4	0.021618626743881722	-0.00988824443418647	7.31756064092384	0.486091993621332	0.4881896320624858	0.963533306413806	1969	1	16124337	16156069	-1	EPHA2	EPHA2	EPH receptor A2	protein_coding
ENSG00000227959	-13.65082686067804	-9.59099787363583e-4	0.022596335798809705	0.07707686736905688	0.13291347004626808	-0.0013836885069471005	0.3169747743398302	2.6032128954494436	0.11154604181330935	0.37218079580679264	0.032599621599204515	0.3169747743398302	1.909495909907553	0.1718026945563718	0.9224111804884206	NA	1	16155176	16158148	1	EPHA2-AS1	EPHA2-AS1	EPHA2 antisense RNA 1	lncRNA
ENSG00000142632	-10.393573982676267	-9.835350843969129e-4	0.007149859946556097	-0.14187584663101546	0.022362942126964307	-0.0014189411887997343	4.745243400664932	8.528470462381929	0.004817048042735656	0.07005704821756836	0.01031506748794711	4.745243400664932	0.5821251624152043	0.4482714047888968	0.9574413994360197	128272	1	16197854	16212652	-1	ARHGEF19	ARHGEF19	Rho guanine nucleotide exchange factor 19	protein_coding
ENSG00000237276	-11.5903020649166	-1.8876996153335386e-6	-0.0014895460095946881	-0.03616990333672165	-0.11598187255686061	-2.7233748737297e-6	3.1490170182476813	1.972590928077982e-5	0.9964700526813084	0.9986836606603945	-0.002148960641218201	3.1490170182476813	0.01674065148977037	0.897456473874212	0.9931448337429306	NA	1	16216469	16228027	-1	ANO7L1	ANO7L1	anoctamin 7 like 1 (pseudogene)	transcribed_unprocessed_pseudogene
ENSG00000288398	-12.541460939928655	-2.1309513152526388e-4	0.006813307605189917	0.029476646038657142	-0.011259949235082474	-3.074312894890796e-4	1.8530748308971772	0.5295382248368709	0.4694432832545453	0.7333459946534102	0.009829525094058553	1.8530748308971772	0.798288513252264	0.3749383607927591	0.949137095910837	NA	1	16228674	16231335	-1			novel transcript	lncRNA
ENSG00000132881	-12.94901250625912	-2.147080009147413e-4	0.01063543365188199	-0.020390629854249658	0.06482913800487523	-3.097581681588803e-4	1.3111589076775103	0.3757870014455155	0.5420294382466895	0.7824488142170288	0.015343687387273746	1.3111589076775103	1.3180903117703675	0.2551895591253096	0.9377663160980826	79363	1	16231692	16237183	-1	CPLANE2	CPLANE2	ciliogenesis and planar polarity effector complex subunit 2	protein_coding
ENSG00000037637	-10.33374569872548	-1.7963138832880884e-4	0.0012164889632489877	0.0841445897672713	0.14393486181302995	-2.591533131299721e-4	5.102690316126493	0.7389930113215772	0.39317819166891377	0.6809803628610629	0.001755022594575471	5.102690316126493	0.04505578377682917	0.8325731012700962	0.9861179256384616	54455	1	16246840	16352480	-1	FBXO42	FBXO42	F-box protein 42	protein_coding
ENSG00000055070	-8.949544541798451	-1.1875198168409381e-4	0.003143856220251511	0.031033357579344074	0.05683680554850713	-1.7132289507137917e-4	7.047485761165304	1.031579143566954	0.3135956037672803	0.6130541189808754	0.004535625778224776	7.047485761165304	0.9986348232358536	0.32138793223371254	0.9440149259765308	26099	1	16352575	16398145	1	SZRD1	SZRD1	SUZ RNA binding domain containing 1	protein_coding
ENSG00000157191	-9.887170725250943	-1.3076190615535086e-4	0.006140365589074323	-0.05560944314691551	-0.03361237903674782	-1.8864955354751272e-4	5.62439751034199	0.6815224902240018	0.4121161987922505	0.6934523015653098	0.008858674984602764	5.62439751034199	2.1367188212565624	0.14868063855060498	0.9098676085573328	55707	1	16440721	16460078	1	NECAP2	NECAP2	NECAP endocytosis associated 2	protein_coding
ENSG00000080947	-13.979272397708591	2.6394355939458092e-5	-0.048991852018687804	-0.05457811959237192	-0.03974072013545701	3.8079006421314346e-5	-0.22890057811337908	0.0022052886574354617	0.9626902964094062	0.9847660060776373	-0.07068030195132685	-0.22890057811337908	7.822269980388593	0.006799798698107571	0.7535456517947122	NA	1	16474396	16491307	-1	CROCCP3	CROCCP3	CROCC pseudogene 3	transcribed_unprocessed_pseudogene
ENSG00000219481	-11.787022231348516	1.1362979394528245e-4	-4.3081605746870605e-4	-0.030539222772867455	0.0014102018366259318	1.6393314022209376e-4	2.9514498199231896	0.06250487225401814	0.8033770583542607	0.9251905613614846	-6.21536189645437e-4	2.9514498199231896	0.0013129418146240383	0.9712076312905129	0.9981856210485827	55672	1	16562319	16613562	-1	NBPF1	NBPF1	NBPF member 1	protein_coding
ENSG00000215908	-11.726927995097503	-4.627072133396498e-5	-0.007541518273656741	-0.1336332715749637	0.04915966061552867	-6.675454020686644e-5	2.9804251044703975	0.007582616843432045	0.9308800152487755	0.97287061856914	-0.010880111014178077	2.9804251044703975	0.24580362413060142	0.6217362918793408	0.970180063157833	NA	1	16618969	16657232	-1	CROCCP2	CROCCP2	CROCC pseudogene 2	transcribed_unprocessed_pseudogene
ENSG00000058453	-11.362194717156038	-1.3084594680061256e-4	0.007850843553378225	-0.11448616366179973	0.0416219724201753	-1.8877079856966487e-4	3.52622878447279	0.09376659033100385	0.7604317985879656	0.9064527256398569	0.011326373061253853	3.52622878447279	0.4378698689811027	0.5105174549659839	0.963533306413806	9696	1	16740273	16972964	1	CROCC	CROCC	ciliary rootlet coiled-coil, rootletin	protein_coding
ENSG00000238142	-13.42315501277303	3.672366539255212e-4	0.03165056321997507	-0.07476315824427747	-0.04818417345834299	5.29810499451006e-4	0.7465144006184243	0.5689941036114593	0.4534133304914346	0.7220680777824315	0.04566211059880066	0.7465144006184243	6.785137685115326	0.011406539249430364	0.7873378294931042	105376805	1	16887577	16889725	-1			novel transcript	lncRNA
ENSG00000117122	-11.87143614579491	8.88985600551401e-4	-0.004820747601919185	0.03513342961732788	-0.2139690236085925	0.0012825351173372033	2.8951771447544314	1.3742152996739903	0.24541506346152553	0.5452061697680257	-0.0069548686586661706	2.8951771447544314	0.05875959739589681	0.8092390126870033	0.9861179256384616	4237	1	16974502	16980632	-1	MFAP2	MFAP2	microfibril associated protein 2	protein_coding
ENSG00000159363	-10.883581499512703	-5.395189576984509e-4	0.006247972842633761	-0.07020299313396296	0.026206617223896566	-7.783613247371377e-4	4.141752989875989	2.244310539461599	0.13900135810404807	0.41316309565572434	0.009013919435676646	4.141752989875989	0.42645546466991985	0.5160621772178431	0.963533306413806	23400	1	16985958	17011928	-1	ATP13A2	ATP13A2	ATPase cation transporting 13A2	protein_coding
ENSG00000117118	-9.846215748898786	-6.810467783984268e-4	0.010836762192068762	0.02392905479886969	0.03416097266714174	-9.825428098088152e-4	5.658996182207682	11.48493012582285	0.0012027577741923518	0.03253648056189955	0.015634143073790616	5.658996182207682	3.968967644953414	0.05059663996667427	0.9085691741784206	6390	1	17018722	17054032	-1	SDHB	SDHB	succinate dehydrogenase complex iron sulfur subunit B	protein_coding
ENSG00000117115	-12.486583687633729	0.0015832543253016525	-0.026696487214252725	0.1327744583127043	-0.3221931824863963	0.002284153163578696	2.0990614886551877	7.616080625811101	0.007528151784161462	0.08894699215384932	-0.03851488971315802	2.0990614886551877	3.2568361781782453	0.07581038040145281	0.9085691741784206	11240	1	17066761	17119451	-1	PADI2	PADI2	peptidyl arginine deiminase 2	protein_coding
ENSG00000142623	-9.503314099990291	-0.003856837673989678	0.006281531958871253	-0.010129399928225818	0.04831313537094059	-0.005564240585778633	5.629912807713236	12.329312872700266	8.209894664618441e-4	0.027019425140562218	0.009062335006249093	5.629912807713236	0.0416103382375963	0.8390087522072918	0.9861179256384616	29943	1	17205128	17246007	1	PADI1	PADI1	peptidyl arginine deiminase 1	protein_coding
ENSG00000142619	-12.905351087935433	-0.0025226952545363683	0.010205325838214142	-0.027958048159518488	0.24832654328274759	-0.00363947993339374	1.0894908660094087	5.865242873520812	0.018273473501415075	0.14395606799622826	0.014723172977447546	1.0894908660094087	0.12408805322749128	0.7257945354251694	0.9797995702409579	51702	1	17249098	17284233	1	PADI3	PADI3	peptidyl arginine deiminase 3	protein_coding
ENSG00000179051	-8.989545832030883	2.559978507778519e-5	-0.0054184609743995445	-0.06890590977676748	-0.011989583474690773	3.6932682979543985e-5	6.923514419195769	0.020768012044229893	0.8858635682737194	0.9548319602562858	-0.007817186777016604	6.923514419195769	1.2660208964107973	0.2646980497510197	0.9385424396220615	55920	1	17406760	17439677	-1	RCC2	RCC2	regulator of chromosome condensation 2	protein_coding
ENSG00000074964	-9.455776486268949	-5.695698085296476e-4	0.0032845717565928596	-0.03732942049127025	-0.03486807430096837	-8.217155382057989e-4	6.164303554432102	3.815190739066167	0.05514520669189837	0.26074150154829584	0.00473863538468047	6.164303554432102	0.17204591419542112	0.679680913753576	0.9752726271597274	55160	1	17539698	17697874	1	ARHGEF10L	ARHGEF10L	Rho guanine nucleotide exchange factor 10 like	protein_coding
ENSG00000179023	-12.299261061750412	-6.334427641586787e-4	-0.011341871470263451	0.19890991829035443	-0.06130482313342813	-9.13864734538723e-4	2.1208359832856414	0.37437716489085743	0.5427860138825096	0.7829634382905437	-0.016362861724549097	2.1208359832856414	0.1882686041420402	0.6658143362645143	0.9747006961719603	127707	1	18480930	18485974	1	KLHDC7A	KLHDC7A	kelch domain containing 7A	protein_coding
ENSG00000159423	-9.621681645882353	-1.4669092462125838e-4	0.0031081728759741094	0.09914248105232104	0.062197783823579905	-2.116302694945062e-4	6.102109076912082	0.1713173724430706	0.6803213918668736	0.8642119250959153	0.004484145594393435	6.102109076912082	0.10331817959266776	0.7489262485478452	0.9820661567119315	8659	1	18871430	18902724	-1	ALDH4A1	ALDH4A1	aldehyde dehydrogenase 4 family member A1	protein_coding
ENSG00000169991	-9.167551932730147	5.52692192342458e-4	-0.02356526431214991	0.015771725416619496	-0.04006881231390186	7.973662850305133e-4	6.741330960058696	1.2356804411197793	0.2704453612216069	0.5711775209516547	-0.03399748996037635	6.741330960058696	2.942307402936763	0.09110425043291756	0.9085691741784206	126917	1	18904280	18956676	-1	IFFO2	IFFO2	intermediate filament family orphan 2	protein_coding
ENSG00000127481	-9.23647465143887	3.0563653719809913e-4	-0.007261302587004413	0.002365947393371048	0.07586168035185817	4.409403165301728e-4	6.686960015359853	0.8006168323946636	0.3742470787160542	0.6647297870931222	-0.010475845232665468	6.686960015359853	0.6308418836038722	0.42996908062747696	0.956432758011376	23352	1	19074510	19210266	-1	UBR4	UBR4	ubiquitin protein ligase E3 component n-recognin 4	protein_coding
ENSG00000127463	-10.244331685071362	-1.6200064610976292e-5	0.002319247091105061	-0.04975238204209891	-0.026424063315162966	-2.337175287633629e-5	5.12691809226663	0.008987027084642772	0.9247686264500731	0.9715295632903107	0.0033459662769334255	5.12691809226663	0.2594382542568099	0.612250427354798	0.970180063157833	23065	1	19215660	19251552	-1	EMC1	EMC1	ER membrane protein complex subunit 1	protein_coding
ENSG00000053372	-10.121502754890685	-4.41694312820891e-4	0.010393436281895775	0.039810820473984855	0.0664992124718631	-6.37230194695558e-4	5.326799991037207	3.644255121499282	0.06072882372952019	0.27643188464918567	0.014994558981686461	5.326799991037207	2.7647008701304188	0.101233484152733	0.9085691741784206	51154	1	19251805	19260128	1	MRTO4	MRTO4	MRT4 homolog, ribosome maturation factor	protein_coding
ENSG00000053371	-10.155493204289137	-4.7421740906920443e-4	0.0016578034089887149	-0.03867357563125449	-0.13860035345342886	-6.841511043673542e-4	5.119332730785985	1.7733611465463675	0.18766941552287852	0.4784234718180428	0.002391704756916837	5.119332730785985	0.031934830585608594	0.8587327775482168	0.9861179256384616	8574	1	19303965	19312144	-1	AKR7A2	AKR7A2	aldo-keto reductase family 7 member A2	protein_coding
ENSG00000040487	-11.935505749133375	-4.2910786107683697e-4	-0.0033671321616165566	-0.01405529905023458	-0.04113918625722199	-6.190717831820229e-4	2.6179688014489075	3.0777628931305263	0.08413514707151942	0.3226978927428384	-0.004857744871581942	2.6179688014489075	0.25094824482049927	0.6181192038004214	0.970180063157833	54896	1	19312326	19329300	1	SLC66A1	SLC66A1	solute carrier family 66 member 1	protein_coding
ENSG00000077549	-8.380751438480337	-2.96782002787969e-4	0.003791645403158771	0.04699104196126398	0.04158472601513704	-4.281659236472974e-4	7.834664250228904	4.078582696676682	0.04760312187820007	0.24372333819061726	0.005470188019946593	7.834664250228904	0.9187207089295963	0.3414022674713647	0.94723718886307	832	1	19338775	19485539	-1	CAPZB	CAPZB	capping actin protein of muscle Z-line subunit beta	protein_coding
ENSG00000173436	-11.144942373307206	-4.144946093338582e-5	0.010869623755854995	0.026097169289916677	0.01808880290872198	-5.979893173611655e-5	3.900720401360693	0.0222721108484474	0.8818327041492691	0.9534211203778153	0.01568155228890087	3.900720401360693	2.2254775329386947	0.14064209745251718	0.9085691741784206	440574	1	19484403	19629821	1	MICOS10	MICOS10	mitochondrial contact site and cristae organizing system subunit 10	protein_coding
ENSG00000158747	-8.703691530873394	3.3349506595079724e-5	0.012864058985620725	0.051099731961318236	-0.13674260352783407	4.81131677808153e-5	7.372720718448388	0.008511490312026361	0.9267801757499874	0.9720674974673778	0.01855891410425813	7.372720718448388	1.9931155592258005	0.16283780223425873	0.9224111804884206	4681	1	19596979	19658456	1	NBL1	NBL1	NBL1, DAN family BMP antagonist	protein_coding
ENSG00000226396	-13.807193337856221	-4.0176171311509507e-4	0.017587528104426632	-0.03742949172743526	0.058307116198924314	-5.796196311302021e-4	0.11037543352243111	0.44898456339098963	0.5052175506903196	0.7591499858751012	0.025373439577751573	0.11037543352243111	1.2340450181782927	0.27075963356568244	0.9385424396220615	NA	1	19608114	19608568	1			ribosomal protein S14 (RPS14) pseudogene	processed_pseudogene
ENSG00000162542	-10.69313789268987	-1.709715578645948e-4	-0.001535640356752086	-0.16267049330816669	-0.14721966812433	-2.466598186643114e-4	4.344496267731998	0.22541038926489151	0.6365570626365089	0.8385972689186921	-0.002215460727275193	4.344496267731998	0.024495117720257694	0.8761221909798245	0.9871724339044273	255104	1	19682240	19799945	-1	TMCO4	TMCO4	transmembrane and coiled-coil domains 4	protein_coding
ENSG00000169914	-11.698916202159282	4.844878060569068e-4	-0.008797292144250572	-0.06793728820340578	-0.03319995078861531	6.989681551694733e-4	3.0959625799386123	2.4127079730215657	0.1252637831874858	0.3925713009459914	-0.012691809749761735	3.0959625799386123	1.0495265462295562	0.3094559091083348	0.9433001508888932	23252	1	19882395	19912945	1	OTUD3	OTUD3	OTU deubiquitinase 3	protein_coding
ENSG00000162545	-11.704495021900431	-9.303438419650654e-4	-0.0032707091798617224	0.19388844557217047	-0.24196935185709323	-0.0013422024471245854	2.8507535568387095	0.98411179522454	0.3249052484311806	0.6221941689591384	-0.004718635913976516	2.8507535568387095	0.018846145726231958	0.8912375533174833	0.9925990158981357	55450	1	20482391	20486210	-1	CAMK2N1	CAMK2N1	calcium/calmodulin dependent protein kinase II inhibitor 1	protein_coding
ENSG00000090432	-10.585417169790917	-2.601634394157542e-4	7.838073593919445e-4	0.09754135425009561	0.03856674189170371	-3.753365038657249e-4	4.674629476963754	1.951415286370013	0.16723831812955367	0.45276917506358383	0.0011307949904070318	4.674629476963754	0.024978886897768154	0.8749151082994998	0.987003887327421	79594	1	20499448	20508151	-1	MUL1	MUL1	mitochondrial E3 ubiquitin protein ligase 1	protein_coding
ENSG00000158825	-9.402759402549167	4.1595911339325684e-4	-0.024967414220512546	0.3003589050801764	0.056291089007612996	6.001021501050217e-4	6.536301760317629	0.7204547978896448	0.3991445374442222	0.6841788664225004	-0.03602036467975404	6.536301760317629	3.3963285698299277	0.06995321287589454	0.9085691741784206	978	1	20589086	20618903	1	CDA	CDA	cytidine deaminase	protein_coding
ENSG00000158828	-9.163058269465019	2.652204092440414e-4	-0.005474320378732268	0.032955792912703494	-0.0370738183298037	3.8263216915891994e-4	6.743451724023094	0.8330593820630381	0.3647997797001933	0.6566843093157033	-0.007897774862634436	6.743451724023094	0.4916983894618226	0.4857013834872115	0.963533306413806	65018	1	20633458	20651511	1	PINK1	PINK1	PTEN induced kinase 1	protein_coding
ENSG00000117242	-12.047938242108053	5.164907052273294e-4	-0.014820093899945066	0.10769493345942009	0.02823745725493698	7.451385790967116e-4	2.685511825555835	3.2420023609861173	0.07646428891730811	0.3067629837759922	-0.021380875974959523	2.685511825555835	3.458849682132326	0.0674907048164853	0.9085691741784206	100861548	1	20642657	20652193	-1	PINK1-AS	PINK1-AS	PINK1 antisense RNA	lncRNA
ENSG00000244038	-8.915568362510795	-1.2815121728477179e-4	0.0012663335094311007	0.009910221522491823	0.014065131104008574	-1.8488312566062427e-4	7.060127107022213	0.6609895704007773	0.41921176140013616	0.6984395779035101	0.0018269330741677665	7.060127107022213	0.0903997665148697	0.764639826408112	0.9852290580091947	1650	1	20651767	20661544	-1	DDOST	DDOST	dolichyl-diphosphooligosaccharide--protein glycosyltransferase non-catalytic subunit	protein_coding
ENSG00000117245	-14.344131194289409	0.0014616963558030977	-0.015124714913737172	0.053581388140463274	-0.035700687019936915	0.002108782083802599	-0.35200813318640356	6.058956137364706	0.01652945285712494	0.13684843133679775	-0.021820351200907966	-0.35200813318640356	0.8716376081149279	0.3539959846157542	0.9480401691747632	57576	1	20664014	20718017	-1	KIF17	KIF17	kinesin family member 17	protein_coding
ENSG00000127483	-9.029279345737928	3.7698669410506997e-4	-0.0030453941820219508	-0.03466814252549873	0.003964656171270339	5.438768340665091e-4	6.958939853286615	3.86369969784018	0.053664212558135416	0.25794293791441464	-0.0043935750839551695	6.958939853286615	0.3332679060335449	0.5657575688573325	0.9654255097949167	50809	1	20740266	20787323	-1	HP1BP3	HP1BP3	heterochromatin protein 1 binding protein 3	protein_coding
ENSG00000075151	-9.637679729111797	1.4653184078610676e-4	-0.005233192575974809	0.01723136071484704	0.038390487595314916	2.1140076003444737e-4	6.069341238642229	0.4698075628618464	0.49554009370951035	0.7524279963302664	-0.007549900977375797	6.069341238642229	0.8324585327178106	0.3649716742536039	0.948855245847675	8672	1	20806292	21177285	-1	EIF4G3	EIF4G3	eukaryotic translation initiation factor 4 gamma 3	protein_coding
ENSG00000117298	-9.785630025674358	1.0191116474788858e-4	0.0019939167239330542	0.03859686177855766	-0.09842106995689909	1.47026731992997e-4	5.80749025476022	0.060380395286129894	0.8066785638491656	0.9255984761620574	0.0028766137695637856	5.80749025476022	0.038052726688516725	0.8459525389409925	0.9861179256384616	1889	1	21217247	21345572	-1	ECE1	ECE1	endothelin converting enzyme 1	protein_coding
ENSG00000142794	-12.239457031920479	7.061607061591234e-4	0.0016801431477931584	-0.14690914724373214	0.22523627262435786	0.0010187745488464159	2.5067016269067928	1.3033396530394414	0.2578389393844976	0.5577332795986164	0.0024239341873047624	2.5067016269067928	0.011494633966992213	0.9149538845148054	0.9935906469256361	84224	1	21440128	21485005	1	NBPF3	NBPF3	NBPF member 3	protein_coding
ENSG00000162551	-12.690813301755833	5.865737622428171e-4	-0.004218682926666061	0.04168717947631082	0.28211831783332586	8.462470579032942e-4	1.9256477621777588	0.6576256317763954	0.420391735167551	0.699162271539933	-0.0060862729373840655	1.9256477621777588	0.04355335031921669	0.8353466853807021	0.9861179256384616	249	1	21509397	21578410	1	ALPL	ALPL	alkaline phosphatase, biomineralization associated	protein_coding
ENSG00000076864	-11.307543254743825	-0.001607937067079192	0.003467466087961083	0.30840496176452104	0.29279269976463324	-0.002319762832736695	3.6260813159887726	11.192368321318389	0.001374811259828598	0.03530839093655955	0.005002496129552109	3.6260813159887726	0.07462010702966064	0.7856006747848758	0.985628909735811	5909	1	21596221	21669357	-1	RAP1GAP	RAP1GAP	RAP1 GTPase activating protein	protein_coding
ENSG00000090686	-9.838404085191286	-1.0314570059359474e-4	-0.004832821692803611	0.005007351211399235	0.003527529951316106	-1.4880779073539693e-4	5.71220717354621	0.6767393532181016	0.4137529339909439	0.6951408952754174	-0.0069722878897083744	5.71220717354621	1.9901670801475382	0.16314447350856728	0.9224111804884206	84196	1	21678298	21783606	-1	USP48	USP48	ubiquitin specific peptidase 48	protein_coding
ENSG00000142798	-9.53752664144212	3.830015883882276e-4	-0.015172832691556958	0.0042296667936946655	-0.08367824912056893	5.525544922202919e-4	6.168995422057961	0.5881716533884079	0.44593451868542056	0.7167190677432731	-0.021889770480347168	6.168995422057961	1.4228088997300206	0.23732579408444826	0.9360403118548318	3339	1	21822244	21937310	-1	HSPG2	HSPG2	heparan sulfate proteoglycan 2	protein_coding
ENSG00000218510	-13.324137894706473	6.598735485657937e-5	0.024538389473083653	-0.147786073484799	0.0490765804878498	9.519962961296732e-5	0.82706615312310094	0.04507751009761226	0.8325333505608952	0.9341169761413267	0.03540141280421973	0.82706615312310094	9.008616933568803	0.0038226679059559575	0.6900144706974698	29092	1	22024558	22031223	1	LINC00339	LINC00339	long intergenic non-protein coding RNA 339	lncRNA
ENSG00000070831	-8.308523200645737	7.09587835058235e-5	7.328072246027613e-4	-0.006432387005842986	-0.025960064741441278	1.0237188507136514e-4	7.945268530327852	0.14633932688704157	0.7033203750586584	0.8772245044779344	0.0010572173488620086	7.945268530327852	0.021363741618226007	0.8842497792090953	0.9895940376178651	998	1	22052627	22101360	1	CDC42	CDC42	cell division cycle 42	protein_coding
ENSG00000162552	-10.33787897043585	-1.2122110352701287e-4	0.00921123792189558	-0.132955220753209	-0.09784440671091815	-1.7488508490950911e-4	4.92662093867769	0.08459072434364158	0.7721062947737001	0.911620397390152	0.013289007270367114	4.92662093867769	0.6526455646167847	0.422147835536422	0.9554848851078276	54361	1	22117313	22143969	-1	WNT4	WNT4	Wnt family member 4	protein_coding
ENSG00000285873	-13.156831663145724	-7.185011526629538e-5	0.003448671942424097	-0.15427621424259483	-0.12315972693916785	-1.0365780498198476e-4	0.8928671402094427	0.020086074560083107	0.8877401796617701	0.9560829605580864	0.004975381908988154	0.8928671402094427	0.0629267027443484	0.8027286514017788	0.985628909735811	NA	1	22142850	22157401	1			novel transcript	lncRNA
ENSG00000184677	-10.73969392008858	-1.1805067896193633e-6	-0.003837651044999652	-8.470242456230601e-4	0.039925543886043385	-1.7031112911196064e-6	4.452776829347724	1.8453502414398812e-5	0.9965857980600866	0.9986934634810077	-0.0055365601312833464	4.452776829347724	0.2685219495828245	0.6061040050995448	0.970180063157833	9923	1	22428838	22531157	1	ZBTB40	ZBTB40	zinc finger and BTB domain containing 40	protein_coding
ENSG00000173372	-11.098185013897892	5.704332212967209e-4	0.014038851896065286	-0.039649045684613575	0.12418485843930091	8.229611795230959e-4	4.123135708513084	0.3924481601009954	0.5332337018846772	0.7768193838127565	0.02025378201022801	4.123135708513084	0.37507476025298064	0.5424114108172446	0.9637965692101628	712	1	22635077	22639678	1	C1QA	C1QA	complement C1q A chain	protein_coding
ENSG00000159189	-11.51150039482039	4.831192098784011e-4	0.02040653932254205	-0.013152359850804228	0.22779554050387554	6.969936882497636e-4	3.5966980549902945	0.25498023968436184	0.6153167390051627	0.8272196164612032	0.029440413082337042	3.5966980549902945	0.7283616459811814	0.39658371946620397	0.9527984835531447	714	1	22643014	22648110	1	C1QC	C1QC	complement C1q C chain	protein_coding
ENSG00000173369	-11.354485963391403	4.958041943506101e-4	0.01704265867354623	0.00844167845080976	0.2897819548689108	7.152942524415731e-4	3.8579705704188556	0.22542810092299148	0.6365438386857974	0.8385972689186921	0.02458735915188843	3.8579705704188556	0.40774980318558746	0.5253823696215485	0.963533306413806	713	1	22652762	22661637	1	C1QB	C1QB	complement C1q B chain	protein_coding
ENSG00000133216	-13.082816363436368	-3.683943751924562e-4	-0.032284965972936154	0.11584203154554513	0.2443881442384306	-5.314807381815447e-4	1.155251087241368	0.0816983439654328	0.7759279674742503	0.913342889192184	-0.04657736030442392	1.155251087241368	0.9397088985113515	0.3359859640595536	0.94723718886307	2048	1	22710839	22921500	1	EPHB2	EPHB2	EPH receptor B2	protein_coding
ENSG00000004487	-9.594793563527979	-1.9305370184755734e-4	-0.002493539188241381	0.021089300324276482	0.04527770457868547	-2.785176182807275e-4	6.079649667710274	2.2163318320635894	0.1414468809849191	0.4160035640449505	-0.0035974166211381322	6.079649667710274	0.49802957308886414	0.48291683853590395	0.963533306413806	23028	1	23019443	23083689	1	KDM1A	KDM1A	lysine demethylase 1A	protein_coding
ENSG00000169641	-9.923729251408204	9.308134979888659e-5	-0.0026226582488666048	-0.003643036244235269	-0.008541306483937186	1.342880017541046e-4	5.622084337290002	0.1108237270985952	0.7402915471376048	0.8978563252184142	-0.0037836960495863836	5.622084337290002	0.12371841522184887	0.7261864208454751	0.9797995702409579	7798	1	23084030	23177808	-1	LUZP1	LUZP1	leucine zipper protein 1	protein_coding
ENSG00000261326	-13.674436054120529	1.487691593778811e-5	-0.01152075652475425	-0.349259802956959	-0.15246856204385534	2.146285284716889e-5	0.10206638750038086	4.6405228279839067e-4	0.9828801283504094	0.9927221014429941	-0.016620938305552127	0.10206638750038086	0.30881528353324494	0.5803370831302119	0.9675800767103693	NA	1	23281307	23287488	-1	LINC01355	LINC01355	long intergenic non-protein coding RNA 1355	lncRNA
ENSG00000125944	-8.87033781423797	-3.1519019834029435e-4	0.005214383913417267	-0.019010932518712234	0.009615489239181771	-4.547233360823515e-4	7.088334256129253	4.082873203155765	0.04748991662081173	0.24361568444822723	0.007522765813178277	7.088334256129253	1.5275125565764869	0.22098341754636253	0.9295892157375298	10236	1	23303771	23344336	-1	HNRNPR	HNRNPR	heterogeneous nuclear ribonucleoprotein R	protein_coding
ENSG00000125945	-9.920477458057022	-4.8281129425381894e-4	0.00961353637502368	0.002422665611192144	-0.004072050851313903	-6.965494599051667e-4	5.557373195110769	5.447412875441289	0.022735082405311413	0.16203572316915058	0.013869401253652325	5.557373195110769	3.0868841952101063	0.083687533928903	0.9085691741784206	80818	1	23359448	23369836	-1	ZNF436	ZNF436	zinc finger protein 436	protein_coding
ENSG00000204219	-10.538278624950888	-3.677927675187554e-4	0.010294389727527536	-0.16241998226043278	0.06063328385606691	-5.306128017741359e-4	4.6674590557941364	0.8955548717255085	0.347520146142816	0.6425885481736939	0.014851665008882263	4.6674590557941364	0.927552111515789	0.3391087961970629	0.94723718886307	6920	1	23380909	23424748	-1	TCEA3	TCEA3	transcription elongation factor A3	protein_coding
ENSG00000088280	-10.071067741490678	3.9797366481443254e-4	-0.0024110666709456765	-0.18133642626803434	-0.09469822599447938	5.741546326321884e-4	5.362735647501789	0.855197518650953	0.35854467073541785	0.6516452642296985	-0.0034784339294259897	5.362735647501789	0.04546359796077699	0.8318286239972373	0.9861179256384616	55616	1	23428563	23484568	-1	ASAP3	ASAP3	ArfGAP with SH3 domain, ankyrin repeat and PH domain 3	protein_coding
ENSG00000007968	-11.224453273559368	-0.0013401345087225812	0.021532210054085	-0.06335362087887153	0.10742170524655588	-0.0019334054098582353	3.599717548709824	11.919954608632738	9.87232144353416e-4	0.02941755825314708	0.03106441266440791	3.599717548709824	4.093909527283198	0.04720005761261596	0.9085691741784206	1870	1	23506438	23531233	-1	E2F2	E2F2	E2F transcription factor 2	protein_coding
ENSG00000117318	-10.925255581122467	-1.4431079486416223e-4	-0.007108853317926512	0.2726109410439251	0.15999874637437367	-2.0819646809727135e-4	4.320350410177102	0.08032653338114604	0.7777661538282972	0.9141879677989804	-0.010255907428179634	4.320350410177102	0.2663389530452885	0.6075689357140135	0.970180063157833	3399	1	23557926	23559501	-1	ID3	ID3	inhibitor of DNA binding 3	protein_coding
ENSG00000142676	-7.088039431545232	-4.702987340725456e-4	0.01299152941050972	-0.01867603704977116	0.06098962040812449	-6.784976513828189e-4	9.678175550325792	2.700016591983235	0.10523008444459116	0.36233584397716817	0.01874281505410549	9.678175550325792	2.930540100279978	0.09173927264656984	0.9085691741784206	6135	1	23691742	23696835	1	RPL11	RPL11	ribosomal protein L11	protein_coding
ENSG00000236810	-13.626577673310688	-1.2375655937929913e-4	0.01976541310406302	-0.07848033343632595	-0.043431142822281533	-1.7854297449399539e-4	0.3454107896168459	0.0959215608396783	0.7577816832541351	0.9050352376073593	0.028515463466353454	0.3454107896168459	3.432429492311798	0.06851953087626622	0.9085691741784206	100506963	1	23706901	23778325	-1	ELOA-AS1	ELOA-AS1	ELOA antisense RNA 1	lncRNA
ENSG00000011007	-9.609486938269322	3.3476491713541794e-4	-0.007797068913368314	0.07040145769168293	0.07400674124124364	4.829636858148722e-4	6.177915867740923	4.564109459697751	0.03646122610367699	0.21119043779058017	-0.011248792654785966	6.177915867740923	3.314068097691246	0.07334450493251775	0.9085691741784206	6924	1	23743448	23762059	1	ELOA	ELOA	elongin A	protein_coding
ENSG00000057757	-8.878210642908275	8.459064309205634e-4	-0.0213975317875379	0.06223888000631295	-0.05555308621321325	0.0012203850129451795	7.2318646316384765	4.16861248878734	0.045287615678473093	0.23758206667896117	-0.030870112997144886	7.2318646316384765	3.510033514060797	0.06554533040954812	0.9085691741784206	57095	1	23778418	23788232	1	PITHD1	PITHD1	PITH domain containing 1	protein_coding
ENSG00000011009	-10.177044986890317	-0.0010589503655013997	0.0014749496964969041	0.017849623298672818	0.08524681334364438	-0.0015277424408564246	5.115855271512502	19.633650665291732	3.731061443134174e-5	0.004605509372957806	0.0021279026126967654	5.115855271512502	0.052578737714424	0.81936332484806	0.9861179256384616	11313	1	23791145	23795539	1	LYPLA2	LYPLA2	lysophospholipase 2	protein_coding
ENSG00000117308	-9.653902991746817	-6.880804726106625e-4	-0.005823313581696826	0.024791825644192383	-0.1083269516533029	-9.92690285567937e-4	5.822017444084614	4.452746807739811	0.03874222587471425	0.2181236319945104	-0.008401265625855359	5.822017444084614	0.4201407201374	0.5191754413611348	0.963533306413806	2582	1	23795599	23800781	-1	GALE	GALE	UDP-galactose-4-epimerase	protein_coding
ENSG00000117305	-10.302902639202708	-4.866527702406699e-4	0.002077405119057314	-0.022431550402370597	-0.012288181414690088	-7.020915382610906e-4	4.97288770745314	4.876379886402145	0.030799830718161027	0.19237007070451376	0.0029970620631813334	4.97288770745314	0.12144685249118486	0.7286092884207112	0.9798021575263971	3155	1	23801885	23838620	-1	HMGCL	HMGCL	3-hydroxy-3-methylglutaryl-CoA lyase	protein_coding
ENSG00000179163	-10.482554759731538	-1.0675782804924549e-5	-0.005758082133682425	0.026655555710040107	-0.09892918932629259	-1.5401898910272316e-5	4.757847413374084	0.0011146188897552564	0.9734702944108369	0.9884928267267769	-0.008307156539294976	4.757847413374084	0.44246348298077165	0.5083153801313665	0.963533306413806	2517	1	23845077	23868290	-1	FUCA1	FUCA1	alpha-L-fucosidase 1	protein_coding
ENSG00000189266	-9.951791091555659	-1.049466087949786e-4	0.0016169812095827897	-0.03962035270358922	-0.022615895956214802	-1.514059520666297e-4	5.535378385813757	0.31870968935430727	0.5743487910808418	0.8035182211146699	0.0023328107722757284	5.535378385813757	0.10121437579446135	0.7514084210787617	0.9820661567119315	55629	1	23956839	23963462	1	PNRC2	PNRC2	proline rich nuclear receptor coactivator 2	protein_coding
ENSG00000188529	-9.770674571799569	-1.17994708177885e-4	0.0011514095697161412	-0.0404924105523555	0.0166823290609377	-1.702303803393751e-4	5.812165894819287	0.6031864926048607	0.44021326156240004	0.7132464812585588	0.001661132876261572	5.812165894819287	0.07758760853933291	0.7814876850410047	0.9856103355667863	10772	1	23964347	23980927	-1	SRSF10	SRSF10	serine and arginine rich splicing factor 10	protein_coding
ENSG00000142661	-13.508950344878697	8.201022762631953e-4	-0.03337929410307809	0.13963887149095458	0.2972311436675882	0.0011831574869866626	0.8065947614039425	2.4109588817219243	0.12539828394975014	0.39257542682983304	-0.048156142070884984	0.8065947614039425	4.71560284169311	0.033586803255692965	0.9085691741784206	127294	1	24056035	24112135	-1	MYOM3	MYOM3	myomesin 3	protein_coding
ENSG00000142677	-10.332627601465337	-1.7894341946043764e-4	-0.007731451586884539	0.14564311145211678	0.1756130526010942	-2.58160783855287e-4	5.122681691987242	0.2417363468588038	0.6246295258372021	0.8317933236958175	-0.01115412686327143	5.122681691987242	0.5866838179535355	0.4465077694723857	0.9574413994360197	58985	1	24119771	24143140	-1	IL22RA1	IL22RA1	interleukin 22 receptor subunit alpha 1	protein_coding
ENSG00000185436	-11.371661050493863	-5.431949940800989e-4	-0.006542422074788872	0.09207628312003767	0.2555287046371359	-7.836647241950686e-4	3.5921067559159807	2.1561030585230387	0.14688089431722087	0.4241268835513382	-0.009438719882700388	3.5921067559159807	0.39081868836428785	0.5340823456234778	0.963533306413806	163702	1	24154168	24187959	-1	IFNLR1	IFNLR1	interferon lambda receptor 1	protein_coding
ENSG00000158055	-8.692870899229858	8.578437100474413e-5	-0.006271835761483863	0.13620468620554055	0.12685386985128086	1.2376068663432334e-4	7.508752766042123	0.06688403586416247	0.7967551334631114	0.9222098739473822	-0.009048346350362824	7.508752766042123	0.4524832263686572	0.5035689595475434	0.963533306413806	57822	1	24199558	24364482	1	GRHL3	GRHL3	grainyhead like transcription factor 3	protein_coding
ENSG00000001460	-11.42790679620147	2.0406274759662263e-4	-3.549037808099334e-4	0.09227304830580821	0.061752387616982665	2.944003139878237e-4	3.558417178540411	1.113661117437241	0.29523759317750986	0.596608200052888	-5.120179245672346e-4	3.558417178540411	0.0045048312506380086	0.9466960507425123	0.9957853457859014	90529	1	24356999	24416934	-1	STPG1	STPG1	sperm tail PG-rich repeat containing 1	protein_coding
ENSG00000001461	-9.530981503039383	1.1144132565079351e-4	-0.008070704787510484	0.032149496990187675	-0.03024169047698135	1.6077584786649185e-4	6.1806122995363895	0.12477424515471319	0.7250687821877928	0.8894546050830849	-0.01164356577342019	6.1806122995363895	0.9171221118948286	0.3418196788896162	0.94723718886307	57185	1	24415802	24472976	1	NIPAL3	NIPAL3	NIPA like domain containing 3	protein_coding
ENSG00000117602	-9.977284444407529	3.7940235612893064e-4	-0.004543905232777219	-0.05114956875065937	-0.057519087281001156	5.473618976887967e-4	5.5527742847605195	2.8730267209275406	0.09491463776951932	0.34197828209713177	-0.006555469545597105	5.5527742847605195	0.5395893347582252	0.465274156603801	0.961260472212684	11123	1	24502351	24541040	1	RCAN3	RCAN3	RCAN family member 3	protein_coding
ENSG00000133226	-10.011596042622763	-1.6157470277935456e-4	-0.0011818211584757664	-0.0066799201691416675	0.03829019542730722	-2.3310302243288305e-4	5.474473166250616	0.7112448554356127	0.40215810141901787	0.6862039818966114	-0.0017050075245506379	5.474473166250616	0.051282176574703374	0.8215655641353009	0.9861179256384616	10250	1	24631716	24673281	1	SRRM1	SRRM1	serine and arginine repetitive matrix 1	protein_coding
ENSG00000169504	-9.644922349883005	0.0013549354498541112	-0.004707513425900586	0.10131443016483586	-0.11704184285299965	0.001954758654229183	6.257863236983848	11.803740758516987	0.0010405482129107455	0.03006703373505575	-0.00679150627446499	6.257863236983848	0.21853320372681578	0.6417406707205328	0.9729351205062372	25932	1	24745382	24844321	1	CLIC4	CLIC4	chloride intracellular channel 4	protein_coding
ENSG00000020633	-11.482477801265844	2.3552651335411072e-4	-0.024747146587202184	0.1702510410797548	0.019457845261380394	3.3979293281384375e-4	3.43803635952671	0.04913323328866254	0.8252810783178135	0.9318590021839006	-0.03570258565750883	3.43803635952671	0.8151265757196512	0.3699795982388905	0.949137095910837	864	1	24899511	24965121	-1	RUNX3	RUNX3	RUNX family transcription factor 3	protein_coding
ENSG00000117614	-9.962651017190773	-1.602631928814941e-4	0.0038700315773056034	-0.031688772268265504	-2.452311839839286e-4	-2.3121091360716296e-4	5.529637765577289	0.6651015048928484	0.41777618208244005	0.6975944532196802	0.005583275364662487	5.529637765577289	0.5287538600260777	0.46977118153921904	0.9616062521094796	25949	1	25222276	25232502	-1	SYF2	SYF2	SYF2 pre-mRNA splicing factor	protein_coding
ENSG00000117616	-10.730014695184229	-7.03102463632788e-5	0.007236888896202805	-0.10957824124474097	0.023445156977600606	-1.014362437519836e-4	4.434917536375884	0.020257618617620394	0.8872650881127415	0.9557419729692733	0.010440623722016191	4.434917536375884	0.2548705308137862	0.6153926229806226	0.970180063157833	57035	1	25242249	25338213	-1	RSRP1	RSRP1	arginine and serine rich protein 1	protein_coding
ENSG00000183726	-9.266832008258838	5.5341548277846095e-5	0.0034703104279043286	0.0033800834983331	0.045714179962107755	7.984097725556572e-5	6.607472478230832	0.11610788289908973	0.7344058745591359	0.8946498500082224	0.005006599644682832	6.607472478230832	0.6488167744803774	0.42350552832445165	0.9554848851078276	23585	1	25338317	25362361	1	TMEM50A	TMEM50A	transmembrane protein 50A	protein_coding
ENSG00000188672	-13.641929749741653	2.0397308348095398e-4	-0.0327122426146042	0.03027283092386643	0.05218009384719051	2.9427095601280284e-4	0.34544892317265735	0.16683910118426204	0.6842938684672684	0.8662187541423627	-0.0471937901964461	0.34544892317265735	5.478953519384654	0.022360909870272075	0.8666475068190673	6006	1	25362249	25430192	-1	RHCE	RHCE	Rh blood group CcEe antigens	protein_coding
ENSG00000204178	-9.82444044445647	-1.181002479766463e-4	-0.005776405560242736	0.0638571920203462	-0.04192502673397334	-1.7038264208366446e-4	5.727070120691024	0.14365413908916283	0.7059240240822298	0.8788302389815978	-0.00833359165592563	5.727070120691024	0.47165335264666797	0.49469755890140454	0.963533306413806	55219	1	25430858	25500209	1	MACO1	MACO1	macoilin 1	protein_coding
ENSG00000157978	-10.136112747789465	-3.5300204132882187e-4	0.00797044599919108	-0.06076719303177496	0.04520377933881944	-5.092742944487722e-4	5.268225545447695	2.728736655991275	0.10343417778655437	0.35899746742115013	0.01149892291670625	5.268225545447695	1.9162022031377781	0.171062771055524	0.9224111804884206	26119	1	25543606	25568886	1	LDLRAP1	LDLRAP1	low density lipoprotein receptor adaptor protein 1	protein_coding
ENSG00000117643	-11.372078021613095	8.025104368117261e-4	0.011954581384623925	0.07488734285746093	0.044929014091041275	0.001157777827449913	3.772288316163395	5.236076035866932	0.02542061993570041	0.17191689053199968	0.017246815279500456	3.772288316163395	1.7173744673788507	0.19469433944052267	0.9242329872258257	57134	1	25616791	25786206	1	MAN1C1	MAN1C1	mannosidase alpha class 1C member 1	protein_coding
ENSG00000162430	-9.798525612561361	9.357770535418526e-5	-0.0027412510095342953	0.028699744364828583	0.02222529075308353	1.3500409145225168e-4	5.829787769972733	0.18866128504109353	0.665487639183342	0.8549941642979457	-0.003954789237286992	5.829787769972733	0.23073855663838325	0.6326073798968861	0.9703468845198471	57190	1	25800193	25818221	1	SELENON	SELENON	selenoprotein N	protein_coding
ENSG00000228172	-14.401881292051607	2.5190541951786497e-4	-0.016429484748625604	0.016619667902982273	0.025375217179573452	3.634226995114777e-4	-0.6297617160498238	0.22018277316813867	0.6404883247639952	0.8400238769159502	-0.023702736171203016	-0.6297617160498238	1.0849714475850587	0.30148972068635255	0.9422385332867766	NA	1	25816749	25820797	-1			novel transcript	lncRNA
ENSG00000117640	-10.792607293844556	-1.386404732693385e-4	0.003178524591101706	0.011655744597156759	0.06126947380628732	-2.0001592325217355e-4	4.384630021201515	0.7129417745216762	0.40160034721568705	0.6860258926587618	0.004585641664926051	4.384630021201515	0.5300556187648534	0.46922719406311575	0.9616062521094796	56181	1	25818640	25832942	1	MTFR1L	MTFR1L	mitochondrial fission regulator 1 like	protein_coding
ENSG00000127423	-13.27922953460384	-0.001671435646399196	0.03589053011757629	0.053929208639931135	0.004660515082143099	-0.0024113719182251594	0.6708650221421856	8.755605744558368	0.004316635205985933	0.06584325497479478	0.051779089815503304	0.6708650221421856	5.229624634423545	0.02550773562541891	0.8782005387584753	79000	1	25831913	25859458	-1	AUNIP	AUNIP	aurora kinase A and ninein interacting protein	protein_coding
ENSG00000182749	-10.119274501138097	-9.327596080621827e-4	-0.0015069799234781404	-0.06958203926763525	0.02607520596330779	-0.001345687660892844	5.152593699325146	11.662250142502684	0.0011095302883391254	0.031376001620428175	-0.002174112462321143	5.152593699325146	0.040265121768904996	0.8415966171238929	0.9861179256384616	164091	1	25861484	25875708	-1	PAQR7	PAQR7	progestin and adipoQ receptor family member 7	protein_coding
ENSG00000117632	-9.267547622664935	-0.001142426683566193	0.018797652747974354	-0.11360700682109123	-0.032428318994820425	-0.0016481733109601716	6.350579463178764	11.09016071043192	0.001440800367947508	0.03633973162301638	0.027119280399855398	6.350579463178764	4.216831868039762	0.04409771039126249	0.9085691741784206	3925	1	25884181	25906991	-1	STMN1	STMN1	stathmin 1	protein_coding
ENSG00000158006	-10.595751190071184	-8.365019512319675e-5	0.001209591954952195	-0.04428614485361034	-0.04004379148010215	-1.2068172167363011e-4	4.601163033391911	0.20727118569710537	0.6504486751400795	0.8462746314555029	0.0017450723149087183	4.601163033391911	0.06070400860775062	0.8061717201469535	0.9856622214516251	5051	1	25959767	25998117	-1	PAFAH2	PAFAH2	platelet activating factor acetylhydrolase 2	protein_coding
ENSG00000175087	-11.137580575949082	-8.627571243040275e-5	0.0016652632348442742	-0.11645245425863666	-0.026790861334651098	-1.2446954247250435e-4	3.804712890015124	0.14486121627962079	0.7047501784777179	0.8780386235503985	0.0024024670106845476	3.804712890015124	0.0718089368945176	0.7895789448218897	0.985628909735811	149420	1	26111165	26125555	1	PDIK1L	PDIK1L	PDLIM1 interacting kinase 1 like	protein_coding
ENSG00000197245	-13.110530628468034	0.0011936366837213077	0.010556185661601691	0.3160628298474817	0.02520026938230868	0.0017220537242278787	1.4707638437177184	2.0944575827697136	0.15269337721670212	0.43149538629013806	0.015229356704695942	1.4707638437177184	0.2655253467303891	0.6081168674260173	0.970180063157833	79927	1	26159079	26163962	1	FAM110D	FAM110D	family with sequence similarity 110 member D	protein_coding
ENSG00000142684	-11.880635315074898	-5.350146260756528e-4	0.0038588963478820236	0.08269860295818074	0.042513406261626	-7.718629478424074e-4	2.772316796087716	1.5158188116520055	0.22273875975763083	0.5205092951360878	0.005567210624393928	2.772316796087716	0.10627315274988622	0.7454865263243458	0.9813111914309808	51042	1	26169908	26170873	1	ZNF593	ZNF593	zinc finger protein 593	protein_coding
ENSG00000142675	-11.185271727297927	-0.001175397782965236	0.007541004350575068	-0.012988972515961905	0.09376742522749695	-0.001695740552555828	3.656134185731914	15.040795511208932	2.4999339367255896e-4	0.012854207884156314	0.010879369579896749	3.656134185731914	0.8963802033997793	0.3472996076418827	0.94797820829218	10256	1	26177484	26189884	1	CNKSR1	CNKSR1	connector enhancer of kinase suppressor of Ras 1	protein_coding
ENSG00000130695	-11.15946948143266	-7.483240733086042e-4	0.0037417558393617444	-0.10575973308387014	0.15953585695802983	-0.0010796034295401523	3.7637837972901016	4.654110735556557	0.03472312143066685	0.20558159238011503	0.005398212593664509	3.7637837972901016	0.15150512077545739	0.6983875755533543	0.9782435437152802	64793	1	26234200	26278808	1	CEP85	CEP85	centrosomal protein 85	protein_coding
ENSG00000142669	-8.312540958507569	-4.518955804030767e-4	-2.3727368274859936e-4	0.11814599529467544	0.13615026716221723	-6.519475128471586e-4	7.970611775263776	2.887525042667249	0.09410280085678346	0.340749306525648	-3.423135654348655e-4	7.970611775263776	0.0010264985430409209	0.9745402065348399	0.9989741811933796	83442	1	26280086	26281522	1	SH3BGRL3	SH3BGRL3	SH3 domain binding glutamate rich protein like 3	protein_coding
ENSG00000158062	-12.358173977253172	-1.1341742652284574e-4	0.006291381347956779	-0.0471433375528409	0.02701966679013457	-1.6362675879489795e-4	2.122269111239184	0.05147440254442418	0.8212372285780223	0.9303684819145541	0.009076544671038567	2.122269111239184	0.2032243200491381	0.653647692778621	0.973360273737776	91544	1	26281328	26318363	-1	UBXN11	UBXN11	UBX domain protein 11	protein_coding
ENSG00000169442	-11.242571775250267	-2.0094417418383052e-4	0.03081299626017235	-0.19631205940900004	0.039177132575670966	-2.899011635905404e-4	3.719759819044122	0.09830599851395834	0.7548871697376884	0.9034555150041151	0.04445375689948083	3.719759819044122	3.038685583671428	0.08608301679824558	0.9085691741784206	1043	1	26317958	26320523	1	CD52	CD52	CD52 molecule	protein_coding
ENSG00000176092	-8.691276244055825	-0.0014508009667512064	0.003933688770331717	0.08063655422200379	-0.053997813911002626	-0.002093063360048879	7.14898573725448	16.74101758860414	1.217549686303199e-4	0.009031487113670347	0.005675113281358173	7.14898573725448	0.172050411127407	0.6796769653440471	0.9752726271597274	55057	1	26321698	26360080	-1	CRYBG2	CRYBG2	crystallin beta-gamma domain containing 2	protein_coding
ENSG00000176083	-13.310485714789447	4.344474488495356e-4	0.027285782844635294	-0.3597060561828044	0.073810476449809	6.267751799820866e-4	0.8687867754905063	0.36126368786398294	0.5499188287577984	0.78775050766059	0.03936506359672849	0.8687867754905063	1.7244603553541247	0.1937881449019919	0.9242329872258257	257101	1	26361634	26374522	-1	ZNF683	ZNF683	zinc finger protein 683	protein_coding
ENSG00000117682	-10.328985964677994	-2.0843692424924042e-4	-0.004303202400978238	0.04283942247751823	0.11185947922599232	-3.007109169525277e-4	5.057959392735651	2.0417884944931806	0.15787101318532484	0.43905012763562706	-0.006208208763832785	5.057959392735651	1.1795818167099839	0.28149711247523185	0.9389080310881001	79947	1	26432282	26471306	1	DHDDS	DHDDS	dehydrodolichyl diphosphate synthase subunit	protein_coding
ENSG00000198830	-9.654294197206983	-2.464769436379277e-4	0.016118131871290003	-0.019171677007362317	-0.06322613169735788	-3.5559106427990685e-4	5.965338330114699	1.387364943193901	0.24319277908906725	0.5428554660362642	0.023253548919104437	5.965338330114699	7.866238732168975	0.006654280648031105	0.7535456517947122	3151	1	26472440	26476642	1	HMGN2	HMGN2	high mobility group nucleosomal binding domain 2	protein_coding
ENSG00000117676	-10.473011748658099	-7.935192445196504e-4	0.00781013916409995	-0.026905773750037006	0.05039735927587724	-0.0011448062789184564	4.718420205585927	9.408845943885943	0.0031584204759039737	0.05608526517475231	0.011267649040699672	4.718420205585927	1.2615192019211379	0.2655409467358552	0.9385424396220615	6195	1	26529761	26575030	1	RPS6KA1	RPS6KA1	ribosomal protein S6 kinase A1	protein_coding
ENSG00000117713	-9.478844928995324	-1.521303499677468e-4	-0.006042326219307319	-0.0219549136438968	0.026655883349509336	-2.194777014671708e-4	6.220191041302439	0.3274724039296821	0.5691471709898575	0.800172549260147	-0.008717234072028028	6.220191041302439	0.7110055048903705	0.40223686448262796	0.9527984835531447	8289	1	26693236	26782104	1	ARID1A	ARID1A	AT-rich interaction domain 1A	protein_coding
ENSG00000060642	-11.28534354342891	-5.22288763744631e-4	0.008134790138922663	-0.015555838060688405	0.04543646947165575	-7.535034093664066e-4	3.602534255480009	6.099547291769363	0.016186869100226636	0.1351639716071085	0.011736021392096167	3.602534255480009	1.9688473984185757	0.16538208171853702	0.9224111804884206	55650	1	26787054	26800659	1	PIGV	PIGV	phosphatidylinositol glycan anchor biosynthesis class V	protein_coding
ENSG00000204160	-10.496450963950275	-2.532468726482461e-4	-0.0016052408204643984	0.11382157751954221	0.10221698078618482	-3.653580072902635e-4	4.836763685732521	1.6534271569916594	0.2031057188537619	0.49994933238518163	-0.0023158729711165184	4.836763685732521	0.0888776110119869	0.7665703840807012	0.9852290580091947	84243	1	26826688	26857604	1	ZDHHC18	ZDHHC18	zinc finger DHHC-type palmitoyltransferase 18	protein_coding
ENSG00000175793	-6.598086910399385	1.0838755720326078e-4	-0.014905625223159873	0.18429813405768447	0.15678357575754998	1.5637019127121316e-4	10.54893301213344	0.08969768357070786	0.7655280607549997	0.9097768353098858	-0.021504271590802197	10.54893301213344	2.3291569951702136	0.13187601683268316	0.9085691741784206	2810	1	26863149	26864456	1	SFN	SFN	stratifin	protein_coding
ENSG00000142751	-10.996976972233854	-1.33692050009723e-4	-0.002017162105415625	0.017789256897513598	0.05463792217470838	-1.928768575553067e-4	4.0775956751647655	0.6844730442476061	0.41111137060674596	0.6927629830036127	-0.0029101497661522626	4.0775956751647655	0.20592477622306848	0.6515087802981842	0.973360273737776	54707	1	26876132	26890283	-1	GPN2	GPN2	GPN-loop GTPase 2	protein_coding
ENSG00000198746	-11.745570469183123	-8.36514468961432e-5	0.002848978212946993	0.025523345470912447	0.06487247665923286	-1.2068352760025226e-4	3.034719588693551	0.15772398918088756	0.6925762351514078	0.8715946125890189	0.004110206739419329	3.034719588693551	0.2489359119383326	0.6195284624166125	0.970180063157833	63906	1	26890488	26900467	-1	GPATCH3	GPATCH3	G-patch domain containing 3	protein_coding
ENSG00000090273	-9.797308981622333	-5.518365147019002e-4	0.007775613606768694	0.06773918057578088	0.05073918087861121	-7.961318031418811e-4	5.769110591382206	6.3035100313378445	0.014575571924332198	0.1277866696256313	0.011217839190353941	5.769110591382206	1.7522154111097838	0.190286666930456	0.9242329872258257	10726	1	26900238	26946871	1	NUDC	NUDC	nuclear distribution C, dynein complex regulator	protein_coding
ENSG00000175707	-11.088249792658512	-5.228335217176203e-4	0.00504216797981193	-0.0432798557963746	0.004969558477711339	-7.542893289925229e-4	3.846586231966691	5.032637923057534	0.02832705464828456	0.18330224921967045	0.007274310739803795	3.846586231966691	0.6147496676857624	0.4358846579151323	0.956432758011376	126695	1	26949562	26960468	-1	KDF1	KDF1	keratinocyte differentiation factor 1	protein_coding
ENSG00000253368	-11.924102403109966	-6.659490429549086e-4	0.009787040464012712	0.07670227812896643	0.24694612358664622	-9.60761381755798e-4	2.8077123855791792	0.9835418692977149	0.3250443285734429	0.6221941689591384	0.01411971474241076	2.8077123855791792	0.33054162884673366	0.5673471420410897	0.9654255097949167	388610	1	26993692	27000886	1	TRNP1	TRNP1	TMF1 regulated nuclear protein 1	protein_coding
ENSG00000158246	-9.024035556596782	4.2107853328197573e-4	-0.016400481332373377	0.09638441551677303	0.14517740578452443	6.074879117907048e-4	7.066047495456219	1.6155519031554397	0.20829332985522409	0.5057698323789093	-0.023660893086407092	7.066047495456219	3.0937989379229385	0.0833499588279934	0.9085691741784206	115572	1	27005020	27012850	-1	TENT5B	TENT5B	terminal nucleotidyltransferase 5B	protein_coding
ENSG00000090020	-10.819642559474948	-0.0011040093270398726	-0.007385222009435946	0.07959229863414649	0.2077882220924301	-0.001592748781215586	4.252921783422378	11.249889130823293	0.0013390650825122008	0.03481332211862251	-0.010654623168877265	4.252921783422378	0.7170641531313992	0.4002501097955503	0.9527984835531447	6548	1	27098809	27166981	-1	SLC9A1	SLC9A1	solute carrier family 9 member A1	protein_coding
ENSG00000142784	-10.078765175268654	-2.1233292855574584e-5	0.001382531966465112	-0.00182706486481631	0.08365422362993058	-3.063316630448051e-5	5.435656614077412	0.007964672313461119	0.929164660194159	0.9725027460453601	0.0019945720118896837	5.435656614077412	0.0470613981410769	0.8289449416309589	0.9861179256384616	23038	1	27234632	27308636	1	WDTC1	WDTC1	WD and tetratricopeptide repeats 1	protein_coding
ENSG00000186501	-10.53743835684726	-2.385122948853681e-4	0.0027834967700800816	0.022807049901007615	0.07731177025452204	-3.441005050221666e-4	4.744497251270009	1.462829899969854	0.23090969566014527	0.5302223729172852	0.004015736986524981	4.744497251270009	0.27430988106599696	0.6022562598813471	0.970180063157833	84065	1	27322145	27336400	1	TMEM222	TMEM222	transmembrane protein 222	protein_coding
ENSG00000142765	-9.377360979498357	-4.4361266113463285e-4	0.0044887624352911515	-0.09589376148826886	-0.017760893339653666	-6.39997786294491e-4	6.291028602849083	1.5166661963065815	0.22261098937875615	0.5204523324993934	0.006475915305123211	6.291028602849083	0.1876067141428811	0.6663659254537906	0.9747574187457619	84958	1	27342020	27353937	1	SYTL1	SYTL1	synaptotagmin like 1	protein_coding
ENSG00000142733	-9.81801932164138	-5.994790250564308e-4	-0.001818292922379678	-0.009401138871396306	0.08213560427977239	-8.648654165658633e-4	5.694080630858946	4.237940910674721	0.04358745967429689	0.23248227856054723	-0.0026232421820006624	5.694080630858946	0.05203417188046337	0.8202847609720105	0.9861179256384616	9064	1	27355184	27366961	-1	MAP3K6	MAP3K6	mitogen-activated protein kinase kinase kinase 6	protein_coding
ENSG00000174950	-12.542858351027009	-6.137767523066786e-4	-0.014586476367467018	0.0311024388444214	0.2650751583131315	-8.854926767657788e-4	1.8787928945944614	2.3393818451259003	0.13104585198683563	0.40069369688481027	-0.021043837119388727	1.8787928945944614	1.638194582108357	0.20517316177643996	0.9273287626752429	388611	1	27379176	27383333	-1	CD164L2	CD164L2	CD164 molecule like 2	protein_coding
ENSG00000158195	-8.188292368156713	-2.528929968689464e-4	-0.0041337423847006985	0.048339542075470705	-0.023521736786601227	-3.648474724583771e-4	8.067843302458213	1.4971055432537128	0.2255833354449782	0.5234745046368539	-0.005963729638720216	8.067843302458213	0.5601444536089465	0.45693165096546096	0.9599238198438049	10163	1	27404230	27490167	-1	WASF2	WASF2	WASP family member 2	protein_coding
ENSG00000126705	-9.779158039387374	-1.2811152814346612e-4	-0.006297690121563829	0.07319813237435606	-0.001770163948345119	-1.8482586633328544e-4	5.812266776766607	0.12669402370642752	0.7230501895347551	0.888628198968877	-0.00908564630743555	5.812266776766607	0.4211743528330826	0.5186635712238585	0.963533306413806	27245	1	27534035	27604431	-1	AHDC1	AHDC1	AT-hook DNA binding motif containing 1	protein_coding
ENSG00000000938	-12.388636987910228	-1.501134457015015e-4	0.005391313786925413	0.14588435961379764	0.025140157226506466	-2.1656792368431093e-4	2.141631921479248	0.05962188182751267	0.807872225872341	0.9256966866662837	0.0077780216642735905	2.141631921479248	0.11057970513147598	0.7405670851114559	0.9813006001770289	2268	1	27612064	27635185	-1	FGR	FGR	FGR proto-oncogene, Src family tyrosine kinase	protein_coding
ENSG00000126709	-10.314853351114849	0.0011008410676034716	0.006153041636398574	-0.48847773622764085	0.2965116734790498	0.0015881779490384406	5.3027964202946265	0.673347042231862	0.41491964620683464	0.6959071344065076	0.008876962655215535	5.3027964202946265	0.028110212333921004	0.8673763172862552	0.9868006281627631	2537	1	27666064	27672212	-1	IFI6	IFI6	interferon alpha inducible protein 6	protein_coding
ENSG00000009780	-11.57510067561957	5.6410002949700316e-5	0.002618269789805502	-0.056729935433504	-0.026245991239709242	8.138243151206444e-5	3.227896279103826	0.09001216391800644	0.7651297312540843	0.9094955379042987	0.0037773648414617866	3.227896279103826	0.2501037063491337	0.6187097780296686	0.970180063157833	199870	1	27725961	27763116	1	FAM76A	FAM76A	family with sequence similarity 76 member A	protein_coding
ENSG00000117758	-9.797517683569069	4.4791506011145955e-4	5.276621727946807e-4	-0.007640152764856621	0.01688925656507401	6.462048359622847e-4	5.8909599758733995	6.395420028521709	0.01390575435928781	0.12424673101190914	7.612555999555812e-4	5.8909599758733995	0.012293151572302619	0.9120613224744852	0.9934052993730855	23673	1	27773219	27824443	1	STX12	STX12	syntaxin 12	protein_coding
ENSG00000117751	-10.176904012406677	9.573304578037354e-5	0.0017040576569491983	2.9447235884847345e-4	0.008217740840699414	1.3811359039654102e-4	5.279025058095717	0.8199007851400062	0.36859050850433905	0.6598691016965553	0.002458435531069475	5.279025058095717	0.34906460601152084	0.5567147326799444	0.9637965692101628	5511	1	27830782	27851676	1	PPP1R8	PPP1R8	protein phosphatase 1 regulatory subunit 8	protein_coding
ENSG00000130775	-11.564284951929555	-0.0017698553482901945	0.010342546098462005	0.010835379934973115	0.3799882074097363	-0.002553361534069073	3.1968031240692087	8.028713203354833	0.0061442811622403485	0.0801510088828222	0.014921139966416632	3.1968031240692087	0.3659490243204654	0.5473502630266533	0.9637965692101628	9473	1	27872543	27886685	1	THEMIS2	THEMIS2	thymocyte selection associated family member 2	protein_coding
ENSG00000117748	-10.086810965764132	-2.9903709033221224e-4	0.008198671875028958	-0.04107210335688196	-0.04801205368723801	-4.314193272641476e-4	5.309699836383814	3.713523895017362	0.05839528791165791	0.2692023557382796	0.011828183255980097	5.309699836383814	3.795183721001409	0.055768907309695935	0.9085691741784206	6118	1	27891524	27914746	-1	RPA2	RPA2	replication protein A2	protein_coding
ENSG00000130768	-13.223180903988569	-3.1759804909908774e-4	-0.004672006482680326	-0.01313594625506297	-0.23311769012156386	-4.581971304312634e-4	0.7423178828492966	0.2143038277698312	0.6449781775814758	0.8428150921176316	-0.006740280583563994	0.7423178828492966	0.07381799945817825	0.7867274570737822	0.985628909735811	27293	1	27935000	27959157	1	SMPDL3B	SMPDL3B	sphingomyelin phosphodiesterase acid like 3B	protein_coding
ENSG00000158156	-12.018877631258997	-2.9422089666759975e-4	0.014768407784965357	-0.031704139010119446	0.022824218146265937	-4.244710285482503e-4	2.5961762292730963	1.7308935485227053	0.1929697731004955	0.4847841623179714	0.02130630867319548	2.5961762292730963	6.447648752569132	0.01353968533589862	0.7933620574134298	55113	1	27959588	27968093	1	XKR8	XKR8	XK related 8	protein_coding
ENSG00000158161	-10.33430932797561	-2.9492438817451126e-4	-0.0023841279142580865	-0.006918085887041716	0.027726245755251556	-4.2548595225657906e-4	4.976971087072713	2.5299251858840397	0.11661178241780261	0.380731378514137	-0.0034395695187450894	4.976971087072713	0.21941562308825524	0.641070026094908	0.9729351205062372	2140	1	27970344	28088637	-1	EYA3	EYA3	EYA transcriptional coactivator and phosphatase 3	protein_coding
ENSG00000169403	-11.117814107708798	-0.0013820315069423019	8.12628281254895e-4	0.028310046074254473	1.6808408514738715e-4	-0.00199385000141796	3.666467205815146	2.7007797687772594	0.10518191242687444	0.36225489135717676	0.001172374791452559	3.666467205815146	0.0012085778144496177	0.9723751687159102	0.9986705694293863	5724	1	28147166	28193936	-1	PTAFR	PTAFR	platelet activating factor receptor	protein_coding
ENSG00000126698	-9.437997680720876	-1.4056827886649152e-4	0.007203038132510215	-0.00733805058970873	-0.007985373993986838	-2.027971588269842e-4	6.302997739643348	0.6226761600088927	0.432955304927891	0.7086351068940403	0.010391787393106587	6.302997739643348	2.1931686258802734	0.14350891141013114	0.9085691741784206	22826	1	28199456	28233029	-1	DNAJC8	DNAJC8	DnaJ heat shock protein family (Hsp40) member C8	protein_coding
ENSG00000130770	-9.826289576437995	-6.720493302395607e-5	-0.002949743244215417	0.04261259374424756	0.11501186315990257	-9.695622359693636e-5	5.812982119234643	0.07106585215349272	0.790644444314172	0.9200043925050233	-0.004255579950325304	5.812982119234643	0.18048701884447452	0.6723736838073142	0.9752101984915699	93974	1	28236109	28246906	1	ATP5IF1	ATP5IF1	ATP synthase inhibitory factor subunit 1	protein_coding
ENSG00000130766	-10.149758587969655	-0.001687401075652297	-0.00934886640539948	0.30416047429561377	0.26985628006120893	-0.0024344051638342714	5.234426367911537	13.841385686626733	4.202096688512822e-4	0.01810105520749702	-0.01348756320100326	5.234426367911537	0.55238205822254	0.46005368977971317	0.961260472212684	83667	1	28259518	28282491	1	SESN2	SESN2	sestrin 2	protein_coding
ENSG00000130772	-10.801030513924838	-8.979569126408484e-4	9.270040038538966e-4	0.11106982989278373	0.1481298765016815	-0.0012954779847989162	4.313345894036914	9.606745096761681	0.002875683845652371	0.053537287717094643	0.0013373840792442302	4.313345894036914	0.01286657458766935	0.9100424314996709	0.9934052993730855	54797	1	28329002	28335965	1	MED18	MED18	mediator complex subunit 18	protein_coding
ENSG00000204138	-8.789299712990314	-0.0015468294546551978	-0.015119499773160528	0.20451306272812328	0.1762941458623724	-0.0022316031833320336	7.113760620369864	18.319758417462292	6.345678980325781e-5	0.006172958843841418	-0.021812827343460503	7.113760620369864	2.3054877820798914	0.13382086263990003	0.9085691741784206	65979	1	28369582	28500364	1	PHACTR4	PHACTR4	phosphatase and actin regulator 4	protein_coding
ENSG00000180198	-10.3225490673486	-8.697042068701073e-4	0.018985673343700136	0.046321286642854335	0.08847686132765557	-0.001254717946291773	4.998404945852343	22.177359082767	1.3710652080955873e-5	0.002581997030989241	0.02739053678089397	4.998404945852343	14.331261529619882	3.3948123821060373e-4	0.321201295767032	1104	1	28505943	28539300	1	RCC1	RCC1	regulator of chromosome condensation 1	protein_coding
ENSG00000242125	-11.533620898580452	-4.0243897612595516e-4	0.006201254176440767	0.009377696070005328	0.1554826300865885	-5.805967151173475e-4	3.330409120227453	1.044239625293555	0.31066782143731775	0.6094147714619599	0.008946518647643068	3.330409120227453	0.31949606295705923	0.5738781512336927	0.967565763821786	8420	1	28505980	28510892	1	SNHG3	SNHG3	small nucleolar RNA host gene 3	lncRNA
ENSG00000180098	-11.221344405194255	-4.549080677758579e-4	0.004708683661328905	-0.029415303921627504	-0.008198465901210485	-6.562936134406107e-4	3.665243625563546	5.133698567099888	0.02684129847931393	0.17764854693448348	0.006793194567314098	3.665243625563546	0.738159077860789	0.39344377995501767	0.9521665888758818	54952	1	28553085	28578545	1	TRNAU1AP	TRNAU1AP	tRNA selenocysteine 1 associated protein 1	protein_coding
ENSG00000197989	-12.404206281452751	-4.6729624288653876e-4	0.011688481540778884	-0.03507616476624843	0.24060616990407255	-6.74165972238454e-4	2.1259349114723722	0.5313840131400505	0.4686731311809099	0.7332476086075448	0.016862914354403888	2.1259349114723722	0.3647470782820932	0.5480070319046162	0.9637965692101628	85028	1	28578538	28583132	-1	SNHG12	SNHG12	small nucleolar RNA host gene 12	lncRNA
ENSG00000120656	-10.75396702759774	-5.7645190568397286e-5	0.006101176733221058	-0.007241142893171169	-0.0011563682601228398	-8.316443056412601e-5	4.424432197140245	0.08812730614808977	0.7675286337871734	0.9103026699786064	0.008802137416605148	4.424432197140245	1.3373458739288713	0.25178219201748125	0.9377663160980826	6883	1	28587829	28648291	-1	TAF12	TAF12	TATA-box binding protein associated factor 12	protein_coding
ENSG00000162419	-11.118420345203708	5.675090663901335e-6	0.0024434463719035064	0.0090994938816766	0.010022048041050268	8.187425157405712e-6	3.914618450296214	9.507248488976795e-4	0.9754975958274203	0.9892360500593012	0.0035251479634233187	3.914618450296214	0.23523703901278223	0.6293162899123026	0.970180063157833	10691	1	28668778	28719353	1	GMEB1	GMEB1	glucocorticoid modulatory element binding protein 1	protein_coding
ENSG00000198492	-9.776552220051776	-6.554810731590713e-5	2.1155538745964568e-4	-8.994056382594376e-4	0.026035905420291022	-9.45659293643168e-5	5.830209386109817	0.264893611981391	0.608543050741522	0.8243544553752173	3.0520990836137405e-4	5.830209386109817	0.0036906423305017033	0.9517462669975629	0.99622566157922	51441	1	28736621	28769775	1	YTHDF2	YTHDF2	YTH N6-methyladenosine RNA binding protein 2	protein_coding
ENSG00000159023	-9.557772964148553	0.0010232473322637	-0.01703956200830071	0.012988451775687682	-0.0660543364050994	0.0014762338518597015	6.273591094803103	8.611819301472906	0.004626711073695615	0.06830327533820592	-0.02458289160829542	6.273591094803103	3.2158008324957987	0.0776345363357098	0.9085691741784206	2035	1	28887091	29120046	1	EPB41	EPB41	erythrocyte membrane protein band 4.1	protein_coding
ENSG00000253304	-12.31076232983124	0.0011268576452703766	0.012459279715634207	0.18494953437800785	-0.18090570315361748	0.001625711936619387	2.445855836951135	2.5721711439946287	0.11366077547944882	0.3753514233402931	0.017974941058793926	2.445855836951135	0.5367744115726598	0.46643569912246463	0.961260472212684	399474	1	29119429	29123903	-1	TMEM200B	TMEM200B	transmembrane protein 200B	protein_coding
ENSG00000116350	-9.75408644599846	-3.7117525745011874e-4	0.004068474028392423	0.02380991280967398	0.0710317395425473	-5.354927032239706e-4	5.848530549994692	9.942471127423502	0.0024548771622892166	0.04798722382163353	0.0058695673047472925	5.848530549994692	1.6500231724453838	0.20356554526041665	0.9273287626752429	6429	1	29147743	29181900	-1	SRSF4	SRSF4	serine and arginine rich splicing factor 4	protein_coding
ENSG00000116353	-11.371107459653068	-4.7606003511300695e-4	0.007592243909172353	-0.03452415021061022	-0.017183958286367623	-6.868094518229609e-4	3.448106343363165	4.9150779878300455	0.03016666607531252	0.1901946332544947	0.010953292636982392	3.448106343363165	1.7286486777539363	0.19325487631786578	0.9242329872258257	51102	1	29192657	29230942	-1	MECR	MECR	mitochondrial trans-2-enoyl-CoA reductase	protein_coding
ENSG00000060656	-10.835356977152596	-3.874278942752239e-5	-0.01100326941494521	0.05068554156466042	-0.24817583897285853	-5.5894030177291917e-5	4.174918268124632	0.001978519679480005	0.9646592364421787	0.9855936234332031	-0.01587436221850666	4.174918268124632	0.2793017189654153	0.5989791741834639	0.970180063157833	10076	1	29236516	29326813	1	PTPRU	PTPRU	protein tyrosine phosphatase receptor type U	protein_coding
ENSG00000162511	-10.074765970392997	-1.0336085181968053e-4	0.00821040941926605	-0.006100398359844457	-0.01669798003409459	-1.491181883423121e-4	5.391230259514161	0.03221004263796865	0.8581319461234875	0.942530137413776	0.011845116952843166	5.391230259514161	0.29794087569300415	0.5870654724817697	0.96926607016811706	7805	1	30732469	30757774	-1	LAPTM5	LAPTM5	lysosomal protein transmembrane 5	protein_coding
ENSG00000162512	-10.625907534359557	0.0014130962433980168	-0.021427608366952247	0.2223418056905878	-0.05014202599493508	0.0020386669426491425	4.89862030663208	3.375283865956779	0.07080411528221106	0.2948799686363477	-0.030913504329112867	4.89862030663208	1.3480369426022396	0.24991491417193706	0.9377663160980826	9672	1	30869466	30908758	-1	SDC3	SDC3	syndecan 3	protein_coding
ENSG00000134644	-9.561388477509837	-1.2605169536581448e-5	-0.0013383405048425412	-0.023782546206942562	0.028896387123024874	-1.8185415579990687e-5	6.139268686305633	0.004518900502756894	0.9466130046368617	0.9791422030216789	-0.001930817209357166	6.139268686305633	0.07061425034457197	0.7912949102636037	0.985628909735811	9698	1	30931506	31065991	-1	PUM1	PUM1	pumilio RNA binding family member 1	protein_coding
ENSG00000084628	-13.507287044955318	5.59549566447025e-4	-0.00389599825748855	-0.022106550575857625	0.12439119905062988	8.072593846446926e-4	0.6710658753277751	0.6146039881714985	0.435938781739064	0.71031666832669	-0.005620737365390774	0.6710658753277751	0.04434428288895408	0.8338804521786973	0.9861179256384616	79570	1	31179745	31239887	-1	NKAIN1	NKAIN1	sodium/potassium transporting ATPase interacting 1	protein_coding
ENSG00000060688	-10.329574630261982	-2.321259183421309e-4	0.011906770994257415	-0.029694158534964852	-0.005647982347327589	-3.348869112539887e-4	5.007771452700592	1.9766848577498877	0.16455536500726708	0.44834212414025737	0.017177839466415726	5.007771452700592	7.135054489008051	0.009564904494190047	0.7820186697478765	9410	1	31259568	31296788	-1	SNRNP40	SNRNP40	small nuclear ribonucleoprotein U5 subunit 40	protein_coding
ENSG00000121766	-10.44261969421619	1.3827595995636346e-4	0.0022918971704866727	-0.02161637018550909	-0.013016537926097993	1.9949004170320646e-4	4.887584706167729	0.618391186196672	0.43453509949039393	0.709637703271666	0.0033065086820885698	4.887584706167729	0.23692401216285122	0.6280921424655778	0.970180063157833	51538	1	31296982	31364953	1	ZCCHC17	ZCCHC17	zinc finger CCHC-type containing 17	protein_coding
ENSG00000168528	-9.576498228695947	-9.086825681070274e-4	-0.018474445747568184	-0.06610192583346379	-0.06592032073780876	-0.0013109518347502562	5.852871424485318	2.7662999821043552	0.1011368558405409	0.3546429399478886	-0.02665299126318882	5.852871424485318	1.5395976106577174	0.21918700619262574	0.9278962566716701	347735	1	31409565	31434680	1	SERINC2	SERINC2	serine incorporator 2	protein_coding
ENSG00000142910	-11.41588522767103	-8.245005215978667e-4	-0.014851184269763095	0.2678904067986949	-0.06488452511927002	-0.001189502813719606	3.361325898011918	0.7073384308513222	0.4034464364912126	0.6868262666380403	-0.0214257298973154	3.361325898011918	0.3351977920701971	0.5646375817487859	0.9654255097949167	64129	1	31576485	31587686	1	TINAGL1	TINAGL1	tubulointerstitial nephritis antigen like 1	protein_coding
ENSG00000162517	-9.757238839259395	-1.8159449652408298e-4	0.0032628398005524386	-0.01694632447188293	-0.057683599820177164	-2.619854795880226e-4	5.796863805340197	1.1896770917303332	0.27946621698597063	0.5803052390877753	0.004707282799472138	5.796863805340197	0.5333788637284902	0.467843088679586	0.9616062521094796	553115	1	31629866	31644896	-1	PEF1	PEF1	penta-EF-hand domain containing 1	protein_coding
ENSG00000084636	-10.387906415851965	0.0022137209731469855	-0.052529899750788894	0.08231938330003186	-0.23919073744995703	0.0031937242698710463	5.201763937105221	7.521023361101125	0.007891108910717193	0.0915803972012942	-0.07578462586885754	5.201763937105221	6.0550214177061195	0.016563067036020895	0.845951405686156	1307	1	31652263	31704319	-1	COL16A1	COL16A1	collagen type XVI alpha 1 chain	protein_coding
ENSG00000121753	-13.890331685921586	0.0013109897505180163	-0.040145565385119056	0.13651258014600481	-0.4076610926386589	0.0018913584117286014	0.05960388546747447	2.141748361367626	0.14821123610480932	0.4259586865864888	-0.057917808094794895	0.05960388546747447	2.677730748597657	0.10664774225363614	0.9085691741784206	576	1	31727117	31764893	-1	ADGRB2	ADGRB2	adhesion G protein-coupled receptor B2	protein_coding
ENSG00000184007	-9.244153865129803	4.578563029603679e-5	0.006134789579392418	-0.03660664099009589	-0.0633315042345845	6.605470177206776e-5	6.576309835660536	0.03627581747228985	0.8495472345778309	0.9393300209795828	0.00885063050308673	6.576309835660536	0.9092973097856337	0.34387293178344114	0.94797820829218	8073	1	31906421	31944856	-1	PTP4A2	PTP4A2	protein tyrosine phosphatase 4A2	protein_coding
ENSG00000121774	-9.079255415697206	-3.6316251308268256e-4	0.0042120331220774	0.014805191926584457	0.03673107214009504	-5.239327566611595e-4	6.8019047360714655	9.418730328536176	0.00314363158617895	0.0560398111278915	0.006076679297281123	6.8019047360714655	1.7594148368403209	0.1893907402902981	0.9242329872258257	10657	1	32013868	32060850	1	KHDRBS1	KHDRBS1	KH RNA binding domain containing, signal transduction associated 1	protein_coding
ENSG00000121775	-11.745006063001814	-3.147728896003789e-4	0.01237024316579455	-0.007464170468352889	0.017185294882383725	-4.541212868327558e-4	2.9823032393792874	2.4936045250450602	0.11921816947139884	0.3835307596607958	0.017846488469882387	2.9823032393792874	5.589809952259526	0.021096886807807642	0.8588592188617238	55116	1	32072031	32102866	1	TMEM39B	TMEM39B	transmembrane protein 39B	protein_coding
ENSG00000025800	-9.773199727559277	-3.457695659687578e-5	-0.0019893594628904074	0.021301739876175077	0.065283581297598	-4.988400381134561e-5	5.863649857700759	0.04402206593058731	0.8344761166358118	0.9345547176931563	-0.0028700390316575225	5.863649857700759	0.19840155345031632	0.6575106089080749	0.973360273737776	23633	1	32108056	32176563	1	KPNA6	KPNA6	karyopherin subunit alpha 6	protein_coding
ENSG00000084652	-9.705620875958255	2.063263085826567e-5	0.0011832168787570157	2.417863284599174e-4	0.05387254668940868	2.976659421971248e-5	5.965650791824845	0.015268234143523112	0.9020454847160557	0.9621449620557396	0.0017070211232788645	5.965650791824845	0.06872916892439968	0.7940344488158526	0.985628909735811	200081	1	32179675	32198285	1	TXLNA	TXLNA	taxilin alpha	protein_coding
ENSG00000160050	-13.010156262628387	-8.352270639270822e-4	-0.007750791970781667	-0.016793336284620857	-0.03678271332168727	-0.0012049779431438506	1.0242241631084334	2.970450733424214	0.0896052049040961	0.33145566034795776	-0.011182029139208707	1.0242241631084334	0.3300677994008739	0.5676243028671217	0.9655232297563826	79140	1	32200595	32205453	1	CCDC28B	CCDC28B	coiled-coil domain containing 28B	protein_coding
ENSG00000160051	-12.692125781245064	-6.36322035458631e-4	-0.002057323692070241	-0.021027190332474438	0.047212780910983014	-9.180186449645381e-4	1.555087118496008	5.449554249820606	0.02270946937144251	0.162010391256493	-0.0029680906880531098	1.555087118496008	0.07357158339047945	0.787074936982576	0.985628909735811	55721	1	32205671	32208682	1	IQCC	IQCC	IQ motif containing C	protein_coding
ENSG00000160055	-12.279438324160004	-1.4844449979105586e-4	-0.005627696612473903	0.00973997941483351	0.021094876079046598	-2.1416014369579907e-4	2.213863256591546	0.33926639223368416	0.5622904879403016	0.7956469669960327	-0.008119049994443718	2.213863256591546	0.6257508264069531	0.4318271666330039	0.956432758011376	56063	1	32214472	32222359	-1	TMEM234	TMEM234	transmembrane protein 234	protein_coding
ENSG00000084623	-8.834023011043627	-4.8733451126259874e-4	0.007828707720901102	0.037927138922400204	0.0379138182599089	-7.030750826525979e-4	7.151685856352202	8.372856688387769	0.005194684124157672	0.07344053426347645	0.011294437805513159	7.151685856352202	2.97469515167458	0.08938151279251659	0.9085691741784206	8668	1	32221077	32245397	1	EIF3I	EIF3I	eukaryotic translation initiation factor 3 subunit I	protein_coding
ENSG00000220785	-13.455829527638164	-2.894775879173907e-5	0.00918915915182934	0.09893265580262514	-0.04834649980816732	-4.1762788053691846e-5	0.63337859387212	0.001583092316037546	0.9683853832454267	0.986450270075733	0.013257154338283622	0.63337859387212	0.22518119020294186	0.6367282457580107	0.970984803367858	NA	1	32231847	32241592	-1	MTMR9LP	MTMR9LP	myotubularin related protein 9 like, pseudogene	transcribed_unprocessed_pseudogene
ENSG00000183615	-14.049365540500135	1.602386717920561e-4	-0.015628042822250107	0.10243400122507736	-0.04214603922426474	2.3117553715303358e-4	-0.1871677578752906	0.042252614611037936	0.8377885483979807	0.9353931319234866	-0.02254649987846059	-0.1871677578752906	0.4885808248011839	0.48708240156847815	0.963533306413806	84734	1	32247222	32248856	1	FAM167B	FAM167B	family with sequence similarity 167 member B	protein_coding
ENSG00000182866	-11.83054744338194	-4.232177041704379e-4	0.01482590246040333	-0.1633576299311912	0.015742318232360837	-6.105740830231032e-4	2.792235908272666	0.48730632068974067	0.4876488758707703	0.745687522138845	0.021389255956327367	2.792235908272666	0.8067941552023505	0.37242177179036606	0.949137095910837	3932	1	32251244	32286165	1	LCK	LCK	LCK proto-oncogene, Src family tyrosine kinase	protein_coding
ENSG00000116478	-8.935239260336267	-7.556803089295444e-4	0.010490375954972899	0.04208892626118324	0.07306349474221525	-0.0010902162341900935	6.9844178161074	19.658780648571607	3.6937081478908834e-5	0.004598040591895694	0.015134413367300226	6.9844178161074	5.089101437342508	0.02748643136650521	0.8935285808819766	3065	1	32292083	32333635	1	HDAC1	HDAC1	histone deacetylase 1	protein_coding
ENSG00000175130	-10.897911095482266	1.4550284634452145e-4	-0.0014703115150673763	0.1991769922047176	0.07861673433822697	2.0991623485646993e-4	4.356742814377001	0.03540233304131298	0.8513477837181699	0.9401178465671476	-0.002121211131349642	4.356742814377001	0.005869994023374841	0.9391670780428227	0.9951772119034058	65108	1	32333839	32336233	-1	MARCKSL1	MARCKSL1	MARCKS like 1	protein_coding
ENSG00000160058	-9.80887430643358	2.0919227912850376e-4	-0.005225280143093875	0.011443868108262614	0.010736202779252224	3.018006636909522e-4	5.818287276622476	1.6541226505678266	0.20301192177984295	0.49983944334966696	-0.007538485749697107	5.818287276622476	1.3655870212469718	0.2468869632058679	0.9377663160980826	55108	1	32364633	32394731	-1	BSDC1	BSDC1	BSD domain containing 1	protein_coding
ENSG00000160062	-12.508638352035538	4.3681467247598483e-4	-0.005653921257420498	-0.03185175174143962	-0.10133340876270021	6.301903617686401e-4	1.9232223067576608	3.104577721081354	0.08282674087633154	0.320724257117744	-0.008156884159657245	1.9232223067576608	0.6855567673918409	0.4107432198346932	0.9540281091749303	653121	1	32539427	32605941	1	ZBTB8A	ZBTB8A	zinc finger and BTB domain containing 8A	protein_coding
ENSG00000176261	-11.114639877898686	8.40488529921081e-6	-0.003984722649192456	-0.004616287326936479	0.022282962867495395	1.2125686340411987e-5	3.9054955374704785	9.011715213718133e-4	0.976144493150112	0.989413915255451	-0.00574873960530789	3.9054955374704785	0.2559460519725326	0.6146495857955705	0.970180063157833	339487	1	32600172	32650903	-1	ZBTB8OS	ZBTB8OS	zinc finger and BTB domain containing 8 opposite strand	protein_coding
ENSG00000162521	-9.365172898024069	-4.608873750799991e-5	0.004510412690174825	-0.03332061382799834	-0.04102859871625472	-6.649199304362464e-5	6.392349800194645	0.13647164426978936	0.7130283105919013	0.8834511099465682	0.006507150020477869	6.392349800194645	1.7670034741576468	0.1884517981802945	0.9242329872258257	5928	1	32651142	32686211	1	RBBP4	RBBP4	RB binding protein 4, chromatin remodeling factor	protein_coding
ENSG00000162520	-12.053120836924668	0.0014386664899361742	-0.020276692842925815	0.09917412612023876	-0.0729680719758884	0.0020755570105240504	2.797429963771173	11.848421079783233	0.0010197040463183346	0.029897071330079874	-0.02925308421011781	2.797429963771173	3.223315031033466	0.077296922806408	0.9085691741784206	81493	1	32679906	32703596	-1	SYNC	SYNC	syncoilin, intermediate filament protein	protein_coding
ENSG00000162522	-8.866105443950675	-7.781290480892992e-4	0.0017336957390054052	-0.048392822913365774	0.01567608730030843	-0.0011226029188500816	6.995125858318532	10.28739470678119	0.0020889344290772474	0.0439603980354093	0.0025011942450734246	6.995125858318532	0.06804633713174184	0.7950366939151001	0.985628909735811	57648	1	32741830	32774970	1	KIAA1522	KIAA1522	KIAA1522	protein_coding
ENSG00000134684	-9.59611794119183	-2.8407252106872597e-5	-0.0034418364466431923	0.09367921681246164	0.11556261500733724	-4.098300173986765e-5	6.169852242122112	0.014982129256898808	0.9029628999618453	0.9625818081934815	-0.004965520373123025	6.169852242122112	0.29006054678315213	0.5920418869492339	0.970180063157833	8565	1	32775237	32818031	-1	YARS1	YARS1	tyrosyl-tRNA synthetase 1	protein_coding
ENSG00000116497	-11.384107112537448	1.2395106075720923e-4	0.0015862734487497717	-0.04069322147112873	-0.03924521741091554	1.7882358066735238e-4	3.510709039252213	0.24618232536482368	0.6214684290492707	0.8301107410639638	0.002288508838005129	3.510709039252213	0.05349151877876532	0.8178300522229082	0.9861179256384616	64766	1	32816767	32858875	1	S100PBP	S100PBP	S100P binding protein	protein_coding
ENSG00000121900	-9.73729681549026	-5.449014561201926e-4	-0.005506366536948078	0.0023365871242668006	0.08753053151151743	-7.861266285177769e-4	5.818343074228745	3.3600840640213487	0.07142575034225379	0.296460256224178	-0.007944007696171929	5.818343074228745	0.4416807176379563	0.5086894492897858	0.963533306413806	113452	1	32894594	32901438	-1	TMEM54	TMEM54	transmembrane protein 54	protein_coding
ENSG00000116514	-9.663276435316819	-0.0015055036794452226	-0.0011516332919440028	0.08070330102335097	0.17658595224066015	-0.0021719826923757104	5.846541647153527	16.96192528497284	1.1104171804371868e-4	0.008544798829589759	-0.0016614556392102447	5.846541647153527	0.01294454336708034	0.9097714695723517	0.9934052993730855	127544	1	32936445	32964809	-1	RNF19B	RNF19B	ring finger protein 19B	protein_coding
ENSG00000004455	-9.0779963699258	-4.710183022575132e-4	0.00781350947137815	-0.01977776380759927	0.05149890838957376	-6.795357688348532e-4	6.788680524033707	8.849063526910362	0.004126818749210153	0.064282969890931	0.011272511366296202	6.788680524033707	3.2721860009698025	0.07514019691125212	0.9085691741784206	204	1	33007986	33080996	-1	AK2	AK2	adenylate kinase 2	protein_coding
ENSG00000142920	-13.606300629743576	-1.0876972234358649e-4	0.009575499729962116	0.0349354319994614	0.0021725899686340084	-1.5692153902396172e-4	0.41150849729500255	0.04764251124079129	0.8279089016167338	0.9324608078399174	0.013814525974449954	0.41150849729500255	0.5249971197311841	0.47134684544632166	0.9616062521094796	113451	1	33081104	33123492	1	AZIN2	AZIN2	antizyme inhibitor 2	protein_coding
ENSG00000116525	-11.47534922356846	-5.562642335181304e-4	-0.0029496254882229998	-0.26589747336557507	-0.011850362348429153	-8.02519651120507e-4	3.185673542101063	2.074114482142266	0.1546695331892758	0.4342974124098534	-0.004255410064339009	3.185673542101063	0.07789294671130619	0.7810693289371122	0.9856103355667863	55223	1	33145399	33182059	-1	TRIM62	TRIM62	tripartite motif containing 62	protein_coding
ENSG00000160094	-10.948353556067559	-7.231057275340857e-5	0.01096613468629912	-0.11875025931016489	-0.026553474099234982	-1.0432210471518315e-4	4.102820922887947	0.11072997892989173	0.7403973631503661	0.8978563252184142	0.01582078812964419	4.102820922887947	3.5980967311682583	0.06234015329519878	0.9085691741784206	149076	1	33256492	33300719	1	ZNF362	ZNF362	zinc finger protein 362	protein_coding
ENSG00000134686	-10.320502651934232	1.6077734868850008e-4	0.003204188616409254	0.08731189852911742	0.024390484826364967	2.3195268364017475e-4	5.129845599311562	0.26882392763952573	0.605901955065132	0.8234292697914132	0.0046226670269665	5.129845599311562	0.15291268526955337	0.6970603506977109	0.9782435437152802	1912	1	33323623	33431095	-1	PHC2	PHC2	polyhomeotic homolog 2	protein_coding
ENSG00000121903	-12.996306765879522	-1.1701780328582828e-4	-0.0033201475902130697	-0.017354185411595	0.028343488867894243	-1.6882100449618472e-4	1.2117969189486097	0.08157642180381158	0.7760906600124194	0.9133880061631623	-0.004789960463419838	1.2117969189486097	0.08927023973746359	0.7660706962531464	0.9852290580091947	7579	1	33472645	33501643	1	ZSCAN20	ZSCAN20	zinc finger and SCAN domain containing 20	protein_coding
ENSG00000163866	-10.51559364572645	-1.9899771824095008e-4	0.004760347352025141	0.04943598925276734	0.07345482941263572	-2.870930212544379e-4	4.796292794685088	1.73128403599293	0.1929202315619142	0.4847426071524047	0.006867729517675579	4.796292794685088	1.3356351000237554	0.25208260801660715	0.9377663160980826	113444	1	34712737	34859755	-1	SMIM12	SMIM12	small integral membrane protein 12	protein_coding
ENSG00000189280	-9.722931997539114	-7.604524414783189e-4	0.009682657534453524	0.04247600618880994	0.022223688722584605	-0.0010971009661526754	5.82032602621763	6.211752216177215	0.015278391440239477	0.13085964540272751	0.013969122007582256	5.82032602621763	1.4054190977775098	0.24018214608448005	0.9377663160980826	2709	1	34755047	34758512	1	GJB5	GJB5	gap junction protein beta 5	protein_coding
ENSG00000189433	-12.564311269716686	-0.0019353290295637865	-0.001964896367652487	0.18178503102970076	-0.019573117359817035	-0.002792089593440125	1.5607465445994986	9.161662598706787	0.003552898334843932	0.05903679144855488	-0.0028347462454729805	1.5607465445994986	0.01158825178389509	0.9146096094501481	0.9935906469256361	127534	1	34759740	34762327	1	GJB4	GJB4	gap junction protein beta 4	protein_coding
ENSG00000188910	-9.810444308946451	-4.87903129017843e-4	0.00413156357194759	0.02856956221312845	-0.011485478619850236	-7.038954246682502e-4	5.706162029308918	3.620539631515354	0.061550951552659425	0.27871188023192167	0.005960586276366281	5.706162029308918	0.3424438582105631	0.5604705771678018	0.9649264308506611	2707	1	34781214	34786369	1	GJB3	GJB3	gap junction protein beta 3	protein_coding
ENSG00000187513	-12.99969411551519	0.0011880242836091797	-0.0193231035203698	0.4295185519459328	0.14319034570119216	0.001713956742418627	1.6563511564203477	2.2494314241092956	0.13855902605466255	0.4125504244224672	-0.027877345623421583	1.6563511564203477	0.8622130249589637	0.3565937156893757	0.9480401691747632	2701	1	34792999	34795747	1	GJA4	GJA4	gap junction protein alpha 4	protein_coding
ENSG00000163867	-11.932376071456185	9.410860280002963e-5	-0.00494681661344956	-0.036400945259225	0.023051578367143447	1.3577001456459197e-4	2.737977287607671	0.18053619071405258	0.672331714311472	0.8590481039710163	-0.007136747796410816	2.737977287607671	0.6628844380248579	0.4185492939580049	0.9549098886556459	9204	1	34986165	35031945	-1	ZMYM6	ZMYM6	zinc finger MYM-type containing 6	protein_coding
ENSG00000197056	-11.656425362986097	-1.2001199499376849e-4	0.004292665582654752	0.004325893223743002	0.10443505279487353	-1.731407100247009e-4	3.1721929683346226	0.15710941441510012	0.6931445628210458	0.871920462730882	0.006193007348290744	3.1721929683346226	0.2653878209020659	0.6082095908287245	0.970180063157833	79830	1	35032172	35115859	1	ZMYM1	ZMYM1	zinc finger MYM-type containing 1	protein_coding
ENSG00000116560	-8.67436556826714	-1.1446687592680651e-4	4.3664435665255344e-4	-0.0044404462786928264	-0.005063372365940481	-1.6514079424565601e-4	7.393388690995775	0.5301998479432223	0.46916698568531523	0.7332476086075448	6.299446479747907e-4	7.393388690995775	0.010215114640693017	0.919809589083274	0.9936183152627084	6421	1	35176378	35193446	-1	SFPQ	SFPQ	splicing factor proline and glutamine rich	protein_coding
ENSG00000146463	-10.051147237180428	-3.854571645718356e-5	6.639397867494647e-4	-0.007508319510890938	0.009294933362007967	-5.560971398029083e-5	5.429894921561022	0.04382230303123098	0.8348465513498957	0.9345908466162149	9.578626377923287e-4	5.429894921561022	0.01789904534729849	0.8939887231550545	0.9931029535222412	9202	1	35268709	35422058	1	ZMYM4	ZMYM4	zinc finger MYM-type containing 4	protein_coding
ENSG00000142687	-9.832858639360197	3.477467809387574e-4	-0.011313498200868103	-0.03578881464028759	-0.011144609199034022	5.01692556345446e-4	5.766951203047241	1.7869595391884108	0.1860088775681179	0.4766209302191422	-0.016321927749498623	5.766951203047241	2.474349634029484	0.12062658583014078	0.9085691741784206	79932	1	35393883	35557950	-1	KIAA0319L	KIAA0319L	KIAA0319 like	protein_coding
ENSG00000020129	-11.075836685964656	3.7844164014296455e-4	-0.01146157986343536	0.07754020565919123	0.10817671467663455	5.459758775001407e-4	4.087841511437878	1.501460035130239	0.22491747339430115	0.5230034457319755	-0.016535564429730996	4.087841511437878	1.8111743091830053	0.1830948308644991	0.9242329872258257	23154	1	35557473	35567274	1	NCDN	NCDN	neurochondrin	protein_coding
ENSG00000116819	-12.582922837605746	0.0017810993142869695	-0.005396716986371641	-0.051574164987362565	0.06984812284846055	0.002569583148052544	2.162174759035619	12.721263955490993	6.889804213293766e-4	0.02438658652748726	-0.007785816833319598	2.162174759035619	0.15187271415383002	0.6980402792318412	0.9782435437152802	339488	1	35573314	35595328	1	TFAP2E	TFAP2E	transcription factor AP-2 epsilon	protein_coding
ENSG00000126067	-9.431158935627128	-1.660709340272169e-4	0.002923580199403842	0.044535649097755904	0.05308709227772003	-2.3958971295686405e-4	6.346993164315781	1.3332433189997082	0.2525033623530961	0.5516094422374522	0.004217834655321089	6.346993164315781	0.5648059290958605	0.45507301710584536	0.9586435311630874	5690	1	35599541	35641526	-1	PSMB2	PSMB2	proteasome 20S subunit beta 2	protein_coding
ENSG00000142686	-11.80392177246943	0.00045648735882156724	0.0043765996748982875	-0.0067374494779124825	-0.045010216047985205	6.585720488003759e-4	2.9904060073525387	2.0835403795097998	0.1537502308722029	0.4334812171366197	0.0063140986469320095	2.9904060073525387	0.29563766552930487	0.5885110212647696	0.9693222504920732	127703	1	35713877	35718894	-1	C1orf216	C1orf216	chromosome 1 open reading frame 216	protein_coding
ENSG00000092853	-11.986844737570856	-0.0012797408224073834	0.021110891248549146	-0.024745085226671095	0.06930692822645604	-0.0018462757381102958	2.512150318390357	7.569829839267391	0.0077025092629412414	0.09036913623270279	0.03045657811302807	2.512150318390357	2.81098558848176	0.09847790657625462	0.9085691741784206	63967	1	35720218	35769978	-1	CLSPN	CLSPN	claspin	protein_coding
ENSG00000134698	-10.42793663867943	5.518838269889317e-4	-0.010346678922040728	-0.08403908157630212	-0.07653699591874513	7.962000603437545e-4	4.901816866637429	4.140551962726911	0.0459959824029379	0.23951119892289718	-0.014927102370498525	4.901816866637429	1.8482379908644118	0.17873833872691258	0.9224111804884206	192670	1	35808016	35857890	1	AGO4	AGO4	argonaute RISC component 4	protein_coding
ENSG00000092847	-10.186229876694082	-1.0309671886446234e-5	-0.0010415081493516032	-0.03160897325354797	0.011262008010203627	-1.4873712503768347e-5	5.228599591928088	0.0021530511705457464	0.9631345031530507	0.9847660060776373	-0.0015025786421149997	5.228599591928088	0.02992736418470757	0.8631986955353621	0.9865919556862787	26523	1	35869808	35930532	1	AGO1	AGO1	argonaute RISC component 1	protein_coding
ENSG00000126070	-11.245823417623331	5.062654763768273e-4	-0.005673647991714894	-0.0630627028545748	-0.011150122730558319	7.303866921421374e-4	3.7690099712881997	6.469310057696851	0.013390860860904087	0.12150396864888326	-0.008185343821396704	3.7690099712881997	1.0702848373421971	0.30475739946900626	0.9433001508888932	192669	1	35930718	36072500	1	AGO3	AGO3	argonaute RISC catalytic component 3	protein_coding
ENSG00000116863	-10.29032877961316	-2.007996829917248e-4	5.153540242506248e-4	0.04102431093003631	0.04164683655321575	-2.896927068642373e-4	5.089583402982134	1.1140860506843338	0.2951462679819799	0.5965057141424468	7.43498695088547e-4	5.089583402982134	0.009843628937488524	0.9212762630862248	0.9936183152627084	54936	1	36088892	36093932	1	ADPRS	ADPRS	ADP-ribosylserine hydrolase	protein_coding
ENSG00000171812	-11.265378060649997	0.0017867185354671104	-0.021315012905005808	-0.015318279618499638	-0.14045474885501025	0.002577689970582792	3.9173528663843795	15.052166436529939	2.487775667821286e-4	0.012854207884156314	-0.030751063414536137	3.9173528663843795	3.107079480001908	0.08270582154840084	0.9085691741784206	1296	1	36095239	36125222	-1	COL8A2	COL8A2	collagen type VIII alpha 2 chain	protein_coding
ENSG00000054116	-9.73051873119059	-1.6396335684773055e-4	0.006359460381441968	-0.0031085935708581366	0.02078449868880628	-2.3654912181172834e-4	5.890888473156053	0.8887765934321958	0.34933870351172824	0.6439368493397327	0.009174761955036163	5.890888473156053	1.7784209958465427	0.1870494976659556	0.9242329872258257	27095	1	36136570	36156053	-1	TRAPPC3	TRAPPC3	trafficking protein particle complex subunit 3	protein_coding
ENSG00000116871	-9.456069507976203	-2.581808863765766e-4	-0.012027329081003253	0.10553604561488071	0.08150974002852636	-3.7247628442780407e-4	6.294669120061919	0.9125662339208761	0.3430131068909287	0.6384889492001693	-0.017351768020303006	6.294669120061919	2.5313388113903	0.11651164934643234	0.9085691741784206	55700	1	36155579	36180849	1	MAP7D1	MAP7D1	MAP7 domain containing 1	protein_coding
ENSG00000054118	-9.001732204005684	-1.7217356295282297e-4	0.002848108415151373	-0.021665698242468293	0.03178142037488998	-2.4839394544422147e-4	6.929364669728187	1.0782092308826152	0.30298853004168175	0.6027354439033401	0.004108951886453011	6.929364669728187	0.40829260856848254	0.5251076881437873	0.963533306413806	9967	1	36224432	36305357	1	THRAP3	THRAP3	thyroid hormone receptor associated protein 3	protein_coding
ENSG00000214193	-11.30638903413115	-4.302639325226267e-4	-0.013713111529473224	-0.03175114970325129	-0.011094228456423811	-6.207396417237771e-4	3.500635164533024	1.04381523372397	0.3107653759191653	0.6094147714619599	-0.01978383799872829	3.500635164533024	1.294644200789456	0.25941693946633143	0.9377663160980826	79729	1	36306368	36329340	1	SH3D21	SH3D21	SH3 domain containing 21	protein_coding
ENSG00000142694	-12.634926799750136	8.690841585685234e-4	0.020333865071014298	0.22673554930190998	-0.16646085481821252	0.0012538234056819664	1.9859367868301783	1.1559381603865875	0.28632839090782625	0.5877865354058182	0.02933556630005764	1.9859367868301783	0.8876049712128593	0.34965436967448693	0.9480401691747632	55194	1	36322030	36324154	-1	EVA1B	EVA1B	eva-1 homolog B	protein_coding
ENSG00000196182	-9.741553554910999	2.5342236254487377e-5	-0.007319913128373699	0.022898737583295338	-0.05255932075445875	3.656111856938544e-5	5.848293657807706	0.006196215205137207	0.9375030051118214	0.9745917651866627	-0.010560402370042753	5.848293657807706	0.740975087637958	0.3925479929981619	0.9516877671095012	83931	1	36339624	36385924	-1	STK40	STK40	serine/threonine kinase 40	protein_coding
ENSG00000181817	-11.269197338099806	-1.5322868364857023e-4	0.007466913546251097	0.049025365418259075	0.0469194068033607	-2.2106226202173607e-4	3.7155555238923834	0.3848508131168213	0.5372116758673572	0.7791284322813748	0.010772479143923082	3.7155555238923834	1.230235024962805	0.2714935877652287	0.9385424396220615	84967	1	36391238	36397908	-1	LSM10	LSM10	LSM10, U7 small nuclear RNA associated	protein_coding
ENSG00000116885	-12.49623952629304	-6.184006610357711e-4	0.007021841098464869	0.1624414150931749	0.07251795335447679	-8.921635669587639e-4	1.9375030412975265	3.673826597671652	0.059720417655375606	0.2730767084841156	0.010130375330665579	1.9375030412975265	0.7006656480777397	0.4056612489982012	0.9527984835531447	127700	1	36415827	36450451	-1	OSCP1	OSCP1	organic solute carrier partner 1	protein_coding
ENSG00000116898	-10.040366641725935	-2.1644703781923598e-4	0.011215516270552693	-3.828685242565975e-4	-0.012519253545559723	-3.1226706807691766e-4	5.432589062390733	0.8638407295919063	0.35614317735397294	0.6493547332719275	0.016180569704535852	5.432589062390733	3.154200383089358	0.08046433258243973	0.9085691741784206	64960	1	36455718	36464384	-1	MRPS15	MRPS15	mitochondrial ribosomal protein S15	protein_coding
ENSG00000119535	-12.514966820830114	-7.758005407797097e-4	-0.03648938937037171	0.12869905318409056	-0.2968666184958245	-0.0011192435929018633	1.6102266130259384	0.24141322361684328	0.6248606738226812	0.8317933236958175	-0.05264306108970172	1.6102266130259384	0.7500289183490677	0.38968792390282614	0.9511501881754791	1441	1	36466043	36483278	-1	CSF3R	CSF3R	colony stimulating factor 3 receptor	protein_coding
ENSG00000233621	-12.075414346680681	-2.8708851394267456e-4	0.003471318804281591	0.02796220911839349	0.1437344014959559	-4.141811753612786e-4	2.5710046026293956	0.6546206351276814	0.4214500495052894	0.7000458008208151	0.005008054424281658	2.5710046026293956	0.12357223814498258	0.7263415776704962	0.9797995702409579	728431	1	37350934	37474432	-1	ZC3H12A-DT	ZC3H12A-DT	ZC3H12A divergent transcript	lncRNA
ENSG00000163874	-9.978545977563572	-0.0010649525303617993	-5.627845521609755e-4	0.0010241615861008523	0.18283015146632908	-0.001536401734335121	5.443946387613887	2.910984721609888	0.09280548793854632	0.3381166216548128	-8.119264824915554e-4	5.443946387613887	0.0010096239099946051	0.9747502686704133	0.9989741811933796	80149	1	37474580	37484377	1	ZC3H12A	ZC3H12A	zinc finger CCCH-type containing 12A	protein_coding
ENSG00000163875	-10.159868704121756	3.288196466364523e-5	-0.0016395359295543585	-0.027270006336445298	-0.03687637668632834	4.7438647354927105e-5	5.250493351858661	0.0468592110645526	0.8293069821788126	0.9330338741746765	-0.00236535035492735	5.250493351858661	0.15879563727941928	0.6915882933858701	0.9782435437152802	64769	1	37489993	37514766	-1	MEAF6	MEAF6	MYST/Esa1 associated factor 6	protein_coding
ENSG00000163877	-10.964903594882948	4.724960858961958e-5	4.425974849049732e-4	0.030819627978551936	0.04518964048838425	6.816677599618873e-5	4.163489102883923	0.09305206457627813	0.7613178534571781	0.9069011393587292	6.385331965823327e-4	4.163489102883923	0.010907329934988214	0.9171468097187281	0.9936183152627084	79753	1	37534449	37554293	-1	SNIP1	SNIP1	Smad nuclear interacting protein 1	protein_coding
ENSG00000163879	-13.25697823257602	9.381130652583992e-4	-4.437981139518457e-5	0.48589990902672164	-0.012229947431893252	0.0013534110670414372	1.2641808838373398	0.7642778438210024	0.3852475062966497	0.6737613521090329	-6.402653381542029e-5	1.2641808838373398	3.300577167705377e-6	0.9985560709259774	0.999936550495222	7802	1	37556919	37566857	1	DNALI1	DNALI1	dynein axonemal light intermediate chain 1	protein_coding
ENSG00000134697	-9.903517968020296	6.789848960367411e-5	-0.006270651430282455	-0.015183676903567617	-0.006241212480856039	9.795681423507148e-5	5.634390463616918	0.11733710215787699	0.733058283985123	0.8939749521876564	-0.009046637721611784	5.634390463616918	1.3592336917828434	0.2479778081350009	0.9377663160980826	29889	1	37566816	37595937	-1	GNL2	GNL2	G protein nucleolar 2	protein_coding
ENSG00000169218	-13.349076246244492	0.002617458105047545	0.018771033114659184	0.18835218987855162	-0.13757015288263966	0.003776193827886717	1.32991047562707	6.042927524004751	0.016666838605737564	0.13738720694424378	0.02708087638688132	1.32991047562707	0.5554701735199534	0.45880757511841286	0.9609902282781072	284654	1	37611350	37634892	-1	RSPO1	RSPO1	R-spondin 1	protein_coding
ENSG00000116922	-11.312435637278542	1.6549492688996815e-4	0.0027144390166353653	0.001380676719303592	0.034164354516958234	2.387587103164386e-4	3.676208838694202	0.8225832502156709	0.36781325544934407	0.6589906057336493	0.003916107708095356	3.676208838694202	0.2912892173312586	0.5912602654211152	0.970180063157833	54955	1	37681570	37692249	-1	C1orf109	C1orf109	chromosome 1 open reading frame 109	protein_coding
ENSG00000134690	-11.392014555704387	-0.0011688624036859643	0.021017933586840867	0.021899912939869256	-0.001078095241371351	-0.0016863119932792943	3.361580917476195	10.16770249742737	0.0022090053759989334	0.04519231193321495	0.030322468555468902	3.361580917476195	4.713091888597376	0.03363241442325643	0.9085691741784206	55143	1	37692481	37709719	1	CDCA8	CDCA8	cell division cycle associated 8	protein_coding
ENSG00000183317	-14.06494815461115	0.0014575284855981418	-0.01517949158601575	-0.11614016094363189	-0.2134390823814238	0.0021027691181268403	-0.11936017768408481	4.7512800161887006	0.03294584286915993	0.19907095265532299	-0.021899377234360667	-0.11936017768408481	0.6075061235235222	0.4385884708350748	0.956432758011376	284656	1	37713880	37765133	-1	EPHA10	EPHA10	EPH receptor A10	protein_coding
ENSG00000185090	-11.889071926465821	5.947047259882287e-4	0.0044670391171712865	-0.062298619365005185	-0.01625969019892305	8.579775589764474e-4	2.8892905548499317	2.4150467990042324	0.12508418919086142	0.39234713965931317	0.006444575181800028	2.8892905548499317	0.181565384969669	0.6714548171485222	0.9752101984915699	149175	1	37793847	37801137	1	MANEAL	MANEAL	mannosidase endo-alpha like	protein_coding
ENSG00000196449	-11.427770379975563	-4.441273495388611e-5	0.006217112737030515	0.0340529843805116	0.04218344870028409	-6.407403247028741e-5	3.4970594663033787	0.0612426324662364	0.8053312967196439	0.9255984761620574	0.008969397714361534	3.4970594663033787	1.6039823001352036	0.20990968925505682	0.9273287626752429	79693	1	37802945	37808208	-1	YRDC	YRDC	yrdC N6-threonylcarbamoyltransferase domain containing	protein_coding
ENSG00000197982	-10.89003754802673	-4.544896203082029e-5	0.006224145833694664	0.10858716847320814	0.034056831384099616	-6.556899213541523e-5	4.293426015822212	0.017195998487233057	0.8960792244767033	0.95990554157238694	0.008979544328040994	4.293426015822212	0.4090191780817362	0.5247404178276837	0.963533306413806	127687	1	37806979	37809454	1	C1orf122	C1orf122	chromosome 1 open reading frame 122	protein_coding
ENSG00000188786	-9.997687900840756	2.604876961890475e-4	-0.008464657048782985	0.1077268468528896	0.16535265145281347	3.7580430750452974e-4	5.6656851729428395	0.8430216806819618	0.3619661904895036	0.6547510225461969	-0.01221191874710502	5.6656851729428395	1.1568015726294552	0.286150091955003	0.9389436144450476	4520	1	37809574	37859592	-1	MTF1	MTF1	metal regulatory transcription factor 1	protein_coding
ENSG00000204084	-11.402042261137396	1.5708182900616238e-4	-0.0011056397325255255	0.02789928797208406	0.014419442505805978	2.266211757209586e-4	3.536281943981375	0.6432168346407037	0.4255032377908087	0.7029824609053187	-0.0015951009591243757	3.536281943981375	0.04204324041746784	0.8381852508756422	0.9861179256384616	3633	1	37860697	37947057	-1	INPP5B	INPP5B	inositol polyphosphate-5-phosphatase B	protein_coding
ENSG00000183431	-9.524066368547732	-2.594608138770888e-4	0.006932553949355862	-0.00409442858931558	0.0010924597775986509	-3.743228294854904e-4	6.162012432414547	3.037957554201882	0.08611977709968839	0.32603438294260895	0.010001561203430901	6.162012432414547	2.970245582664839	0.0896160326234711	0.9085691741784206	10946	1	37956975	37990075	-1	SF3A3	SF3A3	splicing factor 3a subunit 3	protein_coding
ENSG00000183386	-11.891999338059906	2.556629491932642e-4	-0.014820270121072855	0.12797981125660837	0.04519463741523351	3.688436689401693e-4	2.8751729987016543	0.45930421367489777	0.5003813907939527	0.7556391743983111	-0.021381130208306686	2.8751729987016543	2.1857081242887593	0.1441803980512341	0.9085691741784206	2275	1	37996770	38005606	-1	FHL3	FHL3	four and a half LIM domains 3	protein_coding
ENSG00000183520	-10.428125159528618	-2.7145293328068117e-6	0.0012630729904204083	0.04789863265916953	0.07468358507280651	-3.916238006788014e-6	4.949711610751605	2.1675330639347838e-4	0.9882991317085383	0.9953201733408131	0.0018222291395603163	4.949711610751605	0.06155816634590493	0.8048407864961022	0.9856622214516251	51118	1	38009258	38024820	1	UTP11	UTP11	UTP11 small subunit processome component	protein_coding
ENSG00000185668	-13.03209019110963	0.0020013125119355477	-0.04440211371187992	0.19788187803123625	0.3986560896092218	0.002887283636238449	1.7612795771866097	5.856734570372401	0.01835441125367005	0.14425251305787018	-0.06405870925711701	1.7612795771866097	3.0905955198370223	0.08350616093344779	0.9085691741784206	5453	1	38043829	38046793	-1	POU3F1	POU3F1	POU class 3 homeobox 1	protein_coding
ENSG00000116954	-10.701908778763867	5.9137745857078613e-5	-0.005231061891494225	0.03855021749638018	0.05044053070779821	8.531773267735916e-5	4.5350232889179125	0.04508582999231492	0.8325181310450999	0.9341169761413267	-0.00754682704944196	4.5350232889179125	0.47280784195656017	0.49417181283668277	0.963533306413806	64121	1	38838198	38859772	-1	RRAGC	RRAGC	Ras related GTP binding C	protein_coding
ENSG00000214114	-10.613975512746963	-2.764171734276444e-4	-9.83510074153741e-4	-0.022856511552230726	-0.01920121231351164	-3.9878568532060715e-4	4.552059644637173	2.4374164942407104	0.1233811485214391	0.38999690305611473	-0.0014189051066459389	4.552059644637173	0.04187192445715741	0.8385106109861336	0.9861179256384616	26292	1	38862493	38873368	-1	MYCBP	MYCBP	MYC binding protein	protein_coding
ENSG00000158315	-10.11790490793473	-7.67983733608441e-4	-0.002213039684041057	-0.11181635561230385	-0.13734868675929118	-0.0011079663239602887	5.0853512136638255	5.944952794996351	0.017533327188319247	0.1410148775076826	-0.003192741377456511	5.0853512136638255	0.06483655469824624	0.799821517497065	0.985628909735811	54933	1	38885807	38941830	-1	RHBDL2	RHBDL2	rhomboid like 2	protein_coding
ENSG00000174574	-10.260343489308156	-7.032941677110366e-5	-0.004183843839440477	0.048639017685415446	0.10715006257541562	-1.0146390080428434e-4	5.182128061636725	0.18455332008329867	0.6689255852998996	0.8572160875627184	-0.006036010759014616	5.182128061636725	0.8776891971899841	0.35234179058343884	0.9480401691747632	79647	1	38991276	39006059	1	AKIRIN1	AKIRIN1	akirin 1	protein_coding
ENSG00000168653	-9.132694530952538	-3.6430322067222557e-4	0.0075480318836158595	-0.0185766786312557	0.032577855227691806	-5.255784498436975e-4	6.719189462800681	1.749836958065135	0.19058375802999894	0.48170631100635064	0.010889508166964382	6.719189462800681	1.022672496431954	0.31567726032541493	0.9433001508888932	4725	1	39026318	39034636	1	NDUFS5	NDUFS5	NADH:ubiquinone oxidoreductase subunit S5	protein_coding
ENSG00000127603	-8.501983071753973	3.79693790213467e-4	-0.0101594489829333	-0.009835402088568215	0.02739841159394089	5.477823481973033e-4	7.723469524719261	1.2764653260191259	0.26275542649621186	0.5619197416163811	-0.014656986665842297	7.723469524719261	1.2858469273385995	0.2610258086760063	0.9385424396220615	23499	1	39081316	39487177	1	MACF1	MACF1	microtubule actin crosslinking factor 1	protein_coding
ENSG00000183682	-13.34496496359933	0.0033387448459367298	-0.05744927011735373	0.4390235772098229	0.0072507150882483344	0.004816790632026506	1.480699811195998	9.144408187401211	0.0035822906000106806	0.05912389508264819	-0.08288177710099674	1.480699811195998	4.242502713988031	0.04347803010030148	0.9085691741784206	353500	1	39491636	39529869	1	BMP8A	BMP8A	bone morphogenetic protein 8a	protein_coding
ENSG00000243970	-13.517042514379158	4.413735726085598e-4	-0.005815743101304137	-0.3114104205320484	-0.08928894678594086	6.36767464381814e-4	0.4416291537138011	0.4583613820105291	0.5008199249092176	0.7559656799081734	-0.00839034373133568	0.4416291537138011	0.08750930644018383	0.7683212531651311	0.9856103355667863	NA	1	39531838	39558707	-1	PPIEL	PPIEL	peptidylprolyl isomerase E like pseudogene	transcribed_unprocessed_pseudogene
ENSG00000090621	-9.365068001921545	-4.936495222705142e-4	0.011255341882214139	-0.04233068727269188	-0.05611190870566682	-7.121857177168769e-4	6.317945651490993	15.016245382626497	2.526394598772272e-4	0.012854207884156314	0.01623802591698019	6.317945651490993	10.99392206943866	0.0015059538262493964	0.49939579717059485	8761	1	39560709	39576790	-1	PABPC4	PABPC4	poly(A) binding protein cytoplasmic 4	protein_coding
ENSG00000163909	-13.09116001217679	0.002332801004072714	-0.023129011575230844	0.3752332437346357	0.013268083359042376	0.0033655204399564995	1.6782042127677337	5.579660093910975	0.021209397389077875	0.1559831147995049	-0.03336811030024897	1.6782042127677337	0.9300662766278369	0.3384597259585932	0.94723718886307	26508	1	39623435	39639643	-1	HEYL	HEYL	hes related family bHLH transcription factor with YRPW motif like	protein_coding
ENSG00000084072	-10.291999548494493	-2.5812341276577525e-4	0.01107633676247363	-0.08392033286813401	-0.045091868686439204	-3.7239336753451893e-4	5.015645336536998	2.332892312283776	0.13157204982285658	0.40121535300417677	0.015979776118436824	5.015645336536998	5.996617530962821	0.017070610884310663	0.845951405686156	10450	1	39692182	39763914	1	PPIE	PPIE	peptidylprolyl isomerase E	protein_coding
ENSG00000116985	-13.635709172842656	0.0015908865902441317	-0.006757902932169622	0.2866689855529458	0.13880504661549317	0.002295164194361961	0.810848521503309	2.7609784347761197	0.10145881694101243	0.3548998187418544	-0.009749593047050099	0.810848521503309	0.08669405321935689	0.7693715367309808	0.9856103355667863	656	1	39757182	39788865	-1	BMP8B	BMP8B	bone morphogenetic protein 8b	protein_coding
ENSG00000043514	-10.791900386904807	-1.833785830479465e-4	3.270184755867241e-4	-0.022577212773396218	0.038498775241303	-2.6455937236851735e-4	4.34619800359454	0.5493423070683087	0.46128559381065715	0.7277224881843779	4.717879330080354e-4	4.34619800359454	0.0023305087540790035	0.9616464786037803	0.9965930459259162	54802	1	39838110	39883511	-1	TRIT1	TRIT1	tRNA isopentenyltransferase 1	protein_coding
ENSG00000116990	-9.989825083505568	-1.256092974115671e-4	0.004182655365561421	0.014142616144871587	0.07143965927741301	-1.8121591046521478e-4	5.551222507865138	0.08712683354998912	0.7688133235923739	0.9105869142274132	0.006034296153643076	5.551222507865138	0.13019723076077697	0.7194106947281722	0.9797684734394371	4610	1	39895426	39902256	-1	MYCL	MYCL	MYCL proto-oncogene, bHLH transcription factor	protein_coding
ENSG00000168389	-11.210797856563646	-3.715308654961414e-5	-0.002838743393593545	0.013464887237016658	0.18570092700964866	-5.360057371884677e-5	3.8557040940725673	0.016063084849162426	0.8995416050420593	0.9613611837815451	-0.004095441016293714	3.8557040940725673	0.1192894551399363	0.730934063021393	0.9806092293105527	84879	1	39955112	39969968	1	MFSD2A	MFSD2A	major facilitator superfamily domain containing 2A	protein_coding
ENSG00000131236	-8.023299931727685	-2.6516956552334375e-4	3.4808951380889684e-4	0.03568740690259675	0.07401549018450114	-3.825588171752091e-4	8.359671110597217	1.8675117374165344	0.17652124185997842	0.4656825649571162	5.021870153575458e-4	8.359671110597217	0.0043221366537001	0.9477865017750804	0.9957853457859014	10487	1	40040233	40072649	1	CAP1	CAP1	cyclase associated actin cytoskeleton regulatory protein 1	protein_coding
ENSG00000131238	-9.502739937555765	-9.727843071874496e-5	0.005044358782404488	-0.041902743524936364	-0.06486239384767097	-1.4034310958339395e-4	6.171218550073583	0.24536953426511082	0.622043649303341	0.8304288919919782	0.007277471399839645	6.171218550073583	0.9164935922455908	0.3419839835248527	0.94723718886307	5538	1	40072710	40097260	-1	PPT1	PPT1	palmitoyl-protein thioesterase 1	protein_coding
ENSG00000117000	-10.098920451942952	2.5186276489469536e-5	-0.01052526027843548	0.02717325180226431	-0.02422189229210663	3.6336116189815994e-5	5.341341542560373	0.011266497391850266	0.9157988328845459	0.9684786628766588	-0.015184740807764456	5.341341542560373	2.522574326661737	0.11713404387091002	0.9085691741784206	6018	1	40161387	40240921	1	RLF	RLF	RLF zinc finger	protein_coding
ENSG00000259943	-13.146373650385092	7.046154017543416e-4	-0.01429341527776675	-0.019745566415767263	0.1154936590577422	0.0010165451458449732	1.1712890436268961	3.7288327185259433	0.05789284846872233	0.26813658801278867	-0.020621039338600638	1.1712890436268961	1.796702233630376	0.1848298715288661	0.9242329872258257	NA	1	40256333	40257971	-1	ZMPSTE24-DT	ZMPSTE24-DT	ZMPSTE24 divergent transcript	lncRNA
ENSG00000084073	-9.963602533162359	2.0969670261213836e-4	7.072555078706744e-4	0.010440824509429378	-0.004926544399023364	3.0252839294929977e-4	5.602384985554109	0.9472270394032872	0.33407424846972067	0.6300188260074113	0.0010203540138464273	5.602384985554109	0.015016741064220367	0.9028514446700618	0.9931959209667165	10269	1	40258041	40294180	1	ZMPSTE24	ZMPSTE24	zinc metallopeptidase STE24	protein_coding
ENSG00000049089	-13.048206133416024	1.1216766405118353e-4	-0.01763118416745472	0.40773577898991187	0.021219168747795843	1.6182373267474174e-4	1.3203984030459988	0.007003959162285467	0.9335632511049397	0.973293889467733	-0.025436421963386933	1.3203984030459988	0.2640413003823682	0.6091190627254641	0.970180063157833	1298	1	40300489	40317813	-1	COL9A2	COL9A2	collagen type IX alpha 2 chain	protein_coding
ENSG00000084070	-10.410096920118127	1.3691255657058998e-4	-0.004270453296682747	0.03751196027354367	0.0438335040811563	1.9752306639981985e-4	4.9678952762690685	0.4462144372843381	0.5065294838566969	0.7596682316915927	-0.006160961793472125	4.9678952762690685	0.597159782908675	0.4424958414340646	0.9571745319740566	64744	1	40344850	40423326	1	SMAP2	SMAP2	small ArfGAP2	protein_coding
ENSG00000187801	-13.18295392756111	6.956258482401527e-5	-0.008192763317864041	-0.08981054013821355	-0.0714205363722018	1.0035759615702471e-4	0.9002000677391225	0.03446991519053487	0.853295394092671	0.9410658490747986	-0.011819659009859462	0.9002000677391225	0.6514749467444336	0.4225622369303045	0.9554848851078276	65243	1	40450102	40463718	1	ZFP69B	ZFP69B	ZFP69 zinc finger protein B	protein_coding
ENSG00000260920	-13.532562805165286	3.7742937245659414e-4	-0.011066469795064237	-0.08207793357786375	-0.05736847761914142	5.445154839289619e-4	0.4795731949970757	1.3751786327720574	0.24525140636341994	0.5452061697680257	-0.01596554109348668	0.4795731949970757	1.5775852065259692	0.2136546300771421	0.9275684703640471	NA	1	40464319	40466767	1			novel transcript, sense overlapping with ZNF643	lncRNA
ENSG00000187815	-12.662639639373626	-1.4542422903154835e-4	0.005113089207946659	-0.06308908639111215	0.0845248022268347	-2.0980281404891563e-4	1.7058121502398382	0.24426213687627918	0.6228292823072445	0.8305709784667377	0.007376628443927524	1.7058121502398382	0.411492983573322	0.5234933917654259	0.963533306413806	339559	1	40477290	40496343	1	ZFP69	ZFP69	ZFP69 zinc finger protein	protein_coding
ENSG00000164002	-11.976018098339459	-2.3997989624000167e-4	0.008871472362656145	-0.07085240595584011	-0.054823392252873714	-3.4621780621849844e-4	2.5986307445569623	1.4336298324914882	0.23556957003512005	0.5340658808633432	0.012798829182987515	2.5986307445569623	2.680090825708328	0.10649660242942036	0.9085691741784206	64789	1	40508741	40516038	1	EXO5	EXO5	exonuclease 5	protein_coding
ENSG00000117010	-13.37134834308943	-6.441039944521202e-5	0.010493120321583511	-0.1130968931885503	0.03137182529738887	-9.292456386128462e-5	0.704744125779706	0.03649766177955244	0.8490935265385164	0.9393300209795828	0.015138372651399737	0.704744125779706	1.3117769764946885	0.25631929988147367	0.9377663160980826	127396	1	40531573	40548167	1	ZNF684	ZNF684	zinc finger protein 684	protein_coding
ENSG00000117016	-11.454688064330314	0.002457711676773453	-0.03695705337842589	0.16585547863968694	0.17845169039351616	0.0035457284480159596	3.9906893292059538	26.312037520904695	2.8875942313017314e-6	0.0011463749098267874	-0.053317757634923746	3.9906893292059538	7.123927092828611	0.009618371455843775	0.7820186697478765	9783	1	40620680	40665682	-1	RIMS3	RIMS3	regulating synaptic membrane exocytosis 3	protein_coding
ENSG00000066136	-10.219364898100533	-2.2223439259288664e-4	0.007729865598740842	0.00896213226770841	0.0657842360287726	-3.2061645610872855e-4	5.207201929190066	2.572923362277159	0.11360899937537985	0.3752648058972239	0.011151838766041611	5.207201929190066	4.18422911444132	0.0448984949647576	0.9085691741784206	4802	1	40691648	40771603	1	NFYC	NFYC	nuclear transcription factor Y subunit gamma	protein_coding
ENSG00000179862	-10.040465640838917	7.607525230075193e-4	5.780402258447721e-4	0.1326840704215585	0.21949777960586841	0.0010975338922867151	5.762995620636205	2.759103496266179	0.10157252624349894	0.3548998187418544	8.339357672605891e-4	5.762995620636205	0.0021817984630129812	0.9628893877989311	0.9966057720226352	163732	1	40861054	40862363	-1	CITED4	CITED4	Cbp/p300 interacting transactivator with Glu/Asp rich carboxy-terminal domain 4	protein_coding
ENSG00000171793	-10.60083897206975	-1.3068769089873548e-4	-0.012307429975235058	0.07453038498650204	0.06504575146374866	-1.885424835648354e-4	4.649009916480481	0.24914123953517947	0.6193843431597446	0.8288983379140026	-0.017755868191359797	4.649009916480481	2.810485220596696	0.09850724461143544	0.9085691741784206	1503	1	40979300	41012565	1	CTPS1	CTPS1	CTP synthase 1	protein_coding
ENSG00000010803	-11.227384958212584	-2.8132566124763257e-4	0.012054676554143969	0.03545420339762904	-0.0047607560973808	-4.0586713635676797e-4	3.7335548879666955	1.1870065092468909	0.2800016314318529	0.580842248849384	0.017391222084183963	3.7335548879666955	3.1112423243927463	0.08250504789947236	0.9085691741784206	22955	1	41027202	41242306	-1	SCMH1	SCMH1	Scm polycomb group protein homolog 1	protein_coding
ENSG00000204060	-13.886737850820763	-6.638086234306665e-4	0.0074594370595492485	-0.1505313478014926	-0.030738111642837705	-9.576734091227519e-4	-0.13989643141336405	1.9377720692715088	0.16870809768746003	0.4546848299219717	0.010761692853635053	-0.13989643141336405	0.3345464848136386	0.5650150770740989	0.9654255097949167	100132074	1	41361922	41383590	1	FOXO6	FOXO6	forkhead box O6	protein_coding
ENSG00000127129	-11.933284754553764	-0.00514686513747412	6.5516103642779e-4	-0.2850383916816775	-0.16856715273284867	-0.0074253568099582066	1.8062003213750124	12.038195472958341	9.358956304511495e-4	0.028725285757413718	9.451975782380461e-4	1.8062003213750124	2.4285532954701743e-4	0.9876146830215895	0.99975930886307	1907	1	41478775	41484683	-1	EDN2	EDN2	endothelin 2	protein_coding
ENSG00000127124	-11.769114020020865	-4.3246756229989574e-4	-0.007353875824978297	-0.039211400894834235	0.19725580828923323	-6.239188074753984e-4	2.9633896833026863	0.8358267487869145	0.3640095412419272	0.6563879390256161	-0.010609400184009424	2.9633896833026863	0.31897120496906867	0.5741921904373547	0.9675701600704719	59269	1	41506365	42035925	-1	HIVEP3	HIVEP3	HIVEP zinc finger 3	protein_coding
ENSG00000198815	-10.180679849296423	1.076574257905233e-4	2.6273383308099267e-4	-0.012288447470473743	-0.0024158422345825106	1.5531683430285956e-4	5.262034218889308	0.5083880985054732	0.4784178485010415	0.7399732623118924	3.790447980596968e-4	5.262034218889308	0.004199178861745908	0.9485334847066101	0.9957853457859014	22887	1	42176539	42335877	-1	FOXJ3	FOXJ3	forkhead box J3	protein_coding
ENSG00000177181	-13.320500803351324	0.0014664768232906921	-0.02078384816985583	-0.10509444135799798	-0.24241657334664127	0.002115678840540082	0.8613571406111002	3.856111868800145	0.05389299387262157	0.2584967080645038	-0.029984754685240166	0.8613571406111002	1.132763083497404	0.2911682958280888	0.9394476316725107	284716	1	42380792	42424232	1	RIMKLA	RIMKLA	ribosomal modification protein rimK like family member A	protein_coding
ENSG00000066185	-14.046771038020339	-2.1848167197098536e-4	0.010249429827647585	-0.016055135454070616	0.15884528433802983	-3.152024246776698e-4	-0.13900227311208965	0.17165180235105382	0.6800271886181056	0.8640933714196672	0.014786801584286594	-0.13900227311208965	0.49306458658518143	0.48509824779106614	0.963533306413806	84217	1	42430329	42456253	-1	ZMYND12	ZMYND12	zinc finger MYND-type containing 12	protein_coding
ENSG00000127125	-9.959799209232042	5.337538609215677e-5	-0.005287624713705381	-0.0129424965893933	-0.03965690738750369	7.700440482068832e-5	5.537218726759075	0.06556680142227654	0.7987220260674585	0.9228849117488036	-0.007628429952544678	5.537218726759075	0.8485396229630894	0.3604099708537998	0.9480401691747632	79717	1	42456117	42473385	1	PPCS	PPCS	phosphopantothenoylcysteine synthetase	protein_coding
ENSG00000186409	-13.497891971096232	6.255554165325997e-4	-0.003394157578216559	0.01661365931957068	-0.14268015383191873	9.024856972328115e-4	0.5874460959694525	1.738763260379066	0.19197425198340587	0.48327502782934856	-0.004896734306088724	0.5874460959694525	0.06476548211969485	0.7999288791718103	0.985628909735811	728621	1	42463221	42657190	1	CCDC30	CCDC30	coiled-coil domain containing 30	protein_coding
ENSG00000171960	-10.831067536176745	-4.4745029919305093e-4	0.01685805011559639	-0.03770310490823704	-0.021226706407744645	-6.455343276900975e-4	4.250570765983553	3.250060717261436	0.07610829145481834	0.3065409084671858	0.02432102530082853	4.250570765983553	6.351612673842149	0.014220860373531936	0.8191773255953357	10465	1	42658335	42676758	1	PPIH	PPIH	peptidylprolyl isomerase H	protein_coding
ENSG00000065978	-8.113017449747456	-2.5116945340258623e-4	0.009064878539136817	0.006474168853774598	0.026084129420053368	-3.6236092484670274e-4	8.22026815115717	2.038914798561136	0.15815931918573078	0.439445814447873	0.013077855314673478	8.22026815115717	3.69640115335816	0.058962890953910364	0.9085691741784206	4904	1	42682418	42703805	1	YBX1	YBX1	Y-box binding protein 1	protein_coding
ENSG00000117385	-11.663663066722963	0.001349873235084779	-0.031174254370883028	0.01886143497851028	-0.1389742063918792	0.0019474554220855528	3.2490173776708984	5.592984295173695	0.021061829697017403	0.15543891022749573	-0.044974942184284036	3.2490173776708984	4.160168329304127	0.045499534796872805	0.9085691741784206	64175	1	42746335	42767084	-1	P3H1	P3H1	prolyl 3-hydroxylase 1	protein_coding
ENSG00000164008	-12.896360425574407	6.454312125004292e-4	-0.014087723667659969	-0.011599124261707955	-0.04696437754031695	9.311604095093199e-4	1.4308554865895973	3.068017621176456	0.08461630858009137	0.3232585063024609	-0.020324289072747116	1.4308554865895973	1.939476690300691	0.16852363594229963	0.9224111804884206	79078	1	42767245	42779491	1	C1orf50	C1orf50	chromosome 1 open reading frame 50	protein_coding
ENSG00000177868	-11.622023228091761	-2.246209822313734e-5	0.015197544996192046	-0.040585745527320645	-0.08951026633476662	-3.2405957714481036e-5	3.1559200185040774	0.007000243409184205	0.9335808347846948	0.973293889467733	0.021925422799693145	3.1559200185040774	4.4517575939544445	0.03876316196680548	0.9085691741784206	374969	1	42807052	42817397	-1	SVBP	SVBP	small vasohibin binding protein	protein_coding
ENSG00000164010	-11.049481548546169	2.131934158630219e-4	0.00379770098685852	-0.08544588702118593	-0.19107439880812402	3.0757308381576016e-4	3.9255953347440493	1.013390342965709	0.31786627744051	0.6164819460198779	0.0054789243805199095	3.9255953347440493	0.44901151872314293	0.5052048135350751	0.963533306413806	114625	1	42817122	42844991	1	ERMAP	ERMAP	erythroblast membrane associated protein (Scianna blood group)	protein_coding
ENSG00000164011	-12.278263955792479	-5.66905505505035e-4	0.0175142020192699	-0.022070111878676375	0.07105956090097228	-8.17871761444765e-4	2.213750580644408	4.504306179516355	0.03766765357287718	0.2145405829127541	0.025267652398328157	2.213750580644408	5.9307793794066415	0.017662575642453594	0.848539502692176	51058	1	42846573	42852477	1	ZNF691	ZNF691	zinc finger protein 691	protein_coding
ENSG00000117394	-8.40511785512425	-5.85726309786754e-4	-0.013334575252039552	0.02770177729552093	-0.003518358552326183	-8.450244424475428e-4	7.674855007814005	2.90296962523637	0.09324646910190129	0.338671023943344	-0.019237725588478163	7.674855007814005	1.9978499083730934	0.16234678647712725	0.9224111804884206	6513	1	42925353	42958893	-1	SLC2A1	SLC2A1	solute carrier family 2 member 1	protein_coding
ENSG00000227533	-14.027180362968119	-6.948091814516354e-4	0.010656279732323054	0.049848202650872475	0.05778787057266873	-0.0010023977604443944	-0.2182848451385004	1.279017806549132	0.2622834158306623	0.5616601046635772	0.01537376192414804	-0.2182848451385004	0.4021632508213028	0.5282244821180557	0.963533306413806	440584	1	42959049	42996814	1	SLC2A1-DT	SLC2A1-DT	SLC2A1 divergent transcript	lncRNA
ENSG00000186973	-13.698997608376052	-1.1475480454026e-4	0.014192393903554706	-0.29918169005922207	-0.4495490968551639	-1.655561874284154e-4	-0.004673672067211583	0.029285811685646056	0.8646583101106049	0.9452233323818319	0.02047529630300113	-0.004673672067211583	0.6065211057097633	0.43895815628280743	0.956432758011376	440585	1	43145153	43156396	1	FAM183A	FAM183A	family with sequence similarity 183 member A	protein_coding
ENSG00000117395	-9.646180299661387	-4.488182824223086e-4	0.009335028559842409	0.04132180749275957	0.05018106696329283	-6.475079103109669e-4	5.9995820957296955	3.858762724112347	0.05381294759989413	0.2584886812605771	0.013467599409841486	5.9995820957296955	2.2617884966268607	0.1374982700011317	0.9085691741784206	10969	1	43164175	43270936	-1	EBNA1BP2	EBNA1BP2	EBNA1 binding protein 2	protein_coding
ENSG00000179178	-11.849152225004568	2.2449635032181827e-4	-0.012992521742754184	0.21716861815836683	0.16762131920973328	3.238797713069587e-4	3.032724954499714	0.3667312131134094	0.5469236513946953	0.785313931117955	-0.018744246686913494	3.032724954499714	1.5728346282409709	0.21433714643265595	0.9275684703640471	128218	1	43269983	43274002	1	TMEM125	TMEM125	transmembrane protein 125	protein_coding
ENSG00000253313	-10.98893777657485	-1.7533530313319917e-4	-0.006540401669844778	0.12675892815201587	0.04246118618733632	-2.529553723230296e-4	4.105382884407643	0.5029423001026807	0.48077440483002576	0.7411160911478905	-0.009435805054506956	4.105382884407643	0.934113787496681	0.3374183504453302	0.94723718886307	149466	1	43281877	43285617	-1	C1orf210	C1orf210	chromosome 1 open reading frame 210	protein_coding
ENSG00000066056	-11.782905434589509	8.472088721204521e-4	-0.009046289556569628	0.11746029111755142	-0.05858262998969974	0.0012222640384053083	3.104721555040063	1.4389037819876376	0.23471942400826337	0.5330532293158055	-0.013051037081708622	3.104721555040063	0.25982035837113837	0.6119891591478946	0.970180063157833	7075	1	43300982	43323108	1	TIE1	TIE1	tyrosine kinase with immunoglobulin like and EGF like domains 1	protein_coding
ENSG00000117399	-10.932079629822693	-0.0015958152611199247	0.015290312302003969	0.04781713831176821	0.05179091037024145	-0.0023022747633926416	3.9676725381516635	14.10145916368972	3.7513274260114933e-4	0.01700717548169223	0.022059257731744636	3.9676725381516635	1.9538152491210161	0.1669813218727667	0.9224111804884206	991	1	43358981	43363203	1	CDC20	CDC20	cell division cycle 20	protein_coding
ENSG00000066322	-8.492197430406378	-1.9173702923841487e-4	-0.010720764531805805	0.14929285385490226	-0.022876466032905628	-2.7661806123704334e-4	7.664849533135789	0.3664191987354106	0.5470937515820784	0.7854813915540172	-0.015466793824574524	7.664849533135789	1.6439605457155675	0.20438761451270115	0.9273287626752429	64834	1	43363398	43368074	-1	ELOVL1	ELOVL1	ELOVL fatty acid elongase 1	protein_coding
ENSG00000159479	-10.113258778082221	-6.981364001161363e-6	-0.005230158002222436	0.09277034435932227	0.06445248344166075	-1.007197922311623e-5	5.397477996135305	0.0013682250333359785	0.9706079851594989	0.9873449234077479	-0.007545523012872037	5.397477996135305	1.026278129292634	0.31483234927951886	0.9433001508888932	112950	1	43383917	43389808	-1	MED8	MED8	mediator complex subunit 8	protein_coding
ENSG00000198198	-10.316647721293139	1.8625219497203594e-4	-0.01119613415069091	-0.05252924369400105	0.06438118178787171	2.687051180408406e-4	5.073311774723956	0.3385801510581462	0.5626850383811264	0.795651722127282	-0.016152607216329343	5.073311774723956	1.5881647155015421	0.2121440992351496	0.9273287626752429	23334	1	43389882	43454247	1	SZT2	SZT2	SZT2 subunit of KICSTOR complex	protein_coding
ENSG00000178922	-11.602810317891507	-3.441854360065931e-4	0.013022407599116912	-0.12572570680552017	-0.23006876707419724	-4.965546216729175e-4	3.0235904739829667	0.5186781839006174	0.47401669326985607	0.7371557783750009	0.018787362863680723	3.0235904739829667	1.1396596030883457	0.2897170263904131	0.9391590232323468	81888	1	43450989	43453989	-1	HYI	HYI	hydroxypyruvate isomerase (putative)	protein_coding
ENSG00000142949	-7.941305083793863	-4.7245373172743105e-4	0.0017535287101066485	-0.08665246537011714	0.006267288918663116	-6.816066558126495e-4	8.365088615852947	1.6631417153060515	0.20180027011634377	0.4981922970989872	0.0025298071741272827	8.365088615852947	0.03026009306417458	0.862448040363511	0.9865664095397253	5792	1	43525187	43623666	1	PTPRF	PTPRF	protein tyrosine phosphatase receptor type F	protein_coding
ENSG00000066135	-10.746065366501467	4.1017969470527955e-5	-0.0018507841914732854	-0.06279956399387904	0.017135546481665348	5.9176421142465584e-5	4.422732543402805	0.040614117313282454	0.8409209646009299	0.9365598642067676	-0.0026701171747941987	4.422732543402805	0.11390192405107431	0.7368443982359338	0.9813006001770289	9682	1	43650149	43705518	1	KDM4A	KDM4A	lysine demethylase 4A	protein_coding
ENSG00000117408	-10.452225588097711	-1.6243997621826723e-4	9.681806987237168e-4	0.041562965130381775	0.04220785769198767	-2.343513481322153e-4	4.8652578288706	0.7751127316992303	0.38191967174939256	0.6704272213274662	0.0013967894927331178	4.8652578288706	0.03832619051974256	0.8454071192873884	0.9861179256384616	9670	1	43946950	43968022	1	IPO13	IPO13	importin 13	protein_coding
ENSG00000132768	-10.983611762371336	-4.97434365961854e-4	0.005739103941100292	0.03277772583763872	0.04003078992799488	-7.176460929409125e-4	4.048252408328612	5.4133558662264445	0.02314659626758795	0.16401367707409523	0.008279776794971697	4.048252408328612	0.9793331558382821	0.32607386930773363	0.9447138197754041	1802	1	43970000	43973369	1	DPH2	DPH2	diphthamide biosynthesis 2	protein_coding
ENSG00000117410	-9.76447097707045	-3.3340435813864443e-4	0.004993457316822063	0.05298434472417996	0.10333054161343899	-4.8100081409739023e-4	5.87050714749695	1.5107887327707712	0.22349904963590747	0.5211902746629378	0.0072040361078699	5.87050714749695	0.4586916235064906	0.5006662464947345	0.963533306413806	533	1	43974487	43978295	1	ATP6V0B	ATP6V0B	ATPase H+ transporting V0 subunit b	protein_coding
ENSG00000117411	-10.17628013095082	1.1706356301093327e-4	-0.005259314769489158	0.036037374870764007	-0.015199774916789964	1.6888702182466612e-4	5.267858443467489	0.22166415273716333	0.6393685475097285	0.8395927583023782	-0.007587587336416091	5.267858443467489	0.594403968815356	0.44354574176131967	0.9571745319740566	8704	1	43978943	43991170	1	B4GALT2	B4GALT2	beta-1,4-galactosyltransferase 2	protein_coding
ENSG00000159214	-13.24749767301343	-5.558815023402009e-4	0.006277533131918107	0.07600058732696756	-0.1560496085091698	-8.019674867481147e-4	0.7623815625102356	0.7402568004902934	0.3927762015694669	0.6804445836600895	0.009056565918434416	0.7623815625102356	0.13198042687457867	0.717579387430216	0.9797684734394371	149473	1	43991359	43996528	1	CCDC24	CCDC24	coiled-coil domain containing 24	protein_coding
ENSG00000196517	-9.78951716518522	0.0015950127307099928	-0.023823957037142664	0.11463637573805117	0.004898418650522393	0.0023011169567500704	6.117036970704628	9.184053550648864	0.003515131497226767	0.05867473473041361	-0.03437070467183744	6.117036970704628	2.79749394597388	0.09927238668641439	0.9085691741784206	6536	1	43991500	44031467	-1	SLC6A9	SLC6A9	solute carrier family 6 member 9	protein_coding
ENSG00000178028	-11.159926148251161	-2.8701032683895676e-4	0.007276950700499798	-0.08324094629351775	0.0332737732796858	-4.140683752144835e-4	3.792449211672163	1.477809870630906	0.22856309085626594	0.5271413473995431	0.010498420688404527	3.792449211672163	1.3013611188868976	0.25819692894367535	0.9377663160980826	55929	1	44213455	44220681	1	DMAP1	DMAP1	DNA methyltransferase 1 associated protein 1	protein_coding
ENSG00000117419	-10.710066886703128	-2.815819463515688e-4	0.007082036734857274	0.01154101855704169	0.020967436572701396	-4.062368776052705e-4	4.4666398940977095	3.4563307212913204	0.06758806221212224	0.29013357796040834	0.010217219276772056	4.4666398940977095	3.0391640283413106	0.08605886821317252	0.9085691741784206	79033	1	44221070	44355260	-1	ERI3	ERI3	ERI1 exoribonuclease family member 3	protein_coding
ENSG00000187147	-10.198391146575169	-1.2474172366687685e-4	0.007903978325156179	-0.05059091301577545	0.015971327972016752	-1.7996426612614468e-4	5.208652187163761	0.5199709550044349	0.47346846748131677	0.7370809687294576	0.011403030332996673	5.208652187163761	2.8255874024656213	0.09762603832406415	0.9085691741784206	55182	1	44405194	44651724	1	RNF220	RNF220	ring finger protein 220	protein_coding
ENSG00000126106	-12.665146992135677	8.109985113557953e-5	0.009215084069481757	0.13037529079049087	0.08146566941175333	1.1700235305013375e-4	1.823951714530334	0.059396835124237664	0.8082279261008298	0.9256966866662837	0.01329455608841622	1.823951714530334	1.0626271954775304	0.30647964587267845	0.9433001508888932	79639	1	44635238	44674481	-1	TMEM53	TMEM53	transmembrane protein 53	protein_coding
ENSG00000142945	-11.206410658570617	-0.0016229760997330295	0.02116597239682374	-0.09301846840817918	0.008415986059792074	-0.0023414595705661535	3.5144205123582304	15.431530910164472	2.115390469181162e-4	0.01177006462189473	0.030536043412490294	3.5144205123582304	3.852309892246916	0.054008025569134956	0.9085691741784206	11004	1	44739818	44767767	1	KIF2C	KIF2C	kinesin family member 2C	protein_coding
ENSG00000225721	-14.289163703337119	-4.3466405759823496e-4	0.043294523509934714	-0.049159962500528946	-0.033557602526870144	-6.270876803496484e-4	-0.5031295776252944	0.8627684471642848	0.3564398892743752	0.6494671244268361	0.062460794365433454	-0.5031295776252944	12.96179940417913	6.190772878347012e-4	0.3789010950418302	NA	1	44759037	44775810	-1			novel transcript	lncRNA
ENSG00000142937	-6.724679971338566	-5.457206084117129e-4	0.012787738394111983	-0.0039526087868507745	0.05719045681729019	-7.873084154664862e-4	10.191514576541252	4.662119961919091	0.03457281165682045	0.20493947959121692	0.018448806765370755	10.191514576541252	3.6215033159607812	0.06151730864074985	0.9085691741784206	6202	1	44775251	44778779	1	RPS8	RPS8	ribosomal protein S8	protein_coding
ENSG00000173846	-10.991595839331953	-0.0011115093503619472	-0.011216413505280328	0.05990538293993307	0.04038232537886216	-0.0016035690276688947	3.8977401268128973	6.427755170635348	0.013677903867117452	0.1231849968755906	-0.016181864140627923	3.8977401268128973	0.7923696526343689	0.3767038829655376	0.949137095910837	1263	1	44800377	44805990	1	PLK3	PLK3	polo like kinase 3	protein_coding
ENSG00000222009	-13.958946966044708	0.0012653666828360685	-0.03237496058973232	-0.019899551732882124	-0.15550372884796038	0.0018255382382337138	0.007038833245628865	2.314393890749858	0.13308525165712443	0.4037359069788312	-0.04670719509178245	0.007038833245628865	1.7445107096567778	0.19125105952331478	0.9242329872258257	149478	1	44808523	44815585	1	BTBD19	BTBD19	BTB domain containing 19	protein_coding
ENSG00000070785	-10.829350048229884	-1.5944720011329207e-4	0.005171177778008392	0.037168107644785175	0.007335857761208974	-2.3003368488707664e-4	4.315484322617049	0.5524836326618481	0.4600126163490882	0.7270911833628659	0.007460432535887916	4.315484322617049	0.7808757849633154	0.3801663991099208	0.949137095910837	8891	1	44850522	44986722	-1	EIF2B3	EIF2B3	eukaryotic translation initiation factor 2B subunit gamma	protein_coding
ENSG00000126107	-10.238971980542992	-1.0856813884666486e-4	-2.5453869087666123e-5	-0.029691690887330674	0.04899214219536526	-1.5663071551262782e-4	5.157072161752385	0.3996978667446489	0.5294875629413098	0.7742420730573251	-3.67221707042128e-5	5.157072161752385	2.9974163575617594e-5	0.9956486652862018	0.999936550495222	79654	1	45002540	45011324	-1	HECTD3	HECTD3	HECT domain E3 ubiquitin protein ligase 3	protein_coding
ENSG00000126088	-10.491553413773522	-2.0870076485029595e-4	0.005633626649357922	-0.030043527123385323	-0.022670317907920606	-3.0109155847925565e-4	4.753272515931693	1.0774603515698418	0.3031551157909682	0.6029035331510333	0.008127605229248581	4.753272515931693	1.113499175032201	0.29527240696715995	0.9400108727110621	7389	1	45010950	45015575	1	UROD	UROD	uroporphyrinogen decarboxylase	protein_coding
ENSG00000162415	-12.851391166153102	6.64083655896765e-4	0.003980769906959986	-0.017170755002194324	-0.18977908499052187	9.580701970976756e-4	1.476146295762977	1.6665632961294379	0.20134287446279606	0.49739749125193594	0.005743037003691192	1.476146295762977	0.08573270940094219	0.7706169539546115	0.9856103355667863	57643	1	45016399	45306209	-1	ZSWIM5	ZSWIM5	zinc finger SWIM-type containing 5	protein_coding
ENSG00000186603	-13.374155917914633	-0.0019876457776432715	0.022014233811202006	0.16441772625538117	0.3121731868027683	-0.002867566706449835	0.6478853688640807	15.796346273813406	1.8116157737972112e-4	0.010861560857676424	0.03175982594839128	0.6478853688640807	2.395217979550657	0.12661612921389642	0.9085691741784206	84842	1	45326895	45328710	1	HPDL	HPDL	4-hydroxyphenylpyruvate dioxygenase like	protein_coding
ENSG00000132773	-11.843221304420695	-4.104895599239674e-4	-0.004149067466164385	0.07054503975239977	-0.044441746468276165	-5.922112524390007e-4	2.7806699688301832	3.610960610715722	0.06188645533113892	0.2796609668117938	-0.005985839057749095	2.7806699688301832	0.48004357581221746	0.49089814898937334	0.963533306413806	114034	1	45340052	45343973	1	TOE1	TOE1	target of EGR1, exonuclease	protein_coding
ENSG00000070759	-11.36297180714014	4.683325144589327e-5	-8.715276021652041e-4	-0.08182597500711503	0.04473222267833001	6.75660996096961e-5	3.5485252654470814	0.01298050382176696	0.9096467761951257	0.9657461522794315	-0.0012573485496415893	3.5485252654470814	0.005810779045300989	0.93947408304152	0.9951772119034058	10420	1	45343883	45491163	-1	TESK2	TESK2	testis associated actin remodelling kinase 2	protein_coding
ENSG00000132763	-11.951554745720752	-8.14205171847075e-4	0.00971314503924726	0.03470138673211033	0.03788029278512653	-0.0011746497636899215	2.6173370808667427	9.311004489207674	0.0033087913840587646	0.05703507222699697	0.014013106179557257	2.6173370808667427	1.6743921710849907	0.20030098002570307	0.9242329872258257	25974	1	45500300	45513382	1	MMACHC	MMACHC	metabolism of cobalamin associated C	protein_coding
ENSG00000117450	-7.575580735431705	-7.843542999887822e-5	0.009482564937569464	0.023194480654395506	0.06341422136467566	-1.1315840588937505e-4	9.05392830427079	0.10055740184771357	0.7521893729588806	0.9016202115393778	0.01368044941033903	9.05392830427079	2.0382704601262542	0.15822404687101246	0.9214123430584649	5052	1	45510914	45542732	-1	PRDX1	PRDX1	peroxiredoxin 1	protein_coding
ENSG00000117448	-9.460940702884317	-7.249302580406416e-4	0.00853231805397437	0.009056433557746182	0.06009551452075341	-0.0010458532882655902	6.207894259197446	13.658728589540843	4.5520335354558023e-4	0.01894187552473379	0.012309532943756196	6.207894259197446	2.6451487165446044	0.10875909625510288	0.9085691741784206	10327	1	45550543	45570049	1	AKR1A1	AKR1A1	aldo-keto reductase family 1 member A1	protein_coding
ENSG00000132780	-9.572101683046782	-4.6263727995486025e-4	0.006675888223744302	-0.03185884025363401	0.030628673187907008	-6.67444509521236e-4	6.059920245670987	5.843983534056149	0.018476421636262674	0.144592518601525	0.009631270833924935	6.059920245670987	1.6682337404163758	0.2011200217145602	0.9248691863716234	4678	1	45583846	45618904	1	NASP	NASP	nuclear autoantigenic sperm protein	protein_coding
ENSG00000159592	-9.099698860736424	9.682221159129695e-5	-0.0028406016540607816	-0.049345928696462635	0.009868408677495366	1.3968492451066602e-4	6.802527609437419	0.33949158724324274	0.5621611301143359	0.7956050525339128	-0.004098121919454477	6.802527609437419	0.38969313199136635	0.5346699875049277	0.963533306413806	60313	1	45627304	45688113	-1	GPBP1L1	GPBP1L1	GC-rich promoter binding protein 1 like 1	protein_coding
ENSG00000159596	-10.747295578720184	-3.6583480730267864e-4	-0.0014978636337323805	-0.034082076656257065	0.017455939555440125	-5.27788062280144e-4	4.357371151801158	5.262687756125199	0.02506460872100337	0.17080051402022747	-0.002160960436313628	4.357371151801158	0.1151005775963108	0.735516137354657	0.9813006001770289	51249	1	45688181	45694436	1	TMEM69	TMEM69	transmembrane protein 69	protein_coding
ENSG00000197429	-11.293208585036211	-3.7413276278376305e-5	-6.586076917234435e-4	0.007353719582517662	-0.012856264994907576	-5.397594815022219e-5	3.635787122541595	0.027132894299364725	0.8696807307377143	0.9466276586740487	-9.501700507407392e-4	3.635787122541595	0.011114919283059532	0.9163650249110473	0.9936183152627084	3652	1	45694324	45750653	-1	IPP	IPP	intracisternal A particle-promoted polypeptide	protein_coding
ENSG00000230896	-13.570535839723263	-4.484849023698339e-4	0.0027104381974939365	-0.1139138105530382	-0.022433998721040144	-6.470269445625303e-4	0.3217002319155631	0.9467737145648862	0.3341891012419228	0.6301545196588708	0.003910335746160523	0.3217002319155631	0.04589072400064102	0.8310526279711512	0.9861179256384616	NA	1	45694684	45697075	-1			novel transcript	lncRNA
ENSG00000086015	-10.891277838697253	3.6450540673868423e-4	-0.002095967472295469	-0.021007446257629802	-0.0019438346654821412	5.258701426791143e-4	4.279421324241211	1.41008345661306	0.2394118524379161	0.539374340561434	-0.003023841878145249	4.279421324241211	0.0666626419851536	0.797084263729535	0.985628909735811	23139	1	45786987	46036122	1	MAST2	MAST2	microtubule associated serine/threonine kinase 2	protein_coding
ENSG00000117461	-11.458716830469314	9.317008164269773e-4	-0.024183775969431998	0.1320576622198676	-0.16484519570266465	0.0013441601474513986	3.5063313289650684	2.4724397390003356	0.12076731037906056	0.3860611582498412	-0.034889813661069226	3.5063313289650684	2.4052808709567848	0.125836040574456	0.9085691741784206	8503	1	46040140	46133036	-1	PIK3R3	PIK3R3	phosphoinositide-3-kinase regulatory subunit 3	protein_coding
ENSG00000117472	-11.360726443000209	-0.0016679668117192737	-0.019117912661924072	0.456117386291245	-0.15640228866170508	-0.0024063674476347717	3.3189079524127414	0.5181360395291902	0.47424691024330135	0.7371557783750009	-0.02758131778950618	3.3189079524127414	0.11041115801164952	0.7407575979568892	0.9813006001770289	10103	1	46175073	46185962	1	TSPAN1	TSPAN1	tetraspanin 1	protein_coding
ENSG00000085998	-10.422910934121017	2.375745958153184e-6	0.0013379782397403386	-0.025781870164162453	-0.06366223994114305	3.427476912239597e-6	4.861230130280474	1.3802561579999458e-4	0.9906627097510532	0.9959450683445906	0.001930294571290731	4.861230130280474	0.059962841648116806	0.8073346715242388	0.9856622214516251	55624	1	46188683	46220305	-1	POMGNT1	POMGNT1	protein O-linked mannose N-acetylglucosaminyltransferase 1 (beta 1,2-)	protein_coding
ENSG00000171357	-13.400067103299257	-8.802749692894182e-4	0.024562798419792666	0.008847055093447385	-0.0367839082270567	-0.0012699683328125282	0.5720509945452691	4.109845592074999	0.046784880563527996	0.2417462403751594	0.03543662747059015	0.5720509945452691	4.882521747920916	0.030698398276276875	0.9085691741784206	541468	1	46203334	46221256	1	LURAP1	LURAP1	leucine rich adaptor protein 1	protein_coding
ENSG00000085999	-12.534147628413985	-0.0018930128001922633	0.03336364057272925	-0.08901528712950747	0.08202434888542184	-0.0027310401791767083	1.6554410729467501	20.054814845229096	3.15353947594014e-5	0.004329190781503244	0.04813355880027831	1.6554410729467501	9.017081051507972	0.003807202816795801	0.6900144706974698	8438	1	46246461	46278480	1	RAD54L	RAD54L	RAD54 like	protein_coding
ENSG00000132128	-9.716841899304468	-1.3082950569323336e-4	4.268150208207008e-5	0.06467471620311371	0.0475238989116243	-1.8874707906558217e-4	5.939088511337622	0.7252447628318235	0.39759031399967204	0.6837431876868234	6.157639139149447e-5	5.939088511337622	1.0567673337696163e-4	0.9918297926177209	0.9997741538026719	10489	1	46261196	46303616	-1	LRRC41	LRRC41	leucine rich repeat containing 41	protein_coding
ENSG00000173660	-9.157335401396251	-5.591176782188477e-4	0.005830013579699629	-0.005247160237452495	0.026150952148003087	-8.066363016396827e-4	6.645365014529914	4.646806167628618	0.034860817926329626	0.20586131644704445	0.008410931679747968	6.645365014529914	0.6893771202601606	0.4094493203272136	0.9540281091749303	7388	1	46303698	46316776	1	UQCRH	UQCRH	ubiquinol-cytochrome c reductase hinge protein	protein_coding
ENSG00000117481	-10.846600492181588	-4.471676990758782e-5	0.0021140456642213716	-0.017559115174556637	0.04433025002964443	-6.451266219024979e-5	4.302354678075858	0.09883643972410817	0.7542485196311162	0.9030171256890587	0.0030499231959849877	4.302354678075858	0.28113231573769004	0.5977868161260196	0.970180063157833	387338	1	46340789	46365152	1	NSUN4	NSUN4	NOP2/Sun RNA methyltransferase 4	protein_coding
ENSG00000117480	-11.921917631047275	-6.693883334368923e-4	0.014238388434039233	-0.04985693209539759	0.04436608747244442	-9.657232290783324e-4	2.67040239740683	2.763516828964034	0.10130509780568606	0.3547744193229568	0.020541652384039176	2.67040239740683	1.7758441073768578	0.18736490643156942	0.9242329872258257	2166	1	46394317	46413848	1	FAAH	FAAH	fatty acid amide hydrolase	protein_coding
ENSG00000079277	-10.98454482930566	-3.1625531346079615e-4	-0.004800997345469664	0.005662927478072168	0.09100346300995418	-4.5625997238467526e-4	4.069983216723533	2.4551224844716906	0.12205179745747079	0.3882240911331287	-0.006926375061630161	4.069983216723533	0.748515931608647	0.3901637613324245	0.9514050575169636	8569	1	46557407	46616843	-1	MKNK1	MKNK1	MAPK interacting serine/threonine kinase 1	protein_coding
ENSG00000142961	-10.696092543316881	-1.7741668706246967e-4	0.00537127721464682	-0.008414893240364204	0.08061678276256966	-2.559581745959741e-4	4.524764694937178	0.7773898264620811	0.3812255372159039	0.6700950411169244	0.007749115000810852	4.524764694937178	0.9721397947623261	0.3278436947213158	0.9452195561243144	148932	1	46607719	46616811	-1	MOB3C	MOB3C	MOB kinase activator 3C	protein_coding
ENSG00000123472	-10.268700068949796	-1.579349647898037e-4	0.0027061521887464983	-0.011383779279398416	0.028587895272475104	-2.2785199048522284e-4	5.1083441457748355	1.185856270201941	0.28023264372609114	0.5809932679876574	0.0039041523425953875	5.1083441457748355	0.4751456773651341	0.49311007651883665	0.963533306413806	64756	1	46632737	46673867	-1	ATPAF1	ATPAF1	ATP synthase mitochondrial F1 complex assembly factor 1	protein_coding
ENSG00000159658	-8.897237461596497	-7.447210132073252e-6	0.0022845802718424405	-0.003549774893666687	-0.012073318438971378	-1.0744053126000123e-5	7.093601959198113	0.0017314827543941532	0.9669377061974789	0.986415411026548	0.003295952628699849	7.093601959198113	0.21937783879137868	0.64109870861479	0.9729351205062372	9813	1	46674659	46719146	-1	EFCAB14	EFCAB14	EF-hand calcium binding domain 14	protein_coding
ENSG00000142973	-10.379137184159164	-7.909598028347862e-4	0.008791518823984643	-0.5928937392939941	0.17205694805517913	-0.0011411137850922584	4.764827652952207	0.49497552349022195	0.4842567206488143	0.7431388332960078	0.012683480609244615	4.764827652952207	0.10519236819682137	0.7467383969501036	0.9815789963466705	1580	1	46757838	46819413	1	CYP4B1	CYP4B1	cytochrome P450 family 4 subfamily B member 1	protein_coding
ENSG00000186377	-10.843676780910588	-0.0015007382020628826	0.003814395486281664	-0.3093218094729433	-0.36962146265556256	-0.00216510756178874	3.7625664855489935	3.90198642208267	0.0525257882465061	0.2555714157885584	0.005503009452047803	3.7625664855489935	0.03318054951763198	0.8560340640660041	0.9861179256384616	260293	1	47023669	47050751	1	CYP4X1	CYP4X1	cytochrome P450 family 4 subfamily X member 1	protein_coding
ENSG00000162366	-8.64831871808473	-0.0010261584533777094	-0.004282757332335171	-0.08910199895685111	0.08002431776993787	-0.00148043371185431	7.270887426276692	3.3948534380466038	0.07001249010096136	0.2945055747689065	-0.006178712764690798	7.270887426276692	0.07796414561687429	0.780971903714567	0.9856103355667863	10158	1	47183582	47191044	-1	PDZK1IP1	PDZK1IP1	PDZK1 interacting protein 1	protein_coding
ENSG00000162367	-13.410553459416944	2.0569232760608394e-4	0.002143241380189994	0.0016186661708779972	-0.10566151721402352	2.9675130098620535e-4	0.6545346793768407	0.11108968050808853	0.7399916292414018	0.8977706830341466	0.0030920437106281215	0.6545346793768407	0.018278780787092896	0.8928769565801946	0.9931029535222412	6886	1	47216290	47232225	-1	TAL1	TAL1	TAL bHLH transcription factor 1, erythroid differentiation factor	protein_coding
ENSG00000123473	-11.549844829501234	-9.901081185664346e-4	0.009063285189099737	-0.1485028042210885	-0.03267801208698082	-0.001428424072599697	3.058407868656547	6.4413071900615355	0.013583584974239643	0.12248574566396939	0.013075556596476582	3.058407868656547	0.7262027441079659	0.39728053724584134	0.9527984835531447	6491	1	47250139	47314892	-1	STIL	STIL	STIL centriolar assembly protein	protein_coding
ENSG00000162368	-8.55070866301272	-5.845996620182878e-5	1.334456087420036e-4	-0.039898020846371694	0.027403014839643705	-8.43399033299148e-5	7.584994460951087	0.0695885254052099	0.7927806444603733	0.9213484038683576	1.925213179604975e-4	7.584994460951087	4.8428812607635084e-4	0.9825108996061035	0.99975930886307	51727	1	47333790	47394866	1	CMPK1	CMPK1	cytidine/uridine monophosphate kinase 1	protein_coding
ENSG00000269113	-13.781825566494994	7.750788891006564e-4	0.02271717211982261	0.2376663870635441	0.05612774073390014	0.0011182024696032439	0.474585794313269	1.5861077343442929	0.2124367784027109	0.509736709006301	0.0327739515602891	0.474585794313269	2.04639791725537	0.15740984214338927	0.9200863854601717	388630	1	47760528	47997385	-1	TRABD2B	TRABD2B	TraB domain containing 2B	protein_coding
ENSG00000132122	-12.267544113330711	3.2211218642089174e-4	0.0019187394036929849	-0.021408406206847985	-0.10685151843439165	4.647096539593218e-4	2.2633950176275666	1.3449432152330705	0.25045347390216255	0.5498297830143275	0.002768155822466116	2.2633950176275666	0.06407265340450793	0.8009787661545827	0.985628909735811	54558	1	48295373	48472208	-1	SPATA6	SPATA6	spermatogenesis associated 6	protein_coding
ENSG00000162373	-13.733364616095665	1.2623800723744811e-4	0.010654315734128922	-0.08677160412119522	-0.11644100183340028	1.8212294701317147e-4	0.18753572693786905	0.06084846657236554	0.8059459328683314	0.9255984761620574	0.01537092847369305	0.18753572693786905	0.6146492679209278	0.4359219579930972	0.956432758011376	79656	1	48727519	48776969	-1	BEND5	BEND5	BEN domain containing 5	protein_coding
ENSG00000185104	-9.955564046690464	-3.1544470446584743e-4	0.0034127591616488597	0.0045713727537069334	-4.8694729585536803e-4	-4.5509051080756276e-4	5.523219915472038	6.173141689419388	0.015584761735517667	0.13247949371123785	0.004923570718259186	5.523219915472038	0.9938581607841731	0.3225391314984082	0.9440149259765308	11124	1	50437028	50960267	-1	FAF1	FAF1	Fas associated factor 1	protein_coding
ENSG00000123080	-11.099862860551653	-2.373711150354376e-4	0.0063855703146020685	0.035733495241846776	-0.018079531308028578	-3.424541305119095e-4	3.90291740336641	0.6314103732023282	0.4297623593430059	0.7059695030630075	0.009212430626124183	3.90291740336641	0.6213139713602146	0.43345656004059985	0.956432758011376	1031	1	50960745	50974634	1	CDKN2C	CDKN2C	cyclin dependent kinase inhibitor 2C	protein_coding
ENSG00000123091	-8.768017602983479	2.841317503438753e-4	-0.0055754814383193515	0.06156296583834625	-0.012971746844354735	4.0991546718020994e-4	7.339342456447474	1.5199686490130844	0.22211389095483391	0.5200240586923104	-0.008043719421631793	7.339342456447474	0.807439651933572	0.37223176658015555	0.949137095910837	26994	1	51236273	51273447	1	RNF11	RNF11	ring finger protein 11	protein_coding
ENSG00000085831	-10.060377586516283	-5.040607421368402e-4	-0.014248800031342657	0.05264770683660913	0.09841891868561435	-7.272059329876299e-4	5.364083960890285	2.479830389264472	0.12022378332345021	0.38507787903143487	-0.020556673143836558	5.364083960890285	2.7764150324455836	0.1005280248034806	0.9085691741784206	22996	1	51287258	51345116	-1	TTC39A	TTC39A	tetratricopeptide repeat domain 39A	protein_coding
ENSG00000085832	-9.736759088011791	2.783024635430869e-4	-0.0016906733413412024	0.04050244732369338	-0.027460496424721086	4.01505584020793e-4	5.936377018807586	2.5957240865700517	0.1120521355446752	0.372720520610447	-0.0024391260453161265	5.936377018807586	0.1318943393507611	0.7176674744169125	0.9797684734394371	2060	1	51354263	51519328	-1	EPS15	EPS15	epidermal growth factor receptor pathway substrate 15	protein_coding
ENSG00000117859	-9.962789865031167	2.5931866243700464e-5	0.0017573874343328258	0.02620774869822927	0.004062708103608564	3.7411774830782575e-5	5.582028091167738	0.02155723362672564	0.8837305803448617	0.9540068759205043	0.0025353741364325466	5.582028091167738	0.13837259646004782	0.7111276953952517	0.9797361697075001	114883	1	51577179	51798427	1	OSBPL9	OSBPL9	oxysterol binding protein like 9	protein_coding
ENSG00000078618	-8.941136235422764	-3.7114785474792736e-5	-0.002017596509830975	-0.024788279159339295	0.027101269645757344	-5.354531694814121e-5	7.025821880385883	0.06919549465372253	0.7933530436164125	0.9214487908343071	-0.0029107764792480288	7.025821880385883	0.28312556089530033	0.59649417347331	0.970180063157833	4898	1	51789191	51878805	-1	NRDC	NRDC	nardilysin convertase	protein_coding
ENSG00000117862	-12.529251696663627	1.8510075327410767e-4	0.006785142542046082	0.05664247905099271	-0.027502691837670498	2.670439388133667e-4	1.9469838483246515	0.29020252541674063	0.5919514576157565	0.814383718358888	0.009788891497134617	1.9469838483246515	0.47866576417628187	0.49151868228920736	0.963533306413806	51060	1	52020131	52055191	-1	TXNDC12	TXNDC12	thioredoxin domain containing 12	protein_coding
ENSG00000198841	-12.807668145530688	1.0615536569999142e-5	-8.847553950065783e-5	0.13949822981572585	0.11934564463130443	1.5314981965913198e-5	1.607971367811034	0.0012987447224453706	0.9713636543086066	0.9876769582320489	-1.2764322207757466e-4	1.607971367811034	1.1821731266241757e-4	0.99135862186479	0.99975930886307	112970	1	52032103	52033810	-1	KTI12	KTI12	KTI12 chromatin associated homolog	protein_coding
ENSG00000134717	-10.282807368773323	4.355729030835436e-4	-0.0044141522952757415	-0.048368727620517304	-0.018481774294504552	6.283988672242375e-4	5.1443272467555685	5.961074790012265	0.01738752667279648	0.14039392787165364	-0.006368275626122948	5.1443272467555685	0.8324791715060536	0.36496576789891466	0.948855245847675	91408	1	52056199	52090716	1	BTF3L4	BTF3L4	basic transcription factor 3 like 4	protein_coding
ENSG00000157077	-10.239863494190287	5.070112852779873e-5	0.004205866428050592	-0.004384563849102216	-0.00688927432784148	7.314626669452918e-5	5.177243777104424	0.06305655621446525	0.8025295157948	0.9245550334514062	0.006067782638389968	5.177243777104424	0.6134414712642483	0.4363710600201971	0.956432758011376	9372	1	52142089	52348671	1	ZFYVE9	ZFYVE9	zinc finger FYVE-type containing 9	protein_coding
ENSG00000154222	-10.436681023393858	-4.838572147271664e-4	-0.003883702572706628	-0.06176391529556093	-0.020352283807217736	-6.980584041852293e-4	4.747712058562808	7.074235703752254	0.00986100543154458	0.10300967969674307	-0.005602998441931561	4.747712058562808	0.6158617580492194	0.43547182842908894	0.956432758011376	200014	1	52345723	52366205	-1	CC2D1B	CC2D1B	coiled-coil and C2 domain containing 1B	protein_coding
ENSG00000085840	-12.226939967749908	-0.0012575908044095317	0.015762439331133835	-0.02149021860998212	0.007582106294396187	-0.0018143200169891938	2.130740815312283	6.783572508500874	0.011415569677743511	0.11178886866424963	0.022740393055339935	2.130740815312283	1.3597484946809442	0.24788919500246442	0.9377663160980826	4998	1	52372829	52404423	-1	ORC1	ORC1	origin recognition complex subunit 1	protein_coding
ENSG00000134748	-9.883833250046703	-2.390532877426012e-5	0.0020328555661168883	-0.03962307666569142	-0.00897065431764601	-3.448809927344532e-5	5.656314691160984	0.02450247476005265	0.8761037429359047	0.9505636998742834	0.002932790644080361	5.656314691160984	0.23259587080405092	0.6312438060831818	0.970180063157833	84950	1	52404602	52420836	1	PRPF38A	PRPF38A	pre-mRNA processing factor 38A	protein_coding
ENSG00000134744	-10.726644693793391	2.9049254951744446e-4	-0.004726059711864552	-0.029080386770276412	0.038720476484123835	4.1909216060400875e-4	4.513252390432513	1.001765392239399	0.3206364299795277	0.6189524758271594	-0.006818262909252113	4.513252390432513	0.3496436880381265	0.5563885239762849	0.9637965692101628	23318	1	52408282	52553487	-1	TUT4	TUT4	terminal uridylyl transferase 4	protein_coding
ENSG00000116157	-12.328448274485403	6.474683692974472e-4	-0.0038552723620579703	-0.07677446008510136	-0.17966968071989212	9.340994055178912e-4	2.170406167240652	0.9623679675300078	0.3302687096582362	0.6268661424176032	-0.005561982318017314	2.170406167240652	0.04957269213051505	0.8245144153739024	0.9861179256384616	2882	1	52602371	52609051	1	GPX7	GPX7	glutathione peroxidase 7	protein_coding
ENSG00000162377	-10.562788952330676	-4.7676159082546346e-5	-0.0011104244281053026	-0.025254808683754758	0.0056551492139511085	-6.878215827702292e-5	4.678949075388725	0.05246443137907867	0.8195563193858514	0.9299919802946286	-0.0016020038157094833	4.678949075388725	0.03817762676522363	0.8457031758441058	0.9861179256384616	65260	1	52684449	52698347	-1	COA7	COA7	cytochrome c oxidase assembly factor 7	protein_coding
ENSG00000162378	-10.381219643421147	1.0506446051744161e-4	-0.0037284465862347815	0.02943835186622274	0.05317715514644843	1.515759761621873e-4	5.006603777881123	0.1794386960537462	0.6732700683875235	0.8591727014713803	-0.005379011400180304	5.006603777881123	0.298765544510511	0.5865496582496142	0.9691594971910668	79699	1	52726453	52827336	1	ZYG11B	ZYG11B	zyg-11 family member B, cell cycle regulator	protein_coding
ENSG00000228929	-12.713069444571923	-4.695160601881386e-4	0.003895639553150532	0.07581984350541718	-0.06103947303134074	-6.773684916511517e-4	1.5518096674726995	1.1008638138856575	0.2980052873419188	0.598659691707528	0.00562021986442117	1.5518096674726995	0.095274560373586	0.758573884934465	0.9839021453247113	NA	1	52772194	52772648	-1	RPS13P2	RPS13P2	ribosomal protein S13 pseudogene 2	processed_pseudogene
ENSG00000203995	-13.210732905757174	4.450572026133177e-4	-0.0015843220393111418	0.14434157862786906	0.07411626609961008	6.42081819122148e-4	1.0996707393497223	0.8544033394331979	0.35876646209124374	0.6518951709127015	-0.0022856935492852736	1.0996707393497223	0.013189709197670341	0.9089247988498195	0.9934052993730855	440590	1	52842511	52894998	1	ZYG11A	ZYG11A	zyg-11 family member A, cell cycle regulator	protein_coding
ENSG00000121310	-10.240749478166638	-4.7003890319321714e-4	-0.0020127844136573767	-0.09692664602247213	-0.04871463662243119	-6.78122794661742e-4	5.010167459273429	2.1299521328723756	0.1493148759741573	0.4276245297688432	-0.0029038340919620973	5.010167459273429	0.05011237323422528	0.8235777753864211	0.9861179256384616	55268	1	52895910	52927212	-1	ECHDC2	ECHDC2	enoyl-CoA hydratase domain containing 2	protein_coding
ENSG00000116171	-8.906317921628563	-3.821987238658566e-5	-0.006441092754108414	-0.01627327572522354	-0.06134159273692921	-5.513962035553617e-5	7.023477735799885	0.061397594919630406	0.80509023398606006	0.9255984761620574	-0.009292532574258045	7.023477735799885	2.3707256843251883	0.12853788476372682	0.9085691741784206	6342	1	52927276	53051698	1	SCP2	SCP2	sterol carrier protein 2	protein_coding
ENSG00000174348	-11.751200197668286	8.866248600714312e-4	0.023142172975804984	0.22102487702856305	-0.0450540911049243	0.001279129288753925	3.303301256684706	1.0606092461850922	0.3069356259777048	0.6059101478277793	0.033387098187588435	3.303301256684706	1.132352529382537	0.2912549877211936	0.9394476316725107	127435	1	53062052	53085501	1	PODN	PODN	podocan	protein_coding
ENSG00000157184	-10.545353742769093	-5.449365768626546e-4	0.0030440579084939287	0.013298675597308131	0.08867813302318231	-7.861772970387594e-4	4.680988117923436	6.140732725509363	0.015846940130143112	0.13370229958166122	0.004391647248763021	4.680988117923436	0.26947108877179066	0.6054694326639396	0.970180063157833	1376	1	53196792	53214197	1	CPT2	CPT2	carnitine palmitoyltransferase 2	protein_coding
ENSG00000162384	-10.703877862934993	2.149151762878695e-4	0.010543828469996101	-0.051567441831530114	-0.09115955915144379	3.100570590422867e-4	4.499674401825648	0.7648912525202161	0.3850579915384419	0.6737613521090329	0.015211529045647243	4.499674401825648	2.5502355266515058	0.1151823924763409	0.9085691741784206	54987	1	53214099	53220634	-1	CZIB	CZIB	CXXC motif containing zinc binding protein	protein_coding
ENSG00000162385	-10.646535703542536	-1.7874579232336562e-4	0.008655054576028661	-0.07442624679134124	-0.012903938337214609	-2.5787566816468815e-4	4.5330378736644885	0.640027155554984	0.4266475294103578	0.7042393032373014	0.012486604315459879	4.5330378736644885	1.9792881695636795	0.1642818279607241	0.9224111804884206	4116	1	53226900	53238518	-1	MAGOH	MAGOH	mago homolog, exon junction complex subunit	protein_coding
ENSG00000226754	-14.167166927869069	-8.927586330127906e-4	0.028855368468949785	-0.19306945732098113	-0.05348349559434991	-0.0012879784525583631	-0.5122173526286055	2.2944625369835077	0.13473794723279742	0.40665003223804425	0.04162949699317762	-0.5122173526286055	3.450633922167932	0.0678088100540892	0.9085691741784206	100507564	1	53238550	53246482	1	MAGOH-DT	MAGOH-DT	MAGOH divergent transcript	lncRNA
ENSG00000157193	-11.460144716356732	-0.0011875781817443367	-0.007778661819309913	0.16506494461869847	0.14416365166774106	-0.0017133131534704867	3.314497890413275	7.521883439738969	0.007887743699075026	0.0915803972012942	-0.011222236831470734	3.314497890413275	0.42579877981514835	0.5163843931034691	0.963533306413806	7804	1	53242364	53328469	-1	LRP8	LRP8	LDL receptor related protein 8	protein_coding
ENSG00000058804	-10.436125317045388	-5.092643317552473e-4	0.006864738670281372	-0.03663354975781294	-0.010497177199818535	-7.347131259249272e-4	4.785165249332338	5.1823662644697	0.026155667667364824	0.17519407312627538	0.009903724436613632	4.785165249332338	1.248725905133004	0.2679549908312371	0.9385424396220615	55706	1	53765478	53838463	-1	NDC1	NDC1	NDC1 transmembrane nucleoporin	protein_coding
ENSG00000058799	-10.508810049867751	-1.568558271337011e-4	0.002080665130328109	-0.039825956987317425	-0.011657279193013154	-2.2629512394032708e-4	4.730755350129281	0.5721380866731727	0.4521737352176297	0.7209843105218363	0.003001765265274952	4.730755350129281	0.1338036970994398	0.715721370418534	0.9797684734394371	54432	1	53851719	53889798	-1	YIPF1	YIPF1	Yip1 domain family member 1	protein_coding
ENSG00000081870	-11.261566118706536	7.8847731964678e-6	0.0026346392355374765	-0.08933707891070981	-0.04914862378479394	1.1375323189078317e-5	3.64509270398127	0.0011132911961801652	0.9734860937728609	0.9884928267267769	0.003800980959641407	3.64509270398127	0.1646852066871439	0.6862267168508516	0.9766490425057953	51668	1	53916574	53945699	-1	HSPB11	HSPB11	heat shock protein family B (small) member 11	protein_coding
ENSG00000116212	-10.71687015148222	-2.5256903354831084e-4	-0.0033470852891677788	0.00842379600459822	-0.015988454171717823	-3.643800921822663e-4	4.415620617491416	2.118552101685479	0.15039046946011006	0.4291839284236279	-0.004828823348114757	4.415620617491416	0.5006998157649797	0.48175038737626186	0.963533306413806	115353	1	53946085	53968168	1	LRRC42	LRRC42	leucine rich repeat containing 42	protein_coding
ENSG00000116209	-8.221474921743031	5.236369600566932e-5	-0.004566500758748718	-0.05266400393487089	-0.07598519849643719	7.554484454999635e-5	8.012109137813452	0.05684965627259121	0.8123047406013996	0.9274710057702803	-0.006588067998862464	8.012109137813452	0.6007424282367655	0.4411367215454689	0.9571745319740566	9528	1	54026681	54053504	-1	TMEM59	TMEM59	transmembrane protein 59	protein_coding
ENSG00000116205	-11.254175151889553	-1.0495632729182079e-4	0.0025868556573671563	-0.15055823413490385	-0.02682048338676998	-1.5141997289382883e-4	3.6249641250551057	0.16734690913311523	0.6838403016707437	0.8662187541423627	0.003732043828379156	3.6249641250551057	0.1428611227918091	0.7066982863332749	0.9797361697075001	127428	1	54053584	54112519	1	TCEANC2	TCEANC2	transcription elongation factor A N-terminal and central domain containing 2	protein_coding
ENSG00000215883	-12.202895254997953	-1.0065111710503529e-4	0.007928240953883463	-0.11225342913402853	0.029923624395254717	-1.4520886750736873e-4	2.327133524059106	0.09827916210706572	0.7549195310205262	0.9034555150041151	0.011438033907140457	2.327133524059106	0.8667614985140533	0.35533670924159266	0.9480401691747632	606495	1	54169651	54200036	-1	CYB5RL	CYB5RL	cytochrome b5 reductase like	protein_coding
ENSG00000116221	-9.845668933417866	-4.8749181289898413e-4	0.006742272497285609	0.0013581675071950951	0.03831657097291802	-7.033020209433348e-4	5.67746985733796	5.528151415086563	0.021790279244158342	0.15814101374379538	0.009727043096155996	5.67746985733796	1.4620739920876828	0.2310288899802435	0.9335100214561602	51253	1	54184041	54225464	1	MRPL37	MRPL37	mitochondrial ribosomal protein L37	protein_coding
ENSG00000157216	-9.503619973410336	-4.5435595196731204e-4	0.008495135473828411	-0.05971514208666048	0.0274272169458275	-6.554970787016252e-4	6.153502557506045	3.8386176886451175	0.05442450740200077	0.25930638638598424	0.012255889819772164	6.153502557506045	1.8906894645992336	0.17389777182615432	0.9224111804884206	23648	1	54225432	54413479	-1	SSBP3	SSBP3	single stranded DNA binding protein 3	protein_coding
ENSG00000162390	-10.54105785799069	-0.0020798343104534503	0.0018408710637513675	-0.047255186950070624	0.06734159138271305	-0.0030005666455619096	4.390854302507306	26.685154063943145	2.5187848850520574e-6	0.0010570980336151335	0.002655815554590089	4.390854302507306	0.03049945953005344	0.8619106435073101	0.9864894376249709	26027	1	54542257	54639192	1	ACOT11	ACOT11	acyl-CoA thioesterase 11	protein_coding
ENSG00000243725	-14.037455878128076	-2.9655619856094835e-4	0.021567798652294166	0.07980407110925258	0.07437386169046394	-4.2784015700876295e-4	-0.12002917299523479	0.5494892434199262	0.4612259239989204	0.7277065088743438	0.03111575615855646	-0.12002917299523479	4.318867019424446	0.04168949165287036	0.9085691741784206	7268	1	54715861	54742657	1	TTC4	TTC4	tetratricopeptide repeat domain 4	protein_coding
ENSG00000162396	-12.227073591325446	-6.887807047116407e-4	0.0027570788869792713	0.02123324516812599	-0.04383333839138573	-9.937005069474896e-4	2.1847315611297486	6.133231488780064	0.015908285303817656	0.13398899244712015	0.0039776240375846575	2.1847315611297486	0.13500312804874623	0.7145069080681341	0.9797684734394371	25973	1	54756898	54764523	-1	PARS2	PARS2	prolyl-tRNA synthetase 2, mitochondrial	protein_coding
ENSG00000006555	-8.362873538645248	-3.0349727418136106e-4	7.346999465201445e-4	-0.03338677493138039	-0.014695450145323962	-4.3785401238476764e-4	7.793105371546767	0.9884453034708414	0.3238503421350053	0.6218349902772671	0.001059947969385999	7.793105371546767	0.008058811490415424	0.9287484015284093	0.9946940492657894	55001	1	54779712	54801323	-1	TTC22	TTC22	tetratricopeptide repeat domain 22	protein_coding
ENSG00000162398	-10.66035639575705	-7.958636533731695e-6	-0.005760120457423616	-0.04319904092653312	-0.04894417732372197	-1.1481885459452446e-5	4.500746460196805	2.851824411282923e-4	0.9865787926353564	0.9945001293590963	-0.008310097218848119	4.500746460196805	0.18410364002257004	0.669304671312379	0.9752101984915699	163747	1	54806063	54842252	1	LEXM	LEXM	lymphocyte expansion molecule	protein_coding
ENSG00000116133	-7.507891425263613	-5.02565595737523e-4	0.013093050584740518	0.04639303974918496	0.21548506136615828	-7.250488926919319e-4	9.174010554233831	2.8080322067618937	0.09865121320796914	0.34977194269227524	0.018889279148713488	9.174010554233831	2.701698921944104	0.10512392792607307	0.9085691741784206	1718	1	54849627	54887195	-1	DHCR24	DHCR24	24-dehydrocholesterol reductase	protein_coding
ENSG00000143001	-14.157529221170993	1.3929003849288613e-4	0.012246450994521603	-0.14268372606201118	-0.02695692906568988	2.0095304777891965e-4	-0.3451398255998513	0.04354663908956698	0.835359185915426	0.9345908466162149	0.01766789411828603	-0.3451398255998513	0.44554051285171936	0.5068495478811295	0.963533306413806	199964	1	54980628	54992288	1	TMEM61	TMEM61	transmembrane protein 61	protein_coding
ENSG00000169174	-11.987254818070907	-0.0010670467041048175	0.04003260027281665	-0.10491244913296191	0.07165469302534982	-0.0015394229884089334	2.5760748564124945	2.1650857528721965	0.14605541032305921	0.4236619700840498	0.05775483388748275	2.5760748564124945	3.864169527818288	0.05365008137024647	0.9085691741784206	255738	1	55039447	55064852	1	PCSK9	PCSK9	proprotein convertase subtilisin/kexin type 9	protein_coding
ENSG00000162402	-9.849908201466112	2.7628553861003085e-4	-0.006519161562767735	-0.04740546159396283	0.019441586211273378	3.9859577642202776e-4	5.751706438159033	1.3162016564133598	0.25552686882525305	0.5553238905421131	-0.009405162057358956	5.751706438159033	0.9793467308225531	0.32607054153831705	0.9447138197754041	23358	1	55066359	55215378	-1	USP24	USP24	ubiquitin specific peptidase 24	protein_coding
ENSG00000162407	-9.806945368216402	0.0014020160325198927	0.03844078028288581	0.15335466967455263	-0.10356571750067571	0.002022681577363269	6.199984565600803	2.869322460862613	0.09512330733400003	0.34246722093851134	0.05545832308202161	6.199984565600803	4.0959148766632385	0.04714759456266746	0.9085691741784206	8613	1	56494761	56645301	-1	PLPP3	PLPP3	phospholipid phosphatase 3	protein_coding
ENSG00000162409	-12.2906382867154	6.814637094537285e-4	-0.024550267301040023	0.3506684460555446	0.10980883106596968	9.831443141746915e-4	2.493854493125761	1.1412313903317797	0.28938757936140214	0.5912925182978466	-0.03541854888770892	2.493854493125761	2.024527063667397	0.1596120095670801	0.9224111804884206	5563	1	56645314	56715335	1	PRKAA2	PRKAA2	protein kinase AMP-activated catalytic subunit alpha 2	protein_coding
ENSG00000162600	-11.267890778581794	-3.3058212327845705e-4	-4.8143630202689873e-4	-0.08071243567706479	-0.03306338038459507	-4.7692918986037396e-4	3.5769950595097875	1.8445807117302004	0.1791627371262534	0.46921144660596603	-6.94565765438128e-4	3.5769950595097875	0.005094586970813742	0.9433198107453891	0.9957853457859014	115209	1	58415384	58546802	-1	OMA1	OMA1	OMA1 zinc metallopeptidase	protein_coding
ENSG00000184292	-6.781247474113829	-8.543065237921883e-4	3.9935462874610985e-4	-0.02985589570317445	-0.07871431441128435	-0.0012325037852740793	9.944659264723366	4.7359117385507075	0.03322032127933888	0.1998963351345704	5.761469424480658e-4	9.944659264723366	0.0013508583976476454	0.9707950288204283	0.9981856210485827	4070	1	58575433	58577252	-1	TACSTD2	TACSTD2	tumor associated calcium signal transducer 2	protein_coding
ENSG00000162601	-10.963127731581874	2.5351132153546903e-4	-0.010660042766223668	-0.04380123106420515	0.05310959770879469	3.657395263884287e-4	4.154522472963389	0.4282933468224852	0.5151622653197665	0.7653705386145494	-0.015379190834495153	4.154522472963389	0.9272503328092928	0.33918681904534986	0.94723718886307	114803	1	58643440	58700090	-1	MYSM1	MYSM1	Myb like, SWIRM and MPN domains 1	protein_coding
ENSG00000177606	-10.10802128426272	4.1925776222255615e-4	0.01268005951189949	0.06557700269442815	0.017593346159401974	6.048610944126859e-4	5.500028459550667	2.024027392350507	0.1596627379347395	0.4416405985023534	0.018293458975994326	5.500028459550667	2.58330723865615	0.11289697318126021	0.9085691741784206	3725	1	58776845	58784048	-1	JUN	JUN	Jun proto-oncogene, AP-1 transcription factor subunit	protein_coding
ENSG00000234807	-13.917735973097288	-7.499130913182451e-4	0.025759893174720702	0.06659473105281055	0.06290138851266848	-0.0010818958979425446	-0.03473203999407014	1.4977540654995873	0.22548401487282133	0.5234745046368539	0.03716367013699901	-0.03473203999407014	2.1710055955711	0.14551431421132638	0.9087668711230225	101926907	1	58784384	58901109	1	LINC01135	LINC01135	long intergenic non-protein coding RNA 1135	lncRNA
ENSG00000237352	-14.00393418425688	0.002270379617383135	0.012947803607661372	0.42619668522690374	-0.02279898779301397	0.003275465414934031	0.4871531134326055	6.940604766460016	0.010546015915504725	0.10668762243997858	0.01867973205517729	0.4871531134326055	0.3919462761605081	0.533494825194244	0.963533306413806	NA	1	58933643	59240555	1	LINC01358	LINC01358	long intergenic non-protein coding RNA 1358	lncRNA
ENSG00000172456	-11.623646065185751	-2.958736423511072e-5	-0.01293931879268607	-0.022688274146279587	-0.21686063378748874	-4.268554365496972e-5	3.0269179183706445	0.008898291315270083	0.9251398332657143	0.9717418537958283	-0.018667491054689563	3.0269179183706445	2.1830072543954	0.1444243815782643	0.9085691741784206	55277	1	59296638	59810647	1	FGGY	FGGY	FGGY carbohydrate kinase domain containing	protein_coding
ENSG00000134709	-9.916197220994333	4.6759222787313753e-4	-0.01939191474361701	0.21721628172601845	0.10405597312137878	6.745929883107977e-4	5.807871742363934	1.6590650123162205	0.20234687040923283	0.4987035535975203	-0.027976619233957837	5.807871742363934	3.5292112413151457	0.06483229556732363	0.9085691741784206	51361	1	59814786	59876322	1	HOOK1	HOOK1	hook microtubule tethering protein 1	protein_coding
ENSG00000134716	-11.058955498793818	-4.5796764177897674e-4	-9.130802850590624e-4	-0.06894626757876257	0.028498790516057127	-6.60707645682143e-4	3.8884319112791204	1.0777059070441346	0.30310047953751174	0.602876498839067	-0.0013172963991881905	3.8884319112791204	0.005855434409564473	0.9392424186164906	0.9951772119034058	1573	1	59893308	59926773	-1	CYP2J2	CYP2J2	cytochrome P450 family 2 subfamily J member 2	protein_coding
ENSG00000226476	-12.679297221518866	0.001221087991301923	0.004395341577306754	-0.3730589767716629	-0.27146868432753496	0.00176165758954035	1.6685781306026974	2.008220617368566	0.16127721688344646	0.4438825255388692	0.006341137496593529	1.6685781306026974	0.028787384909873107	0.8658036961426274	0.9865919556862787	105378763	1	60515716	60640507	-1	LINC01748	LINC01748	long intergenic non-protein coding RNA 1748	lncRNA
ENSG00000162599	-10.022740952956909	-7.847804909414928e-5	0.0016740767275118923	-0.10781311003555862	-0.057501707174872	-1.1321989224676978e-4	5.396692617254111	0.16570264559868392	0.6853118658832936	0.8666273392640699	0.0024151821928490315	5.396692617254111	0.1037679450558485	0.7483992231371521	0.9820661567119315	4774	1	60865259	61462788	1	NFIA	NFIA	nuclear factor I A	protein_coding
ENSG00000162604	-11.377978711526433	2.4307016692561278e-4	-7.650960974600618e-4	-0.024995124796367233	-0.04925673017133227	3.506761244116341e-4	3.5367141858021465	1.5963827914183892	0.21097963741870296	0.5082125113222905	-0.0011038003456091301	3.5367141858021465	0.020382589760822276	0.8869202715852879	0.9912479547528186	83941	1	61681046	61725423	-1	TM2D1	TM2D1	TM2 domain containing 1	protein_coding
ENSG00000132849	-9.34388458169954	-1.721865587765367e-4	0.002616068482778697	-0.012712567560973892	0.04079439937984252	-2.4841269445464553e-4	6.443425971553095	0.5147469577908497	0.4756902220537277	0.7383469220999398	0.0037741890267307407	6.443425971553095	0.1599045914652386	0.6905700254219533	0.9779896356994405	10207	1	61742477	62178675	1	PATJ	PATJ	PATJ crumbs cell polarity complex component	protein_coding
ENSG00000162607	-10.060756768008744	-1.7213315774339928e-4	0.003091848422821494	-0.04923920869986238	-0.03549717119891018	-2.483356530489598e-4	5.360006149610958	0.843481644171689	0.36183610861029325	0.6547192164790093	0.004460594386784932	5.360006149610958	0.37575272049558334	0.5420478115641465	0.9637965692101628	7398	1	62436297	62451804	1	USP1	USP1	ubiquitin specific peptidase 1	protein_coding
ENSG00000116641	-10.685027524939072	5.468807237163644e-4	-0.006296242488368311	-0.0709220148028363	-0.11501638518836228	7.889821080633663e-4	4.52697283500515	6.4087445399840846	0.013811380879235186	0.1240827973914897	-0.00908355781420335	4.52697283500515	1.1920312476686208	0.2789953299843872	0.9387138868096881	85440	1	62454298	62688386	-1	DOCK7	DOCK7	dedicator of cytokinesis 7	protein_coding
ENSG00000125703	-11.901072883786224	1.656013834002527e-4	-0.005253888321670957	-0.014840024547165969	0.0016680803238316062	2.389122945958965e-4	2.791913046686681	0.5023562065009168	0.48102916993987577	0.7412567580430652	-0.007579758627059129	2.791913046686681	0.6742101513208731	0.41462233148226946	0.9542688528726049	84938	1	62784132	62865516	1	ATG4C	ATG4C	autophagy related 4C cysteine peptidase	protein_coding
ENSG00000088035	-11.32467877527759	-1.585178999883806e-4	0.0017830734652219053	-0.08832831502227008	-0.04116606987488528	-2.2869298820536935e-4	3.5260420141438855	0.3365594816573369	0.5638499349625283	0.7960776330896365	0.0025724312458163426	3.5260420141438855	0.0571587388701623	0.8118049622710878	0.9861179256384616	29929	1	63367575	63438553	1	ALG6	ALG6	ALG6 alpha-1,3-glucosyltransferase	protein_coding
ENSG00000142856	-11.954879087427914	-4.2671007607403885e-4	-3.6858777735650157e-4	-0.04844714208054945	0.08039306315159868	-6.156125106493681e-4	2.6476841001865137	1.10583760141903	0.29692559480615355	0.5975778771179694	-5.317597585245102e-4	2.6476841001865137	9.623848273086514e-4	0.9753478498904429	0.9989741811933796	23421	1	63440770	63593721	-1	ITGB3BP	ITGB3BP	integrin subunit beta 3 binding protein	protein_coding
ENSG00000203965	-12.437070720939625	8.14375237042922e-5	-0.0037056664635357443	-0.10927492613017874	0.02048710080559209	1.1748951159045976e-4	1.9955593735498323	0.08869306693329057	0.7668056639751484	0.9101170328160112	-0.005346146630131561	1.9955593735498323	0.23176375059000312	0.6318538849206246	0.970180063157833	84455	1	63523372	63572693	1	EFCAB7	EFCAB7	EF-hand calcium binding domain 7	protein_coding
ENSG00000079739	-10.05076564546347	-6.222520402797252e-4	-0.0029830909871252998	0.010875416374533783	-0.18054595636296125	-8.977199326945991e-4	5.23096804695341	6.165276816771053	0.015647961559056817	0.13259079653810685	-0.004303690573646233	5.23096804695341	0.19509237672729354	0.6601939143065874	0.973360273737776	5236	1	63593411	63660245	1	PGM1	PGM1	phosphoglucomutase 1	protein_coding
ENSG00000185483	-12.192432959148952	-1.9503810296246708e-4	-0.014403889037920314	0.1427771789586714	-0.20691926911068617	-2.813805039283423e-4	2.2544946057004105	0.11058939280368038	0.7405561398120444	0.897866282461862	-0.02078041928452254	2.2544946057004105	0.7872869069701709	0.3782294752708316	0.949137095910837	4919	1	63774017	64181498	1	ROR1	ROR1	receptor tyrosine kinase like orphan receptor 1	protein_coding
ENSG00000158966	-10.576484069131947	-1.547950332669537e-4	0.006569703252118351	-0.12891368697801858	0.06058449278994263	-2.2332202684847622e-4	4.651895912355017	0.21683789462334982	0.6430337708826039	0.8417182577170663	0.00947807830194324	4.651895912355017	0.5878806883032855	0.44604653431783126	0.9574413994360197	57685	1	64470129	64693058	1	CACHD1	CACHD1	cache domain containing 1	protein_coding
ENSG00000162437	-10.892790835592239	-8.469405625526076e-5	0.0040627235461052486	-0.07668402456565228	0.014940982334698623	-1.221876949522356e-4	4.19757496375199	0.1607969801087945	0.6897535882602905	0.869830911568974	0.005861271112468866	4.19757496375199	0.5100666840802563	0.47769532168902074	0.9633683662901694	55225	1	64745075	64833232	1	RAVER2	RAVER2	ribonucleoprotein, PTB binding 2	protein_coding
ENSG00000162434	-8.801097905902443	6.989276914233533e-4	-0.007617204780820822	0.01129264406626904	-0.06207518051904845	0.0010083395143564435	7.323565079749896	12.842930746053666	6.526514805201483e-4	0.023551120476466597	-0.010989303562725903	7.323565079749896	2.0860118437595405	0.15351023829028432	0.9147715579091222	3716	1	64833223	65067754	-1	JAK1	JAK1	Janus kinase 1	protein_coding
ENSG00000162433	-10.166599549036816	-1.3211515290170405e-4	-0.013234606562977806	0.08760767317135591	0.0019576524758348644	-1.906018759175756e-4	5.24454624614631	0.2165880800148967	0.6432248381308858	0.8417194784255362	-0.01909350125652461	5.24454624614631	2.949528067392246	0.09071700582713449	0.9085691741784206	205	1	65147549	65232145	1	AK4	AK4	adenylate kinase 4	protein_coding
ENSG00000213625	-9.631229337966296	7.122221713944355e-4	-0.0023730959463497243	0.03318025060441174	-0.06220994904687998	0.0010275193946819214	6.151243146644012	11.94589647061312	9.757235067059572e-4	0.029323770127459608	-0.003423653753352449	6.151243146644012	0.18640583254082116	0.6673696491537926	0.9748401726750259	54741	1	65420587	65436007	1	LEPROT	LEPROT	leptin receptor overlapping transcript	protein_coding
ENSG00000116678	-11.604969656977845	8.403958214881558e-4	0.00111575140437573	0.16697132136548395	-0.11173215812584615	0.001212434884044769	3.381457315599247	1.677048835707793	0.1999488905761091	0.4951566353411615	0.0016096890179577623	3.381457315599247	0.004907712195244963	0.9443673085084643	0.9957853457859014	3953	1	65420652	65641559	1	LEPR	LEPR	leptin receptor	protein_coding
ENSG00000184588	-12.141099174381235	6.325638052566272e-4	-0.010052415867573217	0.17593993965543336	-0.055612353430646785	9.12596664889588e-4	2.5748710070894822	0.9353271849409118	0.33710700806733795	0.6332989949483473	-0.014502570521101406	2.5748710070894822	0.3443221960359715	0.5594000864729619	0.9643223491576657	5142	1	65792514	66374579	1	PDE4B	PDE4B	phosphodiesterase 4B	protein_coding
ENSG00000118473	-13.68596682743248	9.546744744218203e-4	-0.056202375827728114	0.32219896905631534	-0.06738284762821413	0.0013773041299116376	0.44773777125297143	0.5509695328961854	0.4606254793468323	0.7272278231003461	-0.0810828888928411	0.44773777125297143	2.555419359131061	0.1148207414896038	0.9085691741784206	84251	1	66533267	66751139	1	SGIP1	SGIP1	SH3GL interacting endocytic adaptor 1	protein_coding
ENSG00000152763	-14.028550696968622	0.0014467506254798562	-0.0141459450136884	0.15957995032390523	-0.05796575117454067	0.0020872199527827945	0.0939525564216294	4.044049805011359	0.04852497275998471	0.24595499433934184	-0.020408284719936214	0.0939525564216294	0.516892362740058	0.4747757202715074	0.9629821151495276	79819	1	66812885	66924856	-1	DNAI4	DNAI4	dynein axonemal intermediate chain 4	protein_coding
ENSG00000198160	-10.429445723071678	2.764029728944576e-4	0.0028335333425324374	0.07026962455412913	0.06389790720009236	3.987651982818006e-4	5.0074327741678255	2.3166909697523512	0.1328962711522139	0.4034125494843707	0.004087924501465076	5.0074327741678255	0.33253950183669656	0.566181416876752	0.9654255097949167	57708	1	66924895	66988619	1	MIER1	MIER1	MIER1 transcriptional regulator	protein_coding
ENSG00000116704	-10.400357757540908	5.506654902922196e-4	-0.0029177363406196104	-0.01875080921180445	-0.04430349507771355	7.944423720332749e-4	4.99922061823114	4.335301232225634	0.04131504774049828	0.22561866129012312	-0.004209403749233423	4.99922061823114	0.1664829091196431	0.6846124958418993	0.9756994079504584	23169	1	66999350	67054148	-1	SLC35D1	SLC35D1	solute carrier family 35 member D1	protein_coding
ENSG00000081985	-13.162421596149764	5.743690973237131e-5	0.0285475244942274	-0.1413741709799861	0.5412726832900953	8.286394483487913e-5	1.3518812550038268	0.0029696020593051203	0.9567105525639557	0.9832049083304113	0.041185372017478086	1.3518812550038268	1.113216191135341	0.2953332546505243	0.9400108727110621	3595	1	67307364	67398724	1	IL12RB2	IL12RB2	interleukin 12 receptor subunit beta 2	protein_coding
ENSG00000142864	-8.012701210748022	3.9160715670285916e-5	0.0012561531089394	0.02302526002508891	0.022974534901055298	5.6496970295184215e-5	8.402821376773185	0.060770654699102464	0.8060675171470852	0.9255984761620574	0.0018122458608641262	8.402821376773185	0.08613142347857737	0.7700995045584609	0.9856103355667863	26135	1	67407810	67430415	-1	SERBP1	SERBP1	SERPINE1 mRNA binding protein 1	protein_coding
ENSG00000116717	-10.661551148896763	1.662056746252559e-4	0.002154515242340819	0.07333834814398572	0.05013774445646057	2.3978410254946135e-4	4.645117707694331	0.2598122460603477	0.6119947035150539	0.8258458172698709	0.003108308455644783	4.645117707694331	0.05764766907126816	0.8110172859667708	0.9861179256384616	1647	1	67685201	67688334	1	GADD45A	GADD45A	growth arrest and DNA damage inducible alpha	protein_coding
ENSG00000172380	-8.373723422217887	6.692843246942552e-4	-0.007337781556286861	0.03930359386627042	-0.07633645123371807	9.655731761811209e-4	7.939001373354059	7.132208153069808	0.009578551252840685	0.10144148475340795	-0.010586181062381555	7.939001373354059	1.165424271352941	0.2843772943048914	0.9389436144450476	55970	1	67701475	67833467	-1	GNG12	GNG12	G protein subunit gamma 12	protein_coding
ENSG00000162595	-13.829754631911063	0.0023889652977343336	0.019011498077592368	-0.30707390801000334	0.23053765132801132	0.003446548387897149	0.614975594023153	3.7830010308792854	0.056152443986486146	0.2631427995140113	0.027427793996412573	0.614975594023153	0.4841464085989794	0.489058128614437	0.963533306413806	9077	1	68045886	68051717	-1	DIRAS3	DIRAS3	DIRAS family GTPase 3	protein_coding
ENSG00000116729	-9.84500306323736	-6.423720783080046e-5	0.00544661985200275	-0.03012847903667028	-0.03826325474564626	-9.267470117804952e-5	5.70258649487008	0.10886608456602546	0.7425116154999337	0.8981186693081791	0.007857811450091748	5.70258649487008	1.100831299830011	0.29801236222589256	0.9415054132535731	79971	1	68098473	68233120	-1	WLS	WLS	Wnt ligand secretion mediator	protein_coding
ENSG00000024526	-11.929740069136805	-0.0010116590442870623	0.01143983370984241	-0.07377945887772383	0.037897399655372505	-0.001459515486263413	2.579890554677018	4.264258287065532	0.04296021224431259	0.23005561708228492	0.016504191361784038	2.579890554677018	0.7880257389784215	0.3780071668174856	0.949137095910837	55635	1	68474152	68497221	-1	DEPDC1	DEPDC1	DEP domain containing 1	protein_coding
ENSG00000066557	-11.252849042771585	4.423787725832383e-5	0.0018364617111430379	-0.07563841991024231	0.023357326450180016	6.382176614003844e-5	3.703640604742871	0.03907756654100399	0.8439188361789669	0.9369716024189266	0.002649454203448521	3.703640604742871	0.09281489639115967	0.7616127788813477	0.9851667283654489	55631	1	70144805	70205579	-1	LRRC40	LRRC40	leucine rich repeat containing 40	protein_coding
ENSG00000116754	-9.607047030283706	1.761431579800096e-4	-0.005589240709134721	-0.05730463506500738	-0.009546425163356262	2.541208605042811e-4	6.066552080981227	0.7263094404162164	0.3972460573576242	0.6837431876868234	-0.008063569853403375	6.066552080981227	0.9623743505333927	0.33026711773995365	0.9460401116384904	9295	1	70205682	70253052	1	SRSF11	SRSF11	serine and arginine rich splicing factor 11	protein_coding
ENSG00000118454	-10.833349417176377	2.1588131189279616e-4	-0.002626690353030379	0.06628072260465838	0.04698353012556405	3.1145089808834063e-4	4.390766165735991	2.2641412413882454	0.1372973610306976	0.4106042597650023	-0.003789513146267808	4.390766165735991	0.4538463238316104	0.5029291709189947	0.963533306413806	81573	1	70258999	70354734	-1	ANKRD13C	ANKRD13C	ankyrin repeat domain 13C	protein_coding
ENSG00000197568	-12.500295548805907	-6.34912072938304e-4	0.044727631354040946	-0.010192340904798706	0.2773583769530305	-9.15984499028623e-4	2.0794479132074644	1.292234083543466	0.2598564630688824	0.5597641275874489	0.06452833194518459	2.0794479132074644	8.658643996229433	0.004523250890641378	0.7040288364496974	11147	1	70354786	70385339	1	HHLA3	HHLA3	HERV-H LTR-associating 3	lncRNA
ENSG00000116761	-13.829459367991989	-3.833607982024579e-4	-0.0035257418114297513	0.35091175545447933	0.15951342498444482	-5.530727224379207e-4	0.22498452611732178	0.23569016211089042	0.6289869497116924	0.8336043004625137	-0.005086570226804573	0.22498452611732178	0.03144236283867093	0.8598146209211457	0.9861179256384616	1491	1	70411218	70439851	1	CTH	CTH	cystathionine gamma-lyase	protein_coding
ENSG00000050628	-12.300286167356177	0.0042575004258293475	-0.007702952834937456	-0.056002077287555865	0.1398988041945004	0.0061422747509266495	3.131396682052524	24.630908075183996	5.3868723972592876e-6	0.0015825553728668334	-0.01111301185516585	3.131396682052524	0.11842172804868958	0.7318757549436076	0.9807262582967019	5733	1	70852353	71047816	-1	PTGER3	PTGER3	prostaglandin E receptor 3	protein_coding
ENSG00000132485	-10.144686856302894	6.687314957076056e-5	0.00313093522965138	-0.0775724741421617	-0.028905841684880904	9.647756125436218e-5	5.276768090485776	0.08931603656696203	0.7660124899771864	0.9097941769135046	0.004516984729162594	5.276768090485776	0.26195761693988734	0.6105322405519105	0.970180063157833	9406	1	71063291	71081289	-1	ZRANB2	ZRANB2	zinc finger RANBP2-type containing 2	protein_coding
ENSG00000172260	-13.103963446317605	0.002490895759304519	0.010467541810326792	0.18024757566447508	-0.18810635023474537	0.0035936029593199785	1.6061296847868882	9.311506829244117	0.003308000527244531	0.05703507222699697	0.015101470660056345	1.6061296847868882	0.23216399775996613	0.6315602704211762	0.970180063157833	257194	1	71395943	72282539	-1	NEGR1	NEGR1	neuronal growth regulator 1	protein_coding
ENSG00000254685	-11.185706848387447	1.6528189035418134e-4	-0.002239041237356427	-0.10300421661973704	-0.030830923051388584	2.3845136356273082e-4	3.77515939437845	0.4165122588086844	0.5209794337059965	0.7688804281831993	-0.0032302536894800054	3.77515939437845	0.10135203538446905	0.7512451380597537	0.9820661567119315	8790	1	74198238	74234086	1	FPGT	FPGT	fucose-1-phosphate guanylyltransferase	protein_coding
ENSG00000116791	-10.461028448074494	5.661576934045124e-4	-0.020751859541592605	0.0871113242900725	-0.04237454260739142	8.167928966358242e-4	4.913821822774816	2.392103050203354	0.12685871542077629	0.39496773089403403	-0.02993860484987997	4.913821822774816	4.52380265201088	0.03726970209552127	0.9085691741784206	1429	1	74705482	74733408	-1	CRYZ	CRYZ	crystallin zeta	protein_coding
ENSG00000162623	-10.630826125687827	-1.7134590663053803e-4	-0.005158057956229691	-0.058011743445846246	-0.03360864193711499	-2.4719988977250055e-4	4.516681765973052	0.8358464838060461	0.36400391442199664	0.6563879390256161	-0.007441504634070437	4.516681765973052	1.0551672828121401	0.30816976873376484	0.9433001508888932	127253	1	74733152	74766678	1	TYW3	TYW3	tRNA-yW synthesizing protein 3 homolog	protein_coding
ENSG00000117054	-9.511810386914416	-9.91010610520459e-4	-0.003130469481607957	-0.05711845216655172	-0.11021065745072085	-0.0014297260932662102	5.949344043712284	3.7391282764685143	0.05755759246469678	0.2673842401075867	-0.004516312796770044	5.949344043712284	0.05145311489901067	0.8212735575850075	0.9861179256384616	34	1	75724431	75787575	1	ACADM	ACADM	acyl-CoA dehydrogenase medium chain	protein_coding
ENSG00000137955	-10.527972596623595	-2.9285406215704145e-4	5.360872375387949e-4	-0.03144356126955222	0.03882312228932147	-4.2249910317815196e-4	4.702998563289601	1.8288387816842326	0.18100308500120288	0.4719123740828309	7.734103990810832e-4	4.702998563289601	0.008184732899889406	0.9281954237554376	0.994620847646894	5876	1	75786197	75795086	1	RABGGTB	RABGGTB	Rab geranylgeranyltransferase subunit beta	protein_coding
ENSG00000184005	-13.909425648875272	0.0011717139485227872	-0.012485682371846904	0.11647808259237925	0.027343459201609282	0.0016904259028742514	0.22479381014600358	2.061388644963708	0.15592079769656259	0.4361276404822481	-0.01801303203997828	0.22479381014600358	0.350464753213486	0.5559266272515894	0.9637965692101628	256435	1	76074746	76634603	1	ST6GALNAC3	ST6GALNAC3	ST6 N-acetylgalactosaminide alpha-2,6-sialyltransferase 3	protein_coding
ENSG00000226415	-12.8734850776266	-3.8153615388923493e-4	0.010134741806789032	0.0669395638909681	0.0487574728609209	-5.504403171358477e-4	1.4085535889029381	1.0910454039247637	0.3001517328624097	0.6002225529302101	0.014621341745344591	1.4085535889029381	1.0807209775256272	0.30243067650799715	0.9427852731803842	NA	1	76699789	76700538	1	TPI1P1	TPI1P1	triosephosphate isomerase 1 pseudogene 1	processed_pseudogene
ENSG00000142892	-10.93018477565939	7.180089077316942e-5	0.0026160512993611577	-0.00649747828460568	-0.08974463607653348	1.0358678904986164e-4	4.143271234013052	0.15319201633632473	0.6967978027252557	0.8737481665528724	0.0037741642362994713	4.143271234013052	0.2875509999495355	0.593645015983369	0.970180063157833	10026	1	77088989	77219430	-1	PIGK	PIGK	phosphatidylinositol glycan anchor biosynthesis class K	protein_coding
ENSG00000226084	-14.21224797402266	4.9058567734222634e-5	0.013459361314104102	0.10169536663228884	0.03115390163746766	7.077655238327831e-5	-0.3269556860093982	0.007983150992930975	0.9290827575129887	0.9725027460453601	0.01941775382139075	-0.3269556860093982	0.7691626293150842	0.383742049146667	0.9501978600802834	NA	1	77129114	77129668	1			ribosomal protein L17 (RPL17) pseudogene	processed_pseudogene
ENSG00000036549	-10.249060962874802	2.987591554056377e-4	-8.291247327153733e-4	-0.019794261567783054	0.013342600019754014	4.3101835192388866e-4	5.202249000730494	2.707639088068521	0.10475005706569768	0.36119098315446785	-0.0011961741401668564	5.202249000730494	0.02770524770643655	0.8683261035566449	0.987003887327421	26009	1	77562416	77683419	-1	ZZZ3	ZZZ3	zinc finger ZZ-type containing 3	protein_coding
ENSG00000077254	-9.965846467757784	2.199960645360505e-5	1.3436035603544788e-4	-0.011836823609564963	0.04121039356976432	3.1738723132124845e-5	5.57738405628035	0.014199924997058829	0.905517485711959	0.9630974781587337	1.9384101934441617e-4	5.57738405628035	7.176137583960664e-4	0.9787115624111771	0.999549531373334	23032	1	77695987	77759852	-1	USP33	USP33	ubiquitin specific peptidase 33	protein_coding
ENSG00000180488	-11.424393835309436	4.6361975090388494e-4	9.896540936259652e-4	-0.013105674462359928	0.007461993029138587	6.688619154872113e-4	3.5491920017861442	3.4797938574650993	0.0666871345380655	0.2884473849321685	0.001427769053069642	3.5491920017861442	0.021301320337277434	0.8844177869084195	0.9896100988057898	374986	1	77779624	77879540	1	MIGA1	MIGA1	mitoguardin 1	protein_coding
ENSG00000162614	-13.287195932823726	0.0017467637698481736	-0.020614030462632132	0.1867028495561387	-0.3084310164714422	0.0025200474283644707	1.059012777106366	3.6578825072077787	0.06026183459546918	0.2747429133331778	-0.029739759521173404	1.059012777106366	0.7517916014906251	0.3891346163472331	0.9511501881754791	91624	1	77888513	77943895	1	NEXN	NEXN	nexilin F-actin binding protein	protein_coding
ENSG00000162613	-9.791199941606493	-1.3160287838526633e-4	0.0017632254443532927	-0.018767799729058978	0.002964100483609544	-1.898628200131371e-4	5.782519631423513	0.45088626584235364	0.5043203026705156	0.7585891957415516	0.002543796604537734	5.782519631423513	0.11082841943840509	0.7402862520792819	0.9813006001770289	8880	1	77944055	77979110	-1	FUBP1	FUBP1	far upstream element binding protein 1	protein_coding
ENSG00000162616	-10.56420839864843	5.717127623246545e-4	-0.012979617779640651	0.048007698838819696	-0.0374659591130497	8.248071670187097e-4	4.771818124848421	5.260569054385619	0.025092757114551768	0.17080051402022747	-0.018725630203321787	4.771818124848421	3.7778613574065862	0.0563151108340304	0.9085691741784206	11080	1	77979175	78017964	1	DNAJB4	DNAJB4	DnaJ heat shock protein family (Hsp40) member B4	protein_coding
ENSG00000137960	-11.994568815445229	-1.3316254493334612e-4	0.009136335880472248	-0.11496237621031612	0.05551283413822065	-1.9211294320749223e-4	2.6326738296995593	0.12292629602778847	0.7270284396119773	0.8903885900834029	0.013180946466653213	2.6326738296995593	0.7517541388607946	0.38914636405538927	0.9511501881754791	54810	1	77979542	78138444	1	GIPC2	GIPC2	GIPC PDZ domain containing family member 2	protein_coding
ENSG00000122420	-13.49069804021508	0.0014226604241247736	-0.003279967850732239	-0.02171828766063015	-0.018283613526664032	0.0020524651387538004	0.7917170287284895	2.1850446234382703	0.14424029155799784	0.4207199449355501	-0.004731993352526633	0.7917170287284895	0.016380016180956882	0.8985608318522351	0.9931448337429306	5737	1	78303884	78540701	1	PTGFR	PTGFR	prostaglandin F receptor	protein_coding
ENSG00000137959	-11.593536339129672	5.955535149664875e-4	0.016235785082992452	-0.5196274439046055	0.5569897468084333	8.592021026261426e-4	3.5709363151287987	0.1882302508563686	0.6658462666258405	0.8551250973852806	0.02342328662417222	3.5709363151287987	0.19330568306398654	0.6616540318770154	0.9737537395292535	10964	1	78619902	78646145	1	IFI44L	IFI44L	interferon induced protein 44 like	protein_coding
ENSG00000137965	-10.733743841781871	4.668801993806004e-4	-0.0037073049720492226	-0.35972508939254894	0.32703398009106616	6.735657483356427e-4	4.609792144557	0.38673950520511347	0.5362176879810947	0.778464283332111	-0.0053485104982384105	4.609792144557	0.02977944030080742	0.8635338005977191	0.9865919556862787	10561	1	78649796	78664078	1	IFI44	IFI44	interferon induced protein 44	protein_coding
ENSG00000162618	-11.542098300609476	0.0016550310647191991	-0.004964168981805518	0.09074812579784337	-0.09663835216229479	0.00238770510958757	3.593955423371632	5.238493470080658	0.025388058124326988	0.17177576498767347	-0.007161781972185636	3.593955423371632	0.07566616453056511	0.7841409413482174	0.985628909735811	64123	1	78889764	79282124	-1	ADGRL4	ADGRL4	adhesion G protein-coupled receptor L4	protein_coding
ENSG00000117114	-9.331923937782006	6.452177050823152e-4	-0.018803958759169657	0.08913418439717467	-0.00639602738733584	9.308523834160139e-4	6.578579785903628	4.908511411446544	0.03027311796590506	0.19059320574362737	-0.02712837805093465	6.578579785903628	5.6184168978647735	0.02078317872762768	0.8588592188617238	23266	1	81306147	81993932	1	ADGRL2	ADGRL2	adhesion G protein-coupled receptor L2	protein_coding
ENSG00000215875	-13.82041245548819	-1.0512190278970761e-4	-0.02594434377466917	0.2954537068499275	0.2951384273280635	-1.5165884784352286e-4	0.28198066517593656	0.03708221452413761	0.8479048243458222	0.9385737727818977	-0.03742977610283366	0.28198066517593656	2.9592245539259387	0.09019985537907799	0.9085691741784206	NA	1	81721693	81723068	1	ST13P20	ST13P20	ST13, Hsp70 interacting protein pseudogene 20	processed_pseudogene
ENSG00000137941	-13.133892098893842	-0.0014612840549800047	-0.018056660488695326	-0.19950891217441769	-0.34687719745437096	-0.002108187259449768	0.5362299448497301	2.9959706731601665	0.08826953231757347	0.3296191431647888	-0.026050254542056433	0.5362299448497301	0.7779922434478458	0.3810422030211943	0.949137095910837	79739	1	83865024	83999150	-1	TTLL7	TTLL7	tubulin tyrosine ligase like 7	protein_coding
ENSG00000142875	-10.882077205312614	4.981911477388953e-4	-0.006608436513160177	-0.07709512546912965	-0.19364002493122737	7.187378982576851e-4	4.194746880690477	1.104484101885663	0.29721890153886177	0.5978976232134129	-0.00953395858556574	4.194746880690477	0.304826674473402	0.5827867225313044	0.9683057727377357	5567	1	84078062	84238498	1	PRKACB	PRKACB	protein kinase cAMP-activated catalytic subunit beta	protein_coding
ENSG00000117133	-10.402770513695575	9.927921745253904e-5	-0.0016476692465199226	-0.047100065114199494	-0.003989418160202476	1.432296346821151e-4	4.922624735096249	0.3119080061505913	0.5784519070663278	0.8061600479886802	-0.0023770842509795473	4.922624735096249	0.11705739995709658	0.7333642245066632	0.9813006001770289	80135	1	84479259	84498352	1	RPF1	RPF1	ribosome production factor 1 homolog	protein_coding
ENSG00000174021	-12.373503808334126	-4.4628925823937877e-4	0.01965371003175319	0.07462200068020412	-0.0631368372501699	-6.438592996639657e-4	2.0779765668364822	0.8721734375861417	0.3538490824430941	0.6477678429719104	0.028354309997880002	2.0779765668364822	2.1443546381937795	0.14796866705081677	0.9098676085573328	2787	1	84498323	84506581	-1	GNG5	GNG5	G protein subunit gamma 5	protein_coding
ENSG00000117151	-11.38910413400881	3.2171163251849404e-4	-0.007195952461423641	0.05208948977978079	-0.0019528108143882677	4.6413177683072394e-4	3.5717645195386223	2.0406082417393847	0.1579893491442144	0.4391948428424234	-0.010381564930568616	3.5717645195386223	1.3550556058246521	0.24869844529612256	0.9377663160980826	1486	1	84549611	84574480	-1	CTBS	CTBS	chitobiase	protein_coding
ENSG00000117155	-10.938904454047222	4.7824269567807985e-5	0.0029129491085581054	-0.03270256337508761	0.0025492369171133964	6.899583653961355e-5	4.162315859312824	0.03545244677090415	0.8512438640245988	0.940073762774027	0.004202497233278706	4.162315859312824	0.17729913850146012	0.6751091770494357	0.9752726271597274	117178	1	84643706	84690803	-1	SSX2IP	SSX2IP	SSX family member 2 interacting protein	protein_coding
ENSG00000171517	-10.888223713010197	-5.86260786453689e-4	-0.002018338219509354	0.02506473360383059	0.0687536033054786	-8.457955292844007e-4	4.16176739542253	3.7437083029225566	0.05740913165819759	0.2670306317059102	-0.002911846540122805	4.16176739542253	0.056807157212759585	0.8123735727290738	0.9861179256384616	23566	1	84811602	84893206	-1	LPAR3	LPAR3	lysophosphatidic acid receptor 3	protein_coding
ENSG00000153898	-13.3860799002078	-4.9439633324401195e-5	0.02344121529779113	-0.1244789821928637	0.09869783994529842	-7.132631382048234e-5	0.7522846298398189	0.005415649695583185	0.9415642663451922	0.9759128922060774	0.03381852506253377	0.7522846298398189	1.9931087487121328	0.16283850982134473	0.9224111804884206	255231	1	84925583	84997113	-1	MCOLN2	MCOLN2	mucolipin TRP cation channel 2	protein_coding
ENSG00000055732	-13.80274209647245	5.133014318980445e-4	0.013388071520739222	0.1077336557181504	-0.03801123540636871	7.405374302805128e-4	0.2791670400035697	0.2648521861653531	0.6085710200891046	0.8243544553752173	0.01931490439003724	0.2791670400035697	0.3352604959196133	0.564601264737326	0.9654255097949167	55283	1	85018082	85048500	-1	MCOLN3	MCOLN3	mucolipin TRP cation channel 3	protein_coding
ENSG00000097096	-13.662577605451583	8.06849566897449e-4	-0.030242516424350406	0.024508548679023984	0.0333862883870123	0.0011640378689063576	0.42227099766178533	2.522497554355966	0.11713951228522929	0.3814093826120107	-0.043630728469413356	0.42227099766178533	4.343601994898034	0.04112729788722073	0.9085691741784206	84144	1	85156889	85201724	-1	SYDE2	SYDE2	synapse defective Rho GTPase homolog 2	protein_coding
ENSG00000162642	-11.543683742694984	3.630068513649594e-4	0.0032548963898759407	-0.034514118799535906	0.052292177297674935	5.23708184272944e-4	3.3799196180627766	3.9181326669465304	0.05205356988840366	0.25413683109431723	0.00469582288028141	3.3799196180627766	0.4224160476369588	0.5180498477467979	0.963533306413806	148423	1	85249953	85259672	-1	C1orf52	C1orf52	chromosome 1 open reading frame 52	protein_coding
ENSG00000142867	-10.049665688995084	-2.910919271873594e-4	-8.267633711713868e-4	0.15523365318943697	0.0666085550147102	-4.199568797960146e-4	5.472881047651018	0.754709239328211	0.3882212643498907	0.6760619030273318	-0.0011927674155776012	5.472881047651018	0.00789280135546148	0.9294841267043457	0.9947401429201748	8915	1	85265776	85276632	-1	BCL10	BCL10	BCL10 immune signaling adaptor	protein_coding
ENSG00000153904	-10.694815722903499	6.471427709651277e-4	-0.009529237879321178	0.13825374991620343	-0.16593247584746554	9.336296664185321e-4	4.585812882337083	2.331890660049992	0.13165348229832746	0.40121535300417677	-0.013747784231947925	4.585812882337083	0.7526900617870228	0.38885302670263	0.9511501881754791	23576	1	85318481	85578363	-1	DDAH1	DDAH1	dimethylarginine dimethylaminohydrolase 1	protein_coding
ENSG00000142871	-11.630974647394138	0.0022543620384962975	-0.008419796649357044	0.563413637528437	0.1732950718041894	0.003252356933306943	3.939448432751294	7.045658820799589	0.010003451611395316	0.10384501817652707	-0.012147198871320918	3.939448432751294	0.14118884281822514	0.7083391190859873	0.9797361697075001	3491	1	85580761	85584589	1	CCN1	CCN1	cellular communication network factor 1	protein_coding
ENSG00000117174	-10.628021701807157	3.6634176966388954e-4	-0.002794416367200455	0.06381887916911341	0.006063946828492034	5.285194543645803e-4	4.692759143036563	3.4130809257895107	0.06928387670126239	0.29371164931164306	-0.004031490635139049	4.692759143036563	0.28644880689958174	0.5943519654278908	0.970180063157833	54680	1	85649417	85708433	-1	ZNHIT6	ZNHIT6	zinc finger HIT-type containing 6	protein_coding
ENSG00000171502	-13.754403753059323	0.0012121371689872002	-0.012598967425327916	0.1925625444321093	-0.29967697052030995	0.001748744282575021	0.33935259470925155	1.2784182956112073	0.2623941825605721	0.5616601046635772	-0.018176467824842175	0.33935259470925155	0.23135565974267386	0.632153575835263	0.9702087402873765	255631	1	85729233	86156943	-1	COL24A1	COL24A1	collagen type XXIV alpha 1 chain	protein_coding
ENSG00000122417	-11.261814768999821	-3.100701588663904e-4	-0.010257635507570919	0.03245418838672344	0.1379968336954177	-4.4733668052419445e-4	3.6956312772440394	0.741025566968091	0.39253196235501764	0.6802621513724462	-0.01479863987801911	3.6956312772440394	1.0678308959010858	0.30530791500512067	0.9433001508888932	57489	1	86346824	86396342	-1	ODF2L	ODF2L	outer dense fiber of sperm tails 2 like	protein_coding
ENSG00000137975	-7.0631948075632405	-4.597539534553102e-5	-0.008501986302680604	-0.07903794556285022	-0.04657253522718887	-6.632847486790713e-5	9.659921294596794	0.02128714276593443	0.8844559810617493	0.9542180350238123	-0.0122657734765832	9.659921294596794	0.9851252111036946	0.3246581398535108	0.9442339652421975	9635	1	86424171	86456553	1	CLCA2	CLCA2	chloride channel accessory 2	protein_coding
ENSG00000016602	-7.235753274668275	-0.004104784022441137	0.04106250613682179	-0.009545860435247014	0.20975720562309447	-0.00592195155309608	9.041111317366228	33.289781832589135	2.470279379831135e-7	3.215348609586632e-4	0.059240673970065424	9.041111317366228	4.652260882111432	0.03475793729395636	0.9085691741784206	22802	1	86547078	86580754	1	CLCA4	CLCA4	chloride channel accessory 4	protein_coding
ENSG00000153923	-12.968242693370046	-0.003147842041244209	0.02878447737361391	-0.12876329080512822	0.3449373388191555	-0.004541376102404813	0.9822933584341415	12.213650244063649	8.647781097875379e-4	0.02767478356137068	0.041527222761493364	0.9822933584341415	1.3621491053314019	0.24747649789341283	0.9377663160980826	NA	1	86634276	86654745	1	CLCA3P	CLCA3P	chloride channel accessory 3, pseudogene	transcribed_unprocessed_pseudogene
ENSG00000261737	-13.696584776974868	-1.7744859103128844e-4	-0.0076310579446157035	-0.06610752643155615	-0.006255070070361042	-2.5600420229357365e-4	0.19558704726667753	0.22923931011559862	0.6337130194846989	0.8367902029482014	-0.011009289453433402	0.19558704726667753	0.5562230691647245	0.4585045858564182	0.9609036755093346	NA	NA	NA	NA	NA	NA	NA	NA	NA
ENSG00000097033	-8.932132110266663	-5.490431337655786e-5	-0.0010692032239027834	0.023836789840129005	0.023146416776049995	-7.92101806317736e-5	7.053699148491113	0.1289983766206741	0.720649888293476	0.8873115011854877	-0.0015425341888270377	7.053699148491113	0.06640138439054333	0.7974734079422046	0.985628909735811	51100	1	86704570	86748184	1	SH3GLB1	SH3GLB1	SH3 domain containing GRB2 like, endophilin B1	protein_coding
ENSG00000183291	-9.4375313578269	4.110095406204384e-4	0.003158063300247474	-0.0019689541147362715	-0.014183230740273398	5.929614260111575e-4	6.39608704216815	3.5043798189954147	0.06575716983497006	0.2868263313663331	0.004556122262080464	6.39608704216815	0.28384050357944546	0.5960319507951906	0.970180063157833	9403	1	86862445	86914424	-1	SELENOF	SELENOF	selenoprotein F	protein_coding
ENSG00000153936	-10.763608856352107	2.6576627226749627e-4	-8.81415404019073e-4	-0.04930528081534497	-0.06792387545699065	3.834196830358629e-4	4.404450407806945	1.522198723846543	0.22177897648643388	0.5194883408721459	-0.0012716136323414587	4.404450407806945	0.024329932916135822	0.876537147868849	0.9873057407442315	9653	1	86914635	87109982	1	HS2ST1	HS2ST1	heparan sulfate 2-O-sulfotransferase 1	protein_coding
ENSG00000143013	-9.055269486415803	2.4449836944874986e-4	0.01068942232846982	-0.16824020545753618	-0.1553123916139875	3.527365851091491e-4	6.80759732711323	0.40247670234772265	0.5280642828394212	0.773406263384918	0.015421576583251165	6.80759732711323	1.0257972634359198	0.3149448571859316	0.9433001508888932	8543	1	87328880	87348923	1	LMO4	LMO4	LIM domain only 4	protein_coding
ENSG00000065243	-9.608762178396418	-4.886543917638915e-5	-0.0040166172806049795	0.025713587900512615	0.004965577674605046	-7.04979267706379e-5	6.063513610466764	0.03220969812839503	0.858132696581952	0.942530137413776	-0.005794753831877718	6.063513610466764	0.28807353843266725	0.5933104693580051	0.970180063157833	5586	1	88684222	88836255	1	PKN2	PKN2	protein kinase N2	protein_coding
ENSG00000137947	-10.262753409069958	-1.0703586173799854e-4	2.650632178242099e-6	0.005810856251151877	0.016469334692704694	-1.5442010692668723e-4	5.119558103911359	0.27284682560802037	0.6032239552300491	0.8212088333232495	3.824053898770587e-6	5.119558103911359	2.481485055901701e-7	0.9996040804273105	0.999936550495222	2959	1	88852633	88891944	-1	GTF2B	GTF2B	general transcription factor IIB	protein_coding
ENSG00000137944	-10.541607575873194	-3.533007631946899e-4	-0.003471853211103632	-0.09375841420517961	-0.09162487177879466	-5.097052590032652e-4	4.57463273325952	1.4391651766431814	0.2346773863268418	0.5330532293158055	-0.005008825410353634	4.57463273325952	0.18141833317477019	0.6715799282348922	0.9752101984915699	56267	1	88935773	88992953	-1	KYAT3	KYAT3	kynurenine aminotransferase 3	protein_coding
ENSG00000213516	-10.635305299491584	-5.2543469994293546e-5	0.009053668448892958	-0.028255750752076488	-0.011404657524765343	-7.580420359186535e-5	4.590988987371689	0.05167822005703735	0.8208897976912329	0.9303357308790683	0.013061682573070745	4.590988987371689	2.211583656228279	0.14186678437788666	0.9085691741784206	494115	1	88979456	88992960	-1	RBMXL1	RBMXL1	RBMX like 1	protein_coding
ENSG00000117226	-10.286023221798668	8.595997964421601e-4	-0.004298878393062473	-0.29711646808226677	-0.024413709019147422	0.001240140363476267	5.13545775235645	2.07335056243203	0.15474431630615512	0.43435362328249466	-0.006201970539055946	5.13545775235645	0.0727173504666528	0.7882843862281848	0.985628909735811	2635	1	89006679	89022894	-1	GBP3	GBP3	guanylate binding protein 3	protein_coding
ENSG00000117228	-10.528453516302292	9.538559451720642e-4	0.016124906047771576	-0.2721543598679152	0.6550869132233836	0.001376123241822192	5.2922087960815585	1.0698786818030281	0.3048484259275358	0.6041517294019249	0.023263321989920507	5.2922087960815585	0.4184219264955731	0.5200286015620543	0.963533306413806	2633	1	89051882	89065360	-1	GBP1	GBP1	guanylate binding protein 1	protein_coding
ENSG00000234518	-13.017677783971473	-1.0526777506682117e-4	0.004022270718548485	-0.02092693046282089	0.10125295268399259	-1.5186929705431778e-4	1.235776423318531	0.1057521465378216	0.7460891224970145	0.8991955211297084	0.005802910018762787	1.235776423318531	0.1910916744611573	0.663474595716951	0.9744317532468844	NA	1	89104285	89104767	-1	PTGES3P1	PTGES3P1	prostaglandin E synthase 3 pseudogene 1	processed_pseudogene
ENSG00000162645	-9.071336524512136	-1.8478778972485144e-5	0.006420891704454596	-0.21894334174917168	0.17670316851157303	-2.665924278528757e-5	6.881513669634049	0.0015403842221335881	0.9688145173076103	0.9865453341235	0.00926338862010173	6.881513669634049	0.25129865394336887	0.617874533188983	0.970180063157833	2634	1	89106132	89150456	-1	GBP2	GBP2	guanylate binding protein 2	protein_coding
ENSG00000162654	-10.09726900881108	-1.0752763757425656e-4	0.016161163602627274	-0.25716300562261263	0.3581078198129264	-1.551295894868857e-4	5.512535777013802	0.01587866396923403	0.900116842544515	0.9614604774708524	0.023315630584505583	5.512535777013802	0.508990963137459	0.4781581453245173	0.9634657059906495	115361	1	89181144	89198942	-1	GBP4	GBP4	guanylate binding protein 4	protein_coding
ENSG00000154451	-11.977796347643643	6.639494282095622e-4	0.028573447610366922	-0.19754288830293584	0.927484684280796	9.578765474789982e-4	3.4106197494485513	0.2515983273723217	0.6176654580720456	0.8278154323237717	0.04122277116857696	3.4106197494485513	0.6805527236931196	0.4124472589251412	0.9540281091749303	115362	1	89256189	89272860	-1	GBP5	GBP5	guanylate binding protein 5	protein_coding
ENSG00000183347	-7.226988298929076	-3.840225507846385e-5	-0.004218028778638748	0.15682507395087172	0.17078817903402044	-5.540274296065281e-5	9.636494888451915	0.007302341289243913	0.9321662663506928	0.9731311577185964	-0.006085329201269052	9.636494888451915	0.1174287465815093	0.7329581313299294	0.9813006001770289	163351	1	89364059	89388160	1	GBP6	GBP6	guanylate binding protein family member 6	protein_coding
ENSG00000225492	-12.342385459115318	-7.927192466521028e-4	0.002073871534558781	-0.1084210985357047	0.20742555724814776	-0.0011436521259622237	2.0907544844924395	1.6144095350273795	0.2084522576164033	0.5057698323789093	0.002991964178348738	2.0907544844924395	0.015430756719875136	0.9015282295937572	0.9931448337429306	NA	1	89410319	89426243	1	GBP1P1	GBP1P1	guanylate binding protein 1 pseudogene 1	transcribed_unprocessed_pseudogene
ENSG00000197147	-11.01461372057317	4.1518403609432553e-4	-0.015102769854276716	0.08579814260140478	0.0375598800122876	5.989839499295479e-4	4.140731407733506	2.1537745377946873	0.14709575508767775	0.4244135821023175	-0.02178869117245235	4.140731407733506	3.6545635431890844	0.06037520862670501	0.9085691741784206	23507	1	89524829	89597861	1	LRRC8B	LRRC8B	leucine rich repeat containing 8 VRAC subunit B	protein_coding
ENSG00000171488	-12.119665680653117	9.775019576748886e-4	-0.004468051042495289	0.014318505746530956	-0.0040935873094267985	0.0014102372267968152	2.6461187147730816	3.243639308077359	0.0763918247218764	0.3067629837759922	-0.006446035081446717	2.6461187147730816	0.10270954095052191	0.7496414598919036	0.9820661567119315	84230	1	89633072	89769903	1	LRRC8C	LRRC8C	leucine rich repeat containing 8 VRAC subunit C	protein_coding
ENSG00000171492	-11.429694504104644	1.986441109040229e-4	-0.011257935140139067	0.1000928859284247	0.09925630531194092	2.865828737030311e-4	3.5504444990001973	0.2121242708339811	0.6466617889627879	0.843908019233552	-0.01624176719732823	3.5504444990001973	0.9205959740091939	0.340913502728171	0.94723718886307	55144	1	89821014	89936611	1	LRRC8D	LRRC8D	leucine rich repeat containing 8 VRAC subunit D	protein_coding
ENSG00000162664	-10.484947854949814	-4.786388025202077e-4	-0.003908205765396911	0.01981697078705615	-0.04208871066874247	-6.905298267729355e-4	4.697901105684696	4.7633459469309205	0.032732046959669615	0.1985140535881862	-0.0056383490765117795	4.697901105684696	0.41376301528889453	0.5223537451071285	0.963533306413806	284695	1	89995110	90035533	1	ZNF326	ZNF326	zinc finger protein 326	protein_coding
ENSG00000122482	-10.293575047173634	2.575098022561449e-4	-0.002539910663444684	-0.038761318928645254	-0.021394447804622404	3.7150811469523784e-4	5.101468222603229	1.2589873257078728	0.2660165079117369	0.5663067369152904	-0.0036643165184526427	5.101468222603229	0.16459893124542269	0.6863044446989198	0.9766490425057953	84146	1	90915298	91022272	-1	ZNF644	ZNF644	zinc finger protein 644	protein_coding
ENSG00000097046	-11.81491262255973	-1.8287526366833525e-4	0.008999665739403393	-0.0010214530813951398	0.1189909776661985	-2.638332359955689e-4	2.952110711846415	0.2746438648476318	0.6020358183196728	0.8204197175338782	0.012983773131895582	2.952110711846415	0.907123755732363	0.34444627782751813	0.94797820829218	8317	1	91500851	91525764	1	CDC7	CDC7	cell division cycle 7	protein_coding
ENSG00000069702	-10.489834647625486	0.002018297516893996	0.02144438884416042	0.07625921205219449	-0.012886875760598528	0.002911787818661477	5.292939994521305	16.127213853090467	1.5752011142157896e-4	0.01030975339868785	0.03093771344036485	5.292939994521305	3.088977232989433	0.08358519336208355	0.9085691741784206	7049	1	91680343	91906335	-1	TGFBR3	TGFBR3	transforming growth factor beta receptor 3	protein_coding
ENSG00000189195	-12.317150894127344	-1.2782013401200717e-4	0.005209890622528038	-0.30626976473425044	-0.26105319430017826	-1.8440547346488547e-4	1.9509738316720995	0.10110800250470038	0.7515346781617727	0.901313919621022	0.007516283364695115	1.9509738316720995	0.23011883721122214	0.6330638618725277	0.9703468845198471	284697	1	92080305	92184725	1	BTBD8	BTBD8	BTB domain containing 8	protein_coding
ENSG00000174842	-11.826670561346175	5.046517209204846e-5	-0.017445371595562996	0.013313025986453642	0.009989688536862776	7.280585351480643e-5	2.8625393625472277	0.021164732093462656	0.884786295367615	0.9544412053062272	-0.025168351087383918	2.8625393625472277	3.264769751590494	0.07546317793517171	0.9085691741784206	11146	1	92246402	92298987	-1	GLMN	GLMN	glomulin, FKBP associated protein	protein_coding
ENSG00000122484	-10.87368220601309	2.6218255835348966e-4	-0.0052908118406274135	-0.004684414044829275	0.032269731469524644	3.782494767441608e-4	4.3008996945271925	2.3061679195170233	0.133764522410767	0.40510822202384517	-0.007633028004749778	4.3008996945271925	1.273116179404848	0.26337638667256313	0.9385424396220615	79871	1	92299059	92402056	1	RPAP2	RPAP2	RNA polymerase II associated protein 2	protein_coding
ENSG00000162676	-13.702855210512572	-7.378227317091093e-4	0.020811273687217982	-0.0021483667980706236	-0.11110628455275953	-0.00106445319609188	0.13826393779114626	0.8704714011856329	0.3543160026733586	0.6483801872765622	0.030024321343132356	0.13826393779114626	0.886854450124684	0.34985678689242417	0.9480401691747632	2672	1	92473043	92486925	-1	GFI1	GFI1	growth factor independent 1 transcriptional repressor	protein_coding
ENSG00000067208	-11.129949915926511	4.910159093373462e-4	-0.006312925460578792	0.006260067229664801	0.01999197177731776	7.083862173985743e-4	3.9717483178960173	4.312046553702071	0.04184596387326054	0.22681747724513804	-0.009107626255478698	3.9717483178960173	0.9399031505656487	0.3359363828479671	0.94723718886307	7813	1	92508696	92792404	-1	EVI5	EVI5	ecotropic viral integration site 5	protein_coding
ENSG00000122406	-7.2309564889861	-4.094757835702068e-4	0.01316446452096935	0.023235578252946195	0.016466665339782013	-5.907486823208598e-4	9.476287806281888	3.3177343466606612	0.07318957414528239	0.2999726542236335	0.018992307680361184	9.476287806281888	4.821089282426494	0.03172925988666843	0.9085691741784206	6125	1	92832013	92841924	1	RPL5	RPL5	ribosomal protein L5	protein_coding
ENSG00000154511	-12.288405067778678	6.356349201802206e-4	-0.014842841708092743	0.043646343489606415	0.043080671944724126	9.170273471598564e-4	2.349310553054336	2.2161586733071283	0.14146216913367335	0.4160035640449505	-0.02141369412496527	2.349310553054336	1.663419542416281	0.20176308384036068	0.9252119940499668	388650	1	92832737	92961522	-1	DIPK1A	DIPK1A	divergent protein kinase domain 1A	protein_coding
ENSG00000143033	-11.13211582028422	2.9942002032778485e-5	-0.0013393660370311772	-0.07222628210098135	0.001097147785669343	4.319717784697678e-5	3.8559273812233923	0.035351317713724906	0.8514536513277928	0.9401640745962526	-0.0019322967395599831	3.8559273812233923	0.09616693984351708	0.7574820026736228	0.9837959599070403	22823	1	93079235	93139079	1	MTF2	MTF2	metal response element binding transcription factor 2	protein_coding
ENSG00000117500	-10.418552660928857	2.741479461362581e-4	-4.1583273200827353e-4	0.027913907081347108	0.004542914027235589	3.955118823606742e-4	4.9678852545095	1.4537391493656366	0.2323481832288911	0.531365789109323	-5.999198203076456e-4	4.9678852545095	0.004644686629198862	0.9458762276649361	0.9957853457859014	50999	1	93149742	93180516	-1	TMED5	TMED5	transmembrane p24 trafficking protein 5	protein_coding
ENSG00000122483	-12.632551031364033	-6.779137765522309e-4	0.005449890975387089	-0.04681252360369092	0.1388062184728561	-9.780228435822124e-4	1.6900922202984259	2.1866206606266387	0.1440980710910613	0.4205556459878004	0.00786253068357647	1.6900922202984259	0.1803637515174848	0.6724789254744727	0.9752101984915699	343099	1	93179919	93278730	1	CCDC18	CCDC18	coiled-coil domain containing 18	protein_coding
ENSG00000223745	-12.982641638553021	5.616620721095112e-4	-0.021491644993910763	-0.33482984342930905	-0.2596809664108246	8.103070860878112e-4	1.0745998392921343	1.4975442238226113	0.22551614607707843	0.5234745046368539	-0.031005889653261176	1.0745998392921343	2.8162655985151392	0.09816891774328435	0.9085691741784206	NA	1	93262186	93346025	-1	CCDC18-AS1	CCDC18-AS1	CCDC18 antisense RNA 1	lncRNA
ENSG00000117505	-9.560311200256441	1.254800345439637e-4	0.0013851373210396842	-0.030973974100332185	-0.014986222943021373	1.8102942356715225e-4	6.148860722702507	0.5522206118479025	0.46011898558716746	0.7270911833628659	0.0019983307440141766	6.148860722702507	0.09173643331030198	0.7629591051256568	0.9852290580091947	1810	1	93345907	93369493	1	DR1	DR1	down-regulator of transcription 1	protein_coding
ENSG00000137942	-10.019353750640729	-5.519680344947072e-5	-0.00468555479808051	-0.0644490021822762	-0.07348104972800154	-7.963215460947424e-5	5.397116196442635	0.03765705581456727	0.8467453145227057	0.9381800810917321	-0.006759826671004241	5.397116196442635	0.3835079631829728	0.537920457993269	0.9637965692101628	54874	1	93448118	93554661	1	FNBP1L	FNBP1L	formin binding protein 1 like	protein_coding
ENSG00000137936	-11.629242350046379	-0.001052537267106469	0.0029793573932195374	-0.02522061959805295	-0.16194794266888132	-0.001518490295605325	2.9005627291103178	7.212361170797737	0.009201974646221077	0.09946122559112686	0.004298304136233696	2.9005627291103178	0.07672442318305864	0.7826751955970822	0.9856103355667863	8412	1	93561741	93847150	-1	BCAR3	BCAR3	BCAR3 adaptor protein, NSP family member	protein_coding
ENSG00000067334	-9.778011372963224	1.885426060718948e-5	-0.005911180152180931	0.04793720403828339	0.02762001278006218	2.72009482776204e-5	5.847531007282232	0.01070280264685447	0.9179244540570257	0.9689089864280347	-0.008528030291352698	5.847531007282232	1.4117030546703377	0.2391450995480677	0.9377663160980826	30836	1	93866284	93879918	-1	DNTTIP2	DNTTIP2	deoxynucleotidyltransferase terminal interacting protein 2	protein_coding
ENSG00000023909	-10.705661155003533	-5.732062280881987e-4	0.010028846872520205	0.06333518218932557	-0.1595181026685513	-8.269617826695123e-4	4.363417339726434	2.970749204641364	0.08958945438636892	0.33145566034795776	0.01446856764881969	4.363417339726434	1.1996443855987737	0.27747946518441235	0.9387138868096881	2730	1	93885199	93909456	-1	GCLM	GCLM	glutamate-cysteine ligase modifier subunit	protein_coding
ENSG00000137962	-11.509145301844473	0.0017029391112886355	-0.013346326782197862	0.08423043437252631	-0.1642565191520029	0.002456821810791973	3.5979502162013803	9.65673428421528	0.0028085347094410663	0.05242003347773802	-0.019254679462760414	3.5979502162013803	0.911641491888438	0.3432560426141379	0.94797820829218	9411	1	94148988	94275068	-1	ARHGAP29	ARHGAP29	Rho GTPase activating protein 29	protein_coding
ENSG00000117528	-9.334088689266762	3.893658054303534e-4	-0.010881328393254414	0.14427337341685878	0.05008618621894381	5.617361165861079e-4	6.594558349882888	1.7117790416941612	0.19541349601128769	0.48791923217912714	-0.015698438511232416	6.594558349882888	1.8523378927142988	0.1782639852922296	0.9224111804884206	5825	1	94418389	94518666	1	ABCD3	ABCD3	ATP binding cassette subfamily D member 3	protein_coding
ENSG00000117525	-9.096248665697404	0.0017995234062967212	-0.029447167000103587	0.17440939006012413	-0.10583874963744579	0.002596163494227895	7.120744627563739	12.278230257124486	8.400374316865163e-4	0.027299358039918665	-0.04248328179927858	7.120744627563739	4.650982000966992	0.034782028843466456	0.9085691741784206	2152	1	94529173	94541759	-1	F3	F3	coagulation factor III, tissue factor	protein_coding
ENSG00000143036	-11.145485771767971	-5.403799354136691e-4	-0.011192782769297046	0.0187111143763267	-0.05189356499675882	-7.796034530171988e-4	3.7151778755484868	2.0315057720150502	0.1589054610649207	0.4404863003039833	-0.01614777219501229	3.7151778755484868	1.108856043624144	0.29627284918338376	0.9402364373279677	126969	1	94820342	94895246	1	SLC44A3	SLC44A3	solute carrier family 44 member 3	protein_coding
ENSG00000117519	-8.416545320359717	5.6504928561984695e-5	-0.005426983789828686	0.037991658090163374	-0.027465026090906584	8.151938022216047e-5	7.787103487390455	0.05637294038505951	0.8130784030326086	0.9280346367659893	-0.007829482600570637	7.787103487390455	0.7281732713524703	0.3966444489673363	0.9527984835531447	1266	1	94896949	94927223	-1	CNN3	CNN3	calponin 3	protein_coding
ENSG00000235501	-13.213042886735366	9.759385657332225e-4	-0.0030679102292961967	0.14706124440336987	0.12704655542700505	0.0014079817289956078	1.2218491499517086	5.6556436509285595	0.02038234368025737	0.1531887143495915	-0.004426058873698146	1.2218491499517086	0.0779734804359645	0.7809591339485662	0.9856103355667863	NA	1	94927361	94963616	1	CNN3-DT	CNN3-DT	CNN3 divergent transcript	lncRNA
ENSG00000172339	-11.73932299646946	3.128440617516637e-4	9.996658904710529e-4	0.054885897160160624	0.03932028491738497	4.5133857646068585e-4	3.1110955437307686	1.9945012473459547	0.16269390886489024	0.4455277455847078	0.0014422130227284378	3.1110955437307686	0.027742302351802507	0.8682389018082011	0.987003887327421	199857	1	94974405	95072951	-1	ALG14	ALG14	ALG14 UDP-N-acetylglucosaminyltransferase subunit	protein_coding
ENSG00000152078	-13.665808647957563	-1.458864171253865e-4	0.002195279343330009	-0.01674619219339752	-0.10403934759339424	-2.1046961051985385e-4	0.2424553731862516	0.03960763746232312	0.8428778313284446	0.9369716024189266	0.003167118621988184	0.2424553731862516	0.0126493380470383	0.9108018029815265	0.9934052993730855	148534	1	95117355	95197607	1	TLCD4	TLCD4	TLC domain containing 4	protein_coding
ENSG00000122481	-14.074190583361363	0.001247077732008578	-0.003618578360734168	-0.09014000760928043	-0.061311543629851646	0.0017991528595718313	-0.07722716481659311	9.197963796774516	0.0034918805970912035	0.05844126034345718	-0.005220505056099299	-0.07722716481659311	0.10703365963283842	0.7446098537580123	0.9813006001770289	25950	1	95234210	95247225	1	RWDD3	RWDD3	RWD domain containing 3	protein_coding
ENSG00000228502	-11.440883225009472	6.374573481263197e-4	-0.03079668563196835	-0.2632155610065003	0.14439805077054976	9.19656554920071e-4	3.4847377120513197	0.36697897603512003	0.5467886496479601	0.7852736091786162	-0.04443022563705713	3.4847377120513197	1.2241666650339034	0.2726678295677806	0.9387138868096881	NA	1	96446930	96448318	1	EEF1A1P11	EEF1A1P11	eukaryotic translation elongation factor 1 alpha 1 pseudogene 11	processed_pseudogene
ENSG00000137970	-12.730817347103955	-4.1672731965085855e-4	0.00925067147586564	0.09378556549496066	0.05362933700309074	-6.012104374632435e-4	1.6109489122389966	1.0663112815970623	0.30564948016788224	0.6046016776121015	0.013345897863124349	1.6109489122389966	0.6886402316816383	0.4096984212946486	0.9540281091749303	NA	1	96678874	96679620	-1	RPL7P9	RPL7P9	ribosomal protein L7 pseudogene 9	processed_pseudogene
ENSG00000117569	-12.325439153642535	4.61831684653739e-4	-0.008994673694190282	0.01029951715076691	0.0225536760447524	6.662822811753449e-4	2.255190609510443	1.6773866211769262	0.1999041767920183	0.4951566353411615	-0.012976571133022733	2.255190609510443	0.8105518276761844	0.37131760738366515	0.949137095910837	58155	1	96721665	96823738	1	PTBP2	PTBP2	polypyrimidine tract binding protein 2	protein_coding
ENSG00000188641	-10.251098472442477	5.9531099733636215e-05	0.004650035534121812	-0.08362488956736958	-0.010862162301180195	8.588522236438326e-5	5.1332279207778875	0.02597460825576888	0.8724677872919753	0.9481858040494099	0.006708583205035001	5.1332279207778875	0.20886572039452275	0.6491985810495833	0.973360273737776	1806	1	97077743	97995000	-1	DPYD	DPYD	dihydropyrimidine dehydrogenase	protein_coding
ENSG00000162627	-10.743172080993114	-1.6710294318730842e-4	-0.00198658518402109	0.0011060420679465952	-0.06422791964230651	-2.4107858745428006e-4	4.3706516302352	0.47177330953330776	0.4946428872221399	0.7517918249450775	-0.0028660365932907154	4.3706516302352	0.09040871082994907	0.7646285349130261	0.9852290580091947	51375	1	98661701	98760500	1	SNX7	SNX7	sorting nexin 7	protein_coding
ENSG00000117600	-13.075872241251869	0.002631520828666485	-0.11302393098917397	0.2842667556824439	-0.19272797204652373	0.0037964820495131535	1.4783625679204602	4.646401147741109	0.034868469965296925	0.20586131644704445	-0.16305906473985773	1.4783625679204602	10.979686890565292	0.0015158484674278356	0.49939579717059485	9890	1	99264292	99309590	1	PLPPR4	PLPPR4	phospholipid phosphatase related 4	protein_coding
ENSG00000099260	-10.440232571796873	9.507666204027159e-4	-0.00555094358516161	0.04586475365707788	0.08931777968253081	0.0013716662882977577	5.106425995938244	11.297115791633875	0.0013104400370613444	0.034422802695467936	-0.008008318782567058	5.106425995938244	0.5015265885137737	0.4813901739777753	0.963533306413806	54873	1	99646113	99694541	1	PALMD	PALMD	palmdelphin	protein_coding
ENSG00000156869	-10.18356758127938	-1.5354693298341832e-4	0.00515771485786705	-0.05279231479337202	-0.018896741403170395	-2.215213987588876e-4	5.199144101245497	0.2854106533538452	0.5950194456873819	0.8158665131600059	0.007441009647764118	5.199144101245497	0.425906637228188	0.5163314462808012	0.963533306413806	391059	1	99703970	99766635	-1	FRRS1	FRRS1	ferric chelate reductase 1	protein_coding
ENSG00000162688	-10.40045258566436	2.872790537485253e-4	-0.008723862370189569	-0.15653770334308986	-0.12491253975592817	4.144560661942715e-4	4.845552690581794	0.74458434594413	0.39140420080619354	0.6792814647831633	-0.01258587297887033	4.845552690581794	0.919600295499112	0.34117289487623104	0.94723718886307	178	1	99850361	99924023	1	AGL	AGL	amylo-alpha-1, 6-glucosidase, 4-alpha-glucanotransferase	protein_coding
ENSG00000117620	-10.331966856845025	6.936276728240506e-4	-0.005909739185157033	-0.13461535067579464	-0.1624921862772758	0.0010006932038066102	5.019113180287692	5.160045213087984	0.02646777899994442	0.17631982119282702	-0.008525951415373234	5.019113180287692	0.5102254341812028	0.47762708280805666	0.9633683662901694	23443	1	99969351	100035634	1	SLC35A3	SLC35A3	solute carrier family 35 member A3	protein_coding
ENSG00000156875	-13.434309755050817	3.165139491220486e-4	0.006856313335381766	0.12835982614712407	0.02866162541053608	4.566331047705612e-4	0.763635131187542	0.39329363471238066	0.5327943397454454	0.7766414663611042	0.009891569247736142	0.763635131187542	0.22880695444789043	0.6340326933164202	0.9705355139864456	64645	1	100038095	100083377	1	MFSD14A	MFSD14A	major facilitator superfamily domain containing 14A	protein_coding
ENSG00000156876	-12.300639702110386	-4.3147992793104734e-4	-3.407888791981191e-4	-0.1092250987828239	0.07662764522372288	-6.224939522692494e-4	2.133760884866396	1.8441712711780145	0.17921032337451445	0.4692371550888133	-4.916544260092345e-4	2.133760884866396	0.0014197565096449197	0.9700598660323891	0.9981856210485827	163786	1	100083563	100132955	-1	SASS6	SASS6	SAS-6 centriolar assembly protein	protein_coding
ENSG00000122435	-11.49722672171724	2.0261257777230286e-4	0.008047232544214574	-0.10710676656757334	-0.013656177349826083	2.9230816117383076e-4	3.3696530057414242	0.6251701048838334	0.43203989532589626	0.7077609107249485	0.011609702484418642	3.3696530057414242	1.3242429473494854	0.25409457631864696	0.9377663160980826	54482	1	100133150	100150496	1	TRMT13	TRMT13	tRNA methyltransferase 13 homolog	protein_coding
ENSG00000137992	-10.158115940711225	1.3963086311980172e-4	0.0021337557984061825	-0.03823556583163819	0.017165407638257066	2.014447537779836e-4	5.305900209455875	0.33924326198841354	0.5623037778145649	0.7956469669960327	0.0030783589088286705	5.305900209455875	0.10760863221515789	0.7439493446879849	0.9813006001770289	1629	1	100186919	100249834	-1	DBT	DBT	dihydrolipoamide branched chain transacylase E2	protein_coding
ENSG00000224616	-13.70837169804752	1.5953003350615451e-4	-0.006646150490087856	-0.06256425991294243	-0.016915627228401293	2.301531882121793e-4	0.23841927898807988	0.13225281303965672	0.7173008892252046	0.885761868491143	-0.009588368353051503	0.23841927898807988	0.29630179631787734	0.5880934484419764	0.96926607016811706	NA	1	100251528	100266182	-1	RTCA-AS1	RTCA-AS1	RTCA antisense RNA 1	lncRNA
ENSG00000137996	-10.44599916023075	-1.5669950668971305e-4	-0.0022199662395260477	0.022169399713166716	-0.003236372056176272	-2.2606960121099597e-4	4.837085327813213	0.6625936035328046	0.4186508704943225	0.6980999701091047	-0.0032027342847051497	4.837085327813213	0.18154651241003703	0.6714708704921191	0.9752101984915699	8634	1	100266216	100292769	1	RTCA	RTCA	RNA 3'-terminal phosphate cyclase	protein_coding
ENSG00000079335	-12.362154901060881	3.5633797617952304e-4	0.008979975233143006	-0.07789272504812286	-0.03747832918620103	5.140870311146075e-4	2.167144973231145	1.2689616197473053	0.26414925596960837	0.5634584674211932	0.012955365736161129	2.167144973231145	1.107749286739626	0.2965119706546017	0.9402364373279677	8556	1	100345001	100520277	1	CDC14A	CDC14A	cell division cycle 14A	protein_coding
ENSG00000162692	-12.24675669199845	0.001595912256878905	-0.0400824835665152	0.46694504084434446	0.44684706700391413	0.00230241469869311	2.933548134386225	0.7928456612615302	0.37656145813842157	0.6667767634044995	-0.05782680026792485	2.933548134386225	0.7955144652644667	0.3757643542445164	0.949137095910837	7412	1	100719742	100739045	1	VCAM1	VCAM1	vascular cell adhesion molecule 1	protein_coding
ENSG00000162694	-11.828912089655388	7.039028070566516e-4	-0.009454823802444941	-0.027100919140781683	-0.15035663480875155	0.0010155170890084522	2.91032470667878	5.945280112201022	0.017530354222593702	0.1410148775076826	-0.013640427412266249	2.91032470667878	1.5054770695829274	0.2243053416641713	0.9310930660891187	2135	1	100872372	100895179	-1	EXTL2	EXTL2	exostosin like glycosyltransferase 2	protein_coding
ENSG00000162695	-11.269977132760275	3.393460019102602e-4	-0.005159140578831965	0.04019898269687872	0.02305573492912856	4.895727941014291e-4	3.758766458127092	1.060811391643915	0.30688990849787684	0.6059013260652303	-0.007443066528329893	3.758766458127092	0.3351108939272697	0.5646879192049122	0.9654255097949167	148867	1	100896076	100981757	1	SLC30A7	SLC30A7	solute carrier family 30 member 7	protein_coding
ENSG00000117543	-10.952619988521063	-5.27910012294678e-4	0.011836269926342843	0.020489591194968175	0.06282267861982896	-7.616131567731636e-4	4.110864896747402	5.613070017513029	0.02084143475982825	0.1546160783773319	0.017076127925357995	4.110864896747402	3.984419225808088	0.05016260016811012	0.9085691741784206	51611	1	100989623	101026088	-1	DPH5	DPH5	diphthamide biosynthesis 5	protein_coding
ENSG00000233184	-13.069748935064869	3.8252547894682835e-5	-0.0035405047423776835	-0.19572444091256824	-0.12482936417654943	5.518676114902649e-5	1.0036207057195912	0.006609882288643144	0.9354550347206134	0.9739792319968167	-0.005107868634072141	1.0036207057195912	0.066363142362844	0.7975304381092126	0.985628909735811	NA	1	101025844	101090513	1	DPH5-DT	DPH5-DT	DPH5 divergent transcript	lncRNA
ENSG00000170989	-11.924300539005541	0.0013250772449565535	0.00471668624594279	0.18845759496616307	-0.040174143026786166	0.00191168237009363	3.0742417179992203	3.8261053007127535	0.05480815313889	0.2601374944402281	0.006804739856450845	3.0742417179992203	0.08307291957122513	0.7741027627678884	0.9856103355667863	1901	1	101236865	101243713	1	S1PR1	S1PR1	sphingosine-1-phosphate receptor 1	protein_coding
ENSG00000185946	-12.047585448950045	3.8754161000232793e-4	-0.007359009949850181	-0.0867106983130866	-0.06087539249038992	5.591043588884832e-4	2.5632723110395608	1.8035352516436418	0.18400825574868465	0.47502588201975904	-0.010616807160501396	2.5632723110395608	0.8235887259911787	0.3675225111415539	0.948855245847675	55599	1	103525691	103555239	1	RNPC3	RNPC3	RNA binding region (RNP1, RRM) containing 3	protein_coding
ENSG00000198890	-11.151531649320026	-1.1807373200310987e-4	-0.0035903302222169225	-0.007034077990313407	-0.07800007707585394	-1.703443876201391e-4	3.7794689395079044	0.3937230696197641	0.5325714307608156	0.7764706448084983	-0.0051797516067461245	3.7794689395079044	0.491494180348667	0.4857916434281081	0.963533306413806	55170	1	107056674	107067636	1	PRMT6	PRMT6	protein arginine methyltransferase 6	protein_coding
ENSG00000162631	-13.615830301236201	9.85747580222137e-4	0.014101341758013109	-0.05676224699637108	-0.35840960901927904	0.0014221331455547728	0.4258383467706038	1.1303655027936494	0.2916750383127116	0.5939543275475877	0.02034393582416597	0.4258383467706038	0.37818579124425344	0.5407466379312991	0.9637965692101628	22854	1	107140007	107484923	1	NTNG1	NTNG1	netrin G1	protein_coding
ENSG00000134215	-8.99116172465353	-3.21058182925435e-4	0.0030339354337987705	-0.13540799472458817	-0.013547387744755517	-4.631890483433467e-4	6.854951571550514	0.7117728340421751	0.40198443985437526	0.6861097780854585	0.004377043604718792	6.854951571550514	0.0833843159668159	0.7736915595836537	0.9856103355667863	10451	1	107571161	107965180	-1	VAV3	VAV3	vav guanine nucleotide exchange factor 3	protein_coding
ENSG00000085491	-10.225277811665414	3.5371122008731566e-4	0.007406313442409575	-0.05312171879618454	-0.04777719017254777	5.10297423126755e-4	5.226018156431236	1.3670899853320635	0.24662978385276835	0.5462066577184758	0.010685051674633562	5.226018156431236	0.8128640169511665	0.3706404907105273	0.949137095910837	29957	1	108134043	108200849	-1	SLC25A24	SLC25A24	solute carrier family 25 member 24	protein_coding
ENSG00000162636	-11.67160048079432	6.942650007225513e-4	0.0017708876795235941	0.04966562186433913	-0.007330039650480896	0.0010016126736051973	3.258582739814913	2.9415175390276866	0.09114672217157335	0.33471355049456025	0.002554850873220053	3.258582739814913	0.02748096115813021	0.8688552079314775	0.987003887327421	284611	1	108560089	108644900	1	FAM102B	FAM102B	family with sequence similarity 102 member B	protein_coding
ENSG00000162639	-12.489128869870392	-2.3688104880116435e-4	0.012870045649785852	-0.2735219267577197	-0.14340648565238165	-3.4174711438601633e-4	1.7727066824923954	0.28291257920411944	0.5966320148969301	0.8165403584106034	0.018567551034960626	1.7727066824923954	1.15391934403329	0.28674584666559655	0.9389436144450476	113802	1	108648290	108661526	-1	HENMT1	HENMT1	HEN methyltransferase 1	protein_coding
ENSG00000134186	-10.18877180421181	-1.2802143561384523e-5	7.542010223745415e-4	-0.020859627368466804	0.014922692357398784	-1.8469589028758026e-5	5.234769837928723	0.005351644121754358	0.9419099791130173	0.9762023342405356	0.0010880820748131372	5.234769837928723	0.024790350938509266	0.8753840987820221	0.987003887327421	55119	1	108692310	108702928	1	PRPF38B	PRPF38B	pre-mRNA processing factor 38B	protein_coding
ENSG00000116266	-10.226932316219035	1.3040306566268088e-4	-0.00435373076837241	-0.06824585303062806	-0.06266432129940187	1.881318561482676e-4	5.137779804817981	0.4065900404956324	0.5259701222056143	0.7720726989007695	-0.006281105788896573	5.137779804817981	0.6071306399275211	0.4387293360023069	0.956432758011376	6814	1	108746674	108809523	1	STXBP3	STXBP3	syntaxin binding protein 3	protein_coding
ENSG00000121957	-9.535558719891224	-5.572821886566139e-4	-0.0023769162587729794	-0.017115187380324155	0.01892229017479004	-8.039882499506445e-4	6.071773778611137	4.181337524206697	0.04497027178814146	0.23676283953262003	-0.0034291652991401255	6.071773778611137	0.10053226347551679	0.7522193109801005	0.9820661567119315	29899	1	108875350	108934545	1	GPSM2	GPSM2	G protein signaling modulator 2	protein_coding
ENSG00000121940	-10.687461610931422	1.3545482070078188e-4	0.0012155700955361697	-0.013491266839725713	-0.04801160382093258	1.9541999808952174e-4	4.517626516821054	0.7820212419161898	0.37981929500725475	0.6691655053824698	0.0017536969486829557	4.517626516821054	0.08820060395789552	0.7674348262820065	0.9856103355667863	23155	1	108881885	108963527	-1	CLCC1	CLCC1	chloride channel CLIC like 1	protein_coding
ENSG00000085433	-10.4256028459419	5.275426943479261e-4	-0.006186159121469483	0.059982014893211894	0.12307114839229195	7.610832289929553e-4	5.0654143646952186	3.4216576051496426	0.06894391690391888	0.29313075196316624	-0.00892474108669405	5.0654143646952186	0.6074033281894914	0.4386270282146726	0.956432758011376	22911	1	108970214	109042113	-1	WDR47	WDR47	WD repeat domain 47	protein_coding
ENSG00000197780	-10.72156227111856	2.884996124466774e-4	-0.011909038144954266	0.017667779837403797	0.04274667190911009	4.162169601752094e-4	4.522286709873784	1.215151467229776	0.2744242686844033	0.5756026099482213	-0.01718111027348302	4.522286709873784	2.7779344531520063	0.10043692430810307	0.9085691741784206	6884	1	109062496	109076012	-1	TAF13	TAF13	TATA-box binding protein associated factor 13	protein_coding
ENSG00000273382	-13.421166044970887	-1.7339811138692886e-5	0.01013790265580563	-0.08840648921252034	-0.040371860313939016	-2.5016059539743438e-5	0.6168627035529246	0.001637630171685684	0.9678457259781446	0.986415411026548	0.014625901886545833	0.6168627035529246	0.7660359620478071	0.3847046885187356	0.9501978600802834	NA	1	109087971	109090858	-1	TMEM167B-DT	TMEM167B-DT	TMEM167B divergent transcript	lncRNA
ENSG00000215717	-9.970196062209423	2.993341317529371e-4	-4.4698104786369613e-4	-0.04093800180799772	-0.07058541562917262	4.31847867448766e-4	5.5555495480455965	4.571084824089738	0.036323235430060045	0.2107912525639369	-6.448573411243068e-4	5.5555495480455965	0.01400181571208053	0.9061757442212722	0.9934052993730855	56900	1	109090764	109096934	1	TMEM167B	TMEM167B	transmembrane protein 167B	protein_coding
ENSG00000116299	-12.527740242703235	0.00290826496886801	-0.1249199298014603	1.0601741674193512	-0.5479752807544311	0.004195739448176973	2.699434740852615	0.8925531649707485	0.3483238663274417	0.6432649324218999	-0.18022136323276422	2.699434740852615	3.035985228455389	0.08621945287200962	0.9085691741784206	57535	1	109113679	109206781	1	ELAPOR1	ELAPOR1	endosome-lysosome associated apoptosis and autophagy regulator 1	protein_coding
ENSG00000031698	-9.061663594986527	-1.6920439972634304e-5	-0.0013405086156947506	0.08358803767166828	0.07654555852342101	-2.44110348381789e-5	6.923358875809091	0.009605731663749261	0.9222302375791045	0.9704095932633867	-0.0019339451321317461	6.923358875809091	0.08502518417586079	0.77153840648464	0.9856103355667863	6301	1	109213918	109238182	1	SARS1	SARS1	seryl-tRNA synthetase 1	protein_coding
ENSG00000143126	-8.427357179338411	0.0011027568078578807	-0.004208402287040919	-0.04157923637101887	-4.314558002921536e-4	0.0015909417780031081	7.962210661294919	5.041179532362823	0.02819814566304842	0.18274199285599252	-0.006071441109579706	7.962210661294919	0.10148333564639564	0.7510895119713296	0.9820661567119315	1952	1	109249539	109275751	1	CELSR2	CELSR2	cadherin EGF LAG seven-pass G-type receptor 2	protein_coding
ENSG00000134222	-12.204654288273778	-0.001514842915223412	0.017911906269296996	-0.07061671716334662	-0.0022946355034578346	-0.002185456361518597	2.1020351730019033	14.082004382940648	3.783241756602953e-4	0.017010850248237872	0.02584141834758271	2.1020351730019033	2.882768125635614	0.09436831032991144	0.9085691741784206	84722	1	109279556	109283186	-1	PSRC1	PSRC1	proline and serine rich coiled-coil 1	protein_coding
ENSG00000134243	-8.432615440028952	-5.949092785242773e-4	-0.014080018500995654	0.02041671010482408	-0.09437888137689489	-8.582726659058061e-4	7.584280889055627	3.423258871636187	0.0688806491018608	0.2930170444996332	-0.020313172867011287	7.584280889055627	2.693520481959998	0.10564112407677924	0.9085691741784206	6272	1	109309568	109397918	-1	SORT1	SORT1	sortilin 1	protein_coding
ENSG00000143106	-9.582586928917559	-4.0100071630338866e-4	0.010376957636523305	0.005904701553275209	0.06345816522170426	-5.78521744803821e-4	6.096390233465227	2.6685694656321464	0.10723671721079171	0.3657302389387786	0.014970785321727033	6.096390233465227	2.4112347190801295	0.12537706185629427	0.9085691741784206	5686	1	109399042	109426448	-1	PSMA5	PSMA5	proteasome 20S subunit alpha 5	protein_coding
ENSG00000162650	-12.873770010908713	-2.0202752490198792e-4	-0.005283241381169565	-0.10039190033734165	0.10857128195332254	-2.9146410829916956e-4	1.3776222530418563	0.387746642208873	0.5356890268974859	0.7782352008799495	-0.007622106140432689	1.3776222530418563	0.3371732617993482	0.5634956019048638	0.9654255097949167	127002	1	109483479	109492804	1	ATXN7L2	ATXN7L2	ataxin 7 like 2	protein_coding
ENSG00000174151	-10.63867667399558	-3.654925084091373e-4	-0.0011723970729751213	-0.0637075505543387	0.012327407818619032	-5.272942293639302e-4	4.501294102958257	2.6381305715250103	0.10922000020104994	0.3689817348098488	-0.0016914114431339437	4.501294102958257	0.03673486281888792	0.848609990531546	0.9861179256384616	284613	1	109494052	109502932	1	CYB561D1	CYB561D1	cytochrome b561 family member D1	protein_coding
ENSG00000181754	-11.654337552619943	-1.404708778846008e-4	0.004905827194271812	-0.1487527474243869	-0.11942506597122521	-2.0265663891343275e-4	3.0069383485317513	0.15853037564881642	0.6918324743027606	0.8711063959397609	0.00707761256463416	3.0069383485317513	0.2734665012414583	0.6028136855106099	0.970180063157833	57463	1	109504178	109509738	-1	AMIGO1	AMIGO1	adhesion molecule with Ig like domain 1	protein_coding
ENSG00000065135	-8.612255618795336	-1.146029027998042e-4	-0.0029628117989795137	0.011526129612295278	0.01396964382386421	-1.6533703954075743e-4	7.489807749738437	0.26730075264799114	0.6069225701994772	0.823830174956168	-0.004274433889475053	7.489807749738437	0.24344104572426686	0.6234132330843587	0.970180063157833	2773	1	109548615	109600195	1	GNAI3	GNAI3	G protein subunit alpha i3	protein_coding
ENSG00000116337	-11.017563156095605	-2.295547569524597e-4	-0.011907406477101017	0.047264717134610265	-0.025165758497590163	-3.311775094677849e-4	3.9768425300309245	0.6273408437396913	0.4312455369117677	0.7071406219800129	-0.01717875627436276	3.9768425300309245	2.399786601433644	0.12626128459128716	0.9085691741784206	271	1	109616104	109632051	1	AMPD2	AMPD2	adenosine monophosphate deaminase 2	protein_coding
ENSG00000168765	-10.694383585846186	-4.951571023389642e-4	0.007799072504845364	-0.06687932029699838	-0.011742426847891929	-7.143606960053726e-4	4.407619839944733	1.066624639502222	0.30557900527890064	0.6046016776121015	0.011251683226273873	4.407619839944733	0.37985231403778746	0.5398587371542276	0.9637965692101628	2948	1	109656099	109665496	1	GSTM4	GSTM4	glutathione S-transferase mu 4	protein_coding
ENSG00000213366	-12.400990734423525	-1.3562723670910812e-5	0.0054633488950549996	-0.08094209406600852	0.0710998174522669	-1.9566874180970388e-5	2.088022388878734	4.8104390498542927e-4	0.982569567759528	0.9927221014429941	0.007881946357542045	2.088022388878734	0.10291546961245243	0.7493992117734473	0.9820661567119315	2946	1	109668022	109709551	1	GSTM2	GSTM2	glutathione S-transferase mu 2	protein_coding
ENSG00000134184	-9.79898000021537	-4.7874229904094196e-4	0.028320501008817885	0.07796013468720901	0.09918274772165951	-6.906791406901481e-4	5.866430223678581	0.04614900590684148	0.8305852179617039	0.9335478717417406	0.04085784636091245	5.866430223678581	0.23755123383450066	0.62763837852802	0.970180063157833	2944	1	109687814	109709039	1	GSTM1	GSTM1	glutathione S-transferase mu 1	protein_coding
ENSG00000134201	-11.516428481377334	-4.819481228836351e-4	0.0012463042008324069	0.21557384419884054	-0.20071840584286527	-6.953041668499652e-4	3.2395450870639237	0.24380816400466368	0.623151991190604	0.8307489886464382	0.0017980368899799962	3.2395450870639237	0.0028204757966132604	0.9578104337380597	0.9965930459259162	2949	1	109711780	109775428	1	GSTM5	GSTM5	glutathione S-transferase mu 5	protein_coding
ENSG00000134202	-9.674164046822657	1.6231768650729438e-4	0.009708304011362244	0.15605765323219978	0.17617261399381978	2.3417492137264303e-4	6.1843601910105965	0.050962980331088585	0.8221122071108188	0.9308104135247622	0.01400612205263474	6.1843601910105965	0.22178113413882822	0.6392803164151812	0.9719554328258326	2947	1	109733932	109741038	-1	GSTM3	GSTM3	glutathione S-transferase mu 3	protein_coding
ENSG00000184371	-11.117142542454054	1.7620943643325171e-4	-0.002114424434066266	0.03575930549376329	0.21343385002888424	2.542164801000913e-4	4.0549770413025445	0.11683636738581267	0.7336062810692026	0.8941942812347609	-0.003050469645361855	4.0549770413025445	0.02607761024565938	0.8722173931763105	0.987003887327421	1435	1	109910242	109930992	1	CSF1	CSF1	colony stimulating factor 1	protein_coding
ENSG00000168710	-9.031646327128064	-1.917661795194589e-4	2.792147467579144e-4	-0.0049757090884325755	0.06120427631430378	-2.7666011620294605e-4	6.897345284826766	1.4746861261657749	0.22905000130283873	0.5276927758432425	4.0282173049071093e-4	6.897345284826766	0.004324545717945324	0.9477719737553778	0.9957853457859014	10768	1	109984765	110023742	1	AHCYL1	AHCYL1	adenosylhomocysteinase like 1	protein_coding
ENSG00000143093	-10.37267417612831	1.8923015794553006e-4	-0.007485555250985516	0.007407450081282538	0.03754733681115442	2.730014104546515e-4	5.009412202969562	1.020305393610401	0.3162335853293299	0.6153338369191319	-0.010799373438897144	5.009412202969562	2.216434832085002	0.1414377880351379	0.9085691741784206	85369	1	110031577	110074641	1	STRIP1	STRIP1	striatin interacting protein 1	protein_coding
ENSG00000258634	-11.369940763496345	6.132971434276426e-5	-0.011835158606492754	-0.0707622550040724	-0.006407128749710552	8.848007474144272e-5	3.4922368272436395	0.06814060105973761	0.7948980165391573	0.9220582145323647	-0.017074524629721432	3.4922368272436395	3.3933034300935603	0.07007483552037412	0.9085691741784206	NA	1	110058340	110062555	1			novel transcript, antisense to ALX3	lncRNA
ENSG00000116396	-11.431697846485163	-3.320689085919163e-4	-0.016103060279046212	-0.11491610552901126	-0.12588518903763538	-4.7907416765896816e-4	3.2479310367691596	0.7833844589055262	0.37940679455986615	0.6689600774564727	-0.02323180520771602	3.2479310367691596	2.4050723786893933	0.12585214767363367	0.9085691741784206	3749	1	110210314	110283100	1	KCNC4	KCNC4	potassium voltage-gated channel subfamily C member 4	protein_coding
ENSG00000162775	-11.751675143233639	-2.6439877436270156e-4	-0.004468046293743859	-0.03732371864698336	-0.006305695070590572	-3.8144680059018954e-4	2.91584820563389	1.4197158921158366	0.23783075245115218	0.5367177635205062	-0.006446028230446578	2.91584820563389	0.5520730936898214	0.4601786612159221	0.961260472212684	64783	1	110338506	110346681	1	RBM15	RBM15	RNA binding motif protein 15	protein_coding
ENSG00000168679	-13.55304204805763	0.001294914765122632	-0.014675877534440048	0.1867345338395203	-0.12567774027657438	0.0018681671100163181	0.6923216000906008	2.1854440273502456	0.1442042343701208	0.4206983115516792	-0.021172815739630407	0.6923216000906008	0.4213363498896105	0.5185834290318163	0.963533306413806	9122	1	110362851	110391082	-1	SLC16A4	SLC16A4	solute carrier family 16 member 4	protein_coding
ENSG00000134248	-10.014565460275797	-1.6983757464238754e-4	-0.003978871819263833	0.01572353710632421	-0.037123389121407356	-2.4502382669318166e-4	5.43199229100434	0.6851713950974723	0.41087407803968856	0.6925706976825803	-0.00574029864198478	5.43199229100434	0.505908143433127	0.4794886228283233	0.963533306413806	10542	1	110401249	110407942	-1	LAMTOR5	LAMTOR5	late endosomal/lysosomal adaptor, MAPK and MTOR activator 5	protein_coding
ENSG00000143125	-12.248678223308627	8.114866954545244e-4	0.1086639834275701	-0.10902637956767278	-0.20545122075468691	0.001170727831279615	2.70974316357891	0.7374701853838632	0.3936633731768967	0.6811528789601733	0.1567689900141959	2.70974316357891	19.139370728813134	4.5508876929875366e-5	0.11141331553715654	84432	1	110451149	110457358	1	PROK1	PROK1	prokineticin 1	protein_coding
ENSG00000177301	-12.82263913338906	-3.1832507936827714e-4	-0.00412020658153461	0.018140747894285304	0.017859591239215312	-4.5924601339519913e-4	1.4242687596104808	0.14925656399138731	0.700522625790051	0.8756681857059024	-0.005944201602618051	1.4242687596104808	0.03223193875166069	0.8580842574761656	0.9861179256384616	3737	1	110519837	110631474	-1	KCNA2	KCNA2	potassium voltage-gated channel subfamily A member 2	protein_coding
ENSG00000259834	-13.413070974710587	0.0010857454936406754	-0.006718526738990625	-0.10989125532971213	-0.19961823257062206	0.0015663996393429419	0.7128437739265977	1.52297570155968	0.22166243393258236	0.5194865132966558	-0.009692785208421673	0.7128437739265977	0.0872528775992266	0.768651031997201	0.9856103355667863	NA	NA	NA	NA	NA	NA	NA	NA	NA
ENSG00000143119	-11.160893667033417	-7.030227993706584e-5	0.016874098532001634	-0.17653956117509484	-0.04517050834144761	-1.0142475062839256e-4	3.7853714423590987	0.008554740237684667	0.9265949201135539	0.9720674974673778	0.024344178271590498	3.7853714423590987	0.6950576346434103	0.40753659003786513	0.9535369498353298	963	1	110871188	110899922	1	CD53	CD53	CD53 molecule	protein_coding
ENSG00000121931	-11.663693606007044	-1.4388033344276763e-4	-0.003875088036367848	0.027324671272307147	-0.023387849261628173	-2.0757544353933134e-4	3.079968627271144	0.23833985973768496	0.6270688998407705	0.8330483015068353	-0.005590570293076046	3.079968627271144	0.23840758482691302	0.6270200490750826	0.970180063157833	55791	1	110947190	110963965	-1	LRIF1	LRIF1	ligand dependent nuclear receptor interacting factor 1	protein_coding
ENSG00000156171	-10.66642315458871	1.0238244154029953e-4	-0.005435631153368605	-0.007243066549382231	-0.009755643487395039	1.4770664068429435e-4	4.546077607461218	0.15676510844966526	0.6934635228823216	0.871920462730882	-0.007841958109066443	4.546077607461218	0.6085443161848454	0.4381993507442383	0.956432758011376	128338	1	111117163	111140203	-1	DRAM2	DRAM2	DNA damage regulated autophagy modulator 2	protein_coding
ENSG00000134255	-10.625999881371447	3.9540404959351546e-4	-0.006817822687967282	-0.043279336055810774	-0.038581556272993346	5.704474614959786e-4	4.628649456166105	4.492011898413227	0.03792094318367053	0.21556529970005278	-0.009836038981590661	4.628649456166105	1.7529113392885394	0.1901998431151965	0.9242329872258257	10390	1	111139479	111185104	1	CEPT1	CEPT1	choline/ethanolamine phosphotransferase 1	protein_coding
ENSG00000273221	-13.918041694714907	7.232856394306946e-4	-0.0047862912813455205	-0.03311236740719111	0.09257642802846767	0.001043480605152866	0.12556752290218987	2.1406358230084543	0.14831492090446666	0.42600662361472635	-0.006905158695847265	0.12556752290218987	0.10658940699874546	0.7451215441544794	0.9813006001770289	NA	1	111184415	111185061	-1			novel transcript, antisense to CEPT1	lncRNA
ENSG00000162777	-9.803562681526138	2.741812103198523e-4	-0.002208926510931134	3.005964256578875e-4	0.01356739502597817	3.9555987243338484e-4	5.843250549987271	1.3832981637253456	0.24387738396375933	0.5435022344028997	-0.003186807323008508	5.843250549987271	0.11786961416733013	0.7324769439920698	0.9810662743046878	79961	1	111185969	111204535	-1	DENND2D	DENND2D	DENN domain containing 2D	protein_coding
ENSG00000064886	-12.85208648167877	0.001665620754060166	0.06803029993123341	-0.5180542499758657	-0.09702902310150559	0.0024029828018843373	1.7775680328099528	0.7734486645123844	0.3824280824029459	0.6709235419288175	0.09814697634097924	1.7775680328099528	1.8211596596037154	0.18190892368250514	0.9224111804884206	1117	1	111200771	111243440	1	CHI3L2	CHI3L2	chitinase 3 like 2	protein_coding
ENSG00000085465	-14.42028266834681	0.0013690457748007118	-0.03944280523990056	0.23316841134458938	0.17259608867254497	0.0019751155500549755	-0.34944365895615537	3.1276962868453264	0.08171672847028832	0.31807849614802225	-0.05690393951835376	-0.34944365895615537	3.211001092129512	0.0778510390630016	0.9085691741784206	5016	1	111414319	111427735	-1	OVGP1	OVGP1	oviductal glycoprotein 1	protein_coding
ENSG00000116455	-10.953346427708931	-1.9936248303326e-4	1.2362704295064018e-4	0.030684312232334338	0.03923132330985955	-2.8761926561139434e-4	4.130418872286667	1.4450206325251918	0.23373813317531297	0.5320594201475549	1.7835612178465548e-4	4.130418872286667	7.645787159528513e-4	0.9780261548111484	0.999459175457142	79084	1	111439890	111449256	-1	WDR77	WDR77	WD repeat domain 77	protein_coding
ENSG00000116459	-8.709836927975946	-4.2460620030526826e-4	0.005259623798316464	-0.007794890015377516	-0.018543753006019157	-6.125772595111164e-4	7.289940852026646	5.04174078588626	0.028189697248195818	0.18274199285599252	0.007588033170772736	7.289940852026646	1.0375991840646257	0.31219891035895947	0.9433001508888932	515	1	111448864	111462773	1	ATP5PB	ATP5PB	ATP synthase peripheral stalk-membrane subunit b	protein_coding
ENSG00000143110	-12.959882237911739	-2.969078358234038e-4	0.006745529523708973	-0.057685832799848305	0.04666858712515084	-4.2834746234349924e-4	1.249483657888392	0.20281392188038438	0.6539742489447129	0.8484828845411215	0.009731741992025027	1.249483657888392	0.15391837730617208	0.6961163757331676	0.9782435437152802	128346	1	111473792	111478512	1	C1orf162	C1orf162	chromosome 1 open reading frame 162	protein_coding
ENSG00000116473	-9.950294466089959	5.24723833763722e-5	0.0030606136153744803	0.03752397711908454	0.0035691656459343243	7.570164728071666e-5	5.612568976488204	0.085215919410886	0.7712895917244071	0.9113153806981834	0.0044155320849780045	5.612568976488204	0.4043352776916207	0.52711619770763	0.963533306413806	5906	1	111542218	111716691	1	RAP1A	RAP1A	RAP1A, member of RAS oncogene family	protein_coding
ENSG00000197852	-10.963032187237596	-6.268946899893501e-4	0.012710553714396092	-0.038223350148661406	-0.05309440364369305	-9.044178604072595e-4	4.001637514315352	4.577728738630766	0.03619232286217308	0.21046279909836121	0.018337452810712036	4.001637514315352	2.6523438375708888	0.10828883676380714	0.9085691741784206	55924	1	111680630	111755824	-1	INKA2	INKA2	inka box actin regulator 2	protein_coding
ENSG00000064703	-11.248280901074624	-8.434661289415768e-5	0.006219485397472132	-0.018075079844442916	-0.0462146512202031	-1.2168644013818238e-4	3.6836851645015	0.17959305661830396	0.6731378860275032	0.8591727014713803	0.008972820739814369	3.6836851645015	1.3584518012079483	0.2481124706404138	0.9377663160980826	11218	1	111754832	111775602	1	DDX20	DDX20	DEAD-box helicase 20	protein_coding
ENSG00000171385	-10.621041940721868	3.2899974186354256e-4	-8.386326268324093e-4	-0.18176566237790903	0.00568734313305314	4.74646296040282e-4	4.612995564422328	0.7511325061530456	0.3893413735712852	0.6772898432482956	-0.0012098911318588015	4.612995564422328	0.006659864536811039	0.9352120055969235	0.9951546303202515	3752	1	111770662	111989668	-1	KCND3	KCND3	potassium voltage-gated channel subfamily D member 3	protein_coding
ENSG00000143079	-9.473113629598009	4.8642577338594344e-5	-0.007838645103723944	0.08138140758657171	0.08299006501919715	7.017640510244794e-5	6.329007263967583	0.035044561669427855	0.8520919101374457	0.9403033632340876	-0.011308774418431089	6.329007263967583	1.2066625243368316	0.2760913982078312	0.9387138868096881	55917	1	112396214	112463456	1	CTTNBP2NL	CTTNBP2NL	CTTNBP2 N-terminal like	protein_coding
ENSG00000134245	-11.233911460100774	0.0021417057906805152	0.00968561730703311	-0.10461955383698865	-0.13477758511572502	0.0030898283232579558	4.087517626113876	24.11054034758372	6.551193631321384e-6	0.0017296529211819364	0.013973392056804984	4.087517626113876	0.7138961016869803	0.4012871730518245	0.9527984835531447	7482	1	112466541	112530165	1	WNT2B	WNT2B	Wnt family member 2B	protein_coding
ENSG00000007341	-11.474748133637675	2.992287590126687e-4	-0.001906933598488162	-0.03737293858600655	0.022338640154735443	4.3169584671893586e-4	3.437002772647631	1.5575596037054558	0.2165496907049234	0.513710983004622	-0.0027511236458434172	3.437002772647631	0.08156021863564084	0.7761122913750066	0.9856103355667863	54879	1	112523514	112620825	-1	ST7L	ST7L	suppression of tumorigenicity 7 like	protein_coding
ENSG00000116489	-8.41534247204744	3.924899790756094e-5	0.0018212290983621465	-0.02764696018460827	0.03005441059911615	5.662433464109947e-5	7.80852620568969	0.042033656712133244	0.8382034338015427	0.9357263698021512	0.002627478188529747	7.80852620568969	0.12144885803959442	0.7286071381044269	0.9798021575263971	829	1	112619805	112671616	1	CAPZA1	CAPZA1	capping actin protein of muscle Z-line subunit alpha 1	protein_coding
ENSG00000155363	-10.262837694050882	-3.5757686168110783e-4	0.001263190277424951	-0.09825386508383735	0.05514153123311757	-5.158743650839731e-4	5.06005281507408	1.736636499314614	0.19224268369890596	0.48369118303343145	0.0018223983489401307	5.06005281507408	0.03000919401417161	0.8630136857116449	0.9865919556862787	4343	1	112673141	112700756	1	MOV10	MOV10	Mov10 RISC complex RNA helicase	protein_coding
ENSG00000155366	-10.35205826896364	-1.516547127652098e-4	0.013377309897055236	0.0347216053207328	-0.005239305451864084	-2.1879150203380835e-4	5.0186937501999	0.1424683021853541	0.7070827284435078	0.8794500711383973	0.01929937864891644	5.0186937501999	1.7548905033071502	0.18995318041273654	0.9242329872258257	389	1	112701127	112707434	-1	RHOC	RHOC	ras homolog family member C	protein_coding
ENSG00000155367	-13.571885225899806	1.612925829646223e-4	0.001224925773783519	-0.2107151057572458	0.09098690782983698	2.326960095752323e-4	0.4497419508215369	0.1568949300837856	0.6933432103696792	0.871920462730882	0.0017671943392945592	0.4497419508215369	0.011358853272543604	0.9154557417814883	0.9935906469256361	333926	1	112709994	112715332	-1	PPM1J	PPM1J	protein phosphatase, Mg2+/Mn2+ dependent 1J	protein_coding
ENSG00000155380	-10.607705448217159	-3.8554783739126123e-4	0.013745812080708792	0.08089344230603418	-0.020582969744845647	-5.562279530298371e-4	4.619088635836051	0.533613003674804	0.46774582127212794	0.7324859668087726	0.01983101492183018	4.619088635836051	0.936208230022035	0.3368811880174827	0.94723718886307	6566	1	112911847	112957593	-1	SLC16A1	SLC16A1	solute carrier family 16 member 1	protein_coding
ENSG00000226419	-13.977123153214148	-2.3960458917534822e-4	-0.01193414948869831	0.026711399073332236	0.20301665277423836	-3.4567635257751227e-4	-0.06061021974012148	0.2617127955746355	0.6106987475494359	0.8254343588778703	-0.01721733828457261	-0.06061021974012148	0.8332031180948779	0.36475867570301956	0.948855245847675	100506392	1	112956415	113047055	1	SLC16A1-AS1	SLC16A1-AS1	SLC16A1 antisense RNA 1	lncRNA
ENSG00000198799	-11.20606867908264	3.190844759114854e-4	-0.0013452556582298678	-0.043638439095091325	0.0014074942831868202	4.6034159102215387e-4	3.814368890706934	1.7849140917118498	0.1862575365177774	0.47689331600307344	-0.0019407936668560486	3.814368890706934	0.04230535788662626	0.8376887771319883	0.9861179256384616	9860	1	113073198	113132260	1	LRIG2	LRIG2	leucine rich repeats and immunoglobulin like domains 2	protein_coding
ENSG00000081026	-10.040014927683014	1.8829072106189092e-4	-0.01666852384481245	-0.07802388928174683	-0.14910971630761546	2.7164608952139714e-4	5.342836694248955	0.2687879832185373	0.6059259974930482	0.8234292697914132	-0.024047596689850362	5.342836694248955	2.6592660533040413	0.10783856810871827	0.9085691741784206	260425	1	113390515	113685923	1	MAGI3	MAGI3	membrane associated guanylate kinase, WW and PDZ domain containing 3	protein_coding
ENSG00000116793	-12.182435279783723	4.622804568850346e-4	-0.010742060008975011	-0.08342390517357552	-0.20619799104911482	6.669297226479237e-4	2.3109081945089742	1.096529547909576	0.29895033828137174	0.5994420691587319	-0.015497516703879903	2.3109081945089742	0.8551629711759451	0.35855431487003564	0.9480401691747632	10745	1	113696831	113759489	-1	PHTF1	PHTF1	putative homeodomain transcription factor 1	protein_coding
ENSG00000081019	-10.840095981366987	5.394121369992558e-5	0.004934206727233266	0.0022322615884685887	-0.04943870250942479	7.782072150441445e-5	4.298076080664432	0.08623296575588484	0.7699679315844783	0.9107060912347534	0.007118555576100395	4.298076080664432	1.02313973230797	0.31556760270583145	0.9433001508888932	54665	1	113761832	113812476	-1	RSBN1	RSBN1	round spermatid basic protein 1	protein_coding
ENSG00000134242	-12.218627095940048	0.0011476836556980011	-0.020414702323769664	-0.1460671120577527	-0.04820875074300511	0.0016557575185848228	2.421544876263693	2.5938258867976383	0.11218082616133002	0.372812659315109	-0.02945218980372689	2.421544876263693	1.0663486097505304	0.3056410838612163	0.9433001508888932	26191	1	113813811	113871753	-1	PTPN22	PTPN22	protein tyrosine phosphatase non-receptor type 22	protein_coding
ENSG00000188761	-12.62285781650563	7.908456747178481e-4	-0.04482807850058175	0.39399624882029205	0.02358649260587561	0.0011409491330239257	1.9789616093822717	0.21027459380585567	0.6480988441479147	0.8449142133596349	-0.06467324654537045	1.9789616093822717	0.9800534057004957	0.32589737040556566	0.9447138197754041	440603	1	113876816	113887581	-1	BCL2L15	BCL2L15	BCL2 like 15	protein_coding
ENSG00000134262	-11.433273817382206	1.493677514525471e-4	-0.0025959197957002847	-0.0178722442213072	-0.053909954178920715	2.1549211428932498e-4	3.4355347947171206	0.29164888023218644	0.5910318688278362	0.8138045670427527	-0.0037451206158022918	3.4355347947171206	0.12050944203913097	0.7296165556842735	0.9799156611910299	10717	1	113894194	113905201	-1	AP4B1	AP4B1	adaptor related protein complex 4 subunit beta 1	protein_coding
ENSG00000118655	-11.78091778884213	-4.915216883285274e-4	0.0023908740086972997	0.02393505933059624	-0.026349635620705657	-7.091159022409372e-4	2.8626232203909536	3.9282203327225247	0.05176088041475711	0.25365450664806155	0.0034493020757379107	2.8626232203909536	0.12398124852106743	0.7259077008192633	0.9797995702409579	64858	1	113904619	113914086	1	DCLRE1B	DCLRE1B	DNA cross-link repair 1B	protein_coding
ENSG00000163349	-9.356429844907092	4.655318864493356e-4	-0.006265435120560014	0.01183689743798375	-0.020124709459324635	6.716205439561405e-4	6.501516830800615	3.4107842986242582	0.06937522122461892	0.2938876093675331	-0.009039112177443477	6.501516830800615	0.8679657774743589	0.35500492855641197	0.9480401691747632	204851	1	113929324	113977869	1	HIPK1	HIPK1	homeodomain interacting protein kinase 1	protein_coding
ENSG00000116774	-10.894810642701268	0.00233108526025785	0.01567630883908956	0.08186401148004657	-0.14709379611937817	0.003363045144863359	4.702438397598023	5.902711326254993	0.017921518995285744	0.1421899578528017	0.022616133021598334	4.702438397598023	0.5171701282680425	0.4746575308008282	0.9629821151495276	56944	1	113979391	114035572	1	OLFML3	OLFML3	olfactomedin like 3	protein_coding
ENSG00000197323	-9.89271967916368	1.0134431353885488e-4	-0.009266289258426362	0.04291425783054014	0.05769395261074288	1.4620893856480218e-4	5.703150693612773	0.181363449580597	0.671626638361175	0.8586929838007921	-0.013368429560574383	5.703150693612773	2.0495273774750102	0.15709763191494433	0.9194233714559643	51592	1	114392790	114511203	-1	TRIM33	TRIM33	tripartite motif containing 33	protein_coding
ENSG00000116752	-10.37100213920018	6.624774292428819e-5	-0.003589411859903849	-0.041294149310219457	0.01832979610972252	9.557529018695749e-5	4.9707581490747925	0.15158949337565558	0.698307818734659	0.8749842761096619	-0.005178426689991314	4.9707581490747925	0.5752640699763056	0.4509465467676125	0.9574413994360197	10286	1	114567557	114581629	-1	BCAS2	BCAS2	BCAS2 pre-mRNA processing factor	protein_coding
ENSG00000175984	-9.166751036931524	-6.264142571755707e-5	-0.013365366782486053	0.004788819744389813	-0.05529119259946344	-9.037247423693396e-5	6.637499730532844	0.042519835758911294	0.8372837290138525	0.9351890875634199	-0.01928214837675471	6.637499730532844	2.445037736160581	0.12280695025576725	0.9085691741784206	163259	1	114582848	114670422	-1	DENND2C	DENND2C	DENN domain containing 2C	protein_coding
ENSG00000213281	-9.638226701517686	2.365390289324846e-4	-0.0020806470563686226	-0.00698802860816887	-0.05783266045364295	3.4125368401758657e-4	6.036481159478646	1.284731283906258	0.2612307378972335	0.5609148237059586	-0.0030017391900632314	6.036481159478646	0.13520589961739807	0.7143022020339007	0.9797684734394371	4893	1	114704469	114716771	-1	NRAS	NRAS	NRAS proto-oncogene, GTPase	protein_coding
ENSG00000009307	-7.407169983871383	1.7442555606847927e-4	-0.001395924200726843	-0.00719751251371016	-0.03462000901768688	2.5164288474429486e-4	9.254833081631633	1.1810124490175207	0.28120815829860035	0.5818659863710579	-0.0020138929218455064	9.254833081631633	0.10442405147781911	0.7476326708383045	0.9818563056504392	7812	1	114716913	114758676	-1	CSDE1	CSDE1	cold shock domain containing E1	protein_coding
ENSG00000052723	-10.46832260890913	4.1514337864361546e-4	9.818331270547642e-4	-0.015095613469862365	0.029711895934962616	5.989252936270332e-4	4.923638284689424	5.927909800489765	0.017688866221132256	0.14125304008155504	0.0014164857833824118	4.923638284689424	0.04252833735631789	0.8372676954646148	0.9861179256384616	80143	1	114769479	114780685	-1	SIKE1	SIKE1	suppressor of IKBKE 1	protein_coding
ENSG00000134198	-12.730893506975963	6.220381965051544e-4	-0.014843893004913875	-0.009818539629309266	-0.16925987223045058	8.974114213415007e-4	1.60147251661202	1.3618689548256628	0.24752461538125037	0.5471001322562948	-0.021415210825675622	1.60147251661202	1.0801104197313562	0.30256615603929493	0.943007482720391	10100	1	115048011	115089503	-1	TSPAN2	TSPAN2	tetraspanin 2	protein_coding
ENSG00000173218	-9.898592466100116	7.73754747996659e-5	-0.0017539668203071903	-0.05818274140186769	-0.0498010214491096	1.1162921377990696e-4	5.617062967947473	0.10243403546550683	0.7499659757454692	0.9006090760076191	-0.002530439233540967	5.617062967947473	0.07390102579989655	0.7866105191626508	0.985628909735811	81839	1	115641970	115698224	1	VANGL1	VANGL1	VANGL planar cell polarity protein 1	protein_coding
ENSG00000177551	-14.020453159170511	-2.0811625897520854e-4	-0.003694791900879098	-0.1338765575457972	-0.029238572577910304	-3.002482947518966e-4	-0.2640213309451935	0.14130762533172458	0.7082222048088456	0.8802738167572459	-0.005330457952514981	-0.2640213309451935	0.05196112213695026	0.8204087507506039	0.9861179256384616	4808	1	115836377	115843917	-1	NHLH2	NHLH2	nescient helix-loop-helix 2	protein_coding
ENSG00000163393	-11.849694660908511	2.810296653723535e-4	-0.01333467336359089	-0.0970936395194415	-0.05804293121533438	4.0544010457537925e-4	2.8086811696610674	0.6591196942270464	0.41986704271065456	0.6989022317901413	-0.01923786713352673	2.8086811696610674	1.8582548357878388	0.17758201462873388	0.9224111804884206	55356	1	115976513	116070054	1	SLC22A15	SLC22A15	solute carrier family 22 member 15	protein_coding
ENSG00000173212	-10.07848520299243	0.0017985687920643962	-0.008674815783106343	0.27709168694597086	0.2544868836559013	0.002594786277008958	5.9728387129501925	7.511278669527864	0.007929342300982899	0.0917118968969589	-0.01251511371091283	5.9728387129501925	0.23984266659032313	0.625986929704868	0.970180063157833	126868	1	116111399	116138149	1	MAB21L3	MAB21L3	mab-21 like 3	protein_coding
ENSG00000163399	-7.684171867385738	-0.0013132739846896024	0.016438168295365835	-0.05684891269720524	-0.006228864958513924	-0.001894653865040178	8.63160678772528	22.260016723080874	1.3279390566145924e-5	0.0025332593250145126	0.023715263881022478	8.63160678772528	5.068860385565356	0.027784675028433296	0.8975317740717883	476	1	116372668	116410261	1	ATP1A1	ATP1A1	ATPase Na+/K+ transporting subunit alpha 1	protein_coding
ENSG00000203865	-13.161628900999315	1.8542941738717618e-4	0.03024473832988492	-0.2301679015825237	0.005200729545002822	2.675181008994088e-4	1.0432732495691945	0.19999177602547458	0.6562306999533365	0.8495157869133049	0.04363393400150933	1.0432732495691945	8.726796387030692	0.0043769730915364374	0.7040288364496974	84852	1	116378437	116421301	-1	ATP1A1-AS1	ATP1A1-AS1	ATP1A1 antisense RNA 1	lncRNA
ENSG00000116815	-11.038428039000532	-5.308227251350458e-4	-0.005940259323341235	-0.049045945540846646	-0.06689448355199948	-7.658153131434959e-4	3.850929349650051	1.9386447884015405	0.16861362884835293	0.45460164683636706	-0.00856998266737883	3.850929349650051	0.3085760300774769	0.5804834362199881	0.9675800767103693	965	1	116514534	116571039	-1	CD58	CD58	CD58 molecule	protein_coding
ENSG00000143061	-8.971135618168907	-2.10806924992047e-4	0.001969879983632242	-0.05788261340391348	0.06625619787514708	-3.041301052710779e-4	6.969378481209972	0.5452435758528945	0.46295507216018916	0.7287908107342213	0.002841936083532668	6.969378481209972	0.06251314923199812	0.8033643132457782	0.985628909735811	3321	1	116574399	116667755	-1	IGSF3	IGSF3	immunoglobulin superfamily member 3	protein_coding
ENSG00000116824	-11.056520222747116	-8.620750958515802e-4	0.047046182250305844	-0.19494307767632077	-0.05356317008473593	-0.0012437114656589526	3.8724230678408254	1.4206976290367297	0.23767033239609764	0.5364475842890206	0.06787329382527461	3.8724230678408254	5.929236855364807	0.017676702826864038	0.848539502692176	914	1	116754430	116769229	1	CD2	CD2	CD2 molecule	protein_coding
ENSG00000134247	-9.28909883475629	2.7241476128146615e-4	-0.013233572340980796	0.006425363945892309	-0.016818990666701703	3.9301142516572204e-4	6.544289618921139	1.2832531889937266	0.26150255727924293	0.5609262891611732	-0.019092009189578346	6.544289618921139	4.149790482745511	0.045761450615661246	0.9085691741784206	5738	1	116909916	116990353	1	PTGFRN	PTGFRN	prostaglandin F2 receptor inhibitor	protein_coding
ENSG00000134256	-12.90977371020959	-5.309746753238085e-4	0.03644748375512472	-0.10302944969128894	-0.059659796995843874	-7.66034530927286e-4	1.2931514588166255	0.72191507745379635	0.3986697710246323	0.6839785230019246	0.052582604066399495	1.2931514588166255	4.615620873183116	0.0354553058704432	0.9085691741784206	9398	1	117001750	117036552	1	CD101	CD101	CD101 molecule	protein_coding
ENSG00000116830	-10.889753964208165	-4.54142934901589e-4	0.004230696463828689	-0.0534210256310345	-0.021848229724393327	-6.551897600372818e-4	4.124450500149865	2.8306785720927587	0.09733095540956913	0.346890094714274	0.006103604807872124	4.124450500149865	0.3340785886673828	0.5652865715775315	0.9654255097949167	8458	1	117060326	117107453	1	TTF2	TTF2	transcription termination factor 2	protein_coding
ENSG00000134253	-13.086826005154908	6.980934129743153e-5	0.002349457791734139	-0.24855677683815172	-0.038210053701614774	1.0071359049752959e-4	1.0249167661331113	0.04678109958039435	0.8294470693614636	0.9330379194660011	0.0033895511049127774	1.0249167661331113	0.06995724917712051	0.79224521653781	0.985628909735811	80263	1	117111060	117122587	-1	TRIM45	TRIM45	tripartite motif containing 45	protein_coding
ENSG00000198162	-9.643731632061392	4.380822090399081e-4	-0.005569153990280604	-0.028158812816757466	-0.04214481355940323	6.320190304835577e-4	6.0580106575639165	3.9001281385798845	0.0525804336264869	0.2555714157885584	-0.00803459084372481	6.0580106575639165	0.8652111218457286	0.35576447502620867	0.9480401691747632	10905	1	117367449	117528872	1	MAN1A2	MAN1A2	mannosidase alpha class 1A member 2	protein_coding
ENSG00000183508	-11.611683046505252	0.0018069707203805675	-0.03385873432151739	-0.22804529722901404	-0.40381696650273735	0.0026069076973246025	3.197545451207727	2.361509244707211	0.12926961687186478	0.3984449731257778	-0.04884782809643008	3.197545451207727	1.4802140215609285	0.22818920998202544	0.9310930660891187	54855	1	117606048	117628389	1	TENT5C	TENT5C	terminal nucleotidyltransferase 5C	protein_coding
ENSG00000196505	-11.196212576290698	1.1736110835770449e-4	-0.006695913398576153	-0.02354126495085627	-0.05313812046816715	1.6931628902089254e-4	3.7573145630236437	0.5125146120085762	0.47664486081739366	0.7387819310485064	-0.009660161054347782	3.7573145630236437	2.2297711196807017	0.14026609274066681	0.9085691741784206	54834	1	117863485	117929621	-1	GDAP2	GDAP2	ganglioside induced differentiation associated protein 2	protein_coding
ENSG00000065183	-10.03261313225652	-6.772054182818828e-5	-7.68124135353207e-4	0.020937993052476237	0.053346489123458664	-9.770008986184086e-5	5.480572978247913	0.10049411663354758	0.752264749047118	0.9016202115393778	-0.0011081688808611946	5.480572978247913	0.017299860784104087	0.8957676886451796	0.9931448337429306	10885	1	117929720	117966543	1	WDR3	WDR3	WD repeat domain 3	protein_coding
ENSG00000155761	-10.198203348043283	0.0015208492636991256	-0.041911802872545964	-0.17769096395746078	-0.13318455127527007	0.00219412169067836	5.297231877699527	9.333457366240777	0.0032736349613542025	0.05699172070135541	-0.060465950158937874	5.297231877699527	8.543604533262677	0.0047818878832954145	0.7095065769467308	200162	1	117953590	118185228	-1	SPAG17	SPAG17	sperm associated antigen 17	protein_coding
ENSG00000116874	-11.451273416685723	-2.686771911242885e-4	0.002277721546200107	0.017526193433314404	0.012946092174794067	-3.876192512349872e-4	3.390921079786442	1.3870035889849182	0.24325351310865492	0.5428554660362642	0.0032860575792288365	3.390921079786442	0.1355742165824419	0.7139308172649808	0.9797684734394371	10352	1	119031216	119140654	-1	WARS2	WARS2	tryptophanyl tRNA synthetase 2, mitochondrial	protein_coding
ENSG00000231365	-12.551683618409896	3.84350764901399e-4	-0.0015376527770224718	-0.15995633652655508	-0.04607043865872774	5.545009424851282e-4	1.8449499937811613	0.7486755292126489	0.39011352782937625	0.6780359583645663	-0.002218364036019463	1.8449499937811613	0.017305283018025724	0.8957514507795656	0.9931448337429306	101929147	1	119140391	119275973	1	WARS2-AS1	WARS2-AS1	WARS2 antisense RNA 1	lncRNA
ENSG00000143067	-12.772914934588758	8.796758382004933e-5	-0.018246614902463137	0.021214960976417493	0.004076897160012478	1.269103969361694e-4	1.5279266008934438	0.05623058723797097	0.8133100981076533	0.9280612225700913	-0.026324300832794224	1.5279266008934438	3.2064197277571127	0.07805831210221816	0.9085691741784206	90874	1	119619377	119648266	-1	ZNF697	ZNF697	zinc finger protein 697	protein_coding
ENSG00000092621	-8.64985431570219	-2.6760386117495225e-4	-0.005604102808869718	0.007248156798604597	0.0047234159391166715	-3.8607076343984224e-4	7.394555816303381	0.3470947346630781	0.5578271480719614	0.7924260187833265	-0.008085011330988254	7.394555816303381	0.22537324591941593	0.6365847968254423	0.970984803367858	26227	1	119648411	119744218	1	PHGDH	PHGDH	phosphoglycerate dehydrogenase	protein_coding
ENSG00000134250	-8.381151333299634	3.9805365613461956e-4	-0.008456214382051531	-0.04535012010822376	0.021353500069012977	5.742700357131363e-4	7.8894467433249105	1.2517771710325791	0.2673767115333706	0.567849051493218	-0.012199738553679675	7.8894467433249105	0.8078982171206636	0.3720968690986086	0.949137095910837	4853	1	119911553	120100779	-1	NOTCH2	NOTCH2	notch receptor 2	protein_coding
ENSG00000265808	-10.475005536996735	2.5546035521518913e-4	0.003285043888515685	0.02219518089280402	0.025425985113647638	3.685513876126864e-4	4.901206914836057	2.8296431458227373	0.09739088778008483	0.346890094714274	0.004739316527064176	4.901206914836057	0.6499444489127574	0.42310496701364886	0.9554848851078276	9554	1	120150898	120176520	-1	SEC22B	SEC22B	SEC22 homolog B, vesicle trafficking protein	protein_coding
ENSG00000270231	-13.440145659239757	-5.631387563098246e-4	-0.022857631875108673	-0.021916319597273266	-0.02103664948963549	-8.124374910605624e-4	0.45669190094318723	0.9459194737131106	0.3344056742687125	0.6302767932538621	-0.03297659215268478	0.45669190094318723	1.8230342143328149	0.18168730588241505	0.9224111804884206	728841	1	120415035	120469676	1	NBPF8	NBPF8	NBPF member 8	protein_coding
ENSG00000275131	-14.119410347926474	5.121968915458121e-4	-0.009437864291943645	-0.09344500305767083	-0.05774490079108563	7.389439153918854e-4	-0.2742077977654682	0.5365616817603528	0.46652367003841133	0.7316641244068145	-0.013615960010570126	-0.2742077977654682	0.24265742887110275	0.6239716782791938	0.970180063157833	NA	1	120489860	120701289	-1	PDE4DIPP2	PDE4DIPP2	PDE4DIP pseudogene 2	transcribed_unprocessed_pseudogene
ENSG00000273136	-13.330395341524534	-1.4350519435408268e-4	-0.08505146839156182	0.058629913858725506	0.29911481224759984	-2.0703423223644195e-4	0.7796255965100739	0.023566505685195895	0.8784739533871122	0.9517449723574724	-0.12270333166883066	0.7796255965100739	8.239173799291377	0.0055438569470981245	0.7381545096090206	101060684	1	120723949	120842110	1	NBPF26	NBPF26	NBPF member 26	protein_coding
ENSG00000226067	-13.73483849423463	3.2003444977865514e-5	-0.0070302992180385675	-0.019426628220218074	0.1313497373036116	4.617121136092938e-5	0.2689385448672301	0.0027925340011646866	0.9580197365319807	0.9836092891130013	-0.010142577817829799	0.2689385448672301	0.17516452452214595	0.6769571269872029	0.9752726271597274	NA	1	120913184	121009291	1	LINC00623	LINC00623	long intergenic non-protein coding RNA 623	lncRNA
ENSG00000171943	-13.180206149954573	4.653888744448258e-4	-0.00236226192365886	-0.05151603519695313	0.07833828371343747	6.714142212464467e-4	1.0764715981405595	1.5056159175228396	0.22428421986843677	0.5220267636899807	-0.00340802356254346	1.0764715981405595	0.05399552078430924	0.8169893450276878	0.9861179256384616	653464	1	121184811	121392874	1	SRGAP2C	SRGAP2C	SLIT-ROBO Rho GTPase activating protein 2C	protein_coding
ENSG00000266338	-12.743132074785708	4.8748511249151134e-4	-0.005254908292007347	-0.16127919521267392	-0.11441560153230605	7.032923542987019e-4	1.5536633645206133	0.9793025714847955	0.32608136691844536	0.6231051383719323	-0.007581230133205293	1.5536633645206133	0.14854115446561678	0.7012058017327564	0.9787164596781127	284565	1	144421390	144461676	-1	NBPF15	NBPF15	NBPF member 15	protein_coding
ENSG00000196369	-13.99376868992078	0.001051190749932299	-0.0017695544237257552	-0.006958479195618701	0.1342771910992579	0.0015165476819556784	0.11902101470008068	3.9034241656208817	0.052483551685838896	0.2555714157885584	-0.0025529273916922745	0.11902101470008068	0.014047907854726083	0.9060221742104065	0.9934052993730855	647135	1	144887265	145095528	-1	SRGAP2B	SRGAP2B	SLIT-ROBO Rho GTPase activating protein 2B	protein_coding
ENSG00000272419	-13.93175738408154	1.7303280073017983e-4	-0.015961853568629294	0.022606178859796346	0.006158560962909038	2.4963356352455864e-4	-0.035177497184208456	0.09264817221766308	0.7618203520220863	0.907131902630709	-0.023028086986857287	-0.035177497184208456	0.9736615557450882	0.3274682105240122	0.9452195561243144	NA	1	145214677	145215726	-1	LINC01145	LINC01145	long intergenic non-protein coding RNA 1145	transcribed_unprocessed_pseudogene
ENSG00000162825	-13.79831151252778	7.758446160650062e-4	-0.011037458137974937	-0.3666901628189491	-0.2237988901076152	0.0011193071800973864	0.028686594345023807	3.4440521009037557	0.06806483542717526	0.2910638624715509	-0.015923686119675973	0.028686594345023807	0.8341155689965252	0.36449789504720076	0.948855245847675	100288142	1	145289900	145425603	-1	NBPF20	NBPF20	NBPF member 20	protein_coding
ENSG00000272150	-14.19112338545946	4.6104867402545495e-4	-0.02215844453183427	0.011368737495290103	-0.003925190977500959	6.651526356249561e-4	-0.3470693453136805	0.8048240522229866	0.3730025328439154	0.6637475801388213	-0.03196787803989047	-0.3470693453136805	2.3476463043629825	0.13037920481152823	0.9085691741784206	NA	1	145573965	145591060	-1	NBPF25P	NBPF25P	NBPF member 25, pseudogene	transcribed_unprocessed_pseudogene
ENSG00000117262	-13.226536451371837	1.1590021735895137e-4	0.0018086234275890942	-0.09146411714546392	-0.04372929282875351	1.6720866882171209e-4	0.8833235915519803	0.12012911526072623	0.7300264783894033	0.8923490838863232	0.0026092920498183856	0.8833235915519803	0.03933530501491401	0.8434117532789984	0.9861179256384616	653519	1	145607988	145670650	1	GPR89A	GPR89A	G protein-coupled receptor 89A	protein_coding
ENSG00000265491	-10.60555827307369	1.6785560799100225e-4	0.0030081411891639378	0.0010068511759120308	-0.03772281774306888	2.4216445323402082e-4	4.656821337972539	1.7188279994680624	0.19450803998269683	0.4868176119405538	0.0043398303759006425	4.656821337972539	0.7652243384779551	0.3849551397332228	0.9501978600802834	27246	1	145738868	145824095	-1	RNF115	RNF115	ring finger protein 115	protein_coding
ENSG00000186141	-10.725563258875654	-1.238139412916271e-4	0.0026673934594070607	-0.006157120494652844	-0.025773577341550134	-1.7862575909434767e-4	4.431966797122486	0.6723612294738354	0.41525961970953174	0.6963183280722959	0.003848235315986223	4.431966797122486	0.4223724052397608	0.5180713967360248	0.963533306413806	10623	1	145824053	145844402	1	POLR3C	POLR3C	RNA polymerase III subunit C	protein_coding
ENSG00000186364	-13.765824729609609	-4.923380920048218e-4	0.010521244312881718	-0.04607387235247198	-0.03610504905372059	-7.102937237760906e-4	0.08639775816571953	1.30087030946819	0.25828583113348	0.5578369739935785	0.015178946994175664	0.08639775816571953	0.812543026535982	0.37073438712420337	0.949137095910837	200035	1	145845630	145848954	1	NUDT17	NUDT17	nudix hydrolase 17	protein_coding
ENSG00000131788	-9.871669022808721	-1.1708102972210578e-4	-0.005324209235613247	-0.005995951879787706	-0.059896824361290464	-1.6891222096225534e-4	5.624822543556735	0.6703120045447233	0.4159676664142976	0.6966659733211286	-0.00768121026087445	5.624822543556735	1.8643979106378838	0.17687722887499518	0.9224111804884206	10401	1	145848522	145859836	-1	PIAS3	PIAS3	protein inhibitor of activated STAT 3	protein_coding
ENSG00000198483	-9.805790065911392	-6.812363890105031e-5	-0.021553343231730866	-0.004745271760328445	-0.01290701798751662	-9.828163600985576e-5	5.714711571894566	0.03367356908579315	0.8549804788656443	0.9413908948619255	-0.031094901394995825	5.714711571894566	4.4489455108334175	0.0388227444195533	0.9085691741784206	148741	1	145866560	145885866	-1	ANKRD35	ANKRD35	ankyrin repeat domain 35	protein_coding
ENSG00000143127	-14.151914373391996	0.0021587872885595345	0.02002613078838412	0.15968945164466392	-0.044919238983159915	0.003114471715538972	0.1805236467641775	6.469884584503199	0.013386937157586461	0.12150396864888326	0.02889159957659556	0.1805236467641775	0.6851579141070664	0.4108786568111995	0.9540281091749303	8515	1	145891208	145910111	-1	ITGA10	ITGA10	integrin subunit alpha 10	protein_coding
ENSG00000131779	-10.58632138390739	-1.291496081699144e-4	-8.165180177006059e-4	-0.03279323502158985	-0.029190084729603948	-1.8632349923948825e-4	4.6105841057765256	0.9127847792203109	0.34295572803553875	0.6384889492001693	-0.001177986494933151	4.6105841057765256	0.049143570842554864	0.8252630025680903	0.9861179256384616	8799	1	145911350	145918717	-1	PEX11B	PEX11B	peroxisomal biogenesis factor 11 beta	protein_coding
ENSG00000265241	-9.281166160486853	-6.029867846090289e-5	6.397046747203768e-4	-0.02392576002861865	-0.05809039613173177	-8.699260438770275e-5	6.4957497523816965	0.1116761074229575	0.7393317192004234	0.8974034074718864	9.228987618525752e-4	6.4957497523816965	0.017170883187986218	0.8961547016466958	0.9931448337429306	9939	1	145921556	145927678	-1	RBM8A	RBM8A	RNA binding motif protein 8A	protein_coding
ENSG00000211451	-13.763644546861142	-0.0010460127239984524	-0.0035920395419660888	-0.15698190118374336	-0.1274419905727863	-0.0015090773696193234	-0.11038909981288872	4.6482744764044925	0.034833092270291036	0.20581789716745977	-0.00518221763387154	-0.11038909981288872	0.0756870508092048	0.784111906295365	0.985628909735811	114814	1	145919013	145925341	1	GNRHR2	GNRHR2	gonadotropin releasing hormone receptor 2 (pseudogene)	transcribed_unitary_pseudogene
ENSG00000271601	-11.468581842399463	8.981412665485582e-4	0.002053825665256598	0.023693452613678414	-0.14298465891206386	0.0012957439512673375	3.517213013444291	4.25745810858211	0.04312134943650611	0.23033668769942195	0.0029630441021161703	3.517213013444291	0.033571777105776655	0.8551973521343638	0.9861179256384616	128077	1	145933423	145958017	-1	LIX1L	LIX1L	limb and CNS expressed 1 like	protein_coding
ENSG00000121851	-11.419280511053298	1.2719177635290275e-4	0.008495085269884534	-0.09120711751455932	-0.1565584010926505	1.8349894498619093e-4	3.4055088451856066	0.20405126523611247	0.6529908934944595	0.8474930824304872	0.012255817390791299	3.4055088451856066	1.232815154843271	0.2709962772753457	0.9385424396220615	84265	1	145964690	145978848	1	POLR3GL	POLR3GL	RNA polymerase III subunit GL	protein_coding
ENSG00000265972	-7.575098293733486	3.85713310873157e-4	0.01842231111390832	-0.17499459601130649	-0.21677312080721084	5.564666808015667e-4	8.962358372845406	0.9264413186154445	0.33939610504963236	0.6348388370143958	0.02657777688574917	8.962358372845406	3.304447482738798	0.0737527754316856	0.9085691741784206	10628	1	145992435	145996579	-1	TXNIP	TXNIP	thioredoxin interacting protein	protein_coding
ENSG00000271425	-12.288338545345757	1.6790547193865955e-4	-0.018351873103704425	-0.14022694896504936	0.04528705185770045	2.4223639170402515e-4	2.1923822469711824	0.10453263336620511	0.7475060678289343	0.8995671497902028	-0.026476156317737923	2.1923822469711824	1.7940371772471906	0.18515150000063882	0.9242329872258257	100132406	1	146064711	146229000	-1	NBPF10	NBPF10	NBPF member 10	protein_coding
ENSG00000287978	-14.313042694508585	6.178950642291415e-4	0.018492435758232752	0.1739756757825182	0.38472709330538135	8.914341449531499e-4	-0.14305374800400594	0.5617795615691085	0.4562783227364694	0.7243350570275585	0.02667894536236013	-0.14305374800400594	0.7207136321785603	0.39906032473057895	0.9527984835531447	NA	1	146387202	146388092	1			novel transcript	lncRNA
ENSG00000268043	-12.367446199892964	6.446113093882999e-4	-0.002351941112119068	-0.14139485805810376	-0.09679057303662446	9.299775393554416e-4	2.1342460731546615	2.0159469246185675	0.16048570351577168	0.4427825880809862	-0.0033931337789170533	2.1342460731546615	0.03677356758359317	0.8485312444197869	0.9861179256384616	149013	1	146938324	146996202	1	NBPF12	NBPF12	NBPF member 12	protein_coding
ENSG00000131791	-10.674136056224938	5.824485848170176e-4	-0.001030338176727909	-0.09254398589843946	0.003482127964334193	8.40295684888306e-4	4.613470513071555	6.264888424638578	0.014867135685621168	0.12861210605776754	-0.0014864637780039307	4.613470513071555	0.026603420513242177	0.8709470061798634	0.987003887327421	5565	1	147155106	147172550	-1	PRKAB2	PRKAB2	protein kinase AMP-activated non-catalytic subunit beta 2	protein_coding
ENSG00000180867	-12.865944802813605	2.7384425240257196e-4	-0.009949996450557419	-0.03889509342834241	-0.07176158741044286	3.950737449171362e-4	1.392306276163113	0.6066800050986263	0.4388984873189471	0.7125309328280298	-0.014354810536081977	1.392306276163113	1.0637920602815303	0.3062168366557764	0.9433001508888932	NA	1	147172744	147179622	1	PDIA3P1	PDIA3P1	protein disulfide isomerase family A member 3 pseudogene 1	transcribed_processed_pseudogene
ENSG00000131781	-13.744803449068183	0.0010954670299950806	-5.150180350393563e-4	-0.04023183613662241	-0.12228928777666635	0.0015804248516312642	0.33504142664583814	3.5291415395805945	0.06483487170018375	0.2850522090404068	-7.430139651196577e-4	0.33504142664583814	0.001160418840773579	0.9729309352687929	0.9987353543988672	2330	1	147175351	147243050	-1	FMO5	FMO5	flavin containing dimethylaniline monoxygenase 5	protein_coding
ENSG00000116128	-10.796896694170627	1.5466866172954722e-4	-0.0014660082937178586	-0.05302827450277974	-0.046246519399766844	2.2313971125815038e-4	4.34326998082652	0.45820812568880764	0.5008912704886701	0.7559656799081734	-0.0021150028952488455	4.34326998082652	0.05951374270039685	0.8080430574389318	0.9856622214516251	607	1	147541501	147626216	1	BCL9	BCL9	BCL9 transcription coactivator	protein_coding
ENSG00000162836	-12.158462798717192	-3.136661153963009e-4	0.019861336482446666	-0.16746809217852632	-0.14442599973366607	-4.525245491771487e-4	2.280518399661828	0.542676585166217	0.4640056063018587	0.7296626004676161	0.028653851648652855	2.280518399661828	2.8674172638821767	0.095230830424741	0.9085691741784206	51205	1	147629652	147670524	-1	ACP6	ACP6	acid phosphatase 6, lysophosphatidic	protein_coding
ENSG00000265107	-13.2880479833441	0.0016916265683051864	0.018594405200944502	0.2398168661910418	0.062457273303051904	0.002440501261129908	1.3292258672183803	3.005324581970888	0.08778550631275968	0.3290332488461666	0.026826056171682582	1.3292258672183803	0.6279284453845906	0.431030895855431	0.956432758011376	2702	1	147756199	147773362	-1	GJA5	GJA5	gap junction protein alpha 5	protein_coding
ENSG00000188092	-13.463793355190639	1.2071702943169907e-4	0.00217965813928163	-0.06414544903389895	0.016328545323192774	1.741578597119593e-4	0.5986007170734134	0.12821752542694728	0.7214605191268535	0.8879374583539464	0.0031445819883748733	0.5986007170734134	0.055438127718270724	0.8146056141360418	0.9861179256384616	51463	1	147928393	147993592	1	GPR89B	GPR89B	G protein-coupled receptor 89B	protein_coding
ENSG00000263956	-12.79787462598029	2.336076644168798e-4	-0.010022134519391844	-0.1930435758208138	-0.10544760502529384	3.3702461896788563e-4	1.4123764896756938	0.3038386042946306	0.5833967933017395	0.8088741849012783	-0.014458883770248709	1.4123764896756938	0.7290901444435406	0.3963489890590651	0.9527984835531447	200030	1	148102047	148152322	-1	NBPF11	NBPF11	NBPF member 11	protein_coding
ENSG00000274020	-13.135059819273623	-3.9861585468015185e-4	-0.008592629421160666	0.22572947871831425	-0.08227933998740658	-5.750811167667708e-4	0.9957732934577237	0.5579586826472388	0.4578073366100147	0.725977757472148	-0.012396543854105099	0.9957732934577237	0.27777295164743765	0.5999787817495099	0.970180063157833	NA	1	148290889	148519604	-1	LINC01138	LINC01138	long intergenic non-protein coding RNA 1138	lncRNA
ENSG00000270629	-11.83287934114034	3.5665027921991934e-4	-0.022483132076966904	-0.1117881790433028	-0.11509604267136288	5.145375891622418e-4	2.7936633245243283	0.3867720528378302	0.5362005882879834	0.778464283332111	-0.032436303151091736	2.7936633245243283	2.089537518899357	0.15316862616489282	0.9138955296631902	25832	1	148531385	148679742	-1	NBPF14	NBPF14	NBPF member 14	protein_coding
ENSG00000178104	-11.2614399073092	6.807531656851017e-4	-0.0033728555672152072	0.028435437431284058	-0.15890887445087462	9.82119216203359e-4	3.7509507616329216	3.547607433623518	0.06415627809831435	0.2834260357853051	-0.004866002000456111	3.7509507616329216	0.13088236442647688	0.7187054054384245	0.9797684734394371	9659	1	148808140	149048286	1	PDE4DIP	PDE4DIP	phosphodiesterase 4D interacting protein	protein_coding
ENSG00000269713	-13.119388417765599	3.3356770860156723e-4	1.6108930207679815e-4	-0.01125726469990638	0.007943019814431037	4.812364790001759e-4	1.1243145289323662	0.44850265904564135	0.5054453578772203	0.7591499858751012	2.324027372464609e-4	1.1243145289323662	1.4485162697462067e-4	0.9904346206256293	0.99975930886307	400818	1	149052186	149103561	-1	NBPF9	NBPF9	NBPF member 9	protein_coding
ENSG00000277147	-13.61080098752761	-2.508692753175827e-4	0.01707615900768411	-0.09350702886303199	0.030871886283975376	-3.6192785941208463e-4	0.3668461755569795	0.23299546841682076	0.630951315377673	0.8348084914053899	0.02463568991781727	0.3668461755569795	1.6264123065624263	0.2067896858657024	0.9273287626752429	NA	1	149655731	149669321	1	LINC00869	LINC00869	long intergenic non-protein coding RNA 869	transcribed_unprocessed_pseudogene
ENSG00000220323	-13.176055920568526	-1.2475179400220894e-4	0.012684419545665047	-0.2242623058508649	-0.23675497988975025	-1.7997879454898836e-4	0.8064878571571185	0.06897218308374482	0.7936790437356158	0.9216364055502322	0.018299749175086002	0.8064878571571185	0.8552812821251122	0.35852128916159964	0.9480401691747632	NA	1	149843041	149843533	1	H2BC19P	H2BC19P	H2B clustered histone 19, pseudogene	transcribed_unprocessed_pseudogene
ENSG00000261716	-12.908878214582128	-1.2050593537875866e-4	0.00332079860902305	-0.06556528285084116	-0.1654942335753327	-1.7385331536862102e-4	1.2396362236395368	0.05680986010407669	0.8123691942742106	0.9274710057702803	0.004790899685028522	1.2396362236395368	0.05359344669705734	0.8176596942106	0.9861179256384616	NA	1	149850193	149850772	-1	H2BC20P	H2BC20P	H2B clustered histone 20, pseudogene	transcribed_unprocessed_pseudogene
ENSG00000184678	-10.833507451998107	-2.7940095682165735e-4	0.0066378808803510304	0.011344069011055601	0.013926032485013312	-4.0309037482623645e-4	4.2848813288108625	0.6470021540165054	0.4241513087169958	0.7019331426029688	0.009576437828094099	4.2848813288108625	0.4607012543096326	0.4997328023474994	0.963533306413806	8349	1	149884459	149886682	-1	H2BC21	H2BC21	H2B clustered histone 21	protein_coding
ENSG00000178096	-11.972790278695228	-1.818024422323371e-4	0.015955797307522453	-0.08625258301628509	-0.0448173037333784	-2.62285481830095e-4	2.6323130206486187	0.40904373016013	0.5247280151603344	0.771467302040852	0.02301934964899212	2.6323130206486187	4.113759747410821	0.04668351124913683	0.9085691741784206	51027	1	149887890	149900798	1	BOLA1	BOLA1	bolA family member 1	protein_coding
ENSG00000159164	-12.95472565941504	1.0720213552363087e-5	0.007759950849404476	0.12255915726996038	-0.035827402526189774	1.5465998929264883e-5	1.3428615070204812	3.5472078904915755e-4	0.9850318404122075	0.9940322000422448	0.011195242607977938	1.3428615070204812	0.3052751748373714	0.5825102286496806	0.9682912991340952	9900	1	149903318	149917844	-1	SV2A	SV2A	synaptic vesicle glycoprotein 2A	protein_coding
ENSG00000143368	-10.053599620051285	-2.1803744046702014e-4	0.0020950746146105475	0.05026183616247701	0.02045923182233937	-3.145615340898926e-4	5.424034608386935	2.396586411906124	0.12650972439479766	0.3944600597824629	0.003022553756790993	5.424034608386935	0.3088854551110575	0.5802941727709231	0.9675800767103693	10262	1	149923317	149927803	-1	SF3B4	SF3B4	splicing factor 3b subunit 4	protein_coding
ENSG00000014914	-11.767382288357288	2.6446732338013544e-4	4.07502594580277e-4	0.050549636019824394	0.019889076983966705	3.8154569591769923e-4	3.0489630139126995	0.7643350693331613	0.38522982059158895	0.6737613521090329	5.879019723503514e-4	3.0489630139126995	0.002533513593744557	0.9600122859970612	0.9965930459259162	10903	1	149928651	149936879	-1	MTMR11	MTMR11	myotubularin related protein 11	protein_coding
ENSG00000264522	-10.725257829577101	-2.579889392104369e-4	0.0017165615595003407	-0.018988223662554853	0.005352904082767009	-3.721993632031016e-4	4.416020503665715	1.452924948821398	0.23247755604179451	0.531405936627556	0.002476474849271767	4.416020503665715	0.08933725828356061	0.7659855233857659	0.9852290580091947	56957	1	149937812	150010726	-1	OTUD7B	OTUD7B	OTU deubiquitinase 7B	protein_coding
ENSG00000285184	-14.03877557649854	2.994476924988073e-4	0.003060062007423092	-0.19398790231879437	-0.2248213886163818	4.320117009736726e-4	-0.2861648799776305	0.43804207533287565	0.5104346031006379	0.7621237939566243	0.004414736282922022	-0.2861648799776305	0.06045522660733186	0.8065612350264848	0.9856622214516251	NA	1	150045660	150067722	-1			novel transcript	lncRNA
ENSG00000136631	-10.183464479505044	-2.9163536948584515e-5	-0.0026058508250043615	-0.04340581264689485	-0.01942535540702144	-4.207409013050493e-5	5.205384966301654	0.0530277324319168	0.8186073741323785	0.9294680964220802	-0.0037594480625302066	5.205384966301654	0.5769105154690873	0.45030230533153903	0.9574413994360197	11311	1	150067279	150145329	1	VPS45	VPS45	vacuolar protein sorting 45 homolog	protein_coding
ENSG00000023902	-11.623118356803914	8.367150928189716e-5	0.015646122357367773	-0.02342396924419205	0.10021180357315491	1.2071247150468792e-4	3.275687953875866	0.018974542885144278	0.8908700528478589	0.9579086601480272	0.022572583134116423	3.275687953875866	1.0256216046587732	0.3149859692884742	0.9433001508888932	51177	1	150149183	150164720	1	PLEKHO1	PLEKHO1	pleckstrin homology domain containing O1	protein_coding
ENSG00000143401	-10.102085665520043	-2.1256424096097525e-5	0.005852008752198463	-0.09616461642803806	-0.08365576291241922	-3.0666537630472565e-5	5.295564536090116	0.008486949156210798	0.9268855058732596	0.9720674974673778	0.008442664006035534	5.295564536090116	0.9131033874165683	0.34287210131499035	0.94797820829218	81611	1	150218417	150236156	-1	ANP32E	ANP32E	acidic nuclear phosphoprotein 32 family member E	protein_coding
ENSG00000117362	-8.857791103704916	2.599058295014058e-4	9.071037263344989e-4	-0.020248298103119976	-0.04326070947689848	3.7496485131981064e-4	7.17572778024903	2.0270200068194333	0.15935919705279897	0.44127297733411824	0.001308674047554681	7.17572778024903	0.03432564885154588	0.8535991590344514	0.9861179256384616	51107	1	150265399	150269580	-1	APH1A	APH1A	aph-1 homolog A, gamma-secretase subunit	protein_coding
ENSG00000118292	-12.327983985958394	4.900271280008848e-4	-0.0028905998532221576	0.09419607240756678	-0.0647285783245962	7.069597074679378e-4	2.260789153392913	0.7027383895444681	0.404971349817409	0.6873716839756691	-0.004170254073437973	2.260789153392913	0.03569201733147387	0.8507481202369348	0.9861179256384616	79630	1	150268200	150280916	1	C1orf54	C1orf54	chromosome 1 open reading frame 54	protein_coding
ENSG00000159208	-13.213410503721695	0.001993330826125717	-0.026131677607879027	-0.16987177891995475	-0.11332470464699262	0.002875768497702673	1.137993520435489	7.2432433589145315	0.00906106905968438	0.0985496705610625	-0.037700041694996245	1.137993520435489	1.6626801286653259	0.2018620701974329	0.9252119940499668	148523	1	150282543	150287093	1	CIART	CIART	circadian associated repressor of transcription	protein_coding
ENSG00000266472	-10.022798836011336	7.0435972535932685e-6	0.008283448131187752	0.013576255297192558	0.028696660973300033	1.016176282777813e-5	5.517189455752737	9.813806443354127e-4	0.9751058233060845	0.989180209844135	0.011950489540325522	5.517189455752737	1.8529146491534372	0.17819737438521546	0.9224111804884206	54460	1	150293861	150308979	1	MRPS21	MRPS21	mitochondrial ribosomal protein S21	protein_coding
ENSG00000117360	-10.646933808666203	2.4961503809784558e-5	0.0016023635236127258	-0.01607932607537012	0.022642814647255417	3.601183775950715e-5	4.590416944165822	0.019237714810254384	0.890120738202594	0.9575836677179788	0.002311721909217445	4.590416944165822	0.10547665405124122	0.7464084217693285	0.9813948489105095	9129	1	150321479	150353233	1	PRPF3	PRPF3	pre-mRNA processing factor 3	protein_coding
ENSG00000163125	-10.027974884591474	-1.4569907674066997e-4	0.0022230539909889662	-0.05124897781093519	-0.04449586183336851	-2.101993354758651e-4	5.404621507703298	0.3237588727243561	0.5713401406875136	0.8014732970415669	0.0032071889684282	5.404621507703298	0.10735186118899145	0.7442440721652409	0.9813006001770289	23248	1	150363091	150476566	1	RPRD2	RPRD2	regulation of nuclear pre-mRNA domain containing 2	protein_coding
ENSG00000143374	-10.741753657546957	-0.0013109585996061105	0.005994165376212839	0.11652551606428305	0.18214306484180118	-0.0018913134704624758	4.360480439729999	36.84359996109749	7.589192803002478e-8	1.8579608847217233e-4	0.008647752662530591	4.360480439729999	1.078496288350189	0.3029247068995977	0.9433001508888932	80222	1	150487414	150507602	1	TARS2	TARS2	threonyl-tRNA synthetase 2, mitochondrial	protein_coding
ENSG00000143369	-6.902311089388633	-0.0031620344642484272	0.0074953147414247665	0.24880004690328994	0.315360644367346	-0.004561851440691197	9.729133447544239	32.66706129844933	3.0522260915220723e-7	3.215348609586632e-4	0.010813453407355454	9.729133447544239	0.2670343859365262	0.6071014305899012	0.970180063157833	1893	1	150508062	150513789	1	ECM1	ECM1	extracellular matrix protein 1	protein_coding
ENSG00000228126	-13.222098239215365	-0.0034896732689460937	0.00212720393366443	0.5461663706508142	0.3320478881271358	-0.005034534319431307	0.738004468323174	18.031766426356963	7.138645878551561e-5	0.006607254154705362	0.0030689065660571687	0.738004468323174	0.00981568328412702	0.921387717906936	0.9936183152627084	100874054	1	150515757	150518032	1	FALEC	FALEC	focally amplified long non-coding RNA in epithelial cancer	lncRNA
ENSG00000143382	-10.947359240275832	-0.0013810056998795194	-0.011816633361195185	-0.047565408922536745	0.07687518654412673	-0.001992370074655575	3.895834716809926	4.481648266763366	0.038135878921103664	0.21604114807459596	-0.017047798350199376	3.895834716809926	0.4610253764612241	0.49958253160735155	0.963533306413806	54507	1	150549369	150560937	1	ADAMTSL4	ADAMTSL4	ADAMTS like 4	protein_coding
ENSG00000143384	-8.05832171098666	6.407249482914625e-5	-0.005266489247079877	0.018934972817943835	0.01396614141427291	9.243707054739305e-5	8.31904580805479	0.1166600910475111	0.7337995079270725	0.8942007824035269	-0.007597937919657189	8.31904580805479	1.0433832728331518	0.31086471197134163	0.9433001508888932	4170	1	150560895	150579738	-1	MCL1	MCL1	MCL1 apoptosis regulator, BCL2 family member	protein_coding
ENSG00000143420	-8.307388338907192	-1.693193947785328e-4	0.0017558830511693255	-0.0234181046779009	0.053619991528103074	-2.4427625117330994e-4	7.939035122033381	0.6860513483174743	0.4105753693961286	0.6923091361486116	0.002533203770302968	7.939035122033381	0.09488330979087879	0.7590543728193987	0.9841777458155306	2029	1	150600851	150629612	-1	ENSA	ENSA	endosulfine alpha	protein_coding
ENSG00000143457	-10.12719301934136	-6.965590714677827e-4	9.901195775895014e-4	-0.04306252419686691	-0.02096538102902165	-0.0010049223180927911	5.173610769259654	7.966995558560647	0.006333003691912061	0.08145839862565346	0.001428440604475449	5.173610769259654	0.02191272703302983	0.8827828506880497	0.9887831629168193	55204	1	150646230	150697154	-1	GOLPH3L	GOLPH3L	golgi phosphoprotein 3 like	protein_coding
ENSG00000163131	-9.97494975475893	-2.5170944065554826e-4	0.006810871391306334	-0.21871408879582807	-0.04741805693356735	-3.6313996177869435e-4	5.415083082679184	0.15131777277645436	0.6985647659229105	0.8749842761096619	0.009826010380370164	5.415083082679184	0.15573026019790553	0.6944246414320138	0.9782435437152802	1520	1	150730079	150765957	-1	CTSS	CTSS	cathepsin S	protein_coding
ENSG00000143387	-9.579586413210277	0.0010477687421103382	0.0322389516421298	0.18053316998450725	-0.17367565791475387	0.0015116107682410522	6.419241102949096	1.2595809235530186	0.2659049159841944	0.5662124945313992	0.046510975657559774	6.419241102949096	2.2008149571632605	0.14282442650913937	0.9085691741784206	1513	1	150794880	150809577	-1	CTSK	CTSK	cathepsin K	protein_coding
ENSG00000143437	-10.055952145432823	4.3312337351453424e-4	0.006094643049272467	0.03041183653942615	0.02704753550353485	6.248649430625168e-4	5.550025544654902	7.7309423604560426	0.007112831866928572	0.08615597691074046	0.008792711303173778	5.550025544654902	2.2459432663411114	0.13886015087050846	0.9085691741784206	405	1	150809713	150876708	-1	ARNT	ARNT	aryl hydrocarbon receptor nuclear translocator	protein_coding
ENSG00000143379	-10.721107471678566	-1.224798741403913e-4	0.004723898330392037	-0.0897219367527753	0.009190335392389705	-1.7670110703104692e-4	4.431535538806254	0.5647074160386649	0.45511217191397724	0.7236569271751907	0.006815144694920247	4.431535538806254	1.160170737702831	0.28545571126154234	0.9389436144450476	9869	1	150926263	150964744	1	SETDB1	SETDB1	SET domain bifurcated histone lysine methyltransferase 1	protein_coding
ENSG00000143418	-10.033764503089895	1.3244835764504126e-4	0.011004288636241484	0.03101927005323042	-0.09110431333817923	1.9108258874838885e-4	5.481529980937131	0.2412314599099859	0.6249907840884718	0.8317933236958175	0.015875832644016364	5.481529980937131	2.4855994318669357	0.11980143706907197	0.9085691741784206	29956	1	150960583	150975003	-1	CERS2	CERS2	ceramide synthase 2	protein_coding
ENSG00000143412	-10.771380527570093	0.0012000638575915862	0.012201924407725787	-0.39491091381017646	-0.030061049829497827	0.0017313261760974607	4.516589258182733	2.7742285495043246	0.1006592827032393	0.3541519050605706	0.017603655832327994	4.516589258182733	0.39265132103258354	0.5331280663214754	0.963533306413806	8416	1	150982249	150995634	1	ANXA9	ANXA9	annexin A9	protein_coding
ENSG00000143409	-10.204425786523846	-5.410570679316478e-4	-0.0036592070075507415	0.08383176476039918	0.1488842141887771	-7.805803487429113e-4	5.213671877908523	2.431571383722417	0.12382359315815487	0.39062449113316866	-0.005279119803379599	5.213671877908523	0.1543989795600021	0.6956665255000136	0.9782435437152802	55793	1	150996549	151008376	-1	MINDY1	MINDY1	MINDY lysine 48 deubiquitinase 1	protein_coding
ENSG00000143363	-10.821888351323507	-3.123310113127468e-4	0.007712689116083001	0.06273376429392431	0.07003314224976419	-4.5059840113673453e-4	4.346177952557977	2.9263559106167585	0.09196625651699193	0.3366290411109132	0.011127058339691229	4.346177952557977	2.4841424629832036	0.11990794172483395	0.9085691741784206	58497	1	151008420	151035713	1	PRUNE1	PRUNE1	prune exopolyphosphatase 1	protein_coding
ENSG00000163141	-8.690957737433507	6.673052177059913e-4	-0.00509712831491911	-0.045673663505473194	-0.13671045401102966	9.627179283437638e-4	7.425381284038879	3.680144287721873	0.05950735448109864	0.2726295703991689	-0.007353601742708519	7.425381284038879	0.2872548217642984	0.5938348134215534	0.970180063157833	149428	1	151036321	151047720	1	BNIPL	BNIPL	BCL2 interacting protein like	protein_coding
ENSG00000143443	-13.349445402434378	0.0014360464382890186	-0.008499427166688596	0.07727141039009136	-0.10139459008987341	0.002071777075005826	0.9746132329805004	8.695502180008756	0.004443516357809352	0.06701315377809197	-0.01226208142377857	0.9746132329805004	0.4240915698947289	0.5172237355721017	0.963533306413806	54964	1	151047751	151051986	1	C1orf56	C1orf56	chromosome 1 open reading frame 56	protein_coding
ENSG00000197622	-8.830415107055842	5.4584681901082344e-5	-0.0029766267674268803	-0.04226678734621361	0.029040136622106395	7.874904988719305e-5	7.194932133843634	0.1252521461328611	0.7245646556225334	0.889224682633419	-0.004294364675944106	7.194932133843634	0.47239862939158395	0.494358056761684	0.963533306413806	56882	1	151050971	151070325	-1	CDC42SE1	CDC42SE1	CDC42 small effector 1	protein_coding
ENSG00000213190	-12.865367939134638	-2.2623772894484932e-4	-0.015307992997237323	0.11641797565877998	0.19281487124034252	-3.263920496107156e-4	1.4798433197213443	0.31310282798661815	0.5777268913176096	0.8057328368202837	-0.022084765583077266	1.4798433197213443	1.913765589377794	0.17133117635332148	0.9224111804884206	10962	1	151060397	151069544	1	MLLT11	MLLT11	MLLT11 transcription factor 7 cofactor	protein_coding
ENSG00000143458	-10.975965182844908	1.0089016741360535e-4	0.003279225964839409	-0.12637875964235207	-0.05361464568667173	1.4555374420206573e-4	4.058660942714554	0.12892543035781223	0.7207254988854476	0.8873302198582129	0.004730923037428142	4.058660942714554	0.16884746932306632	0.682504708187145	0.9754696008318736	126626	1	151070578	151125542	1	GABPB2	GABPB2	GA binding protein transcription factor subunit beta 2	protein_coding
ENSG00000143434	-12.880205291707147	9.232621690582986e-4	0.01047996097043833	-0.023323634679770475	-0.05987684142665222	0.0013319857527407952	1.5589612424648822	4.353597060975904	0.04090244391744262	0.22452017888763626	0.015119387720761268	1.5589612424648822	0.8774229628669316	0.35241433994118276	0.9480401691747632	10500	1	151131685	151146631	-1	SEMA6C	SEMA6C	semaphorin 6C	protein_coding
ENSG00000163154	-13.032657508868855	-2.137103067171443e-4	0.008296355108969875	-0.13422533766866446	-0.061901165537441	-3.083187996876834e-4	1.087227851849998	0.1322134804226387	0.7173410843196022	0.885761868491143	0.011969110373164655	1.087227851849998	0.2787016306947672	0.5993711318912494	0.970180063157833	79626	1	151156649	151159749	1	TNFAIP8L2	TNFAIP8L2	TNF alpha induced protein 8 like 2	protein_coding
ENSG00000163156	-11.216453869981493	-2.747802764680445e-4	0.00602968077265303	0.024809877017071394	0.07565989337673346	-3.9642414219454616e-4	3.7707731355965084	1.9751029261896598	0.16472184236041673	0.44834212414025737	0.00869899054885006	3.7707731355965084	1.3438889653049126	0.2506373299740309	0.9377663160980826	79005	1	151156664	151170296	1	SCNM1	SCNM1	sodium channel modifier 1	protein_coding
ENSG00000163155	-12.066502138069842	9.507514989334142e-6	-0.0037679946384599245	-0.06347853988411757	0.0407272355815842	1.3716444726289852e-5	2.5336842478549477	0.002510945298388878	0.960190635748299	0.9840396461666618	-0.005436067179002336	2.5336842478549477	0.5256691658738123	0.47106434151189414	0.9616062521094796	388695	1	151159748	151165948	-1	LYSMD1	LYSMD1	LysM domain containing 1	protein_coding
ENSG00000163159	-10.66341689584471	-3.6463862560301804e-4	0.006638297921510088	0.023100295857568006	0.02351323399002604	-5.260623368740416e-4	4.522958813889942	5.529994338838782	0.02176920686690632	0.15814101374379538	0.009577039491306118	4.522958813889942	2.608972586830719	0.11115855174587759	0.9085691741784206	6944	1	151176304	151195321	-1	VPS72	VPS72	vacuolar protein sorting 72 homolog	protein_coding
ENSG00000143398	-10.333894071220367	-1.5852490207927317e-5	-0.004583421185457414	0.057139112635648776	0.06758894331378004	-2.2870309008717593e-5	5.067752347322857	0.005521359327202394	0.9409977654071482	0.9758848430819888	-0.006612479014564825	5.067752347322857	0.597282357638504	0.44244923345417364	0.9571745319740566	8394	1	151197949	151249536	1	PIP5K1A	PIP5K1A	phosphatidylinositol-4-phosphate 5-kinase type 1 alpha	protein_coding
ENSG00000159352	-9.310032682247465	-3.4854085724161146e-4	0.005760425079418075	0.018059120468956382	0.055399309458326766	-5.02838166289661e-4	6.486825543638776	2.710123337875852	0.10459414176758736	0.36107716766723635	0.00831053669548887	6.486825543638776	1.0178003486015177	0.31682375149512043	0.9433001508888932	5710	1	151254709	151267479	1	PSMD4	PSMD4	proteasome 26S subunit ubiquitin receptor, non-ATPase 4	protein_coding
ENSG00000143373	-10.752491388586142	-5.218838219772415e-4	-0.004004916305353544	0.04002183389145921	0.09540389387279703	-7.52919201886745e-4	4.382857495590496	7.173257832956097	0.009383705818124095	0.1007162604615912	-0.005777872892908908	4.382857495590496	0.5776635947159823	0.45000811536466967	0.9574413994360197	57592	1	151281618	151292176	1	ZNF687	ZNF687	zinc finger protein 687	protein_coding
ENSG00000143393	-9.569414341581036	-9.757050505621888e-5	-0.003232398461515934	0.08071646347945845	0.09747308462797057	-1.407644837816385e-4	6.181454737547011	0.41781455776566623	0.5203306781309778	0.7684254332884489	-0.004663365230606153	6.181454737547011	0.6327665182204202	0.42926983478597835	0.956432758011376	5298	1	151291797	151327715	-1	PI4KB	PI4KB	phosphatidylinositol 4-kinase beta	protein_coding
ENSG00000143390	-10.651581243683646	7.138600823784717e-5	-0.005653069966066109	-0.06895891128137227	-0.034498267618524356	1.0298824007360081e-4	4.526221162163351	0.05374460156707673	0.8174073745245954	0.9290816979023622	-0.008155656005841916	4.526221162163351	0.46070302378741956	0.49973198176535205	0.963533306413806	5993	1	151340640	151347326	-1	RFX5	RFX5	regulatory factor X5	protein_coding
ENSG00000143416	-11.548341892430182	-1.9073719992253197e-5	0.004561495483462607	0.17358167443976621	-0.01628230260853688	-2.7517561244128366e-5	3.351898571279845	0.001016300186766519	0.97466695119232	0.9888902422545042	0.006580846913028908	3.351898571279845	0.08654125258876452	0.7695689855914831	0.9856103355667863	8991	1	151364304	151372707	-1	SELENBP1	SELENBP1	selenium binding protein 1	protein_coding
ENSG00000159377	-9.301890924794044	-4.3444141732137416e-4	0.011269502679489677	0.005235397983417572	0.03590131986293994	-6.267664783263192e-4	6.482887108003308	5.059848135516014	0.0279185764621377	0.18176931682859662	0.016258455628984644	6.482887108003308	4.650853949591411	0.034784442060006825	0.9085691741784206	5692	1	151399560	151401937	1	PSMB4	PSMB4	proteasome 20S subunit beta 4	protein_coding
ENSG00000143442	-10.31967551786152	2.482016716307638e-4	-0.0031414781267104655	-0.03286849690188889	0.01101721643212484	3.5807932080205384e-4	5.079073847188199	1.7663272620609864	0.1885352412185813	0.47947120091105444	-0.004532194914466339	5.079073847188199	0.39234988852462976	0.5332848128752932	0.963533306413806	23126	1	151402724	151459494	-1	POGZ	POGZ	pogo transposable element derived with ZNF domain	protein_coding
ENSG00000143375	-9.948562495778567	-9.009331768669993e-4	-0.006457083229116729	-0.13636014419305828	-0.10642201160901907	-0.0012997718264383593	5.302095745278655	8.432999595956371	0.00504518254702174	0.07215795063444871	-0.009315601953254	5.302095745278655	0.5838427682426448	0.4476056207882836	0.9574413994360197	57530	1	151510510	151538692	1	CGN	CGN	cingulin	protein_coding
ENSG00000143367	-9.467074011500486	4.7417497547337705e-4	-0.00899714357994541	0.04614721659936396	0.0851911692777998	6.840898856290869e-4	6.403896760669631	1.8630604230666166	0.17703039597734185	0.4661930893691237	-0.01298013442495322	6.403896760669631	0.8550491010341209	0.35858610496377064	0.9480401691747632	7286	1	151540305	151583583	1	TUFT1	TUFT1	tuftelin 1	protein_coding
ENSG00000143376	-11.063502162270655	-1.6159300190076654e-4	0.0013101512204760186	0.0156738874370274	0.07496105713795885	-2.3312942248459673e-4	3.9951188244553557	0.5580145541873827	0.45778491944017574	0.725977757472148	0.001890148668595375	3.9951188244553557	0.05116693753476728	0.8217627110354719	0.9861179256384616	81609	1	151612006	151699091	1	SNX27	SNX27	sorting nexin 27	protein_coding
ENSG00000143436	-10.311607994313581	-1.1630087425234995e-4	0.009864193459142297	-0.06350743179467178	-0.06010517400344391	-1.6778669453491621e-4	5.0103385687902495	0.3331546747401142	0.5658234158712947	0.7977138070576301	0.014231022985873943	5.0103385687902495	3.2614697333482163	0.075607385951514	0.9085691741784206	65005	1	151759647	151763496	-1	MRPL9	MRPL9	mitochondrial ribosomal protein L9	protein_coding
ENSG00000143450	-13.506741696089385	2.8711773336484033e-6	-0.012037340558404094	-0.11900524869828784	-0.1554347088347716	4.142233300767348e-6	0.38725020093376855	5.0369340967613124e-5	0.9943593313331478	0.9976663704493911	-0.017366211529101172	0.38725020093376855	1.0915360066569846	0.3000440011151585	0.9422338605976709	51686	1	151762899	151771334	1	OAZ3	OAZ3	ornithine decarboxylase antizyme 3	protein_coding
ENSG00000182134	-12.032757464139035	-4.98418408894172e-4	0.0012751933872680666	-0.24848107022732244	-0.05306592903819495	-7.190657667993897e-4	2.394715171341801	1.8759535996342762	0.1755603616112897	0.4644551062191683	0.0018397151759860391	2.394715171341801	0.01531256814512569	0.9019041082071033	0.9931448337429306	11022	1	151770107	151791416	-1	TDRKH	TDRKH	tudor and KH domain containing	protein_coding
ENSG00000143365	-11.319751541189808	3.841706398100521e-4	0.009477237751314963	-0.16226005683565162	-0.1146816099248801	5.542410769091024e-4	3.5937953884690845	0.5538808354555145	0.45944822817988973	0.7269848812617242	0.013672763905147768	3.5937953884690845	0.40595521148373476	0.5262923461230773	0.963533306413806	6097	1	151806071	151831845	-1	RORC	RORC	RAR related orphan receptor C	protein_coding
ENSG00000234614	-12.866456910908129	2.9778975192451323e-4	0.010227905634366355	-0.12899044890932548	0.04202736051422688	4.296197983290499e-4	1.4700694215442291	0.388722635543026	0.5351776242556074	0.7780308910026343	0.014755748737380628	1.4700694215442291	0.625164683049098	0.43204188219925277	0.956432758011376	NA	1	151841877	151850385	1	C2CD4D-AS1	C2CD4D-AS1	C2CD4D and THEM5 antisense RNA 1	lncRNA
ENSG00000196407	-12.533335303173281	0.004640072997164834	-0.04253592051381498	0.3314580735171396	0.4051803022010818	0.006694210302372495	3.12617791296637	21.383364174401187	1.8670915234504845e-5	0.003150496358334804	-0.061366361584928	3.12617791296637	2.6232235636160213	0.11020629233102178	0.9085691741784206	284486	1	151847101	151853712	-1	THEM5	THEM5	thioesterase superfamily member 5	protein_coding
ENSG00000159445	-12.035911317726509	4.2070197761464613e-4	0.001191847760674664	-0.06339715152401026	0.05907309769781435	6.069446567968297e-4	2.676067997243813	2.1503925084104383	0.14740847218460612	0.424802190637266	0.001719472853819954	2.676067997243813	0.023165980342549516	0.8795029379549109	0.9884106219697671	117145	1	151870866	151909637	-1	THEM4	THEM4	thioesterase superfamily member 4	protein_coding
ENSG00000197747	-7.264028442696519	-4.5304248630809857e-4	0.006998723291922569	0.07635650115386455	-0.1451379927523133	-6.536021483086999e-4	9.347829655126716	1.3620053008139597	0.24750119570492252	0.5471001322562948	0.01009702338581077	9.347829655126716	0.4358533837659354	0.5114893772379541	0.963533306413806	6281	1	151982915	151993859	-1	S100A10	S100A10	S100 calcium binding protein A10	protein_coding
ENSG00000163191	-6.556495456545202	-6.905131477607764e-4	0.008835679053658532	0.02444111296620188	0.0330026900455925	-9.961998939431002e-4	10.395235750341993	4.463775273345736	0.03850963681031544	0.2174809900448764	0.012747190353599653	10.395235750341993	0.9808865949830238	0.3256933555932858	0.9447138197754041	6282	1	152032506	152047907	-1	S100A11	S100A11	S100 calcium binding protein A11	protein_coding
ENSG00000159450	-13.375872031481649	-0.0010792806590051026	-0.021141495435293114	0.31185301509354213	0.4020579382306622	-0.001557072854474034	0.7989566059254857	2.023152321616258	0.15975162331555395	0.44166979011522156	-0.030500730621474032	0.7989566059254857	0.9468273232734211	0.3341755163379755	0.94723718886307	7062	1	152106317	152115444	-1	TCHH	TCHH	trichohyalin	protein_coding
ENSG00000215853	-7.942543953887131	0.00293068807177639	-0.08152642877769972	0.5005558715243049	0.4958795133425633	0.004228089147544236	9.369068170739046	5.083857634794703	0.02756336730013856	0.18074924208559615	-0.11761777449897466	9.369068170739046	3.574843725723486	0.06316950533323686	0.9085691741784206	126638	1	152153595	152159228	-1	RPTN	RPTN	repetin	protein_coding
ENSG00000237975	-11.218489906759403	-1.5095487522884493e-4	0.015713612924281018	0.16144496919586443	-0.053024030247821576	-2.177818498906668e-4	3.809706747031103	0.04864987132617632	0.8261285015608603	0.9322079778208959	0.02266995144030895	3.809706747031103	0.7011394012186543	0.4055034099809104	0.9527984835531447	339400	1	152168125	152445456	1	FLG-AS1	FLG-AS1	FLG antisense RNA 1	lncRNA
ENSG00000143631	-8.388301459671071	0.0024988679011769123	-0.0525900000862044	0.5172544464663934	-0.5454449364211995	0.0036051043288645437	8.25530659990813	5.110730356490342	0.02717151001052693	0.17877878456137733	-0.07587133232471725	8.25530659990813	3.0821129019370477	0.08392134803905313	0.9085691741784206	2312	1	152302165	152325239	-1	FLG	FLG	filaggrin	protein_coding
ENSG00000143520	-12.554821003405095	0.005304588079618013	-0.15057903572972217	-0.09813675104149759	-0.1800455342884287	0.007652902916423618	2.6223805230403974	6.551960072719034	0.012838689589485943	0.11883271038434721	-0.2172396281091122	2.6223805230403974	7.7452724155003425	0.007062730683879968	0.7572587665365902	388698	1	152348735	152360006	-1	FLG2	FLG2	filaggrin 2	protein_coding
ENSG00000143536	-5.130382627962441	-8.691973275595021e-4	3.612440766653007e-4	0.16196109524130353	0.09006977971741899	-0.0012539866740240338	12.480926426083402	5.930770028117604	0.017662661250048707	0.14125304008155504	5.211650379555419e-4	12.480926426083402	0.0014298741962369213	0.9699534248787758	0.9981856210485827	49860	1	152409243	152414263	-1	CRNN	CRNN	cornulin	protein_coding
ENSG00000169509	-7.154418173257974	-3.3001993661008796e-4	0.016336856774936483	0.052785066037538984	-0.07496689474149291	-4.7611812594186396e-4	9.578181748481315	0.2917060364508026	0.5909955897299621	0.8138045670427527	0.02356910225291413	9.578181748481315	0.8897982242650061	0.3490637698376532	0.9480401691747632	54544	1	152514482	152516008	1	CRCT1	CRCT1	cysteine rich C-terminal 1	protein_coding
ENSG00000185966	-8.811996576693751	0.0011235688762275555	0.002720495430670049	0.25439502496950805	0.5149259452166736	0.0016209672458306799	7.8311286991891045	2.222747504858698	0.14088177710125244	0.41512786837317894	0.003924845266588765	7.8311286991891045	0.016145088877018095	0.8992868998847549	0.9931448337429306	353145	1	152565654	152566780	-1	LCE3E	LCE3E	late cornified envelope 3E	protein_coding
ENSG00000163202	-7.523192736760274	0.0014648300212764611	0.0024538890516907046	0.08511677422891128	0.24277660927208072	0.0021133030074408253	9.534084152680453	2.6867307525596216	0.10607266740521655	0.36404238586804344	0.0035402135657659007	9.534084152680453	0.009562966507293406	0.9224029870617021	0.9936328451854901	84648	1	152579381	152580516	-1	LCE3D	LCE3D	late cornified envelope 3D	protein_coding
ENSG00000185962	-11.074564530861949	0.0011164861057422618	-0.03739712869051535	0.3233683251485721	0.754341992801317	0.001610748967975792	4.669579622206968	0.48347903508977097	0.4893566380915553	0.7472099435474902	-0.05395265210529287	4.669579622206968	0.6255714005240512	0.4318928763737099	0.956432758011376	353142	1	152622834	152623103	-1	LCE3A	LCE3A	late cornified envelope 3A	protein_coding
ENSG00000203786	-9.648893101661754	-2.8355326235956975e-4	-0.02195057154055746	0.17981359843860856	0.07497919165250422	-4.0908088543403846e-4	6.016998754823148	0.05496072262138104	0.8153908033958464	0.9285404709691977	-0.03166798070624066	6.016998754823148	0.5199221764032578	0.47348913417761207	0.9625899631295599	448834	1	152758025	152762056	1	KPRP	KPRP	keratinocyte proline rich protein	protein_coding
ENSG00000163207	-6.559878999670367	-3.381736323563976e-5	-0.03063273150114955	0.15695825947836708	-0.05828286737628599	-4.8788142235998236e-5	10.422559500066566	0.0036769749284518882	0.9518355865298451	0.9810853268640117	-0.04419368982559159	10.422559500066566	4.383170409971352	0.04024486305424308	0.9085691741784206	3713	1	152908546	152911886	1	IVL	IVL	involucrin	protein_coding
ENSG00000283227	-12.850196196180798	-7.329089361723257e-4	-0.04282557107431373	-0.0024091200061791963	0.40141514327194033	-0.0010573640876390203	1.447306027924869	0.6738057568775458	0.4147615932552646	0.6958680652522967	-0.06178423901215026	1.447306027924869	2.517335555323128	0.11750785870858074	0.9085691741784206	110806278	1	152947206	152949255	1	SPRR5	SPRR5	small proline rich protein 5	protein_coding
ENSG00000184148	-13.294381642366446	-0.0017301044115514087	-0.024444221514289592	0.08815625505751426	0.8140889005772697	-0.0024960130547653355	1.0065688135234232	2.2831180463621155	0.1356890913902076	0.40825135997328454	-0.035265557157056905	1.0065688135234232	0.42972347021258955	0.5144639218018514	0.963533306413806	163778	1	152970648	152972574	1	SPRR4	SPRR4	small proline rich protein 4	protein_coding
ENSG00000169474	-6.575433595572529	-3.663139419090472e-4	-0.015144440512255147	0.16401090324414827	0.08015402890952077	-5.284793074006702e-4	10.444173087103149	0.8014692909384185	0.3739944353376259	0.6644417344792437	-0.021848809224068413	10.444173087103149	1.8475157234662207	0.17882205817736382	0.9224111804884206	6698	1	152984081	152985814	1	SPRR1A	SPRR1A	small proline rich protein 1A	protein_coding
ENSG00000163209	-3.8793709614374645	-3.706243513142143e-4	-0.008862339576470427	0.0739850561595493	-0.021671795193229412	-5.34697913673706e-4	14.261346939365225	0.7692479160045018	0.38371583963036704	0.6725487404177569	-0.012785653357647883	14.261346939365225	0.6116839761999531	0.4370258382268103	0.956432758011376	6707	1	153001747	153003856	1	SPRR3	SPRR3	small proline rich protein 3	protein_coding
ENSG00000234262	-12.523491739457986	-7.526159023850282e-4	-0.00914934771688059	-0.24222457703984837	-0.28858382803042637	-0.0010857952300650524	1.5243001924532316	1.3188963713970947	0.2550457686708457	0.5548503281141118	-0.013199718578512386	1.5243001924532316	0.2543975302070667	0.6157200257878969	0.970180063157833	NA	1	153023962	153024260	1			small proline-rich protein 3 (SPRR3) pseudogene	unprocessed_pseudogene
ENSG00000169469	-5.886764980055248	-6.827190214579424e-4	-0.01095295657956048	0.1422378168499733	0.15930015534725797	-9.849553465779393e-4	11.423792309790123	2.320588985960873	0.13257628203321567	0.4026102769802548	-0.015801776140404046	11.423792309790123	0.7869854939007014	0.37832022160467027	0.949137095910837	6699	1	153031203	153032900	1	SPRR1B	SPRR1B	small proline rich protein 1B	protein_coding
ENSG00000163216	-6.264404263966599	-8.600727154096619e-4	0.01374722307392494	-0.003659369581584235	0.2517668301542987	-0.001240822641325424	10.907393370647975	1.7546056594576547	0.18998865699496115	0.48116265217223864	0.019833050554745844	10.907393370647975	0.5352469335859319	0.4670679592482313	0.961260472212684	6703	1	153039732	153041931	-1	SPRR2D	SPRR2D	small proline rich protein 2D	protein_coding
ENSG00000241794	-5.437947956755225	-4.994721606641865e-4	-0.0028579336390223762	0.13371106549571324	0.20687680558761162	-7.205860092523175e-4	12.146260477543729	1.0579269210120235	0.3075431147311379	0.6062255889924831	-0.004123126688207331	12.146260477543729	0.04376582382800828	0.8349514446429378	0.9861179256384616	6700	1	153056120	153057512	-1	SPRR2A	SPRR2A	small proline rich protein 2A	protein_coding
ENSG00000196805	-9.521038525722982	0.0015261980773828394	0.016960529275408358	0.11160741182655982	0.9930287620969174	0.002201838397654493	7.232838441102622	1.0951799203548247	0.29924541286431633	0.5995856934931582	0.024468871476483724	7.232838441102622	0.1523185412058239	0.6976197191536504	0.9782435437152802	6701	1	153070226	153071611	-1	SPRR2B	SPRR2B	small proline rich protein 2B	protein_coding
ENSG00000203785	-6.1951293763641235	4.069527269345023e-4	0.008552328166117925	0.05306737979712395	0.46991348297088303	5.87108681024647e-4	11.382171793663518	0.23864733869678703	0.6268471814571038	0.8330483015068353	0.012338401433313334	11.382171793663518	0.12080633414599763	0.7292970644988149	0.9798566420686424	6704	1	153093135	153106184	-1	SPRR2E	SPRR2E	small proline rich protein 2E	protein_coding
ENSG00000244094	-8.162155680659106	-0.00137329796253805	0.06261602748473073	-0.04554184865898529	0.6752057998131427	-0.001981250160216562	8.468575203104363	0.7957063545176012	0.3757071344461257	0.6664366740585848	0.09033583233238807	8.468575203104363	2.1647395606257547	0.14608712524080872	0.909268551975525	6705	1	153112121	153113516	-1	SPRR2F	SPRR2F	small proline rich protein 2F	protein_coding
ENSG00000229035	-10.175650311940945	-2.2796721072867933e-4	-0.005702822436838425	0.1505468557667288	0.5691335832945381	-3.28887164403555e-4	5.5867345523623095	0.07069014784903599	0.7911854355544743	0.9203756337877359	-0.008227433648697111	5.5867345523623095	0.05004180595800964	0.8236999458001737	0.9861179256384616	NA	1	153140491	153140709	-1	SPRR2C	SPRR2C	small proline rich protein 2C (pseudogene)	unprocessed_pseudogene
ENSG00000159516	-10.256642368304254	0.003972669539315393	-0.08535361234378393	-0.14070584688056667	1.2370782819596369	0.005731350643460961	6.691973992053411	3.823698033755004	0.054882299358041176	0.2601374944402281	-0.12313923325033609	6.691973992053411	1.5033217676487602	0.22463352178662926	0.9310930660891187	6706	1	153149582	153150890	-1	SPRR2G	SPRR2G	small proline rich protein 2G	protein_coding
ENSG00000203782	-10.931692562508005	0.00305841340989545	-0.06285095419913785	-0.8864385402895161	-0.8105645543374514	0.00441235785944447	4.088673461324759	2.706255234035164	0.10483702277957795	0.3614060144588642	-0.09067475993823554	4.088673461324759	1.3701151716602347	0.24611313990832945	0.9377663160980826	4014	1	153259687	153262124	1	LORICRIN	LORICRIN	loricrin cornified envelope precursor protein	protein_coding
ENSG00000159527	-10.035402099796741	-7.849721817210646e-5	0.006769070236647288	-0.06461057274868576	-0.021273917980640534	-1.1324754738047701e-4	5.425167410081183	0.05708946836105983	0.8119168463147584	0.9273187586904196	0.009765704061840125	5.425167410081183	0.5615049532374525	0.45638794194357357	0.9597541129862781	114771	1	153297116	153312952	-1	PGLYRP3	PGLYRP3	peptidoglycan recognition protein 3	protein_coding
ENSG00000163218	-10.320642797856493	-2.524951796096725e-4	0.004727220812518918	-0.2214356780621066	0.08877191136800715	-3.6427354347124265e-4	4.984132823940003	0.13227787229626994	0.7172752840092823	0.885761868491143	0.00681993802340814	4.984132823940003	0.05443775082728647	0.8162550797943033	0.9861179256384616	57115	1	153330120	153348841	-1	PGLYRP4	PGLYRP4	peptidoglycan recognition protein 4	protein_coding
ENSG00000163220	-3.8003136457833064	-4.7251451225961455e-4	-0.002899929380794964	-0.005545046422026206	-0.06252676306167661	-6.816943435850132e-4	14.321525872095124	1.858638907825275	0.17753785383830556	0.46676664085644093	-0.004183713736601097	14.321525872095124	0.0905963177841177	0.7643918362596056	0.9852290580091947	6280	1	153357854	153361023	1	S100A9	S100A9	S100 calcium binding protein A9	protein_coding
ENSG00000163221	-9.845436031127996	-0.00029670606337701846	-0.007659505969861889	-0.0057246974754175325	0.16537104397075994	-4.2805636623571104e-4	5.74276145900934	0.45423873732037323	0.5027452458307309	0.757523320114856	-0.011050331278379158	5.74276145900934	0.37219809668151604	0.543959261153881	0.9637965692101628	6283	1	153373711	153375621	-1	S100A12	S100A12	S100 calcium binding protein A12	protein_coding
ENSG00000143546	-4.23758484453908	-4.007292531332493e-4	-0.0029608414885235637	-0.027202459449380514	-0.04058333119259	-5.781301062344769e-4	13.7063254576747	0.9666998462502132	0.3291907185598675	0.6260291833744283	-0.004271591332351242	13.7063254576747	0.06673965568841901	0.7969697069292891	0.985628909735811	6279	1	153390032	153391073	-1	S100A8	S100A8	S100 calcium binding protein A8	protein_coding
ENSG00000184330	-11.589704630599442	-0.0034843263463519296	0.06231608285311033	-0.061708466378744956	1.0602916255692751	-0.00502682034072069	3.464755477482363	1.6753850013673672	0.20016931275481673	0.4954148332022751	0.08990310369980804	3.464755477482363	0.8497581469632202	0.36006757329109695	0.9480401691747632	338324	1	153416520	153423222	1	S100A7A	S100A7A	S100 calcium binding protein A7A	protein_coding
ENSG00000143556	-5.896379578427318	-0.0021081665975236207	0.04321946081076267	-0.02869714354837797	0.48149857039541855	-0.003041441495615087	11.430641518074054	1.97508078968862	0.16472417332766862	0.44834212414025737	0.0623525017815822	11.430641518074054	1.1367151470620422	0.29033549368358624	0.9391590232323468	6278	1	153457744	153460651	-1	S100A7	S100A7	S100 calcium binding protein A7	protein_coding
ENSG00000197956	-7.491242150848641	-0.001165089505673379	0.017074341536239213	-0.015387314615373866	0.009101178432770439	-0.0016808688520267578	8.958527735941539	3.9886993709931673	0.050043083990726274	0.24923639568673991	0.024633067860776757	8.958527735941539	1.1734147198280775	0.28274709865032044	0.9389436144450476	6277	1	153534599	153536244	-1	S100A6	S100A6	S100 calcium binding protein A6	protein_coding
ENSG00000196154	-10.119066437430254	9.159823987942282e-4	0.022814428516627315	-0.05831543185502629	-3.406100308061063e-4	0.00132148326428201	5.5552905411145845	2.981437215387177	0.08902746094157878	0.3306918807586077	0.03291426288165398	5.5552905411145845	2.733615464397703	0.10313252277823658	0.9085691741784206	6275	1	153543613	153550136	-1	S100A4	S100A4	S100 calcium binding protein A4	protein_coding
ENSG00000188015	-13.379930007711621	-1.9119430811118655e-4	0.0016227651266293873	0.0164732333824916	0.12665123732689823	-2.7583508015820537e-4	0.7418689974065157	0.12230282394940767	0.7276933355621078	0.8908165461798169	0.002341155200715768	0.7418689974065157	0.009871612671349537	0.9211648163913038	0.9936183152627084	6274	1	153547329	153549258	-1	S100A3	S100A3	S100 calcium binding protein A3	protein_coding
ENSG00000196754	-7.096689531403649	-0.0013163830972946428	0.010578336825208524	0.06982855488158242	0.06311827421625725	-0.001899139366377035	9.543298937344115	4.313790019111346	0.041805905932881846	0.22673668430384655	0.01526131407858144	9.543298937344115	0.3252582770074878	0.5704526886485781	0.9664986941254711	6273	1	153561108	153567890	-1	S100A2	S100A2	S100 calcium binding protein A2	protein_coding
ENSG00000285867	-12.603602888211967	-3.2098012549499087e-4	-0.0037564496354988612	0.019508339747196547	-0.017971068676872558	-4.630764352755405e-4	1.712699390290994	0.7900108984487326	0.3774107719091293	0.6673675413730469	-0.005419411260483361	1.712699390290994	0.12820324743740538	0.7214753675780643	0.9797995702409579	NA	1	153586813	153606283	-1			Novel transcript	lncRNA
ENSG00000188643	-6.515654094308677	-7.865598862371059e-4	0.0020652185196696113	0.037509347587807544	0.03420455094510598	-0.00113476604723646	10.424840139618626	7.458845252356364	0.008138433756073545	0.09295913953574206	0.0029794805166793946	10.424840139618626	0.06703519001501497	0.7965307575415015	0.985628909735811	140576	1	153606886	153613145	-1	S100A16	S100A16	S100 calcium binding protein A16	protein_coding
[truncated: 13,712 more rows]

## Sheet: edgeR-model-LUT
S Table 6. Regression analysis using edgeR at the LUT visit.
[truncated: 13,250 more rows]

[truncated: 1 more sheets: Confounder analysis]
