# Supplementary material for: Estradiol-mediated enhancement of the human ectocervical epithelial barrier correlates with desmoglein-1 expression in the follicular menstrual phase
Source: Front Endocrinol (Lausanne). 2024 Oct 8;15:1454006. doi: 10.3389/fendo.2024.1454006 (PMC11493707; doi:10.3389/fendo.2024.1454006)
Supplement: Supplementary file 8 [file Table7.xlsx]

## Sheet: GO terms-Blue module
S Table 7. Functional enrichment results with the filtered blue module.
Term	Overlap	P.value	Adjusted.P.value	Old.P.value	Old.Adjusted.P.value	Odds.Ratio	Combined.Score	Genes
Mitotic Sister Chromatid Segregation (GO:0000070)	23/111	5.94739e-24	5.85224e-21	0	0	28.7792	1539.09	SPAG5;PLK1;NCAPG2;KIF14;NCAPG;KIF23;SMC4;NCAPH;NDC80;SGO1;CENPE;KIF18A;KIF18B;PSRC1;KIFC1;CENPI;PRC1;CENPK;KNTC1;KIF2C;SPDL1;CEP55;DLGAP5
Spindle Assembly Checkpoint Signaling (GO:0071173)	14/26	6.32032e-22	1.5548e-19	0	0	122.785	5993.54	PLK1;BUB1B;TTK;HASPIN;NDC80;CDC20;CENPF;NUF2;KNTC1;TRIP13;BUB1;SPC24;MAD2L1;SPC25
Mitotic Spindle Assembly Checkpoint Signaling (GO:0007094)	14/26	6.32032e-22	1.5548e-19	0	0	122.785	5993.54	PLK1;BUB1B;TTK;HASPIN;NDC80;CDC20;CENPF;NUF2;KNTC1;TRIP13;BUB1;SPC24;MAD2L1;SPC25
Mitotic Spindle Checkpoint Signaling (GO:0071174)	14/26	6.32032e-22	1.5548e-19	0	0	122.785	5993.54	PLK1;BUB1B;TTK;HASPIN;NDC80;CDC20;CENPF;NUF2;KNTC1;TRIP13;BUB1;SPC24;MAD2L1;SPC25
Negative Regulation Of Mitotic Metaphase/Anaphase Transition (GO:0045841)	14/28	2.57963e-21	5.07671e-19	0	0	105.234	4988.79	PLK1;BUB1B;TTK;HASPIN;NDC80;CDC20;CENPF;NUF2;KNTC1;TRIP13;BUB1;SPC24;MAD2L1;SPC25
Sister Chromatid Segregation (GO:0000819)	13/34	5.93446e-18	9.73251e-16	0	0	64.7773	2569.44	TOP2A;SPAG5;NCAPG2;PLK1;SMC4;NDC80;SGO1;KIF18A;KIF18B;CENPI;KIFC1;CENPK;KNTC1
Positive Regulation Of Cell Cycle Process (GO:0090068)	19/118	8.81987e-18	1.23982e-15	0	0	20.6591	811.273	PLK4;STIL;SPAG5;NCAPG2;KIF14;NCAPG;KIF23;CDC6;SMC4;NCAPH;NDC80;AURKB;CIT;AURKA;INCENP;ECT2;E2F7;E2F8;MAD2L1
Mitotic Spindle Organization (GO:0007052)	17/85	1.0475e-17	1.28843e-15	0	0	26.6622	1042.42	STIL;PLK1;KIF23;TTK;AURKB;NDC80;AURKA;CENPE;CENPH;INCENP;KIFC1;PRC1;KIF4A;NUF2;STMN1;DLGAP5;SPC25
Microtubule Cytoskeleton Organization Involved In Mitosis (GO:1902850)	15/59	1.85334e-17	2.02632e-15	0	0	36.0124	1387.45	STIL;PLK1;TTK;AURKB;NDC80;CENPE;CENPH;INCENP;KIF4A;NUF2;STMN1;CDK1;TACC3;DLGAP5;SPC25
Mitotic Nuclear Division (GO:0140014)	12/45	1.74143e-14	1.71356e-12	0	0	37.8278	1198.44	SGO1;KIF18A;KIF18B;SPAG5;CENPI;KIFC1;NCAPG2;PLK1;CENPK;KNTC1;SMC4;NDC80
DNA Metabolic Process (GO:0006259)	23/288	2.01494e-14	1.80245e-12	0	0	9.47104	298.675	TOP2A;POLQ;BLM;XRCC2;FANCA;MCM10;BRCA1;TYMS;TICRR;FAM111B;RECQL4;RAD51AP1;NEIL3;ORC6;CDC45;RAD51;ORC1;EXO1;CHEK1;PCLAF;CDK1;DNA2;MCM2
DNA Repair (GO:0006281)	22/291	2.34764e-13	1.92506e-11	0	0	8.87315	258.033	FANCI;POLQ;BLM;ZGRF1;XRCC2;FANCA;BRCA1;FANCB;BRCA2;TRAIP;TICRR;RECQL4;RAD51AP1;NEIL3;DEPDC1B;RAD51;EME1;EXO1;CHEK1;CDK1;DNA2;TRIP13
Regulation Of Cell Cycle Process (GO:0010564)	16/130	2.85333e-13	2.15975e-11	0	0	14.853	429.032	CDCA2;SPAG5;PLK1;MKI67;CDC25C;PKMYT1;AURKB;AURKA;PRC1;CHEK1;NEK2;KIF2C;KIF20A;ECT2;BUB1;MCM2
Mitotic Cytokinesis (GO:0000281)	12/59	5.99252e-13	4.21188e-11	0	0	26.5411	746.949	ANLN;INCENP;KIF4A;STMN1;PLK1;KIF23;KIF20A;ECT2;CENPA;CEP55;AURKB;CIT
Mitotic Metaphase Plate Congression (GO:0007080)	11/50	2.24698e-12	1.47402e-10	0	0	29.1783	782.603	CDT1;CENPE;KIF18A;PSRC1;KIFC1;NUF2;KIF14;KIF2C;SPDL1;CEP55;NDC80
Metaphase Plate Congression (GO:0051310)	11/51	2.83984e-12	1.7465e-10	0	0	28.4474	756.338	CENPE;CENPF;KIF18A;PSRC1;INCENP;KIFC1;KIF14;KIF2C;SPDL1;CEP55;NDC80
Regulation Of Chromosome Segregation (GO:0051983)	9/28	5.34967e-12	3.09651e-10	0	0	48.544	1259.91	CDCA2;NCAPG2;NCAPG;KIF2C;CDC6;MKI67;SMC4;BUB1;NCAPH
Mitotic G2/M Transition Checkpoint (GO:0044818)	10/46	2.62416e-11	1.38824e-09	0	0	28.5909	696.578	BLM;DEPDC1B;ORC1;CHEK1;PLK1;CDK1;BRCA1;CLSPN;CDC6;TICRR
Regulation Of Cytokinesis (GO:0032465)	12/80	2.68055e-11	1.38824e-09	0	0	18.3251	446.077	PRC1;PLK1;KIF14;KIF23;KIF20A;CDC6;ECT2;AURKB;E2F7;CIT;AURKA;E2F8
Cytoskeleton-Dependent Cytokinesis (GO:0061640)	12/81	3.11915e-11	1.53462e-09	0	0	18.0586	436.853	ANLN;INCENP;KIF4A;STMN1;PLK1;KIF23;KIF20A;ECT2;CENPA;CEP55;AURKB;CIT
DNA-templated DNA Replication (GO:0006261)	11/69	9.28434e-11	4.35038e-09	0	0	19.601	452.785	RECQL4;GINS1;GINS2;BLM;CDC45;ORC6;RAD51;ORC1;MCM10;DNA2;MCM2
DNA Replication Checkpoint Signaling (GO:0000076)	7/17	1.72435e-10	7.71257e-09	0	0	71.0338	1596.91	CDT1;CDC45;ORC1;CDC6;CLSPN;DNA2;TICRR
Cell Cycle G2/M Phase Transition (GO:0044839)	9/40	1.90769e-10	8.16162e-09	0	0	29.7347	665.462	CCNA2;MELK;PLK1;CDK1;PKMYT1;CDC25C;AURKB;CDC25A;AURKA
Kinetochore Organization (GO:0051383)	6/10	2.00064e-10	8.20261e-09	0	0	151.485	3383.01	CENPE;CENPF;CENPW;CENPH;NUF2;DLGAP5
Regulation Of Cyclin-Dependent Protein Serine/Threonine Kinase Activity (GO:0000079)	11/79	4.21353e-10	1.65845e-08	0	0	16.71	360.729	CCNA2;CCNB2;BLM;PSRC1;CCNF;PLK1;CDC6;CDC25C;PKMYT1;CDC25A;CDKN3
Mitotic G2 DNA Damage Checkpoint Signaling (GO:0007095)	8/30	4.55808e-10	1.72506e-08	0	0	37.0684	797.303	BLM;DEPDC1B;CHEK1;PLK1;CDK1;BRCA1;CLSPN;TICRR
Double-Strand Break Repair Via Homologous Recombination (GO:0000724)	12/111	1.33556e-09	4.69354e-08	0	0	12.5671	256.796	RAD51AP1;RECQL4;GINS2;BLM;CDC45;RAD51;XRCC2;AUNIP;FANCB;BRCA1;BRCA2;MCM2
Mitotic Cell Cycle Phase Transition (GO:0044772)	12/111	1.33556e-09	4.69354e-08	0	0	12.5671	256.796	CCNA2;CCNB2;MELK;CCNF;PLK1;CDK1;TACC3;CDC25C;PKMYT1;CDC25A;AURKA;CDKN3
Double-Strand Break Repair (GO:0006302)	14/168	1.75526e-09	5.95579e-08	0	0	9.49903	191.507	POLQ;BLM;ZGRF1;XRCC2;BRCA1;BRCA2;RAD51AP1;RECQL4;DEPDC1B;RAD51;EME1;AUNIP;DNA2;TRIP13
Regulation Of Cyclin-Dependent Protein Kinase Activity (GO:1904029)	9/53	2.76087e-09	8.78036e-08	0	0	20.9357	412.595	CCNA2;CCNB2;BLM;CCNF;CDC6;CDC25C;PKMYT1;CDC25A;CDKN3
Centromere Complex Assembly (GO:0034508)	6/14	2.76617e-09	8.78036e-08	0	0	75.727	1492.26	CENPE;CENPF;CENPW;CENPI;OIP5;DLGAP5
G2/M Transition Of Mitotic Cell Cycle (GO:0000086)	8/38	3.55401e-09	1.09286e-07	0	0	27.1725	528.646	CCNA2;MELK;PLK1;CDK1;PKMYT1;CDC25C;CDC25A;AURKA
Mitotic DNA Damage Checkpoint Signaling (GO:0044773)	9/56	4.59812e-09	1.37108e-07	0	0	19.5964	376.204	DEPDC1B;BLM;EME1;CHEK1;PLK1;CDK1;BRCA1;CLSPN;TICRR
Kinetochore Assembly (GO:0051382)	5/9	1.2194e-08	3.52909e-07	0	0	125.596	2288.66	CENPE;CENPF;CENPW;KNTC1;DLGAP5
Positive Regulation Of Chromosome Segregation (GO:0051984)	6/18	1.65337e-08	4.51921e-07	0	0	50.4745	904.395	NCAPG2;CDK1;NCAPG;CDC6;SMC4;NCAPH
Protein Localization To Chromosome, Centromeric Region (GO:0071459)	6/18	1.65337e-08	4.51921e-07	0	0	50.4745	904.395	CDK1;TTK;KNL1;SPDL1;HASPIN;CENPA
DNA Unwinding Involved In DNA Replication (GO:0006268)	6/20	3.39446e-08	9.02742e-07	0	0	43.2595	744	GINS1;RECQL4;GINS2;CDC45;RAD51;MCM2
Protein Localization To Kinetochore (GO:0034501)	5/11	4.39818e-08	1.10969e-06	0	0	83.7225	1418.22	CDK1;KNTC1;TTK;KNL1;SPDL1
Regulation Of Cell Cycle Checkpoint (GO:1901976)	5/11	4.39818e-08	1.10969e-06	0	0	83.7225	1418.22	DEPDC1B;RAD51;BRCA1;BRCA2;WDR76
DNA Replication (GO:0006260)	9/73	5.082e-08	1.25017e-06	0	0	14.3787	241.49	RECQL4;FAM111B;BLM;CHEK1;PCLAF;CDK1;DNA2;MCM2;TICRR
Regulation Of Mitotic Cell Cycle (GO:0007346)	11/125	5.77296e-08	1.38551e-06	0	0	9.94415	165.744	FOXA1;CDC20;CDCA2;PLK1;NEK2;MKI67;CDC25C;PKMYT1;DLGAP5;AURKA;MAD2L1
Attachment Of Mitotic Spindle Microtubules To Kinetochore (GO:0051315)	5/12	7.47796e-08	1.69729e-06	0	0	71.7585	1177.47	CDT1;CENPE;NUF2;KIF2C;NDC80
Histone Monoubiquitination (GO:0010390)	5/12	7.47796e-08	1.69729e-06	0	0	71.7585	1177.47	DEPDC1B;RAD51;UHRF1;BRCA1;BRCA2
DNA Damage Response (GO:0006974)	18/384	7.5895e-08	1.69729e-06	0	0	5.19387	85.1479	TOP2A;POLQ;BLM;XRCC2;FANCA;MCM10;BRCA1;WDR76;TRAIP;TICRR;RECQL4;RAD51AP1;DEPDC1B;RAD51;EXO1;CHEK1;PCLAF;CDK1
Positive Regulation Of Chromosome Separation (GO:1905820)	5/13	1.20521e-07	2.6354e-06	0	0	62.7855	1000.26	INCENP;NCAPG2;NCAPG;SMC4;NCAPH
DNA Duplex Unwinding (GO:0032508)	7/41	1.62363e-07	3.47316e-06	0	0	20.867	326.222	RECQL4;GINS1;GINS2;BLM;CDC45;RAD51;MCM2
Regulation Of Protein Serine/Threonine Kinase Activity (GO:0071900)	10/112	2.04517e-07	4.28181e-06	0	0	10.0572	154.907	CCNA2;CCNB2;BLM;CCNF;TRIB3;CDC6;CDC25C;PKMYT1;CDC25A;CDKN3
Regulation Of Chromosome Condensation (GO:0060623)	4/7	3.45226e-07	6.93271e-06	0	0	133.3	1983.37	NCAPG2;NCAPG;SMC4;NCAPH
Positive Regulation Of Chromosome Condensation (GO:1905821)	4/7	3.45226e-07	6.93271e-06	0	0	133.3	1983.37	NCAPG2;NCAPG;SMC4;NCAPH
Replication Fork Processing (GO:0031297)	7/46	3.70396e-07	7.28939e-06	0	0	18.1871	269.327	BLM;RAD51;EME1;BRCA1;DNA2;BRCA2;TRAIP
Nuclear Chromosome Segregation (GO:0098813)	5/16	3.99074e-07	7.69978e-06	0	0	45.6553	672.69	TOP2A;CENPF;INCENP;KIF2C;NDC80
Cellular Response To Radiation (GO:0071478)	7/48	5.00895e-07	9.47848e-06	0	0	17.2982	250.943	RAD51AP1;BLM;DEPDC1B;RAD51;BRCA1;BRCA2;ECT2
Microtubule Depolymerization (GO:0007019)	5/17	5.60726e-07	1.04105e-05	0	0	41.8486	602.37	KIF18A;KIF18B;STMN1;KIF14;KIF2C
Response To Ionizing Radiation (GO:0010212)	8/72	6.48575e-07	1.18185e-05	0	0	12.7152	181.172	RAD51AP1;DEPDC1B;BLM;RAD51;BRCA1;BRCA2;ECT2;TICRR
Regulation Of DNA Damage Checkpoint (GO:2000001)	5/18	7.70034e-07	1.37766e-05	0	0	38.6275	543.753	DEPDC1B;RAD51;BRCA1;BRCA2;WDR76
Positive Regulation Of Chromosome Organization (GO:2001252)	6/33	8.69497e-07	1.51845e-05	0	0	22.4161	312.825	NCAPG2;CDK1;NCAPG;SMC4;AURKB;NCAPH
Cellular Response To Ionizing Radiation (GO:0071479)	7/52	8.79589e-07	1.51845e-05	0	0	15.7574	219.718	RAD51AP1;DEPDC1B;BLM;RAD51;BRCA1;BRCA2;ECT2
Regulation Of Nuclear Division (GO:0051783)	5/19	1.03649e-06	1.75846e-05	0	0	35.8666	494.229	CDCA2;NEK2;CDC25C;MKI67;PKMYT1
Regulation Of Mitotic Nuclear Division (GO:0007088)	7/56	1.47363e-06	2.44532e-05	0	0	14.4681	194.275	CDCA2;CHEK1;NEK2;MKI67;CDC25C;PKMYT1;AURKA
Interstrand Cross-Link Repair (GO:0036297)	6/36	1.49105e-06	2.44532e-05	0	0	20.1714	270.621	RAD51AP1;FANCI;NEIL3;RAD51;FANCA;FANCB
DNA Replication Initiation (GO:0006270)	5/21	1.78429e-06	2.87827e-05	0	0	31.3801	415.362	CDC45;ORC6;ORC1;MCM10;MCM2
Protein Localization To Condensed Chromosome (GO:1903083)	4/10	2.02262e-06	3.10979e-05	0	0	66.6397	873.721	CDK1;TTK;KNL1;SPDL1
Mitotic Spindle Elongation (GO:0000022)	4/10	2.02262e-06	3.10979e-05	0	0	66.6397	873.721	INCENP;PRC1;KIF4A;KIF23
Mitotic Spindle Midzone Assembly (GO:0051256)	4/10	2.02262e-06	3.10979e-05	0	0	66.6397	873.721	INCENP;PRC1;KIF4A;KIF23
Positive Regulation Of Cytokinesis (GO:0032467)	6/39	2.43541e-06	3.68684e-05	0	0	18.3349	236.986	INCENP;KIF14;KIF23;CDC6;ECT2;CIT
Regulation Of Mitotic Cell Cycle Phase Transition (GO:1901990)	8/86	2.5484e-06	3.79944e-05	0	0	10.4256	134.282	ANLN;CENPE;CENPF;PLK1;KIF14;KNTC1;CDC6;AURKA
Histone H2A Ubiquitination (GO:0033522)	4/11	3.15329e-06	4.63111e-05	0	0	57.1169	723.503	DEPDC1B;RAD51;BRCA1;BRCA2
Positive Regulation Of Mitotic Cell Cycle Phase Transition (GO:1901992)	7/63	3.31188e-06	4.79249e-05	0	0	12.6551	159.682	CDC20;STIL;RRM2;CDK1;CDC25C;DLGAP5;CDC25A
DNA Integrity Checkpoint Signaling (GO:0031570)	6/42	3.81835e-06	5.4453e-05	0	0	16.8044	209.647	CDT1;CDC45;CHEK1;CLSPN;CDC6;DNA2
Regulation Of Chromosome Separation (GO:1905818)	4/12	4.69257e-06	6.59641e-05	0	0	49.9747	613.167	NCAPG2;NCAPG;SMC4;NCAPH
Mitotic Spindle Assembly (GO:0090307)	6/44	5.05267e-06	7.00258e-05	0	0	15.9184	194.134	INCENP;KIFC1;PRC1;KIF4A;KIF23;AURKB
Recombinational Repair (GO:0000725)	8/95	5.40253e-06	7.38346e-05	0	0	9.34281	113.316	RAD51AP1;RECQL4;BLM;RAD51;XRCC2;AUNIP;BRCA1;BRCA2
Microtubule Polymerization Or Depolymerization (GO:0031109)	5/27	6.73847e-06	9.08309e-05	0	0	22.815	271.673	KIF18A;KIF18B;STMN1;KIF14;KIF2C
Protein Depolymerization (GO:0051261)	5/28	8.13631e-06	0.000108191	0	0	21.8219	255.735	KIF18A;KIF18B;STMN1;KIF14;KIF2C
Establishment Of Chromosome Localization (GO:0051303)	4/14	9.34012e-06	0.00012093	0	0	39.9758	462.967	CENPF;INCENP;KIF2C;NDC80
Histone H2A Monoubiquitination (GO:0035518)	4/14	9.34012e-06	0.00012093	0	0	39.9758	462.967	DEPDC1B;RAD51;BRCA1;BRCA2
Establishment Of Mitotic Spindle Orientation (GO:0000132)	5/29	9.75104e-06	0.000124611	0	0	20.9116	241.281	PLK1;SPDL1;CENPA;NDC80;MAD2L1
Centromeric Sister Chromatid Cohesion (GO:0070601)	3/5	1.00004e-05	0.000126159	0	0	149.216	1717.91	SGO1;BUB1B;BUB1
Regulation Of DNA Replication (GO:0006275)	7/75	1.07269e-05	0.000133611	0	0	10.4155	119.182	CCNA2;CDT1;BLM;ATAD5;ESCO2;DNA2;CDC6
Positive Regulation Of Mitotic Sister Chromatid Separation (GO:1901970)	4/15	1.2636e-05	0.000153504	0	0	36.3398	409.875	CDC20;INCENP;AURKB;DLGAP5
Mitotic Chromosome Condensation (GO:0007076)	4/15	1.2636e-05	0.000153504	0	0	36.3398	409.875	PLK1;NCAPG;SMC4;NCAPH
Positive Regulation Of DNA Metabolic Process (GO:0051054)	8/108	1.39906e-05	0.000167888	0	0	8.12289	90.7905	GINS1;CDT1;GINS2;DEPDC1B;RAD51;ATAD5;DNA2;BRCA1
Regulation Of Ubiquitin-Protein Transferase Activity (GO:0051438)	5/32	1.61332e-05	0.000188989	0	0	18.5853	205.081	CDC20;PLK1;BUB1B;TRIB3;MAD2L1
Chromosome Condensation (GO:0030261)	5/32	1.61332e-05	0.000188989	0	0	18.5853	205.081	TOP2A;PLK1;NCAPG;SMC4;NCAPH
CENP-A Containing Chromatin Assembly (GO:0034080)	3/6	1.98519e-05	0.000227143	0	0	99.4724	1077.01	CENPW;CENPI;OIP5
Chromatin Remodeling At Centromere (GO:0031055)	3/6	1.98519e-05	0.000227143	0	0	99.4724	1077.01	CENPW;CENPI;OIP5
Regulation Of Cell Division (GO:0051302)	7/83	2.09623e-05	0.000237091	0	0	9.31538	100.353	BLM;KIF18B;PRC1;PLK1;KIF20A;AURKB;AURKA
Regulation Of Mitotic Cell Cycle Spindle Assembly Checkpoint (GO:0090266)	4/17	2.16856e-05	0.000237133	0	0	30.7459	330.176	INCENP;AURKB;NDC80;MAD2L1
Regulation Of DNA-templated DNA Replication (GO:0090329)	4/17	2.16856e-05	0.000237133	0	0	30.7459	330.176	CDT1;BLM;TICRR;MCM2
Establishment Of Mitotic Spindle Localization (GO:0040001)	5/34	2.193e-05	0.000237133	0	0	17.3018	185.607	PLK1;SPDL1;CENPA;NDC80;MAD2L1
Negative Regulation Of Cell Cycle Process (GO:0010948)	5/34	2.193e-05	0.000237133	0	0	17.3018	185.607	CHEK1;NEK2;AURKB;E2F7;E2F8
Establishment Of Spindle Orientation (GO:0051294)	5/35	2.53762e-05	0.000268496	0	0	16.7242	176.97	PLK1;SPDL1;CENPA;NDC80;MAD2L1
Regulation Of G2/M Transition Of Mitotic Cell Cycle (GO:0010389)	5/35	2.53762e-05	0.000268496	0	0	16.7242	176.97	CENPF;KIF14;CDK1;CDC25C;CDC25A
DNA Recombination (GO:0006310)	5/42	6.27917e-05	0.000657309	0	0	13.5554	131.157	BLM;RAD51;EXO1;XRCC2;BRCA1
Positive Regulation Of Cell Division (GO:0051781)	5/43	7.04748e-05	0.000729971	0	0	13.198	126.176	KIF14;KIF23;CDC6;ECT2;CIT
Mitotic DNA Replication Checkpoint Signaling (GO:0033314)	3/9	8.15294e-05	0.000812679	0	0	49.7286	468.173	ORC1;CLSPN;TICRR
Regulation Of Attachment Of Spindle Microtubules To Kinetochore (GO:0051988)	3/9	8.15294e-05	0.000812679	0	0	49.7286	468.173	SPAG5;NEK2;ECT2
Regulation Of Double-Strand Break Repair Via Homologous Recombination (GO:0010569)	6/71	8.17634e-05	0.000812679	0	0	9.29341	87.4666	RAD51AP1;POLQ;PARPBP;RAD51;CHEK1;FANCB
Protein Autoubiquitination (GO:0051865)	6/71	8.17634e-05	0.000812679	0	0	9.29341	87.4666	DEPDC1B;RAD51;UHRF1;RNF19B;BRCA1;BRCA2
Mitotic Cell Cycle Checkpoint Signaling (GO:0007093)	4/25	0.000108192	0.00106461	0	0	19.0255	173.733	DEPDC1B;CHEK1;BRCA1;AURKB
Positive Regulation Of DNA-templated DNA Replication (GO:2000105)	3/10	0.000115604	0.00111524	0	0	42.6224	386.386	CDT1;E2F7;E2F8
Mitotic DNA Replication (GO:1902969)	3/10	0.000115604	0.00111524	0	0	42.6224	386.386	GINS1;TK1;MCM2
Regulation Of Mitotic Metaphase/Anaphase Transition (GO:0030071)	5/49	0.000132926	0.0012699	0	0	11.3948	101.707	CDC20;CENPE;PLK1;CDC6;DLGAP5
Positive Regulation Of Mitotic Cell Cycle Spindle Assembly Checkpoint (GO:0090267)	3/11	0.000157774	0.00146461	0	0	37.2927	326.473	INCENP;NDC80;MAD2L1
Positive Regulation Of Spindle Checkpoint (GO:0090232)	3/11	0.000157774	0.00146461	0	0	37.2927	326.473	INCENP;NDC80;MAD2L1
Negative Regulation Of Cell Division (GO:0051782)	3/11	0.000157774	0.00146461	0	0	37.2927	326.473	BLM;E2F7;E2F8
Negative Regulation Of G2/M Transition Of Mitotic Cell Cycle (GO:0010972)	4/28	0.000171015	0.0015727	0	0	16.6448	144.373	DEPDC1B;CHEK1;BRCA1;AURKB
Protein Phosphorylation (GO:0006468)	15/500	0.00017926	0.00163326	0	0	3.19417	27.555	PLK4;PLK1;TTK;HASPIN;AURKB;AURKA;LIPE;MELK;INCENP;CHEK1;MYO3A;PBK;CDK1;NEK2;CLSPN
Mitotic DNA Integrity Checkpoint Signaling (GO:0044774)	3/12	0.000208801	0.00188495	0	0	33.1474	280.895	ORC1;CLSPN;TICRR
Regulation Of Cell Cycle (GO:0051726)	11/298	0.000234304	0.00209595	0	0	3.91523	32.727	CDC20;CDT1;CCNF;CHEK1;PLK1;PCLAF;BRCA1;PRR11;DLGAP5;CDKN3;MCM2
Peptidyl-Serine Modification (GO:0018209)	8/166	0.000291178	0.00258126	0	0	5.12593	41.7331	GALNT1;PLK1;MYO3A;CDK1;PBK;TTK;CLSPN;AURKA
Negative Regulation Of Double-Strand Break Repair (GO:2000780)	4/33	0.00032856	0.00288663	0	0	13.7715	110.458	POLQ;PARPBP;AUNIP;FANCB
Negative Regulation Of Fatty Acid Biosynthetic Process (GO:0045717)	3/14	0.000340357	0.00296381	0	0	27.1179	216.55	CEACAM1;TRIB3;BRCA1
Negative Regulation Of Ubiquitin-Protein Transferase Activity (GO:0051444)	3/17	0.000621782	0.00532029	0	0	21.3037	157.283	CDC20;BUB1B;MAD2L1
Regulation Of Ubiquitin Protein Ligase Activity (GO:1904666)	3/17	0.000621782	0.00532029	0	0	21.3037	157.283	CDC20;PLK1;MAD2L1
Regulation Of Mitotic Spindle Organization (GO:0060236)	4/39	0.000629934	0.00534358	0	0	11.4072	84.07	STIL;PSRC1;PLK1;TACC3
Regulation Of Cell Cycle G2/M Phase Transition (GO:1902749)	3/18	0.000740606	0.00622869	0	0	19.8824	143.313	CENPF;KIF14;AURKA
Negative Regulation Of DNA Recombination (GO:0045910)	4/41	0.000763487	0.00636671	0	0	10.7895	77.443	POLQ;BLM;PARPBP;FANCB
Regulation Of Centriole Replication (GO:0046599)	3/19	0.000872953	0.00709906	0	0	18.6388	131.285	PLK4;STIL;BRCA1
Negative Regulation Of Fatty Acid Metabolic Process (GO:0045922)	3/19	0.000872953	0.00709906	0	0	18.6388	131.285	CEACAM1;TRIB3;BRCA1
Mitotic Sister Chromatid Cohesion (GO:0007064)	3/19	0.000872953	0.00709906	0	0	18.6388	131.285	SGO1;ESCO2;HASPIN
DNA-templated DNA Replication Maintenance Of Fidelity (GO:0045005)	4/43	0.000915888	0.00738716	0	0	10.2352	71.6013	BLM;RAD51;EME1;TRAIP
Negative Regulation Of Gene Expression Via CpG Island Methylation (GO:0044027)	2/5	0.000994925	0.00780633	0	0	65.9833	456.132	HELLS;UHRF1
Hepatocyte Differentiation (GO:0070365)	2/5	0.000994925	0.00780633	0	0	65.9833	456.132	E2F7;E2F8
Negative Regulation Of Cytokinesis (GO:0032466)	2/5	0.000994925	0.00780633	0	0	65.9833	456.132	E2F7;E2F8
Regulation Of DNA Recombination (GO:0000018)	4/44	0.000999591	0.00780633	0	0	9.97879	68.9351	RAD51AP1;BLM;RAD51;CHEK1
Regulation Of Spindle Organization (GO:0090224)	3/20	0.0010194	0.00789832	0	0	17.5415	120.836	STIL;PSRC1;TACC3
Chromosome Organization (GO:0051276)	4/45	0.00108853	0.00836806	0	0	9.73491	66.4206	TOP2A;CENPW;CENPH;NUF2
Peptidyl-Serine Phosphorylation (GO:0018105)	7/158	0.00114038	0.00869869	0	0	4.67071	31.6506	PLK1;MYO3A;CDK1;PBK;TTK;CLSPN;AURKA
Negative Regulation Of Double-Strand Break Repair Via Homologous Recombination (GO:2000042)	3/21	0.00118049	0.00886721	0	0	16.5662	111.686	POLQ;PARPBP;FANCB
Positive Regulation Of G2/M Transition Of Mitotic Cell Cycle (GO:0010971)	3/21	0.00118049	0.00886721	0	0	16.5662	111.686	CDK1;CDC25C;CDC25A
Regulation Of Mitotic Cytokinesis (GO:1902412)	2/6	0.00148246	0.0108862	0	0	49.485	322.348	INCENP;AURKB
Hepatocyte Growth Factor Receptor Signaling Pathway (GO:0048012)	2/6	0.00148246	0.0108862	0	0	49.485	322.348	STMN1;MUC20
Positive Regulation Of Spindle Assembly (GO:1905832)	2/6	0.00148246	0.0108862	0	0	49.485	322.348	STIL;SPAG5
Protein Ubiquitination (GO:0016567)	12/434	0.00159306	0.0116117	0	0	2.89988	18.6813	DEPDC1B;TRIM6;RAD51;UHRF1;CCNF;PLK1;FANCA;RNF19B;BRCA1;FANCB;BRCA2;TRAIP
Positive Regulation Of Cell Cycle G2/M Phase Transition (GO:1902751)	3/24	0.00175691	0.0127118	0	0	14.1974	90.0712	CDK1;CDC25C;CDC25A
Negative Regulation Of Lipid Biosynthetic Process (GO:0051055)	3/25	0.00198174	0.0141306	0	0	13.5514	84.3409	CEACAM1;TRIB3;BRCA1
Wound Healing, Spreading Of Cells (GO:0044319)	3/25	0.00198174	0.0141306	0	0	13.5514	84.3409	CCNA2;CEACAM1;LRG1
Histone H2A K63-linked Deubiquitination (GO:0070537)	2/7	0.00206166	0.0144905	0	0	39.586	244.809	DEPDC1B;BRCA1
Multi-Ciliated Epithelial Cell Differentiation (GO:1903251)	2/7	0.00206166	0.0144905	0	0	39.586	244.809	PLK4;CEP152
Regulation Of Fatty Acid Biosynthetic Process (GO:0042304)	3/26	0.00222368	0.0155184	0	0	12.9615	79.1768	CEACAM1;TRIB3;BRCA1
Positive Regulation Of Ubiquitin-Protein Transferase Activity (GO:0051443)	3/27	0.00248317	0.0172073	0	0	12.4209	74.503	CDC20;PLK1;TRIB3
Non-Membrane-Bounded Organelle Assembly (GO:0140694)	6/135	0.00251869	0.0173314	0	0	4.66754	27.9306	CENPE;CENPF;CENPW;NEK2;CENPA;DLGAP5
Regulation Of Mitotic Centrosome Separation (GO:0046602)	2/8	0.00273063	0.0182785	0	0	32.9867	194.728	CHEK1;NEK2
Regulation Of Mitotic Sister Chromatid Segregation (GO:0033047)	2/8	0.00273063	0.0182785	0	0	32.9867	194.728	CDK1;AURKB
Positive Regulation Of Centriole Replication (GO:0046601)	2/8	0.00273063	0.0182785	0	0	32.9867	194.728	PLK4;STIL
Positive Regulation Of Ubiquitin Protein Ligase Activity (GO:1904668)	2/8	0.00273063	0.0182785	0	0	32.9867	194.728	CDC20;PLK1
protein-DNA Complex Assembly (GO:0065004)	4/59	0.00297956	0.0198101	0	0	7.25179	42.1763	H2BC9;CHAF1B;H2BC8;RAD51
Regulation Of Spindle Assembly (GO:0090169)	3/29	0.00305646	0.0201849	0	0	11.4642	66.3837	STIL;SPAG5;PLK1
Positive Regulation Of Transferase Activity (GO:0051347)	6/143	0.00335159	0.0219675	0	0	4.39319	25.0338	GINS1;GINS2;PLK1;NEK2;TRIB3;AURKB
DNA Geometric Change (GO:0032392)	3/30	0.00337103	0.0219675	0	0	11.0391	62.8404	RECQL4;BLM;DNA2
Positive Regulation Of RNA Biosynthetic Process (GO:1902680)	2/9	0.00348752	0.0225771	0	0	28.2729	159.984	TOP2A;GINS2
Positive Regulation Of G1/S Transition Of Mitotic Cell Cycle (GO:1900087)	3/31	0.00370471	0.0238264	0	0	10.6443	59.5883	STIL;RRM2;CDC6
Regulation Of Metaphase/Anaphase Transition Of Cell Cycle (GO:1902099)	3/32	0.00405786	0.0259281	0	0	10.2767	56.595	CENPE;PLK1;CDC6
Positive Regulation Of DNA Biosynthetic Process (GO:2000573)	4/65	0.00422943	0.0264672	0	0	6.53651	35.7265	GINS1;GINS2;NEK2;AURKB
Positive Regulation Of Cell Cycle (GO:0045787)	4/65	0.00422943	0.0264672	0	0	6.53651	35.7265	FOXA1;PSRC1;CHEK1;AURKA
Regulation Of Mitotic Sister Chromatid Separation (GO:0010965)	2/10	0.00433051	0.0264672	0	0	24.7375	134.623	INCENP;AURKB
T-Circle Formation (GO:0090656)	2/10	0.00433051	0.0264672	0	0	24.7375	134.623	EXO1;DNA2
Formation Of Extrachromosomal Circular DNA (GO:0001325)	2/10	0.00433051	0.0264672	0	0	24.7375	134.623	EXO1;DNA2
Telomere Maintenance Via Telomere Trimming (GO:0090737)	2/10	0.00433051	0.0264672	0	0	24.7375	134.623	EXO1;DNA2
Meiotic Sister Chromatid Cohesion (GO:0051177)	2/10	0.00433051	0.0264672	0	0	24.7375	134.623	SGO2;BUB1B
Phosphorylation (GO:0016310)	11/429	0.00437381	0.0265669	0	0	2.67016	14.5046	PLK4;LIPE;MELK;INCENP;CHEK1;PLK1;CDK1;NEK2;HASPIN;AURKB;AURKA
Regulation Of Sprouting Angiogenesis (GO:1903670)	3/33	0.00443079	0.0267478	0	0	9.93367	53.8323	CEACAM1;E2F2;GLUL
Regulation Of Cellular Response To Stress (GO:0080135)	5/107	0.00462795	0.0277677	0	0	4.90097	26.3458	DEPDC1B;RAD51;BRCA1;BRCA2;WDR76
Telomere Maintenance (GO:0000723)	4/68	0.00496977	0.0296379	0	0	6.22917	33.0419	RECQL4;BLM;RAD51;DNA2
Positive Regulation Of Mitotic Nuclear Division (GO:0045840)	3/35	0.00523726	0.0302553	0	0	9.31187	48.9055	CDC20;DLGAP5;AURKA
Liver Development (GO:0001889)	3/35	0.00523726	0.0302553	0	0	9.31187	48.9055	E2F7;AURKA;E2F8
Response To X-ray (GO:0010165)	2/11	0.00525778	0.0302553	0	0	21.9878	115.393	BLM;DEPDC1B
Double-Strand Break Repair Via Break-Induced Replication (GO:0000727)	2/11	0.00525778	0.0302553	0	0	21.9878	115.393	GINS2;MCM2
Positive Regulation Of Metaphase/Anaphase Transition Of Cell Cycle (GO:1902101)	2/11	0.00525778	0.0302553	0	0	21.9878	115.393	CDC20;DLGAP5
Positive Regulation Of Mitotic Metaphase/Anaphase Transition (GO:0045842)	2/11	0.00525778	0.0302553	0	0	21.9878	115.393	CDC20;DLGAP5
Base-Excision Repair (GO:0006284)	3/36	0.00567138	0.0324456	0	0	9.02924	46.7021	POLQ;NEIL3;DNA2
Negative Regulation Of Transferase Activity (GO:0051348)	3/37	0.00612646	0.0348465	0	0	8.76323	44.6499	CDC20;BUB1B;MAD2L1
Positive Regulation Of DNA-directed DNA Polymerase Activity (GO:1900264)	2/12	0.00626758	0.0349642	0	0	19.788	100.372	GINS1;GINS2
Regulation Of DNA-directed DNA Polymerase Activity (GO:1900262)	2/12	0.00626758	0.0349642	0	0	19.788	100.372	GINS1;GINS2
Regulation Of DNA-templated DNA Replication Initiation (GO:0030174)	2/12	0.00626758	0.0349642	0	0	19.788	100.372	MCM2;TICRR
Protein-Containing Complex Assembly (GO:0065003)	9/328	0.00628929	0.0349642	0	0	2.84748	14.4336	ANLN;CENPE;CENPF;BLM;CENPW;FANCA;KNTC1;CENPA;DLGAP5
Regulation Of Protein Kinase Activity (GO:0045859)	5/119	0.0072187	0.0399056	0	0	4.3824	21.61	CCNA2;CENPE;CEACAM1;TRIB3;ECT2
Protein Localization To Chromosome (GO:0034502)	3/40	0.0076199	0.0418881	0	0	8.05147	39.267	PLK1;HASPIN;CENPA
Resolution Of Meiotic Recombination Intermediates (GO:0000712)	2/14	0.0085278	0.0466186	0	0	16.4883	78.5574	TOP2A;EME1
Epiboly Involved In Wound Healing (GO:0090505)	2/15	0.00977481	0.0525596	0	0	15.2192	70.4338	CCNA2;CEACAM1
Protein Localization To Microtubule Organizing Center (GO:1905508)	2/15	0.00977481	0.0525596	0	0	15.2192	70.4338	STIL;SPAG5
Negative Regulation Of DNA Replication (GO:0008156)	2/15	0.00977481	0.0525596	0	0	15.2192	70.4338	CDT1;CDC6
Positive Regulation Of Proteasomal Ubiquitin-Dependent Protein Catabolic Process (GO:0032436)	4/83	0.00997961	0.0533692	0	0	5.04258	23.2322	CDC20;PLK1;RNF19B;TRIB3
Protein Homooligomerization (GO:0051260)	5/129	0.0100395	0.0533991	0	0	4.02694	18.5289	POLQ;BLM;EHD3;TK1;ECT2
Positive Regulation Of Protein Ubiquitination (GO:0031398)	4/84	0.0103977	0.055007	0	0	4.97929	22.7363	FANCI;PLK1;TRIB3;BRCA1
Negative Regulation Of Cell Cycle (GO:0045786)	4/85	0.0108269	0.0569714	0	0	4.91757	22.2556	CDT1;PLK1;BRCA1;MAD2L1
Regulation Of Golgi Organization (GO:1903358)	2/16	0.0110975	0.0577775	0	0	14.1314	63.606	USP6NL;EHD3
Negative Regulation Of Anoikis (GO:2000811)	2/16	0.0110975	0.0577775	0	0	14.1314	63.606	CEACAM6;CEACAM5
Bicellular Tight Junction Assembly (GO:0070830)	3/47	0.0118788	0.060879	0	0	6.76816	30.0032	CHAF1B;CLDN7;ECT2
Regulation Of Signal Transduction By P53 Class Mediator (GO:1901796)	3/47	0.0118788	0.060879	0	0	6.76816	30.0032	CHEK1;AURKB;AURKA
Protein Monoubiquitination (GO:0006513)	3/47	0.0118788	0.060879	0	0	6.76816	30.0032	UHRF1;FANCA;FANCB
Protein Localization To Centrosome (GO:0071539)	2/17	0.0124943	0.0637014	0	0	13.1887	57.7991	STIL;SPAG5
Post-Translational Protein Modification (GO:0043687)	3/48	0.0125782	0.0637986	0	0	6.61742	28.9565	CCNA2;ESCO2;AURKB
Positive Regulation Of DNA Replication (GO:0045740)	2/18	0.0139635	0.0701025	0	0	12.3637	52.8094	CDT1;DNA2
Protein Autoprocessing (GO:0016540)	2/18	0.0139635	0.0701025	0	0	12.3637	52.8094	TMPRSS2;KLK6
Negative Regulation Of Gene Expression, Epigenetic (GO:0045814)	3/51	0.0148154	0.0736282	0	0	6.20289	26.1271	HELLS;UHRF1;CHEK1
Microtubule Bundle Formation (GO:0001578)	3/51	0.0148154	0.0736282	0	0	6.20289	26.1271	PSRC1;PLK1;KIF20A
Regulation Of Transcription Involved In G1/S Transition Of Mitotic Cell Cycle (GO:0000083)	2/19	0.0155036	0.0764087	0	0	11.6359	48.4831	E2F2;E2F7
Regulation Of Protein Localization To Nucleus (GO:1900180)	3/52	0.0156079	0.0764087	0	0	6.07599	25.276	PLK1;CDK1;GLUL
Cell Cycle G1/S Phase Transition (GO:0044843)	3/52	0.0156079	0.0764087	0	0	6.07599	25.276	CCNA2;CDC25A;CDKN3
Positive Regulation Of Protein Kinase Activity (GO:0045860)	5/145	0.0159887	0.0778854	0	0	3.56381	14.7395	CCNA2;CENPE;KIF14;CLSPN;ECT2
Cellular Response To Alcohol (GO:0097306)	3/53	0.0164238	0.0792207	0	0	5.95417	24.4658	BLM;RAD51;BRCA1
Tight Junction Assembly (GO:0120192)	3/53	0.0164238	0.0792207	0	0	5.95417	24.4658	CHAF1B;CLDN7;ECT2
Negative Regulation Of Protein Ubiquitination (GO:0031397)	3/54	0.0172633	0.0820631	0	0	5.83713	23.6939	CDC20;BUB1B;MAD2L1
Apical Junction Assembly (GO:0043297)	3/54	0.0172633	0.0820631	0	0	5.83713	23.6939	CHAF1B;CLDN7;ECT2
Nucleosome Assembly (GO:0006334)	3/54	0.0172633	0.0820631	0	0	5.83713	23.6939	H2BC9;CHAF1B;H2BC8
Protein Complex Oligomerization (GO:0051259)	4/100	0.0186724	0.088335	0	0	4.14604	16.5042	POLQ;BLM;EHD3;ECT2
Regulation Of Anoikis (GO:2000209)	2/21	0.01879	0.088466	0	0	10.41	41.3738	CEACAM6;CEACAM5
Regulation Of Cellular Component Organization (GO:0051128)	5/153	0.0196935	0.0922782	0	0	3.3698	13.2348	CEACAM1;KIF14;MKI67;MCM2;AURKA
Signal Transduction In Response To DNA Damage (GO:0042770)	3/57	0.0199233	0.0929127	0	0	5.512	21.5843	CHEK1;CLSPN;E2F7
Placenta Development (GO:0001890)	2/22	0.0205334	0.0948583	0	0	9.889	38.4257	E2F7;E2F8
Regulation Of Telomere Capping (GO:1904353)	2/22	0.0205334	0.0948583	0	0	9.889	38.4257	NEK2;AURKB
Regulation Of Centrosome Cycle (GO:0046605)	2/23	0.0223414	0.102251	0	0	9.41762	35.7993	AURKA;MCM2
Diacylglycerol Metabolic Process (GO:0046339)	2/23	0.0223414	0.102251	0	0	9.41762	35.7993	LIPE;DGAT1
Regulation Of G1/S Transition Of Mitotic Cell Cycle (GO:2000045)	4/106	0.0225877	0.1029	0	0	3.90097	14.786	STIL;RRM2;KIF14;E2F7
Homophilic Cell Adhesion Via Plasma Membrane Adhesion Molecules (GO:0007156)	3/60	0.0227966	0.103373	0	0	5.22111	19.7418	CEACAM1;CEACAM6;CEACAM5
Positive Regulation Of Organelle Assembly (GO:1902117)	3/61	0.0238017	0.107435	0	0	5.13083	19.179	PLK4;STIL;SPAG5
Positive Regulation Of Peptidyl-Threonine Phosphorylation (GO:0010800)	2/24	0.0242127	0.108792	0	0	8.98909	33.4473	TRIM6;PLK1
Protein Autophosphorylation (GO:0046777)	5/162	0.0244881	0.109528	0	0	3.17518	11.7785	MELK;MYO3A;NEK2;AURKB;AURKA
G1/S Transition Of Mitotic Cell Cycle (GO:0000082)	3/63	0.0258832	0.114725	0	0	4.9593	18.1221	E2F2;CDC25A;CDKN3
Telomere Organization (GO:0032200)	3/63	0.0258832	0.114725	0	0	4.9593	18.1221	RECQL4;BLM;DNA2
Peptidyl-Threonine Modification (GO:0018210)	3/66	0.0291826	0.12877	0	0	4.72242	16.6899	GALNT1;CHEK1;CDK1
Regulation Of Microtubule Polymerization Or Depolymerization (GO:0031110)	2/27	0.0301919	0.131455	0	0	7.9092	27.6836	STMN1;SKA1
Regulation Of Peptidase Activity (GO:0052547)	2/27	0.0301919	0.131455	0	0	7.9092	27.6836	ECM1;PRSS22
Positive Regulation Of Mitotic Cell Cycle (GO:0045931)	2/27	0.0301919	0.131455	0	0	7.9092	27.6836	FOXA1;AURKA
Regulation Of Intracellular Signal Transduction (GO:1902531)	7/297	0.0316161	0.137049	0	0	2.41478	8.34088	TRIM6;CEACAM1;ARHGAP40;CHEK1;ECT2;AURKB;AURKA
Regulation Of Protein Binding (GO:0043393)	4/118	0.0318231	0.137342	0	0	3.48822	12.0258	PLK1;TRIB3;AURKB;AURKA
Positive Regulation Of Protein Localization To Nucleus (GO:1900182)	3/72	0.0364155	0.156475	0	0	4.31047	14.2795	PLK1;CDK1;ECT2
Homologous Chromosome Pairing At Meiosis (GO:0007129)	2/30	0.0366896	0.156968	0	0	7.06071	23.3375	PSMC3IP;TRIP13
Regulation Of DNA Metabolic Process (GO:0051052)	4/124	0.0371591	0.158288	0	0	3.31279	10.9075	CCNA2;DEPDC1B;ESCO2;BRCA1
Regulation Of Centrosome Duplication (GO:0010824)	2/31	0.0389644	0.164554	0	0	6.8169	22.1216	STIL;CCNF
Protein Localization To Chromatin (GO:0071168)	2/31	0.0389644	0.164554	0	0	6.8169	22.1216	PLK1;CENPA
Nucleosome Organization (GO:0034728)	3/75	0.0403451	0.169656	0	0	4.13023	13.2592	H2BC9;CHAF1B;H2BC8
Positive Regulation Of Telomere Maintenance Via Telomerase (GO:0032212)	2/32	0.0412915	0.172897	0	0	6.58933	21.0009	NEK2;AURKB
Positive Regulation Of Telomerase Activity (GO:0051973)	2/33	0.0436696	0.181312	0	0	6.37645	19.9653	NEK2;AURKB
Protein K63-linked Deubiquitination (GO:0070536)	2/33	0.0436696	0.181312	0	0	6.37645	19.9653	DEPDC1B;BRCA1
Positive Regulation Of Cytoskeleton Organization (GO:0051495)	3/79	0.0459038	0.188216	0	0	3.91206	12.0539	PLK4;STIL;SPAG5
DNA Damage Checkpoint Signaling (GO:0000077)	2/34	0.0460975	0.188216	0	0	6.17687	19.0062	CHEK1;CLSPN
Negative Regulation Of Mitotic Cell Cycle (GO:0045930)	2/34	0.0460975	0.188216	0	0	6.17687	19.0062	CHEK1;MAD2L1
Histone Deubiquitination (GO:0016578)	2/34	0.0460975	0.188216	0	0	6.17687	19.0062	DEPDC1B;BRCA1
Positive Regulation Of Telomere Maintenance Via Telomere Lengthening (GO:1904358)	2/35	0.0485739	0.194035	0	0	5.98939	18.1159	NEK2;AURKB
Activation Of Protein Kinase Activity (GO:0032147)	3/81	0.048818	0.194035	0	0	3.81136	11.509	KIF14;CLSPN;ECT2
DNA Replication-Dependent Chromatin Assembly (GO:0006335)	1/5	0.0494948	0.194035	0	0	24.6194	74.0032	CHAF1B
Notochord Development (GO:0030903)	1/5	0.0494948	0.194035	0	0	24.6194	74.0032	STIL
Response To DNA Damage Checkpoint Signaling (GO:0072423)	1/5	0.0494948	0.194035	0	0	24.6194	74.0032	EME1
Double-Strand Break Repair Via Synthesis-Dependent Strand Annealing (GO:0045003)	1/5	0.0494948	0.194035	0	0	24.6194	74.0032	RAD51
Establishment Of Protein Localization To Telomere (GO:0070200)	1/5	0.0494948	0.194035	0	0	24.6194	74.0032	BRCA2
Positive Regulation Of Mitotic Cytokinesis (GO:1903490)	1/5	0.0494948	0.194035	0	0	24.6194	74.0032	INCENP
Glutamate Catabolic Process (GO:0006538)	1/5	0.0494948	0.194035	0	0	24.6194	74.0032	GLUL
Positive Regulation Of Osteoblast Proliferation (GO:0033690)	1/5	0.0494948	0.194035	0	0	24.6194	74.0032	CCNA2
Negative Regulation Of Cellular Biosynthetic Process (GO:0031327)	4/137	0.0503825	0.196732	0	0	2.98701	8.92553	CEACAM1;TRIB3;BRCA1;TYMS
DNA Damage Response, Signal Transduction By P53 Class Mediator (GO:0030330)	2/36	0.0510976	0.197176	0	0	5.81294	17.2878	GTSE1;E2F7
Regulation Of Peptidyl-Threonine Phosphorylation (GO:0010799)	2/36	0.0510976	0.197176	0	0	5.81294	17.2878	TRIM6;PLK1
Positive Regulation Of Double-Strand Break Repair Via Homologous Recombination (GO:1905168)	2/36	0.0510976	0.197176	0	0	5.81294	17.2878	RAD51AP1;FANCB
Positive Regulation Of Ubiquitin-Dependent Protein Catabolic Process (GO:2000060)	3/83	0.0518206	0.199186	0	0	3.7157	10.9984	PLK1;RNF19B;TRIB3
Regulation Of Apoptotic Process (GO:0042981)	12/705	0.0547102	0.209474	0	0	1.74117	5.05933	TOP2A;FOXA1;STIL;MELK;CEACAM5;PLK1;TNFSF10;KIF14;CDK1;ECT2;MAD2L1;MCM2
Regulation Of Angiogenesis (GO:0045765)	5/205	0.0573345	0.216177	0	0	2.48706	7.11012	ECM1;CEACAM1;LRG1;BRCA1;GLUL
Protein Modification Process (GO:0036211)	12/711	0.0575801	0.216177	0	0	1.72568	4.9261	PLK4;CCNA2;LIPE;MELK;INCENP;CHEK1;PLK1;CDK1;NEK2;HASPIN;AURKB;AURKA
DNA Strand Resection Involved In Replication Fork Processing (GO:0110025)	1/6	0.0590972	0.216177	0	0	19.6945	55.7074	BRCA1
G-quadruplex DNA Unwinding (GO:0044806)	1/6	0.0590972	0.216177	0	0	19.6945	55.7074	DNA2
Negative Regulation Of Meiotic Nuclear Division (GO:0045835)	1/6	0.0590972	0.216177	0	0	19.6945	55.7074	TRIP13
Regulation Of Striated Muscle Tissue Development (GO:0016202)	1/6	0.0590972	0.216177	0	0	19.6945	55.7074	CENPF
Free Ubiquitin Chain Polymerization (GO:0010994)	1/6	0.0590972	0.216177	0	0	19.6945	55.7074	TRIM6
Positive Regulation Of Synaptic Plasticity (GO:0031915)	1/6	0.0590972	0.216177	0	0	19.6945	55.7074	CDC20
protein-DNA Covalent Cross-Linking Repair (GO:0106300)	1/6	0.0590972	0.216177	0	0	19.6945	55.7074	TRAIP
Mitotic Nuclear Membrane Disassembly (GO:0007077)	1/6	0.0590972	0.216177	0	0	19.6945	55.7074	PLK1
Monoacylglycerol Biosynthetic Process (GO:0006640)	1/6	0.0590972	0.216177	0	0	19.6945	55.7074	DGAT1
Regulation Of Cardiac Muscle Cell Membrane Potential (GO:0086036)	1/6	0.0590972	0.216177	0	0	19.6945	55.7074	EHD3
Regulation Of Double-Strand Break Repair (GO:2000779)	3/88	0.0597073	0.2176	0	0	3.49625	9.85348	RAD51AP1;RAD51;CHEK1
Regulation Of Microtubule Cytoskeleton Organization (GO:0070507)	2/40	0.0616416	0.222181	0	0	5.2	14.4894	STMN1;SKA1
Regulation Of Microtubule Polymerization (GO:0031113)	2/40	0.0616416	0.222181	0	0	5.2	14.4894	PSRC1;STMN1
Positive Regulation Of Cell Cycle G1/S Phase Transition (GO:1902808)	2/40	0.0616416	0.222181	0	0	5.2	14.4894	STIL;RRM2
Positive Regulation Of Proteasomal Protein Catabolic Process (GO:1901800)	3/90	0.0630107	0.226287	0	0	3.41553	9.44205	PLK1;RNF19B;TRIB3
O-glycan Processing (GO:0016266)	2/41	0.0643842	0.229544	0	0	5.06641	13.8966	GALNT14;GALNT1
Regulation Of Microtubule-Based Process (GO:0032886)	2/41	0.0643842	0.229544	0	0	5.06641	13.8966	AURKA;MCM2
Positive Regulation Of Binding (GO:0051099)	3/91	0.0646937	0.229815	0	0	3.37654	9.24528	CDT1;STMN1;TRIB3
DNA Ligation (GO:0006266)	1/7	0.0686032	0.231978	0	0	16.4113	43.9726	TOP2A
Regulation Of Natural Killer Cell Mediated Cytotoxicity Directed Against Tumor Cell Target (GO:0002858)	1/7	0.0686032	0.231978	0	0	16.4113	43.9726	CEACAM1
Regulation Of Protein Localization To Cell Cortex (GO:1904776)	1/7	0.0686032	0.231978	0	0	16.4113	43.9726	PLK1
Regulation Of Protein Localization To Nucleolus (GO:1904749)	1/7	0.0686032	0.231978	0	0	16.4113	43.9726	GLUL
Phosphatidylserine Acyl-Chain Remodeling (GO:0036150)	1/7	0.0686032	0.231978	0	0	16.4113	43.9726	MBOAT2
Plasma Membrane To Endosome Transport (GO:0048227)	1/7	0.0686032	0.231978	0	0	16.4113	43.9726	USP6NL
Positive Regulation Of Attachment Of Mitotic Spindle Microtubules To Kinetochore (GO:1902425)	1/7	0.0686032	0.231978	0	0	16.4113	43.9726	INCENP
Somatic Hypermutation Of Immunoglobulin Genes (GO:0016446)	1/7	0.0686032	0.231978	0	0	16.4113	43.9726	POLQ
Establishment Of Centrosome Localization (GO:0051660)	1/7	0.0686032	0.231978	0	0	16.4113	43.9726	MAD2L1
Positive Regulation Of Isomerase Activity (GO:0010912)	1/7	0.0686032	0.231978	0	0	16.4113	43.9726	UHRF1
Telomeric D-loop Disassembly (GO:0061820)	1/7	0.0686032	0.231978	0	0	16.4113	43.9726	RECQL4
Positive Regulation Of Meiotic Nuclear Division (GO:0045836)	1/7	0.0686032	0.231978	0	0	16.4113	43.9726	RAD51AP1
Negative Regulation Of DNA-templated DNA Replication (GO:2000104)	1/7	0.0686032	0.231978	0	0	16.4113	43.9726	CDT1
Regulation Of Attachment Of Mitotic Spindle Microtubules To Kinetochore (GO:1902423)	1/7	0.0686032	0.231978	0	0	16.4113	43.9726	INCENP
SCF-dependent Proteasomal Ubiquitin-Dependent Protein Catabolic Process (GO:0031146)	2/43	0.0699895	0.235855	0	0	4.81878	12.8151	CCNF;KIF14
Positive Regulation Of Transmembrane Receptor Protein Serine/Threonine Kinase Signaling Pathway (GO:0090100)	3/95	0.0716303	0.24056	0	0	3.22908	8.51262	CCNA2;LRG1;TTK
Regulation Of Viral Entry Into Host Cell (GO:0046596)	2/44	0.07285	0.243824	0	0	4.70381	12.3209	TRIM6;TMPRSS2
Regulation Of Telomerase Activity (GO:0051972)	2/45	0.0757477	0.244476	0	0	4.59419	11.8546	NEK2;AURKB
Triglyceride Metabolic Process (GO:0006641)	2/45	0.0757477	0.244476	0	0	4.59419	11.8546	LIPE;DGAT1
DNA Topological Change (GO:0006265)	1/8	0.0780136	0.244476	0	0	14.0661	35.8808	TOP2A
Regulation Of Endothelial Cell Differentiation (GO:0045601)	1/8	0.0780136	0.244476	0	0	14.0661	35.8808	CEACAM1
Negative Regulation Of Leukocyte Degranulation (GO:0043301)	1/8	0.0780136	0.244476	0	0	14.0661	35.8808	CEACAM1
Negative Regulation Of Mitotic Nuclear Division (GO:0045839)	1/8	0.0780136	0.244476	0	0	14.0661	35.8808	CHEK1
Negative Regulation Of Platelet Aggregation (GO:0090331)	1/8	0.0780136	0.244476	0	0	14.0661	35.8808	CEACAM1
Negative Regulation Of Ubiquitin Protein Ligase Activity (GO:1904667)	1/8	0.0780136	0.244476	0	0	14.0661	35.8808	MAD2L1
Nuclear Membrane Disassembly (GO:0051081)	1/8	0.0780136	0.244476	0	0	14.0661	35.8808	PLK1
Nucleoside Diphosphate Metabolic Process (GO:0009132)	1/8	0.0780136	0.244476	0	0	14.0661	35.8808	RRM2
Regulation Of Sister Chromatid Cohesion (GO:0007063)	1/8	0.0780136	0.244476	0	0	14.0661	35.8808	BUB1
Phosphatidylglycerol Acyl-Chain Remodeling (GO:0036148)	1/8	0.0780136	0.244476	0	0	14.0661	35.8808	MBOAT2
Cellular Response To Hydroxyurea (GO:0072711)	1/8	0.0780136	0.244476	0	0	14.0661	35.8808	BLM
Constitutive Heterochromatin Formation (GO:0140719)	1/8	0.0780136	0.244476	0	0	14.0661	35.8808	HELLS
Positive Regulation Of Cell-Cell Adhesion Mediated By Cadherin (GO:2000049)	1/8	0.0780136	0.244476	0	0	14.0661	35.8808	FOXA1
Positive Regulation Of Epithelial Cell Proliferation Involved In Wound Healing (GO:0060054)	1/8	0.0780136	0.244476	0	0	14.0661	35.8808	LRG1
Tetrahydrofolate Interconversion (GO:0035999)	1/8	0.0780136	0.244476	0	0	14.0661	35.8808	TYMS
Unsaturated Fatty Acid Biosynthetic Process (GO:0006636)	1/8	0.0780136	0.244476	0	0	14.0661	35.8808	SCD
Positive Regulation Of Synapse Maturation (GO:0090129)	1/8	0.0780136	0.244476	0	0	14.0661	35.8808	CDC20
Negative Regulation Of Chromosome Organization (GO:2001251)	1/8	0.0780136	0.244476	0	0	14.0661	35.8808	TOP2A
Positive Regulation Of Cell-Cell Adhesion (GO:0022409)	2/46	0.0786816	0.245009	0	0	4.48955	11.414	FOXA1;CEACAM6
Epithelial Cell Migration (GO:0010631)	2/46	0.0786816	0.245009	0	0	4.48955	11.414	ANLN;LRG1
Response To UV (GO:0009411)	3/100	0.0807478	0.250649	0	0	3.06186	7.70493	PCLAF;CDC25A;AURKB
Apoptotic Process (GO:0006915)	5/228	0.0819243	0.252707	0	0	2.22793	5.57418	MELK;CHEK1;CIT;TRAIP;MCM2
Cilium Organization (GO:0044782)	5/228	0.0819243	0.252707	0	0	2.22793	5.57418	PLK4;EHD3;POC1A;MNS1;AURKA
Activation Of GTPase Activity (GO:0090630)	3/102	0.0845291	0.256807	0	0	2.9997	7.41122	USP6NL;ARHGEF16;ECT2
Regulation Of Granulocyte Differentiation (GO:0030852)	1/9	0.0873294	0.256807	0	0	12.3072	30.0058	CEACAM1
Nucleobase-Containing Compound Biosynthetic Process (GO:0034654)	1/9	0.0873294	0.256807	0	0	12.3072	30.0058	TYMS
Phosphatidylethanolamine Acyl-Chain Remodeling (GO:0036152)	1/9	0.0873294	0.256807	0	0	12.3072	30.0058	MBOAT2
Response To Hydroxyurea (GO:0072710)	1/9	0.0873294	0.256807	0	0	12.3072	30.0058	BLM
Telomere Maintenance Via Recombination (GO:0000722)	1/9	0.0873294	0.256807	0	0	12.3072	30.0058	RAD51
Telomeric Loop Disassembly (GO:0090657)	1/9	0.0873294	0.256807	0	0	12.3072	30.0058	RECQL4
Wound Healing, Spreading Of Epidermal Cells (GO:0035313)	1/9	0.0873294	0.256807	0	0	12.3072	30.0058	LRG1
Histone Ubiquitination (GO:0016574)	1/9	0.0873294	0.256807	0	0	12.3072	30.0058	UHRF1
Homologous Recombination (GO:0035825)	1/9	0.0873294	0.256807	0	0	12.3072	30.0058	BRCA1
Positive Regulation Of Vasculogenesis (GO:2001214)	1/9	0.0873294	0.256807	0	0	12.3072	30.0058	CEACAM1
Protein K6-linked Ubiquitination (GO:0085020)	1/9	0.0873294	0.256807	0	0	12.3072	30.0058	BRCA1
Protein O-linked Glycosylation Via Threonine (GO:0018243)	1/9	0.0873294	0.256807	0	0	12.3072	30.0058	GALNT1
Protein Localization To Nuclear Envelope (GO:0090435)	1/9	0.0873294	0.256807	0	0	12.3072	30.0058	PLK1
Regulation Of Actin Filament Length (GO:0030832)	1/9	0.0873294	0.256807	0	0	12.3072	30.0058	MYO3A
Heterophilic Cell-Cell Adhesion Via Plasma Membrane Cell Adhesion Molecules (GO:0007157)	2/49	0.0876901	0.256807	0	0	4.20234	10.2283	CEACAM6;CEACAM5
Negative Regulation Of DNA Metabolic Process (GO:0051053)	2/49	0.0876901	0.256807	0	0	4.20234	10.2283	BLM;CDC6
Positive Regulation Of Vasculature Development (GO:1904018)	3/104	0.0883849	0.257945	0	0	2.94	7.13259	ECM1;LRG1;BRCA1
Positive Regulation Of Protein Phosphorylation (GO:0001934)	7/377	0.0886031	0.257945	0	0	1.88491	4.56824	CCNA2;CENPE;TRIM6;INCENP;PLK1;TTK;AURKB
Regulation Of Epithelial Cell Migration (GO:0010632)	2/50	0.0907586	0.263441	0	0	4.11458	9.87316	CEACAM1;GLUL
Regulation Of Telomere Maintenance Via Telomerase (GO:0032210)	2/51	0.0938583	0.268864	0	0	4.03041	9.53582	NEK2;AURKB
Positive Regulation Of DNA Recombination (GO:0045911)	2/51	0.0938583	0.268864	0	0	4.03041	9.53582	RAD51AP1;FANCB
Regulation Of Chromatin Binding (GO:0035561)	1/10	0.0965515	0.268864	0	0	10.9392	25.5723	CDT1
Negative Regulation Of Homotypic Cell-Cell Adhesion (GO:0034111)	1/10	0.0965515	0.268864	0	0	10.9392	25.5723	CEACAM1
Negative Regulation Of Nuclear Division (GO:0051784)	1/10	0.0965515	0.268864	0	0	10.9392	25.5723	CHEK1
Negative Regulation Of Sprouting Angiogenesis (GO:1903671)	1/10	0.0965515	0.268864	0	0	10.9392	25.5723	E2F2
Aromatic Amino Acid Family Catabolic Process (GO:0009074)	1/10	0.0965515	0.268864	0	0	10.9392	25.5723	FANCA
Cell Proliferation In Forebrain (GO:0021846)	1/10	0.0965515	0.268864	0	0	10.9392	25.5723	KIF14
Regulation Of Synapse Maturation (GO:0090128)	1/10	0.0965515	0.268864	0	0	10.9392	25.5723	CDC20
Positive Regulation Of Attachment Of Spindle Microtubules To Kinetochore (GO:0051987)	1/10	0.0965515	0.268864	0	0	10.9392	25.5723	INCENP
Endosomal Vesicle Fusion (GO:0034058)	1/10	0.0965515	0.268864	0	0	10.9392	25.5723	SAMD9
Very-Low-Density Lipoprotein Particle Assembly (GO:0034379)	1/10	0.0965515	0.268864	0	0	10.9392	25.5723	DGAT1
Negative Regulation Of Centrosome Duplication (GO:0010826)	1/10	0.0965515	0.268864	0	0	10.9392	25.5723	CCNF
Sprouting Angiogenesis (GO:0002040)	2/52	0.0969883	0.268864	0	0	3.9496	9.21507	E2F7;E2F8
Positive Regulation Of Telomere Maintenance (GO:0032206)	2/52	0.0969883	0.268864	0	0	3.9496	9.21507	NEK2;AURKB
Cell-Cell Adhesion Via Plasma-Membrane Adhesion Molecules (GO:0098742)	4/172	0.0969986	0.268864	0	0	2.36051	5.50721	CEACAM1;CEACAM6;CEACAM5;CLDN7
Regulation Of Proteasomal Ubiquitin-Dependent Protein Catabolic Process (GO:0032434)	3/109	0.09834	0.271816	0	0	2.80061	6.49552	PLK1;RNF19B;TRIB3
Response To Lipid (GO:0033993)	3/110	0.100383	0.276687	0	0	2.77429	6.37743	FOXA1;TRIM6;SCD
Positive Regulation Of I-kappaB kinase/NF-kappaB Signaling (GO:0043123)	4/175	0.101699	0.278793	0	0	2.31874	5.30004	ECM1;TRIM6;TNFSF10;ECT2
Positive Regulation Of Programmed Cell Death (GO:0043068)	5/245	0.103175	0.278793	0	0	2.06832	4.69783	TOP2A;FOXA1;MELK;TNFSF10;ECT2
Organelle Disassembly (GO:1903008)	2/54	0.103336	0.278793	0	0	3.79731	8.61903	CDK1;AURKA
DNA Methylation-Dependent Heterochromatin Formation (GO:0006346)	1/11	0.105681	0.278793	0	0	9.84478	22.1245	HELLS
Golgi To Lysosome Transport (GO:0090160)	1/11	0.105681	0.278793	0	0	9.84478	22.1245	EHD3
Negative Regulation Of Microtubule Polymerization (GO:0031115)	1/11	0.105681	0.278793	0	0	9.84478	22.1245	STMN1
Negative Regulation Of Myotube Differentiation (GO:0010832)	1/11	0.105681	0.278793	0	0	9.84478	22.1245	CEACAM5
Actin Crosslink Formation (GO:0051764)	1/11	0.105681	0.278793	0	0	9.84478	22.1245	GAS2L3
Negative Regulation Of Vascular Permeability (GO:0043116)	1/11	0.105681	0.278793	0	0	9.84478	22.1245	CEACAM1
Base-Excision Repair, AP Site Formation (GO:0006285)	1/11	0.105681	0.278793	0	0	9.84478	22.1245	NEIL3
Cochlea Morphogenesis (GO:0090103)	1/11	0.105681	0.278793	0	0	9.84478	22.1245	MYO3A
Retinoic Acid Receptor Signaling Pathway (GO:0048384)	1/11	0.105681	0.278793	0	0	9.84478	22.1245	RARB
Positive Regulation Of Keratinocyte Proliferation (GO:0010838)	1/11	0.105681	0.278793	0	0	9.84478	22.1245	LRG1
Tetrahydrofolate Metabolic Process (GO:0046653)	1/11	0.105681	0.278793	0	0	9.84478	22.1245	TYMS
Glutamine Family Amino Acid Biosynthetic Process (GO:0009084)	1/11	0.105681	0.278793	0	0	9.84478	22.1245	GLUL
Tyrosine Metabolic Process (GO:0006570)	1/11	0.105681	0.278793	0	0	9.84478	22.1245	FANCA
DNA Conformation Change (GO:0071103)	1/12	0.114718	0.296281	0	0	8.94934	19.3778	TOP2A
Negative Regulation Of Hippo Signaling (GO:0035331)	1/12	0.114718	0.296281	0	0	8.94934	19.3778	CIT
Phosphatidylcholine Acyl-Chain Remodeling (GO:0036151)	1/12	0.114718	0.296281	0	0	8.94934	19.3778	MBOAT2
Positive Regulation By Symbiont Of Entry Into Host (GO:0075294)	1/12	0.114718	0.296281	0	0	8.94934	19.3778	TMPRSS2
Early Endosome To Golgi Transport (GO:0034498)	1/12	0.114718	0.296281	0	0	8.94934	19.3778	EHD3
Positive Regulation Of Histone H3-K4 Methylation (GO:0051571)	1/12	0.114718	0.296281	0	0	8.94934	19.3778	BRCA1
Triglyceride Catabolic Process (GO:0019433)	1/12	0.114718	0.296281	0	0	8.94934	19.3778	LIPE
Positive Regulation Of Viral Entry Into Host Cell (GO:0046598)	1/12	0.114718	0.296281	0	0	8.94934	19.3778	TMPRSS2
Peptidyl-Threonine Phosphorylation (GO:0018107)	2/58	0.116354	0.297383	0	0	3.52536	7.58345	CHEK1;CDK1
Renal System Development (GO:0072001)	2/58	0.116354	0.297383	0	0	3.52536	7.58345	HELLS;CENPF
Positive Regulation Of Mitochondrion Organization (GO:0010822)	2/58	0.116354	0.297383	0	0	3.52536	7.58345	TNFSF10;AURKA
Regulation Of Bone Mineralization (GO:0030500)	2/58	0.116354	0.297383	0	0	3.52536	7.58345	CCNA2;ECM1
Positive Regulation Of Angiogenesis (GO:0045766)	3/119	0.119516	0.303496	0	0	2.55788	5.43371	ECM1;LRG1;BRCA1
Chordate Embryonic Development (GO:0043009)	2/59	0.119671	0.303496	0	0	3.46333	7.35268	STIL;BRCA1
Positive Regulation Of Proteolysis (GO:0045862)	2/59	0.119671	0.303496	0	0	3.46333	7.35268	PLK1;PRSS22
Regulation Of Vasculogenesis (GO:2001212)	1/13	0.123665	0.308067	0	0	8.20315	17.146	CEACAM1
Ether Lipid Metabolic Process (GO:0046485)	1/13	0.123665	0.308067	0	0	8.20315	17.146	LIPE
Glutamine Metabolic Process (GO:0006541)	1/13	0.123665	0.308067	0	0	8.20315	17.146	GLUL
Mitochondrial Fission (GO:0000266)	1/13	0.123665	0.308067	0	0	8.20315	17.146	MTFR2
Monoacylglycerol Metabolic Process (GO:0046462)	1/13	0.123665	0.308067	0	0	8.20315	17.146	DGAT1
Regulation Of ERBB Signaling Pathway (GO:1901184)	1/13	0.123665	0.308067	0	0	8.20315	17.146	CEACAM1
Negative Regulation Of Bone Mineralization (GO:0030502)	1/13	0.123665	0.308067	0	0	8.20315	17.146	ECM1
Negative Regulation Of Kinase Activity (GO:0033673)	2/62	0.12976	0.317279	0	0	3.28967	6.71773	CEACAM1;TRIB3
Organelle Organization (GO:0006996)	7/418	0.131808	0.317279	0	0	1.69329	3.43131	USP6NL;CENPW;DIAPH3;KIF4A;MNS1;MTFR2;CEP55
2-Oxoglutarate Metabolic Process (GO:0006103)	1/14	0.132522	0.317279	0	0	7.57176	15.3026	GPT2
Negative Regulation Of Leukocyte Mediated Cytotoxicity (GO:0001911)	1/14	0.132522	0.317279	0	0	7.57176	15.3026	CEACAM1
Regulation Of Exit From Mitosis (GO:0007096)	1/14	0.132522	0.317279	0	0	7.57176	15.3026	KNTC1
Regulation Of Histone H3-K4 Methylation (GO:0051569)	1/14	0.132522	0.317279	0	0	7.57176	15.3026	BRCA1
Regulation Of Integrin Activation (GO:0033623)	1/14	0.132522	0.317279	0	0	7.57176	15.3026	KIF14
Positive Regulation Of Heterotypic Cell-Cell Adhesion (GO:0034116)	1/14	0.132522	0.317279	0	0	7.57176	15.3026	CEACAM6
Positive Regulation Of Histone Acetylation (GO:0035066)	1/14	0.132522	0.317279	0	0	7.57176	15.3026	BRCA1
Establishment Of Protein Localization To Chromosome (GO:0070199)	1/14	0.132522	0.317279	0	0	7.57176	15.3026	BRCA2
Synaptonemal Complex Assembly (GO:0007130)	1/14	0.132522	0.317279	0	0	7.57176	15.3026	TRIP13
Synaptonemal Complex Organization (GO:0070193)	1/14	0.132522	0.317279	0	0	7.57176	15.3026	TRIP13
Positive Regulation Of Type I Interferon-Mediated Signaling Pathway (GO:0060340)	1/14	0.132522	0.317279	0	0	7.57176	15.3026	TRIM6
Mitotic intra-S DNA Damage Checkpoint Signaling (GO:0031573)	1/14	0.132522	0.317279	0	0	7.57176	15.3026	EME1
Mitotic Recombination (GO:0006312)	1/14	0.132522	0.317279	0	0	7.57176	15.3026	RAD51
Negative Regulation Of T Cell Mediated Immunity (GO:0002710)	1/14	0.132522	0.317279	0	0	7.57176	15.3026	CEACAM1
Protein Polymerization (GO:0051258)	2/63	0.133165	0.318046	0	0	3.23557	6.52344	TRIM6;DIAPH3
Chromatin Organization (GO:0006325)	5/268	0.135804	0.323563	0	0	1.88522	3.76391	H2BC9;FOXA1;CHAF1B;H2BC8;CHEK1
Positive Regulation Of Apoptotic Process (GO:0043065)	5/270	0.138839	0.327127	0	0	1.8708	3.69378	TOP2A;FOXA1;MELK;TNFSF10;ECT2
Cellular Response To Light Stimulus (GO:0071482)	2/65	0.140037	0.327127	0	0	3.13254	6.1581	CDC25A;AURKB
DNA Alkylation (GO:0006305)	1/15	0.141289	0.327127	0	0	7.03056	13.7584	HELLS
DNA Double-Strand Break Processing (GO:0000729)	1/15	0.141289	0.327127	0	0	7.03056	13.7584	DNA2
Negative Regulation Of Platelet Activation (GO:0010544)	1/15	0.141289	0.327127	0	0	7.03056	13.7584	CEACAM1
Regulation Of Intrinsic Apoptotic Signaling Pathway In Response To DNA Damage (GO:1902229)	1/15	0.141289	0.327127	0	0	7.03056	13.7584	DDIAS
Oogenesis (GO:0048477)	1/15	0.141289	0.327127	0	0	7.03056	13.7584	TRIP13
Positive Regulation Of Cyclin-Dependent Protein Serine/Threonine Kinase Activity (GO:0045737)	1/15	0.141289	0.327127	0	0	7.03056	13.7584	PSRC1
Glutamine Family Amino Acid Catabolic Process (GO:0009065)	1/15	0.141289	0.327127	0	0	7.03056	13.7584	GLUL
Protein Localization To Cell-Cell Junction (GO:0150105)	1/15	0.141289	0.327127	0	0	7.03056	13.7584	CHAF1B
Protein Localization To Chromosome, Telomeric Region (GO:0070198)	1/15	0.141289	0.327127	0	0	7.03056	13.7584	BRCA2
Midbody Abscission (GO:0061952)	1/15	0.141289	0.327127	0	0	7.03056	13.7584	KIF20A
Plasma Membrane Bounded Cell Projection Organization (GO:0120036)	3/132	0.149274	0.338462	0	0	2.29859	4.37184	ADGRF1;STMN1;MNS1
Epithelial Cell Differentiation (GO:0030855)	3/132	0.149274	0.338462	0	0	2.29859	4.37184	CDK1;E2F7;E2F8
DNA Repair-Dependent Chromatin Remodeling (GO:0140861)	1/16	0.149969	0.338462	0	0	6.56153	12.4494	DEPDC1B
Negative Regulation Of Natural Killer Cell Mediated Cytotoxicity (GO:0045953)	1/16	0.149969	0.338462	0	0	6.56153	12.4494	CEACAM1
Regulation Of Interleukin-1 Production (GO:0032652)	1/16	0.149969	0.338462	0	0	6.56153	12.4494	CEACAM1
Apoptotic Nuclear Changes (GO:0030262)	1/16	0.149969	0.338462	0	0	6.56153	12.4494	TOP2A
Regulation Of Osteoblast Proliferation (GO:0033688)	1/16	0.149969	0.338462	0	0	6.56153	12.4494	CCNA2
Cellular Response To Nitrogen Compound (GO:1901699)	1/16	0.149969	0.338462	0	0	6.56153	12.4494	BLM
Dicarboxylic Acid Catabolic Process (GO:0043649)	1/16	0.149969	0.338462	0	0	6.56153	12.4494	GLUL
Positive Regulation Of Telomere Capping (GO:1904355)	1/16	0.149969	0.338462	0	0	6.56153	12.4494	NEK2
Negative Regulation Of Biosynthetic Process (GO:0009890)	1/16	0.149969	0.338462	0	0	6.56153	12.4494	CEACAM1
Negative Regulation Of Epithelial Cell Proliferation (GO:0050680)	2/70	0.157531	0.34291	0	0	2.90147	5.3623	CEACAM1;BRCA2
DNA Biosynthetic Process (GO:0071897)	1/17	0.158561	0.34291	0	0	6.15112	11.328	TYMS
DNA Damage Response, Signal Transduction By P53 Class Mediator Resulting In Cell Cycle Arrest (GO:0006977)	1/17	0.158561	0.34291	0	0	6.15112	11.328	GTSE1
DNA Modification (GO:0006304)	1/17	0.158561	0.34291	0	0	6.15112	11.328	NEIL3
Golgi To Vacuole Transport (GO:0006896)	1/17	0.158561	0.34291	0	0	6.15112	11.328	EHD3
Regulation Of Glucose Transmembrane Transport (GO:0010827)	1/17	0.158561	0.34291	0	0	6.15112	11.328	TRIB3
Negative Regulation Of Striated Muscle Cell Differentiation (GO:0051154)	1/17	0.158561	0.34291	0	0	6.15112	11.328	CEACAM5
Amyloid Precursor Protein Metabolic Process (GO:0042982)	1/17	0.158561	0.34291	0	0	6.15112	11.328	KLK6
Neural Tube Development (GO:0021915)	1/17	0.158561	0.34291	0	0	6.15112	11.328	STIL
Regulation Of Single Stranded Viral RNA Replication Via Double Stranded DNA Intermediate (GO:0045091)	1/17	0.158561	0.34291	0	0	6.15112	11.328	TOP2A
Cellular Response To Alkaloid (GO:0071312)	1/17	0.158561	0.34291	0	0	6.15112	11.328	RAD51
Embryonic Axis Specification (GO:0000578)	1/17	0.158561	0.34291	0	0	6.15112	11.328	STIL
Positive Regulation Of Dendrite Extension (GO:1903861)	1/17	0.158561	0.34291	0	0	6.15112	11.328	RASAL1
Facultative Heterochromatin Formation (GO:0140718)	1/17	0.158561	0.34291	0	0	6.15112	11.328	HELLS
Triglyceride Biosynthetic Process (GO:0019432)	1/17	0.158561	0.34291	0	0	6.15112	11.328	DGAT1
Positive Regulation Of Peptidyl-Lysine Acetylation (GO:2000758)	1/17	0.158561	0.34291	0	0	6.15112	11.328	BRCA1
Receptor Recycling (GO:0001881)	1/17	0.158561	0.34291	0	0	6.15112	11.328	EHD3
Negative Regulation Of Rho Protein Signal Transduction (GO:0035024)	1/17	0.158561	0.34291	0	0	6.15112	11.328	STMN1
Regulation Of Cartilage Development (GO:0061035)	1/17	0.158561	0.34291	0	0	6.15112	11.328	MBOAT2
Negative Regulation Of Protein Binding (GO:0032091)	2/71	0.161078	0.346829	0	0	2.85928	5.22065	AURKB;AURKA
Kidney Development (GO:0001822)	2/71	0.161078	0.346829	0	0	2.85928	5.22065	HELLS;CENPF
Regulation Of Dendrite Extension (GO:1903859)	1/18	0.167067	0.351269	0	0	5.789	10.3586	RASAL1
Regulation Of Epithelial Cell Differentiation (GO:0030856)	1/18	0.167067	0.351269	0	0	5.789	10.3586	CEACAM1
Cellular Response To Inorganic Substance (GO:0071241)	1/18	0.167067	0.351269	0	0	5.789	10.3586	BLM
Positive Regulation Of G Protein-Coupled Receptor Signaling Pathway (GO:0045745)	1/18	0.167067	0.351269	0	0	5.789	10.3586	KLK6
Positive Regulation Of NLRP3 Inflammasome Complex Assembly (GO:1900227)	1/18	0.167067	0.351269	0	0	5.789	10.3586	DEPDC1B
Response To Organophosphorus (GO:0046683)	1/18	0.167067	0.351269	0	0	5.789	10.3586	TYMS
Positive Regulation Of Cyclin-Dependent Protein Kinase Activity (GO:1904031)	1/18	0.167067	0.351269	0	0	5.789	10.3586	PSRC1
fatty-acyl-CoA Metabolic Process (GO:0035337)	1/18	0.167067	0.351269	0	0	5.789	10.3586	DGAT1
Mitotic Cytokinetic Process (GO:1902410)	1/18	0.167067	0.351269	0	0	5.789	10.3586	KIF20A
Negative Regulation Of T Cell Receptor Signaling Pathway (GO:0050860)	1/18	0.167067	0.351269	0	0	5.789	10.3586	CEACAM1
Regulation Of Cell-Cell Adhesion Mediated By Cadherin (GO:2000047)	1/18	0.167067	0.351269	0	0	5.789	10.3586	FOXA1
Neuron Apoptotic Process (GO:0051402)	1/19	0.175487	0.361254	0	0	5.46711	9.51381	CIT
Nucleotide Biosynthetic Process (GO:0009165)	1/19	0.175487	0.361254	0	0	5.46711	9.51381	RRM2
Calcium-Independent Cell-Cell Adhesion Via Plasma Membrane Cell-Adhesion Molecules (GO:0016338)	1/19	0.175487	0.361254	0	0	5.46711	9.51381	CLDN7
Response To Fatty Acid (GO:0070542)	1/19	0.175487	0.361254	0	0	5.46711	9.51381	SCD
Dopaminergic Neuron Differentiation (GO:0071542)	1/19	0.175487	0.361254	0	0	5.46711	9.51381	FOXA1
Embryonic Digestive Tract Development (GO:0048566)	1/19	0.175487	0.361254	0	0	5.46711	9.51381	RARB
Positive Regulation Of Histone Methylation (GO:0031062)	1/19	0.175487	0.361254	0	0	5.46711	9.51381	BRCA1
Establishment Of Skin Barrier (GO:0061436)	1/19	0.175487	0.361254	0	0	5.46711	9.51381	STMN1
Leukocyte Adhesion To Vascular Endothelial Cell (GO:0061756)	1/19	0.175487	0.361254	0	0	5.46711	9.51381	LRG1
Negative Regulation Of Cyclin-Dependent Protein Serine/Threonine Kinase Activity (GO:0045736)	1/19	0.175487	0.361254	0	0	5.46711	9.51381	PLK1
Embryonic Organ Development (GO:0048568)	2/77	0.182645	0.368394	0	0	2.62973	4.4711	STIL;RARB
Positive Regulation Of Endothelial Cell Proliferation (GO:0001938)	2/77	0.182645	0.368394	0	0	2.62973	4.4711	ECM1;LRG1
Positive Regulation Of Response To Stimulus (GO:0048584)	2/77	0.182645	0.368394	0	0	2.62973	4.4711	DEPDC1B;BRCA1
DNA Methylation (GO:0006306)	1/20	0.183823	0.368394	0	0	5.1791	8.77229	HELLS
Regulation Of Meiotic Cell Cycle (GO:0051445)	1/20	0.183823	0.368394	0	0	5.1791	8.77229	CDC20
Regulation Of Mitotic Spindle Assembly (GO:1901673)	1/20	0.183823	0.368394	0	0	5.1791	8.77229	PLK1
Regulation Of Protein Localization To Cell Periphery (GO:1904375)	1/20	0.183823	0.368394	0	0	5.1791	8.77229	PLK1
Phosphatidylglycerol Metabolic Process (GO:0046471)	1/20	0.183823	0.368394	0	0	5.1791	8.77229	MBOAT2
Phosphatidylserine Metabolic Process (GO:0006658)	1/20	0.183823	0.368394	0	0	5.1791	8.77229	MBOAT2
Glutamate Metabolic Process (GO:0006536)	1/20	0.183823	0.368394	0	0	5.1791	8.77229	GLUL
Receptor Metabolic Process (GO:0043112)	1/20	0.183823	0.368394	0	0	5.1791	8.77229	EHD3
Monocarboxylic Acid Catabolic Process (GO:0072329)	1/20	0.183823	0.368394	0	0	5.1791	8.77229	FANCA
Negative Regulation Of Cyclin-Dependent Protein Kinase Activity (GO:1904030)	1/20	0.183823	0.368394	0	0	5.1791	8.77229	PLK1
Negative Regulation Of Programmed Cell Death (GO:0043069)	6/381	0.189031	0.374259	0	0	1.58555	2.64128	STIL;CEACAM5;PLK1;KIF14;CDK1;MAD2L1
Cellular Response To UV (GO:0034644)	2/79	0.189927	0.374259	0	0	2.56117	4.2544	CDC25A;AURKB
Response To Insulin (GO:0032868)	2/79	0.189927	0.374259	0	0	2.56117	4.2544	CEACAM1;TRIB3
Positive Regulation Of Protein Modification By Small Protein Conjugation Or Removal (GO:1903322)	2/79	0.189927	0.374259	0	0	2.56117	4.2544	FANCI;BRCA1
Negative Regulation Of Reactive Oxygen Species Metabolic Process (GO:2000378)	1/21	0.192074	0.374259	0	0	4.9199	8.11721	BRCA1
Anaphase-Promoting Complex-Dependent Catabolic Process (GO:0031145)	1/21	0.192074	0.374259	0	0	4.9199	8.11721	CDC20
Negative Regulation Of Tumor Necrosis Factor-Mediated Signaling Pathway (GO:0010804)	1/21	0.192074	0.374259	0	0	4.9199	8.11721	TRAIP
Skin Epidermis Development (GO:0098773)	1/21	0.192074	0.374259	0	0	4.9199	8.11721	STMN1
Innate Immune Response In Mucosa (GO:0002227)	1/21	0.192074	0.374259	0	0	4.9199	8.11721	H2BC8
Positive Regulation Of Smoothened Signaling Pathway (GO:0045880)	1/21	0.192074	0.374259	0	0	4.9199	8.11721	TEDC2
Positive Regulation Of Transcription Regulatory Region DNA Binding (GO:2000679)	1/21	0.192074	0.374259	0	0	4.9199	8.11721	TRIM6
Lipid Catabolic Process (GO:0016042)	1/21	0.192074	0.374259	0	0	4.9199	8.11721	LIPE
Modulation By Symbiont Of Entry Into Host (GO:0052372)	1/21	0.192074	0.374259	0	0	4.9199	8.11721	TRIM6
Negative Regulation Of Biomineral Tissue Development (GO:0070168)	1/21	0.192074	0.374259	0	0	4.9199	8.11721	ECM1
Positive Regulation Of Protein Modification Process (GO:0031401)	4/225	0.193489	0.375711	0	0	1.78957	2.93943	CCNA2;CDCA2;INCENP;AURKB
Regulation Of Organelle Assembly (GO:1902115)	2/80	0.193583	0.375711	0	0	2.52821	4.15144	USP6NL;STIL
Spindle Assembly (GO:0051225)	2/81	0.197248	0.378921	0	0	2.49608	4.05187	KIFC1;NEK2
Regulation Of Cell Growth (GO:0001558)	4/227	0.1976	0.378921	0	0	1.77334	2.87549	CEACAM1;PSRC1;KIF14;BRCA1
Cellular Response To Organic Cyclic Compound (GO:0071407)	3/152	0.198972	0.378921	0	0	1.98803	3.20985	BLM;RAD51;BRCA1
Regulation Of Histone Acetylation (GO:0035065)	1/22	0.200243	0.378921	0	0	4.68538	7.53515	BRCA1
Acylglycerol Biosynthetic Process (GO:0046463)	1/22	0.200243	0.378921	0	0	4.68538	7.53515	DGAT1
Regulation Of Neural Precursor Cell Proliferation (GO:2000177)	1/22	0.200243	0.378921	0	0	4.68538	7.53515	SHCBP1
Organelle Fission (GO:0048285)	1/22	0.200243	0.378921	0	0	4.68538	7.53515	MTFR2
Regulation Of Regulatory T Cell Differentiation (GO:0045589)	1/22	0.200243	0.378921	0	0	4.68538	7.53515	FANCA
Cellular Response To Interferon-Beta (GO:0035458)	1/22	0.200243	0.378921	0	0	4.68538	7.53515	TRIM6
Homologous Chromosome Segregation (GO:0045143)	1/22	0.200243	0.378921	0	0	4.68538	7.53515	PSMC3IP
Positive Regulation Of Viral Life Cycle (GO:1903902)	1/22	0.200243	0.378921	0	0	4.68538	7.53515	TMPRSS2
Postreplication Repair (GO:0006301)	1/22	0.200243	0.378921	0	0	4.68538	7.53515	PCLAF
Negative Regulation Of G Protein-Coupled Receptor Signaling Pathway (GO:0045744)	1/22	0.200243	0.378921	0	0	4.68538	7.53515	STMN1
Regulation Of Epithelial To Mesenchymal Transition (GO:0010717)	2/83	0.204603	0.386428	0	0	2.4342	3.8623	FOXA1;LRG1
Regulation Of I-kappaB kinase/NF-kappaB Signaling (GO:0043122)	4/232	0.207993	0.38825	0	0	1.73401	2.72283	ECM1;TRIM6;TNFSF10;ECT2
Positive Regulation Of Double-Strand Break Repair (GO:2000781)	2/84	0.208292	0.38825	0	0	2.40439	3.77204	RAD51AP1;FANCB
Negative Regulation Of Extrinsic Apoptotic Signaling Pathway Via Death Domain Receptors (GO:1902042)	1/23	0.208329	0.38825	0	0	4.47218	7.01523	BRCA1
Regulation Of Myotube Differentiation (GO:0010830)	1/23	0.208329	0.38825	0	0	4.47218	7.01523	CEACAM5
Bile Acid And Bile Salt Transport (GO:0015721)	1/23	0.208329	0.38825	0	0	4.47218	7.01523	CEACAM1
Translesion Synthesis (GO:0019985)	1/23	0.208329	0.38825	0	0	4.47218	7.01523	PCLAF
Long-Chain fatty-acyl-CoA Metabolic Process (GO:0035336)	1/23	0.208329	0.38825	0	0	4.47218	7.01523	DGAT1
Positive Regulation Of Protein Localization (GO:1903829)	2/85	0.211988	0.392031	0	0	2.3753	3.68463	PLK1;CDK1
Negative Regulation Of Binding (GO:0051100)	2/86	0.21569	0.392031	0	0	2.3469	3.59995	AURKB;AURKA
Negative Regulation Of Apoptotic Process (GO:0043066)	7/482	0.215986	0.392031	0	0	1.46031	2.23798	STIL;CEACAM6;CEACAM5;PLK1;KIF14;CDK1;MAD2L1
Supramolecular Fiber Organization (GO:0097435)	5/316	0.215989	0.392031	0	0	1.59033	2.43723	KIF18A;KIF18B;STMN1;KIF14;KIF2C
Regulation Of Cytokine Production Involved In Immune Response (GO:0002718)	1/24	0.216334	0.392031	0	0	4.27753	6.54859	TRIM6
ERK1 And ERK2 Cascade (GO:0070371)	1/24	0.216334	0.392031	0	0	4.27753	6.54859	CDK1
Regulation Of Heterotypic Cell-Cell Adhesion (GO:0034114)	1/24	0.216334	0.392031	0	0	4.27753	6.54859	CEACAM6
Negative Regulation Of Ossification (GO:0030279)	1/24	0.216334	0.392031	0	0	4.27753	6.54859	ECM1
Acylglycerol Catabolic Process (GO:0046464)	1/24	0.216334	0.392031	0	0	4.27753	6.54859	LIPE
Positive Regulation Of BMP Signaling Pathway (GO:0030513)	1/24	0.216334	0.392031	0	0	4.27753	6.54859	CCNA2
Regulation Of Viral Life Cycle (GO:1903900)	1/24	0.216334	0.392031	0	0	4.27753	6.54859	TRIM6
Positive Regulation Of Cellular Response To Transforming Growth Factor Beta Stimulus (GO:1903846)	1/24	0.216334	0.392031	0	0	4.27753	6.54859	LRG1
Positive Regulation Of Transforming Growth Factor Beta Receptor Signaling Pathway (GO:0030511)	1/24	0.216334	0.392031	0	0	4.27753	6.54859	LRG1
Positive Regulation Of Vascular Endothelial Growth Factor Production (GO:0010575)	1/24	0.216334	0.392031	0	0	4.27753	6.54859	BRCA1
Negative Regulation Of Antigen Receptor-Mediated Signaling Pathway (GO:0050858)	1/24	0.216334	0.392031	0	0	4.27753	6.54859	CEACAM1
Regulation Of Endothelial Cell Migration (GO:0010594)	2/88	0.223112	0.393352	0	0	2.29209	3.43832	CEACAM1;GLUL
Negative Regulation Of Protein Kinase Activity (GO:0006469)	2/88	0.223112	0.393352	0	0	2.29209	3.43832	CEACAM1;TRIB3
Positive Regulation Of Plasma Membrane Bounded Cell Projection Assembly (GO:0120034)	2/88	0.223112	0.393352	0	0	2.29209	3.43832	ANLN;MYO3A
Regulation Of Chondrocyte Differentiation (GO:0032330)	1/25	0.224259	0.393352	0	0	4.09909	6.12795	MBOAT2
Regulation Of Double-Strand Break Repair Via Nonhomologous End Joining (GO:2001032)	1/25	0.224259	0.393352	0	0	4.09909	6.12795	AUNIP
Negative Regulation Of Intrinsic Apoptotic Signaling Pathway In Response To DNA Damage (GO:1902230)	1/25	0.224259	0.393352	0	0	4.09909	6.12795	DDIAS
Regulation Of Hippo Signaling (GO:0035330)	1/25	0.224259	0.393352	0	0	4.09909	6.12795	CIT
Regulation Of Intracellular Estrogen Receptor Signaling Pathway (GO:0033146)	1/25	0.224259	0.393352	0	0	4.09909	6.12795	FOXA1
Regulation Of Keratinocyte Proliferation (GO:0010837)	1/25	0.224259	0.393352	0	0	4.09909	6.12795	LRG1
Negative Regulation Of Stress Fiber Assembly (GO:0051497)	1/25	0.224259	0.393352	0	0	4.09909	6.12795	STMN1
Regulation Of Myelination (GO:0031641)	1/25	0.224259	0.393352	0	0	4.09909	6.12795	KIF14
Regulation Of Platelet Aggregation (GO:0090330)	1/25	0.224259	0.393352	0	0	4.09909	6.12795	CEACAM1
Positive Regulation Of Peptidase Activity (GO:0010952)	1/25	0.224259	0.393352	0	0	4.09909	6.12795	PRSS22
Inner Ear Morphogenesis (GO:0042472)	1/25	0.224259	0.393352	0	0	4.09909	6.12795	MYO3A
Positive Regulation Of Release Of Cytochrome C From Mitochondria (GO:0090200)	1/25	0.224259	0.393352	0	0	4.09909	6.12795	TNFSF10
Mismatch Repair (GO:0006298)	1/25	0.224259	0.393352	0	0	4.09909	6.12795	EXO1
Regulation Of Biomineral Tissue Development (GO:0070167)	1/25	0.224259	0.393352	0	0	4.09909	6.12795	ECM1
Regulation Of Cell Cycle Phase Transition (GO:1901987)	1/25	0.224259	0.393352	0	0	4.09909	6.12795	PLK1
Cellular Response To Peptide Hormone Stimulus (GO:0071375)	2/89	0.226831	0.39645	0	0	2.26563	3.36118	CEACAM1;TRIB3
Positive Regulation Of DNA Repair (GO:0045739)	2/89	0.226831	0.39645	0	0	2.26563	3.36118	DEPDC1B;BRCA1
Negative Regulation Of Lipid Metabolic Process (GO:0045833)	1/26	0.232104	0.399283	0	0	3.93493	5.74724	CEACAM1
Negative Regulation Of Protein Polymerization (GO:0032272)	1/26	0.232104	0.399283	0	0	3.93493	5.74724	STMN1
Nuclear Membrane Organization (GO:0071763)	1/26	0.232104	0.399283	0	0	3.93493	5.74724	PLK1
Nucleic Acid Phosphodiester Bond Hydrolysis (GO:0090305)	1/26	0.232104	0.399283	0	0	3.93493	5.74724	DNA2
Plasma Membrane Invagination (GO:0099024)	1/26	0.232104	0.399283	0	0	3.93493	5.74724	AURKB
Regulation Of Vascular Endothelial Growth Factor Production (GO:0010574)	1/26	0.232104	0.399283	0	0	3.93493	5.74724	BRCA1
Telomere Maintenance Via Telomere Lengthening (GO:0010833)	1/26	0.232104	0.399283	0	0	3.93493	5.74724	RAD51
Positive Regulation Of Microtubule Polymerization Or Depolymerization (GO:0031112)	1/26	0.232104	0.399283	0	0	3.93493	5.74724	PSRC1
Mitotic G1 DNA Damage Checkpoint Signaling (GO:0031571)	1/26	0.232104	0.399283	0	0	3.93493	5.74724	GTSE1
Regulation Of Chromatin Organization (GO:1902275)	1/27	0.239869	0.408359	0	0	3.78339	5.4014	MKI67
DNA Synthesis Involved In DNA Repair (GO:0000731)	1/27	0.239869	0.408359	0	0	3.78339	5.4014	PCLAF
Regulation Of Transcription Regulatory Region DNA Binding (GO:2000677)	1/27	0.239869	0.408359	0	0	3.78339	5.4014	TRIM6
Positive Regulation Of Filopodium Assembly (GO:0051491)	1/27	0.239869	0.408359	0	0	3.78339	5.4014	MYO3A
In Utero Embryonic Development (GO:0001701)	1/27	0.239869	0.408359	0	0	3.78339	5.4014	STIL
Regulation Of Actin Polymerization Or Depolymerization (GO:0008064)	1/27	0.239869	0.408359	0	0	3.78339	5.4014	ARHGAP40
Regulation Of Endothelial Cell Proliferation (GO:0001936)	2/93	0.241746	0.410134	0	0	2.1656	3.07487	ECM1;LRG1
Protein O-linked Glycosylation (GO:0006493)	2/93	0.241746	0.410134	0	0	2.1656	3.07487	GALNT14;GALNT1
Regulation Of Lipid Biosynthetic Process (GO:0046890)	1/28	0.247557	0.414985	0	0	3.64308	5.08616	CEACAM1
Determination Of Bilateral Symmetry (GO:0009855)	1/28	0.247557	0.414985	0	0	3.64308	5.08616	STIL
Positive Regulation Of Defense Response To Virus By Host (GO:0002230)	1/28	0.247557	0.414985	0	0	3.64308	5.08616	TRIM6
Positive Regulation Of Protein Import Into Nucleus (GO:0042307)	1/28	0.247557	0.414985	0	0	3.64308	5.08616	ECT2
Primary Neural Tube Formation (GO:0014020)	1/28	0.247557	0.414985	0	0	3.64308	5.08616	STIL
Mucosal Immune Response (GO:0002385)	1/28	0.247557	0.414985	0	0	3.64308	5.08616	H2BC8
Negative Regulation Of Actin Filament Bundle Assembly (GO:0032232)	1/28	0.247557	0.414985	0	0	3.64308	5.08616	STMN1
Alpha-Amino Acid Catabolic Process (GO:1901606)	1/29	0.255167	0.421283	0	0	3.51279	4.7979	FANCA
Carbohydrate Derivative Biosynthetic Process (GO:1901137)	1/29	0.255167	0.421283	0	0	3.51279	4.7979	RRM2
Phosphatidic Acid Biosynthetic Process (GO:0006654)	1/29	0.255167	0.421283	0	0	3.51279	4.7979	MBOAT2
Response To Interferon-Beta (GO:0035456)	1/29	0.255167	0.421283	0	0	3.51279	4.7979	TRIM6
Positive Regulation Of Dephosphorylation (GO:0035306)	1/29	0.255167	0.421283	0	0	3.51279	4.7979	CDCA2
Positive Regulation Of Microtubule Polymerization (GO:0031116)	1/29	0.255167	0.421283	0	0	3.51279	4.7979	PSRC1
Tube Closure (GO:0060606)	1/29	0.255167	0.421283	0	0	3.51279	4.7979	STIL
Positive Regulation Of Viral Genome Replication (GO:0045070)	1/29	0.255167	0.421283	0	0	3.51279	4.7979	TOP2A
Protein Acetylation (GO:0006473)	1/29	0.255167	0.421283	0	0	3.51279	4.7979	ESCO2
Positive Regulation Of Protein-Containing Complex Assembly (GO:0031334)	2/98	0.260447	0.428145	0	0	2.05229	2.76107	DEPDC1B;CHAF1B
Negative Regulation Of Epithelial To Mesenchymal Transition (GO:0010719)	1/30	0.262701	0.428145	0	0	3.39149	4.53353	FOXA1
Negative Regulation Of Interleukin-1 Production (GO:0032692)	1/30	0.262701	0.428145	0	0	3.39149	4.53353	CEACAM1
Negative Regulation Of Myeloid Leukocyte Differentiation (GO:0002762)	1/30	0.262701	0.428145	0	0	3.39149	4.53353	CEACAM1
Nucleic Acid Metabolic Process (GO:0090304)	1/30	0.262701	0.428145	0	0	3.39149	4.53353	DNA2
Intrinsic Apoptotic Signaling Pathway In Response To Endoplasmic Reticulum Stress (GO:0070059)	1/30	0.262701	0.428145	0	0	3.39149	4.53353	TRIB3
Protein Palmitoylation (GO:0018345)	1/30	0.262701	0.428145	0	0	3.39149	4.53353	GLUL
Positive Regulation Of Hydrolase Activity (GO:0051345)	3/176	0.262805	0.428145	0	0	1.71014	2.28534	USP6NL;ECT2;PRSS22
Cellular Response To Insulin Stimulus (GO:0032869)	2/99	0.26419	0.429691	0	0	2.03103	2.70348	CEACAM1;TRIB3
Regulation Of Organelle Organization (GO:0033043)	2/100	0.267934	0.433665	0	0	2.0102	2.64747	USP6NL;EHD3
Negative Regulation Of Intracellular Steroid Hormone Receptor Signaling Pathway (GO:0033144)	1/31	0.270159	0.433665	0	0	3.27828	4.29042	BRCA1
Regulation Of Extrinsic Apoptotic Signaling Pathway Via Death Domain Receptors (GO:1902041)	1/31	0.270159	0.433665	0	0	3.27828	4.29042	BRCA1
Negative Regulation Of Microtubule Polymerization Or Depolymerization (GO:0031111)	1/31	0.270159	0.433665	0	0	3.27828	4.29042	STMN1
Actin Filament Polymerization (GO:0030041)	1/31	0.270159	0.433665	0	0	3.27828	4.29042	DIAPH3
Response To Estradiol (GO:0032355)	1/31	0.270159	0.433665	0	0	3.27828	4.29042	FOXA1
Positive Regulation Of Extrinsic Apoptotic Signaling Pathway (GO:2001238)	1/31	0.270159	0.433665	0	0	3.27828	4.29042	TNFSF10
Leukocyte Cell-Cell Adhesion (GO:0007159)	1/31	0.270159	0.433665	0	0	3.27828	4.29042	LRG1
Negative Regulation Of Fat Cell Differentiation (GO:0045599)	1/32	0.277542	0.440486	0	0	3.17236	4.06628	TRIB3
Neural Tube Closure (GO:0001843)	1/32	0.277542	0.440486	0	0	3.17236	4.06628	STIL
Regulation Of Transmembrane Transport (GO:0034762)	1/32	0.277542	0.440486	0	0	3.17236	4.06628	TRIB3
Female Gamete Generation (GO:0007292)	1/32	0.277542	0.440486	0	0	3.17236	4.06628	TRIP13
Heterochromatin Formation (GO:0031507)	1/32	0.277542	0.440486	0	0	3.17236	4.06628	UHRF1
Left/Right Pattern Formation (GO:0060972)	1/32	0.277542	0.440486	0	0	3.17236	4.06628	STIL
Negative Regulation Of G1/S Transition Of Mitotic Cell Cycle (GO:2000134)	1/32	0.277542	0.440486	0	0	3.17236	4.06628	E2F7
Regulation Of Protein Phosphorylation (GO:0001932)	4/265	0.279872	0.443469	0	0	1.51221	1.92568	CCNA2;INCENP;ECT2;AURKB
Positive Regulation Of Kinase Activity (GO:0033674)	2/104	0.282903	0.443501	0	0	1.93098	2.43815	CCNA2;CENPE
Regulation Of Protein Polymerization (GO:0032271)	1/33	0.28485	0.443501	0	0	3.07307	3.85914	ARHGAP40
Phosphatidic Acid Metabolic Process (GO:0046473)	1/33	0.28485	0.443501	0	0	3.07307	3.85914	MBOAT2
Positive Regulation Of DNA Binding (GO:0043388)	1/33	0.28485	0.443501	0	0	3.07307	3.85914	TRIM6
Regulation Of Type I Interferon-Mediated Signaling Pathway (GO:0060338)	1/33	0.28485	0.443501	0	0	3.07307	3.85914	TRIM6
Positive Regulation Of Cytokine Production Involved In Immune Response (GO:0002720)	1/33	0.28485	0.443501	0	0	3.07307	3.85914	TRIM6
Signal Transduction By P53 Class Mediator (GO:0072331)	1/33	0.28485	0.443501	0	0	3.07307	3.85914	E2F7
Positive Regulation Of Nitrogen Compound Metabolic Process (GO:0051173)	1/33	0.28485	0.443501	0	0	3.07307	3.85914	UHRF1
Positive Regulation Of Protein Dephosphorylation (GO:0035307)	1/33	0.28485	0.443501	0	0	3.07307	3.85914	CDCA2
Regulation Of G0 To G1 Transition (GO:0070316)	1/33	0.28485	0.443501	0	0	3.07307	3.85914	CHEK1
Regulation Of NLRP3 Inflammasome Complex Assembly (GO:1900225)	1/33	0.28485	0.443501	0	0	3.07307	3.85914	DEPDC1B
Intrinsic Apoptotic Signaling Pathway (GO:0097193)	2/105	0.286642	0.445586	0	0	1.91214	2.38925	TRIB3;BRCA1
Response To Calcium Ion (GO:0051592)	2/106	0.290379	0.449784	0	0	1.89365	2.34163	ANXA11;ECT2
Cellular Response To Hydrogen Peroxide (GO:0070301)	1/34	0.292085	0.449784	0	0	2.9798	3.66726	ECT2
Response To Estrogen (GO:0043627)	1/34	0.292085	0.449784	0	0	2.9798	3.66726	BRCA1
Smoothened Signaling Pathway (GO:0007224)	1/34	0.292085	0.449784	0	0	2.9798	3.66726	STIL
Regulation Of T Cell Receptor Signaling Pathway (GO:0050856)	1/34	0.292085	0.449784	0	0	2.9798	3.66726	CEACAM1
Negative Regulation Of Ras Protein Signal Transduction (GO:0046580)	1/34	0.292085	0.449784	0	0	2.9798	3.66726	STMN1
Negative Regulation Of Cell Cycle G1/S Phase Transition (GO:1902807)	1/35	0.299247	0.460093	0	0	2.89201	3.48917	E2F7
Negative Regulation Of Cellular Process (GO:0048523)	7/537	0.300291	0.460978	0	0	1.30504	1.56997	CDT1;BLM;PSRC1;CDC6;BRCA1;E2F7;CDKN3
Adenylate Cyclase-Activating G Protein-Coupled Receptor Signaling Pathway (GO:0007189)	2/110	0.305301	0.467156	0	0	1.82315	2.16309	ADGRF1;GPR78
Substrate Adhesion-Dependent Cell Spreading (GO:0034446)	1/36	0.306337	0.467156	0	0	2.80924	3.32352	KIF14
Protein Destabilization (GO:0031648)	1/36	0.306337	0.467156	0	0	2.80924	3.32352	PLK1
Regulation Of T Cell Mediated Cytotoxicity (GO:0001914)	1/36	0.306337	0.467156	0	0	2.80924	3.32352	CEACAM1
Modification-Dependent Protein Catabolic Process (GO:0019941)	3/192	0.30669	0.467156	0	0	1.56409	1.84863	UHRF1;LNX1;RNF19B
Protein Deubiquitination (GO:0016579)	2/112	0.312741	0.474373	0	0	1.78982	2.08045	DEPDC1B;CDK1
Regulation Of Defense Response To Virus By Host (GO:0050691)	1/37	0.313356	0.474373	0	0	2.73107	3.16917	TRIM6
Regulation Of Ossification (GO:0030278)	1/37	0.313356	0.474373	0	0	2.73107	3.16917	ECM1
Protein Acylation (GO:0043543)	1/37	0.313356	0.474373	0	0	2.73107	3.16917	GLUL
Regulation Of Protein Ubiquitination (GO:0031396)	2/113	0.316455	0.477331	0	0	1.7736	2.04066	FANCI;BRCA1
Positive Regulation Of Cellular Component Organization (GO:0051130)	2/113	0.316455	0.477331	0	0	1.7736	2.04066	CDC20;CHAF1B
Protein Modification By Small Protein Removal (GO:0070646)	2/114	0.320165	0.477331	0	0	1.75768	2.00185	DEPDC1B;CDK1
Regulation Of Intracellular Transport (GO:0032386)	1/38	0.320304	0.477331	0	0	2.65712	3.02509	SPAG5
Regulation Of Protein Import Into Nucleus (GO:0042306)	1/38	0.320304	0.477331	0	0	2.65712	3.02509	ECT2
Positive Regulation Of Bone Mineralization (GO:0030501)	1/38	0.320304	0.477331	0	0	2.65712	3.02509	CCNA2
Tumor Necrosis Factor-Mediated Signaling Pathway (GO:0033209)	1/38	0.320304	0.477331	0	0	2.65712	3.02509	TXNDC17
Heart Looping (GO:0001947)	1/38	0.320304	0.477331	0	0	2.65712	3.02509	STIL
Positive Regulation Of Production Of Molecular Mediator Of Immune Response (GO:0002702)	1/38	0.320304	0.477331	0	0	2.65712	3.02509	TRIM6
Lymphocyte Proliferation (GO:0046651)	1/38	0.320304	0.477331	0	0	2.65712	3.02509	HELLS
Positive Regulation Of Cell Differentiation (GO:0045597)	4/283	0.320646	0.477331	0	0	1.41334	1.60756	CCNA2;CEACAM1;LRG1;ECT2
Anterograde Axonal Transport (GO:0008089)	1/39	0.327182	0.481236	0	0	2.58706	2.89037	KIF4A
Axonal Transport (GO:0098930)	1/39	0.327182	0.481236	0	0	2.58706	2.89037	KIF4A
Nuclear Transport (GO:0051169)	1/39	0.327182	0.481236	0	0	2.58706	2.89037	NUP210
Positive Regulation Of ATP-dependent Activity (GO:0032781)	1/39	0.327182	0.481236	0	0	2.58706	2.89037	UHRF1
Digestive Tract Development (GO:0048565)	1/39	0.327182	0.481236	0	0	2.58706	2.89037	RARB
Positive Regulation Of Intracellular Transport (GO:0032388)	1/39	0.327182	0.481236	0	0	2.58706	2.89037	SPAG5
Fibroblast Growth Factor Receptor Signaling Pathway (GO:0008543)	1/39	0.327182	0.481236	0	0	2.58706	2.89037	SHCBP1
Heterochromatin Organization (GO:0070828)	1/39	0.327182	0.481236	0	0	2.58706	2.89037	UHRF1
Protein Processing (GO:0016485)	2/117	0.331263	0.486512	0	0	1.71157	1.89101	TMPRSS2;KLK6
Negative Regulation Of Mitotic Cell Cycle Phase Transition (GO:1901991)	1/40	0.333991	0.48901	0	0	2.5206	2.7642	E2F7
Regulation Of Protein Dephosphorylation (GO:0035304)	1/40	0.333991	0.48901	0	0	2.5206	2.7642	CDCA2
Regulation Of Small GTPase Mediated Signal Transduction (GO:0051056)	2/118	0.334952	0.48901	0	0	1.69672	1.85582	ARHGAP40;ECT2
Ribonucleoprotein Complex Biogenesis (GO:0022613)	2/118	0.334952	0.48901	0	0	1.69672	1.85582	SPATA5L1;GLUL
Cellular Response To Tumor Necrosis Factor (GO:0071356)	2/119	0.338635	0.493058	0	0	1.68214	1.82147	BRCA1;TXNDC17
Negative Regulation Of Proteolysis (GO:0045861)	1/41	0.340731	0.493058	0	0	2.45746	2.64586	ECM1
Acylglycerol Metabolic Process (GO:0006639)	1/41	0.340731	0.493058	0	0	2.45746	2.64586	DGAT1
Regulation Of Release Of Cytochrome C From Mitochondria (GO:0090199)	1/41	0.340731	0.493058	0	0	2.45746	2.64586	TNFSF10
Double-Strand Break Repair Via Nonhomologous End Joining (GO:0006303)	1/41	0.340731	0.493058	0	0	2.45746	2.64586	POLQ
Positive Regulation Of Ossification (GO:0045778)	1/41	0.340731	0.493058	0	0	2.45746	2.64586	CCNA2
Determination Of Heart Left/Right Asymmetry (GO:0061371)	1/42	0.347403	0.499773	0	0	2.3974	2.5347	STIL
Embryonic Heart Tube Morphogenesis (GO:0003143)	1/42	0.347403	0.499773	0	0	2.3974	2.5347	STIL
Positive Regulation Of Neuron Differentiation (GO:0045666)	1/42	0.347403	0.499773	0	0	2.3974	2.5347	ECT2
Lipid Modification (GO:0030258)	1/42	0.347403	0.499773	0	0	2.3974	2.5347	MBOAT2
Positive Regulation Of Epithelial Cell Proliferation (GO:0050679)	2/123	0.353301	0.501215	0	0	1.6262	1.69195	ECM1;LRG1
Regulation Of Cell Motility (GO:2000145)	2/123	0.353301	0.501215	0	0	1.6262	1.69195	CEACAM1;KIF14
Regulation Of Chromosome Organization (GO:0033044)	1/43	0.354008	0.501215	0	0	2.3402	2.43015	BUB1
Regulation Of Filopodium Assembly (GO:0051489)	1/43	0.354008	0.501215	0	0	2.3402	2.43015	MYO3A
Regulation Of Primary Metabolic Process (GO:0080090)	1/43	0.354008	0.501215	0	0	2.3402	2.43015	ADGRF1
Positive Regulation Of Biomineral Tissue Development (GO:0070169)	1/43	0.354008	0.501215	0	0	2.3402	2.43015	CCNA2
Positive Regulation Of Cell-Matrix Adhesion (GO:0001954)	1/43	0.354008	0.501215	0	0	2.3402	2.43015	CEACAM6
Energy Derivation By Oxidation Of Organic Compounds (GO:0015980)	1/43	0.354008	0.501215	0	0	2.3402	2.43015	ADGRF1
Positive Regulation Of miRNA Transcription (GO:1902895)	1/43	0.354008	0.501215	0	0	2.3402	2.43015	FOXA1
Regulation Of Cell-Cell Adhesion (GO:0022407)	1/43	0.354008	0.501215	0	0	2.3402	2.43015	CEACAM1
Regulation Of Cellular Component Size (GO:0032535)	1/43	0.354008	0.501215	0	0	2.3402	2.43015	MYO3A
Negative Regulation Of Growth (GO:0045926)	2/124	0.356951	0.504654	0	0	1.61279	1.66142	PSRC1;BRCA1
Nucleus Organization (GO:0006997)	1/44	0.360547	0.506167	0	0	2.28566	2.33168	CEP55
Positive Regulation Of Cytokine-Mediated Signaling Pathway (GO:0001961)	1/44	0.360547	0.506167	0	0	2.28566	2.33168	TRIM6
Positive Regulation Of Nucleocytoplasmic Transport (GO:0046824)	1/44	0.360547	0.506167	0	0	2.28566	2.33168	ECT2
Positive Regulation Of Osteoblast Differentiation (GO:0045669)	1/44	0.360547	0.506167	0	0	2.28566	2.33168	CCNA2
Negative Regulation Of Cell Growth (GO:0030308)	2/125	0.360593	0.506167	0	0	1.59959	1.6316	PSRC1;BRCA1
Protein-Containing Complex Organization (GO:0043933)	2/126	0.364227	0.510541	0	0	1.58661	1.60244	FANCA;KNTC1
Negative Regulation Of Response To Biotic Stimulus (GO:0002832)	1/45	0.36702	0.51154	0	0	2.2336	2.23883	AURKB
Organic Hydroxy Compound Transport (GO:0015850)	1/45	0.36702	0.51154	0	0	2.2336	2.23883	CEACAM1
Determination Of Left/Right Symmetry (GO:0007368)	1/45	0.36702	0.51154	0	0	2.2336	2.23883	STIL
Positive Regulation Of Innate Immune Response (GO:0045089)	1/45	0.36702	0.51154	0	0	2.2336	2.23883	TRIM6
Regulation Of Cell Population Proliferation (GO:0042127)	9/766	0.36978	0.514639	0	0	1.17295	1.16691	CEACAM6;UHRF1;PRC1;KIF14;TTK;CDC6;SHCBP1;E2F7;CDKN3
Regulation Of Epidermal Growth Factor Receptor Signaling Pathway (GO:0042058)	1/46	0.373427	0.514639	0	0	2.18386	2.15117	CEACAM1
Antiviral Innate Immune Response (GO:0140374)	1/46	0.373427	0.514639	0	0	2.18386	2.15117	TRIM6
Regulation Of Nervous System Development (GO:0051960)	1/46	0.373427	0.514639	0	0	2.18386	2.15117	KIF14
Response To Hydrogen Peroxide (GO:0042542)	1/46	0.373427	0.514639	0	0	2.18386	2.15117	ECT2
Homotypic Cell-Cell Adhesion (GO:0034109)	1/46	0.373427	0.514639	0	0	2.18386	2.15117	CEACAM5
Negative Regulation Of Cellular Metabolic Process (GO:0031324)	1/46	0.373427	0.514639	0	0	2.18386	2.15117	BRCA1
Negative Regulation Of Cold-Induced Thermogenesis (GO:0120163)	1/46	0.373427	0.514639	0	0	2.18386	2.15117	ACOT11
Regulation Of DNA Repair (GO:0006282)	2/129	0.375083	0.516199	0	0	1.5489	1.51886	DEPDC1B;BRCA1
Golgi Organization (GO:0007030)	2/130	0.378685	0.519741	0	0	1.53672	1.49223	USP6NL;CDK1
Negative Regulation Of Hydrolase Activity (GO:0051346)	1/47	0.37977	0.519741	0	0	2.13628	2.06832	ECM1
Positive Regulation Of Epithelial To Mesenchymal Transition (GO:0010718)	1/47	0.37977	0.519741	0	0	2.13628	2.06832	LRG1
Regulation Of T Cell Differentiation (GO:0045580)	1/47	0.37977	0.519741	0	0	2.13628	2.06832	FANCA
Cellular Response To Mechanical Stimulus (GO:0071260)	1/48	0.386049	0.52533	0	0	2.09072	1.98992	CHEK1
Regulation Of Tumor Necrosis Factor-Mediated Signaling Pathway (GO:0010803)	1/48	0.386049	0.52533	0	0	2.09072	1.98992	TRAIP
Regulation Of DNA Binding (GO:0051101)	1/48	0.386049	0.52533	0	0	2.09072	1.98992	CDT1
Myelination (GO:0042552)	1/48	0.386049	0.52533	0	0	2.09072	1.98992	KLK6
Positive Regulation Of Cell Motility (GO:2000147)	3/221	0.386523	0.52533	0	0	1.35402	1.28708	CCNA2;CEACAM6;ARHGEF39
Antibacterial Humoral Response (GO:0019731)	1/49	0.392265	0.528028	0	0	2.04706	1.91567	H2BC8
Neurogenesis (GO:0022008)	1/49	0.392265	0.528028	0	0	2.04706	1.91567	CIT
Positive Regulation Of miRNA Metabolic Process (GO:2000630)	1/49	0.392265	0.528028	0	0	2.04706	1.91567	FOXA1
Unsaturated Fatty Acid Metabolic Process (GO:0033559)	1/49	0.392265	0.528028	0	0	2.04706	1.91567	SCD
Positive Regulation Of Pathway-Restricted SMAD Protein Phosphorylation (GO:0010862)	1/49	0.392265	0.528028	0	0	2.04706	1.91567	TTK
Intrinsic Apoptotic Signaling Pathway In Response To DNA Damage (GO:0008630)	1/49	0.392265	0.528028	0	0	2.04706	1.91567	BRCA1
Negative Regulation Of T Cell Activation (GO:0050868)	1/49	0.392265	0.528028	0	0	2.04706	1.91567	CEACAM1
Nucleocytoplasmic Transport (GO:0006913)	1/50	0.398418	0.532668	0	0	2.00518	1.84527	NUP210
Cell Chemotaxis (GO:0060326)	1/50	0.398418	0.532668	0	0	2.00518	1.84527	ARHGEF16
Dicarboxylic Acid Metabolic Process (GO:0043648)	1/50	0.398418	0.532668	0	0	2.00518	1.84527	GPT2
Positive Regulation Of Developmental Growth (GO:0048639)	1/50	0.398418	0.532668	0	0	2.00518	1.84527	RASAL1
Positive Regulation Of Transport (GO:0051050)	1/50	0.398418	0.532668	0	0	2.00518	1.84527	SPAG5
Protein Polyubiquitination (GO:0000209)	3/226	0.400133	0.534235	0	0	1.32332	1.21211	TRIM6;RNF19B;BRCA1
Regulation Of Smoothened Signaling Pathway (GO:0008589)	1/51	0.404509	0.537162	0	0	1.96498	1.77846	TEDC2
Positive Regulation Of Protein Localization To Cell Periphery (GO:1904377)	1/51	0.404509	0.537162	0	0	1.96498	1.77846	ARHGEF16
Positive Regulation Of Protein Localization To Plasma Membrane (GO:1903078)	1/51	0.404509	0.537162	0	0	1.96498	1.77846	ARHGEF16
Receptor Internalization (GO:0031623)	1/51	0.404509	0.537162	0	0	1.96498	1.77846	CEACAM1
Chromatin Remodeling (GO:0006338)	3/228	0.405555	0.537825	0	0	1.31142	1.18356	FOXA1;DEPDC1B;CHEK1
Negative Regulation Of Innate Immune Response (GO:0045824)	1/52	0.410539	0.542971	0	0	1.92635	1.715	AURKB
Regulation Of Proteolysis (GO:0030162)	1/52	0.410539	0.542971	0	0	1.92635	1.715	PLK1
Negative Regulation Of Multicellular Organismal Process (GO:0051241)	3/231	0.413661	0.545633	0	0	1.29397	1.1422	FOXA1;ACOT11;BRCA2
Positive Regulation Of Phosphorylation (GO:0042327)	3/231	0.413661	0.545633	0	0	1.29397	1.1422	CCNA2;INCENP;AURKB
Negative Regulation Of Metabolic Process (GO:0009892)	1/53	0.416508	0.546459	0	0	1.88921	1.65466	ACOT11
Actin Polymerization Or Depolymerization (GO:0008154)	1/53	0.416508	0.546459	0	0	1.88921	1.65466	DIAPH3
Negative Regulation Of Viral Genome Replication (GO:0045071)	1/53	0.416508	0.546459	0	0	1.88921	1.65466	TRIM6
Protein Homotetramerization (GO:0051289)	1/53	0.416508	0.546459	0	0	1.88921	1.65466	TK1
Positive Regulation Of GTPase Activity (GO:0043547)	3/234	0.421732	0.551271	0	0	1.27697	1.10252	USP6NL;ARHGEF16;ECT2
Negative Regulation Of Protein Catabolic Process (GO:0042177)	1/54	0.422417	0.551271	0	0	1.85347	1.59725	MAD2L1
Regulation Of Lipid Metabolic Process (GO:0019216)	1/54	0.422417	0.551271	0	0	1.85347	1.59725	ADGRF1
Ribosomal Large Subunit Biogenesis (GO:0042273)	1/54	0.422417	0.551271	0	0	1.85347	1.59725	SPATA5L1
Phosphatidylcholine Metabolic Process (GO:0046470)	1/55	0.428266	0.557426	0	0	1.81905	1.54257	MBOAT2
Cellular Response To Fibroblast Growth Factor Stimulus (GO:0044344)	1/55	0.428266	0.557426	0	0	1.81905	1.54257	SHCBP1
Nucleotide-Excision Repair (GO:0006289)	1/56	0.434057	0.56273	0	0	1.78589	1.49047	BRCA2
Regulation Of Reactive Oxygen Species Metabolic Process (GO:2000377)	1/56	0.434057	0.56273	0	0	1.78589	1.49047	BRCA1
Positive Regulation Of Cellular Metabolic Process (GO:0031325)	1/56	0.434057	0.56273	0	0	1.78589	1.49047	CDK1
Regulation Of Cold-Induced Thermogenesis (GO:0120161)	2/146	0.435027	0.563245	0	0	1.36486	1.13604	SCD;ACOT11
Negative Regulation Of Protein Metabolic Process (GO:0051248)	2/147	0.438459	0.566199	0	0	1.35538	1.11749	TYMS;MAD2L1
Protein Glycosylation (GO:0006486)	2/147	0.438459	0.566199	0	0	1.35538	1.11749	GALNT14;GALNT1
RNA Catabolic Process (GO:0006401)	1/57	0.439789	0.567172	0	0	1.75391	1.44077	DNA2
Negative Regulation Of Gene Expression (GO:0010629)	4/336	0.441391	0.568494	0	0	1.1845	0.968708	TRIM6;CHEK1;TYMS;AURKA
Negative Regulation Of Protein Phosphorylation (GO:0001933)	2/149	0.44529	0.571069	0	0	1.3368	1.08151	CEACAM1;TRIB3
Regulation Of Neuron Death (GO:1901214)	1/58	0.445463	0.571069	0	0	1.72305	1.39333	KIF14
Response To Organic Cyclic Compound (GO:0014070)	1/58	0.445463	0.571069	0	0	1.72305	1.39333	FOXA1
Cilium Assembly (GO:0060271)	3/243	0.445713	0.571069	0	0	1.22852	0.992741	PLK4;EHD3;POC1A
Regulation Of Cell Migration (GO:0030334)	5/434	0.44679	0.571252	0	0	1.14592	0.923227	CCNA2;CEACAM1;CEACAM6;ARHGEF39;KIF14
Neuron Development (GO:0048666)	2/150	0.448688	0.571252	0	0	1.3277	1.06406	ADGRF1;STMN1
DNA-templated Transcription Initiation (GO:0006352)	1/59	0.45108	0.571252	0	0	1.69326	1.34802	E2F2
Negative Regulation Of Protein-Containing Complex Assembly (GO:0031333)	1/59	0.45108	0.571252	0	0	1.69326	1.34802	KIF14
Aerobic Respiration (GO:0009060)	1/59	0.45108	0.571252	0	0	1.69326	1.34802	MTFR2
Regulation Of miRNA Transcription (GO:1902893)	1/59	0.45108	0.571252	0	0	1.69326	1.34802	FOXA1
Regulation Of Multicellular Organismal Development (GO:2000026)	1/59	0.45108	0.571252	0	0	1.69326	1.34802	CDK1
Positive Regulation Of Protein Binding (GO:0032092)	1/59	0.45108	0.571252	0	0	1.69326	1.34802	TRIB3
Negative Regulation Of Cytokine-Mediated Signaling Pathway (GO:0001960)	1/59	0.45108	0.571252	0	0	1.69326	1.34802	TRAIP
Regulation Of Extrinsic Apoptotic Signaling Pathway (GO:2001236)	1/60	0.456641	0.57607	0	0	1.66447	1.30471	TNFSF10
Negative Regulation Of Peptidase Activity (GO:0010466)	1/60	0.456641	0.57607	0	0	1.66447	1.30471	ECM1
Response To Light Stimulus (GO:0009416)	1/60	0.456641	0.57607	0	0	1.66447	1.30471	PCLAF
Negative Regulation Of Intrinsic Apoptotic Signaling Pathway (GO:2001243)	1/61	0.462145	0.579501	0	0	1.63665	1.26329	DDIAS
Negative Regulation Of Viral Process (GO:0048525)	1/61	0.462145	0.579501	0	0	1.63665	1.26329	TRIM6
Regulation Of Pathway-Restricted SMAD Protein Phosphorylation (GO:0060393)	1/61	0.462145	0.579501	0	0	1.63665	1.26329	TTK
Epithelium Development (GO:0060429)	2/154	0.462163	0.579501	0	0	1.2925	0.9976	STIL;CDK1
Negative Regulation Of DNA-templated Transcription (GO:0045892)	11/1025	0.462305	0.579501	0	0	1.06686	0.823118	CENPF;ELF3;UHRF1;PLK1;DEPDC1;RARB;TRIB3;BRCA1;AURKB;E2F7;E2F8
Ribosome Biogenesis (GO:0042254)	2/155	0.465502	0.582766	0	0	1.28399	0.981787	SPATA5L1;GLUL
Regulation Of Embryonic Development (GO:0045995)	1/62	0.467594	0.583159	0	0	1.60974	1.22365	CDK1
Positive Regulation Of Apoptotic Signaling Pathway (GO:2001235)	1/62	0.467594	0.583159	0	0	1.60974	1.22365	TNFSF10
Protein Lipidation (GO:0006497)	1/62	0.467594	0.583159	0	0	1.60974	1.22365	GLUL
Regulation Of Cellular Catabolic Process (GO:0031329)	1/63	0.472988	0.58914	0	0	1.58369	1.18569	TRIB3
Positive Regulation Of Transcription By RNA Polymerase II (GO:0045944)	10/938	0.476528	0.592546	0	0	1.05907	0.785011	FOXA1;CCNA2;ELF3;UHRF1;RARB;E2F2;MYBL2;BRCA1;E2F7;E2F8
Response To Metal Ion (GO:0010038)	1/64	0.478328	0.592546	0	0	1.55848	1.14931	ANXA11
Positive Regulation Of Cysteine-Type Endopeptidase Activity (GO:2001056)	1/64	0.478328	0.592546	0	0	1.55848	1.14931	TNFSF10
Endocytic Recycling (GO:0032456)	1/64	0.478328	0.592546	0	0	1.55848	1.14931	EHD3
Response To Lipopolysaccharide (GO:0032496)	2/159	0.478734	0.592546	0	0	1.25102	0.921514	TRIM6;IL36A
Cytokine-Mediated Signaling Pathway (GO:0019221)	3/257	0.482206	0.596093	0	0	1.15997	0.846067	CEACAM1;IL36A;TXNDC17
Antimicrobial Humoral Immune Response Mediated By Antimicrobial Peptide (GO:0061844)	1/65	0.483614	0.596336	0	0	1.53405	1.11444	H2BC8
Fatty Acid Biosynthetic Process (GO:0006633)	1/65	0.483614	0.596336	0	0	1.53405	1.11444	SCD
Negative Regulation Of Immune Response (GO:0050777)	1/66	0.488846	0.60105	0	0	1.51037	1.08098	AURKB
Positive Regulation Of DNA-templated Transcription (GO:0045893)	13/1243	0.489458	0.60105	0	0	1.03834	0.741852	FOXA1;BLM;UHRF1;BRCA1;BRCA2;CCNA2;PSRC1;ELF3;RARB;E2F2;MYBL2;E2F7;E2F8
Negative Regulation Of Nucleic Acid-Templated Transcription (GO:1903507)	5/456	0.489684	0.60105	0	0	1.08878	0.777386	CENPF;ELF3;DEPDC1;TRIB3;BRCA1
Cellular Component Assembly (GO:0022607)	3/260	0.48988	0.60105	0	0	1.14626	0.817962	FANCA;KNTC1;TRIP13
Adenylate Cyclase-Modulating G Protein-Coupled Receptor Signaling Pathway (GO:0007188)	2/163	0.491765	0.602612	0	0	1.21969	0.865679	ADGRF1;GPR78
Regulation Of Viral Genome Replication (GO:0045069)	1/67	0.494026	0.604629	0	0	1.48741	1.04887	TRIM6
Protein Modification By Small Protein Conjugation (GO:0032446)	4/364	0.502918	0.612706	0	0	1.0908	0.749735	CCNF;PLK1;BRCA1;TRAIP
Phagocytosis (GO:0006909)	1/69	0.504229	0.612706	0	0	1.44352	0.988412	ANXA11
Cellular Response To Calcium Ion (GO:0071277)	1/69	0.504229	0.612706	0	0	1.44352	0.988412	ECT2
Phospholipid Metabolic Process (GO:0006644)	1/69	0.504229	0.612706	0	0	1.44352	0.988412	MBOAT2
Response To Molecule Of Bacterial Origin (GO:0002237)	1/69	0.504229	0.612706	0	0	1.44352	0.988412	TRIM6
Membrane Organization (GO:0061024)	2/167	0.504591	0.612706	0	0	1.18988	0.813885	KIF20A;CEP55
Positive Regulation Of Signal Transduction (GO:0009967)	3/266	0.505062	0.612706	0	0	1.11976	0.76488	DEPDC1B;TEDC2;KLK6
Negative Regulation Of Extrinsic Apoptotic Signaling Pathway (GO:2001237)	1/70	0.509254	0.612706	0	0	1.42253	0.959933	BRCA1
Positive Regulation Of Protein Polymerization (GO:0032273)	1/70	0.509254	0.612706	0	0	1.42253	0.959933	PSRC1
Protein K48-linked Ubiquitination (GO:0070936)	1/70	0.509254	0.612706	0	0	1.42253	0.959933	TRIM6
Regulation Of G Protein-Coupled Receptor Signaling Pathway (GO:0008277)	1/70	0.509254	0.612706	0	0	1.42253	0.959933	KLK6
Regulation Of Actin Filament Polymerization (GO:0030833)	1/70	0.509254	0.612706	0	0	1.42253	0.959933	ARHGAP40
Regulation Of Actin Filament-Based Process (GO:0032970)	1/70	0.509254	0.612706	0	0	1.42253	0.959933	ABRACL
Ubiquitin-Dependent Protein Catabolic Process (GO:0006511)	4/367	0.509343	0.612706	0	0	1.08162	0.729694	UHRF1;KIF14;LNX1;RNF19B
Regulation Of Cilium Assembly (GO:1902017)	1/71	0.514228	0.616322	0	0	1.40213	0.932543	USP6NL
Negative Regulation Of Supramolecular Fiber Organization (GO:1902904)	1/71	0.514228	0.616322	0	0	1.40213	0.932543	STMN1
Synapse Assembly (GO:0007416)	1/71	0.514228	0.616322	0	0	1.40213	0.932543	ADGRF1
Regulation Of Cellular Localization (GO:0060341)	1/72	0.519151	0.620711	0	0	1.38231	0.906189	TRIM6
Negative Regulation Of Catabolic Process (GO:0009895)	1/72	0.519151	0.620711	0	0	1.38231	0.906189	MAD2L1
Positive Regulation Of Cell Migration (GO:0030335)	3/272	0.52001	0.620983	0	0	1.09445	0.715668	CCNA2;CEACAM6;ARHGEF39
Cellular Response To Reactive Oxygen Species (GO:0034614)	1/73	0.524026	0.622755	0	0	1.36305	0.880821	ECT2
Protein Tetramerization (GO:0051262)	1/73	0.524026	0.622755	0	0	1.36305	0.880821	TK1
Monocarboxylic Acid Transport (GO:0015718)	1/73	0.524026	0.622755	0	0	1.36305	0.880821	CEACAM1
Regulation Of Rho Protein Signal Transduction (GO:0035023)	1/73	0.524026	0.622755	0	0	1.36305	0.880821	STMN1
Plasma Membrane Bounded Cell Projection Assembly (GO:0120031)	3/275	0.527393	0.626001	0	0	1.08221	0.692409	PLK4;EHD3;POC1A
Negative Regulation Of Neuron Apoptotic Process (GO:0043524)	1/74	0.52885	0.62622	0	0	1.34431	0.856389	KIF14
Regulation Of Cell Cycle G1/S Phase Transition (GO:1902806)	1/74	0.52885	0.62622	0	0	1.34431	0.856389	KIF14
Regulation Of Fat Cell Differentiation (GO:0045598)	1/75	0.533627	0.628849	0	0	1.32607	0.832851	TRIB3
Regulation Of Plasma Membrane Bounded Cell Projection Assembly (GO:0120032)	1/75	0.533627	0.628849	0	0	1.32607	0.832851	USP6NL
Regulation Of Stress Fiber Assembly (GO:0051492)	1/75	0.533627	0.628849	0	0	1.32607	0.832851	STMN1
Regulation Of BMP Signaling Pathway (GO:0030510)	1/75	0.533627	0.628849	0	0	1.32607	0.832851	CCNA2
Transcription Initiation At RNA Polymerase II Promoter (GO:0006367)	1/76	0.538355	0.632905	0	0	1.30833	0.810164	E2F2
Regulation Of Ras Protein Signal Transduction (GO:0046578)	1/76	0.538355	0.632905	0	0	1.30833	0.810164	KIF14
Positive Regulation Of Cell Population Proliferation (GO:0008284)	5/483	0.540616	0.634804	0	0	1.02585	0.630944	CCNA2;CEACAM6;PRC1;KIF14;TTK
Regulation Of Innate Immune Response (GO:0045088)	1/78	0.547668	0.642319	0	0	1.27421	0.767185	AURKB
Transmembrane Receptor Protein Tyrosine Kinase Signaling Pathway (GO:0007169)	3/284	0.549161	0.643302	0	0	1.04707	0.627575	STMN1;MUC20;SHCBP1
Regulation Of Neuron Differentiation (GO:0045664)	1/79	0.552255	0.644625	0	0	1.25781	0.746821	ECT2
Vesicle Fusion (GO:0006906)	1/79	0.552255	0.644625	0	0	1.25781	0.746821	SAMD9
Positive Regulation Of Protein Localization To Membrane (GO:1905477)	1/79	0.552255	0.644625	0	0	1.25781	0.746821	ARHGEF16
Negative Regulation Of Protein Serine/Threonine Kinase Activity (GO:0071901)	1/80	0.556795	0.647616	0	0	1.24183	0.727163	PLK1
Regulation Of Protein Localization To Plasma Membrane (GO:1903076)	1/80	0.556795	0.647616	0	0	1.24183	0.727163	ARHGEF16
Wound Healing (GO:0042060)	1/80	0.556795	0.647616	0	0	1.24183	0.727163	LRG1
Positive Regulation Of Cellular Process (GO:0048522)	6/594	0.55745	0.647616	0	0	1.0001	0.584444	SPAG5;CEACAM6;PRC1;CHEK1;KIF14;TTK
Histone Modification (GO:0016570)	1/81	0.561289	0.651307	0	0	1.22624	0.708179	AURKB
Negative Regulation Of Macromolecule Metabolic Process (GO:0010605)	2/186	0.562589	0.652047	0	0	1.06598	0.613157	TRIM6;AURKA
Epigenetic Regulation Of Gene Expression (GO:0040029)	1/83	0.570142	0.658474	0	0	1.19621	0.672116	CHEK1
Vesicle-Mediated Transport To The Plasma Membrane (GO:0098876)	1/83	0.570142	0.658474	0	0	1.19621	0.672116	EHD3
Regulation Of NIK/NF-kappaB Signaling (GO:1901222)	1/83	0.570142	0.658474	0	0	1.19621	0.672116	TRIM6
Endocytosis (GO:0006897)	2/189	0.571293	0.65903	0	0	1.04872	0.587127	EHD3;ANXA11
Regulation Of Cysteine-Type Endopeptidase Activity Involved In Apoptotic Process (GO:0043281)	1/84	0.574502	0.661955	0	0	1.18174	0.654982	TNFSF10
Regulation Of Kinase Activity (GO:0043549)	1/85	0.578818	0.662711	0	0	1.16761	0.638414	ECT2
Regulation Of Osteoblast Differentiation (GO:0045667)	1/85	0.578818	0.662711	0	0	1.16761	0.638414	CCNA2
Cellular Respiration (GO:0045333)	1/85	0.578818	0.662711	0	0	1.16761	0.638414	MTFR2
Defense Response To Gram-positive Bacterium (GO:0050830)	1/85	0.578818	0.662711	0	0	1.16761	0.638414	H2BC8
Integrin-Mediated Signaling Pathway (GO:0007229)	1/85	0.578818	0.662711	0	0	1.16761	0.638414	CEACAM1
Neuron Projection Development (GO:0031175)	2/192	0.579872	0.662711	0	0	1.032	0.562386	ADGRF1;STMN1
Transcription By RNA Polymerase II (GO:0006366)	2/192	0.579872	0.662711	0	0	1.032	0.562386	E2F2;TRIP13
Regulation Of Cell Differentiation (GO:0045595)	2/193	0.582704	0.664844	0	0	1.02654	0.554412	MBOAT2;KLK6
Negative Regulation Of Angiogenesis (GO:0016525)	1/86	0.58309	0.664844	0	0	1.15382	0.622386	E2F2
Positive Regulation Of Protein Metabolic Process (GO:0051247)	2/196	0.591115	0.67288	0	0	1.01052	0.531273	UHRF1;PLK1
Negative Regulation Of Neuron Death (GO:1901215)	1/88	0.591505	0.67288	0	0	1.12718	0.591866	KIF14
Sensory Perception Of Mechanical Stimulus (GO:0050954)	1/89	0.595649	0.676031	0	0	1.11431	0.577331	MYO3A
Positive Regulation Of Peptidyl-Serine Phosphorylation (GO:0033138)	1/89	0.595649	0.676031	0	0	1.11431	0.577331	TRIM6
Regulation Of Phosphatidylinositol 3-Kinase Signaling (GO:0014066)	1/90	0.599751	0.679902	0	0	1.10174	0.563253	CEACAM1
Regulation Of Epithelial Cell Proliferation (GO:0050678)	1/91	0.603812	0.681845	0	0	1.08944	0.549615	UHRF1
Regulation Of RNA Metabolic Process (GO:0051252)	1/91	0.603812	0.681845	0	0	1.08944	0.549615	MCM2
Regulation Of Actin Cytoskeleton Organization (GO:0032956)	1/91	0.603812	0.681845	0	0	1.08944	0.549615	MYO3A
Cellular Response To Cytokine Stimulus (GO:0071345)	3/308	0.604236	0.681845	0	0	0.96349	0.485396	TRIM6;IL36A;BRCA1
Sensory Perception Of Sound (GO:0007605)	1/92	0.607832	0.685116	0	0	1.07742	0.536399	MYO3A
Regulation Of Peptidyl-Serine Phosphorylation (GO:0033135)	1/93	0.611811	0.68724	0	0	1.06565	0.523588	TRIM6
Positive Regulation Of Cellular Component Biogenesis (GO:0044089)	1/93	0.611811	0.68724	0	0	1.06565	0.523588	CHAF1B
Negative Regulation Of Amide Metabolic Process (GO:0034249)	1/93	0.611811	0.68724	0	0	1.06565	0.523588	TYMS
Regulation Of MAPK Cascade (GO:0043408)	2/204	0.612928	0.687709	0	0	0.970099	0.474871	CCNA2;CEACAM1
Retrograde Transport, Endosome To Golgi (GO:0042147)	1/94	0.61575	0.690089	0	0	1.05414	0.511167	EHD3
Cell Junction Assembly (GO:0034329)	1/95	0.619649	0.693669	0	0	1.04287	0.49912	ADGRF1
Negative Regulation Of Cell Differentiation (GO:0045596)	2/207	0.620876	0.694253	0	0	0.955756	0.455535	FOXA1;TRIB3
Regulation Of Protein Metabolic Process (GO:0051246)	1/96	0.623509	0.695616	0	0	1.03184	0.487433	UHRF1
Positive Regulation Of Supramolecular Fiber Organization (GO:1902905)	1/96	0.623509	0.695616	0	0	1.03184	0.487433	PSRC1
Regulation Of Protein Localization (GO:0032880)	1/97	0.62733	0.698203	0	0	1.02104	0.476094	TRIM6
Monocarboxylic Acid Metabolic Process (GO:0032787)	1/97	0.62733	0.698203	0	0	1.02104	0.476094	ACOT11
Proteasome-Mediated Ubiquitin-Dependent Protein Catabolic Process (GO:0043161)	3/319	0.627957	0.698203	0	0	0.929426	0.432446	CDC20;CCNF;KIF14
Negative Regulation Of Macromolecule Biosynthetic Process (GO:0010558)	1/98	0.631112	0.699341	0	0	1.01046	0.465087	TYMS
MAPK Cascade (GO:0000165)	1/98	0.631112	0.699341	0	0	1.01046	0.465087	CDK1
Positive Regulation Of Cold-Induced Thermogenesis (GO:0120162)	1/98	0.631112	0.699341	0	0	1.01046	0.465087	SCD
Organelle Assembly (GO:0070925)	3/322	0.634255	0.702033	0	0	0.920543	0.419127	PLK4;EHD3;POC1A
Antimicrobial Humoral Response (GO:0019730)	1/100	0.638563	0.705626	0	0	0.989949	0.444027	H2BC8
Regulation Of GTPase Activity (GO:0043087)	2/214	0.638935	0.705626	0	0	0.923868	0.413848	USP6NL;ECT2
Nervous System Development (GO:0007399)	4/433	0.639739	0.705721	0	0	0.912105	0.407433	STIL;ADGRF1;ECT2;KLK6
Hemopoiesis (GO:0030097)	1/101	0.642231	0.707677	0	0	0.98	0.43395	MELK
Calcium Ion Homeostasis (GO:0055074)	1/102	0.645863	0.709296	0	0	0.970248	0.424161	ATP13A4
Protein Catabolic Process (GO:0030163)	1/102	0.645863	0.709296	0	0	0.970248	0.424161	CEACAM1
Regulation Of RNA Splicing (GO:0043484)	1/102	0.645863	0.709296	0	0	0.970248	0.424161	MCM2
Negative Regulation Of Transcription By RNA Polymerase II (GO:0000122)	7/763	0.654936	0.717817	0	0	0.904179	0.382665	UHRF1;PLK1;RARB;TRIB3;AURKB;E2F7;E2F8
Regulation Of Neuron Apoptotic Process (GO:0043523)	1/105	0.65654	0.717817	0	0	0.942116	0.396416	KIF14
Cellular Response To Organonitrogen Compound (GO:0071417)	1/105	0.65654	0.717817	0	0	0.942116	0.396416	BRCA1
Lysosomal Transport (GO:0007041)	1/105	0.65654	0.717817	0	0	0.942116	0.396416	EHD3
Positive Regulation Of Cell Growth (GO:0030307)	1/106	0.660027	0.720829	0	0	0.933096	0.387677	RASAL1
Negative Regulation Of Translation (GO:0017148)	1/107	0.663479	0.722994	0	0	0.924247	0.379179	TYMS
Positive Regulation Of Autophagy (GO:0010508)	1/107	0.663479	0.722994	0	0	0.924247	0.379179	TRIM6
Response To Tumor Necrosis Factor (GO:0034612)	1/108	0.666896	0.723513	0	0	0.915562	0.370913	BRCA1
Positive Regulation Of Metabolic Process (GO:0009893)	1/108	0.666896	0.723513	0	0	0.915562	0.370913	SCD
Glycerophospholipid Biosynthetic Process (GO:0046474)	1/108	0.666896	0.723513	0	0	0.915562	0.370913	MBOAT2
Lipid Transport (GO:0006869)	1/108	0.666896	0.723513	0	0	0.915562	0.370913	CEACAM1
Cellular Response To Salt (GO:1902075)	1/109	0.670279	0.72399	0	0	0.907039	0.362871	ECT2
Positive Regulation Of Wnt Signaling Pathway (GO:0030177)	1/109	0.670279	0.72399	0	0	0.907039	0.362871	DEPDC1B
Positive Regulation Of Cysteine-Type Endopeptidase Activity Involved In Apoptotic Process (GO:0043280)	1/109	0.670279	0.72399	0	0	0.907039	0.362871	TNFSF10
Regulation Of Wnt Signaling Pathway (GO:0030111)	1/109	0.670279	0.72399	0	0	0.907039	0.362871	DEPDC1B
Regulation Of Transforming Growth Factor Beta Receptor Signaling Pathway (GO:0017015)	1/111	0.676942	0.729585	0	0	0.890457	0.347429	LRG1
Cytoskeleton Organization (GO:0007010)	1/111	0.676942	0.729585	0	0	0.890457	0.347429	DIAPH3
Small GTPase Mediated Signal Transduction (GO:0007264)	1/112	0.680223	0.731519	0	0	0.88239	0.340015	CCNA2
Negative Regulation Of Defense Response (GO:0031348)	1/112	0.680223	0.731519	0	0	0.88239	0.340015	AURKB
Positive Regulation Of Developmental Process (GO:0051094)	2/233	0.684553	0.735372	0	0	0.847056	0.321025	CDC20;AURKA
Response To Endoplasmic Reticulum Stress (GO:0034976)	1/114	0.686686	0.736056	0	0	0.866684	0.325768	TRIB3
Regulation Of MAP Kinase Activity (GO:0043405)	1/114	0.686686	0.736056	0	0	0.866684	0.325768	TRIB3
Cellular Response To Molecule Of Bacterial Origin (GO:0071219)	1/117	0.696138	0.744565	0	0	0.844141	0.305755	IL36A
Positive Regulation Of Protein Serine/Threonine Kinase Activity (GO:0071902)	1/117	0.696138	0.744565	0	0	0.844141	0.305755	PSRC1
Regulation Of Protein-Containing Complex Assembly (GO:0043254)	1/119	0.702281	0.749536	0	0	0.82975	0.293252	CHAF1B
Regulation Of Autophagy (GO:0010506)	2/241	0.702309	0.749536	0	0	0.818368	0.289197	TRIM6;TRIB3
Regulation Of ERK1 And ERK2 Cascade (GO:0070372)	2/244	0.708751	0.755591	0	0	0.808099	0.278189	CCNA2;CEACAM1
Regulation Of Protein Catabolic Process (GO:0042176)	1/122	0.711264	0.755814	0	0	0.809054	0.275654	MAD2L1
Fatty Acid Metabolic Process (GO:0006631)	1/122	0.711264	0.755814	0	0	0.809054	0.275654	ACOT11
Protein Localization To Nucleus (GO:0034504)	1/122	0.711264	0.755814	0	0	0.809054	0.275654	PLK1
Positive Regulation Of DNA-binding Transcription Factor Activity (GO:0051091)	2/246	0.712981	0.756821	0	0	0.801393	0.271112	FOXA1;TRIM6
Positive Regulation Of Macromolecule Metabolic Process (GO:0010604)	3/364	0.71463	0.757755	0	0	0.81169	0.27272	IL36A;UHRF1;BRCA1
Cellular Response To Lipopolysaccharide (GO:0071222)	1/124	0.717103	0.759557	0	0	0.795818	0.264638	IL36A
Positive Regulation Of Intracellular Protein Transport (GO:0090316)	1/126	0.722824	0.764794	0	0	0.783005	0.254156	ECT2
Cytosolic Transport (GO:0016482)	1/127	0.725641	0.766127	0	0	0.776751	0.249104	EHD3
Regulation Of Anatomical Structure Morphogenesis (GO:0022603)	1/127	0.725641	0.766127	0	0	0.776751	0.249104	CEACAM1
Synapse Organization (GO:0050808)	1/131	0.736628	0.776893	0	0	0.752698	0.230079	ADGRF1
Negative Regulation Of Cell Population Proliferation (GO:0008285)	3/379	0.739833	0.779439	0	0	0.778707	0.234648	CDC6;E2F7;CDKN3
Cellular Response To Metal Ion (GO:0071248)	1/135	0.747176	0.786333	0	0	0.730081	0.212785	ECT2
Protein Localization To Plasma Membrane (GO:0072659)	1/137	0.752292	0.790871	0	0	0.719271	0.204727	EHD3
Intracellular Calcium Ion Homeostasis (GO:0006874)	1/139	0.757305	0.795291	0	0	0.708775	0.197032	ATP13A4
Protein Localization To Cell Periphery (GO:1990778)	1/142	0.764635	0.802133	0	0	0.693589	0.186129	EHD3
Ras Protein Signal Transduction (GO:0007265)	1/144	0.769399	0.804558	0	0	0.683819	0.17926	CCNA2
Actin Filament Organization (GO:0007015)	1/144	0.769399	0.804558	0	0	0.683819	0.17926	GAS2L3
Regulation Of Cell Adhesion (GO:0030155)	1/144	0.769399	0.804558	0	0	0.683819	0.17926	KIF14
Negative Regulation Of Response To External Stimulus (GO:0032102)	1/146	0.774067	0.807723	0	0	0.674318	0.17269	AURKB
Positive Regulation Of Cellular Catabolic Process (GO:0031331)	1/146	0.774067	0.807723	0	0	0.674318	0.17269	TRIM6
Positive Regulation Of Intracellular Signal Transduction (GO:1902533)	4/525	0.780115	0.813121	0	0	0.747475	0.185608	ECM1;TRIM6;TNFSF10;ECT2
Negative Regulation Of DNA-binding Transcription Factor Activity (GO:0043433)	1/149	0.780894	0.813121	0	0	0.660549	0.163364	E2F2
Positive Regulation Of NF-kappaB Transcription Factor Activity (GO:0051092)	1/152	0.787515	0.819149	0	0	0.647326	0.154629	TRIM6
Mitochondrion Organization (GO:0007005)	1/162	0.808181	0.839757	0	0	0.606811	0.129232	MTFR2
Nitrogen Compound Transport (GO:0071705)	1/163	0.810134	0.840899	0	0	0.603034	0.126972	CENPF
Positive Regulation Of Nucleic Acid-Templated Transcription (GO:1903508)	4/557	0.817505	0.847655	0	0	0.703052	0.141664	BLM;PSRC1;BRCA1;BRCA2
Brain Development (GO:0007420)	1/169	0.821444	0.850843	0	0	0.58132	0.11434	CENPF
Generation Of Neurons (GO:0048699)	1/172	0.826846	0.855537	0	0	0.571034	0.108575	CIT
Neuron Differentiation (GO:0030182)	1/173	0.82861	0.856462	0	0	0.567685	0.106728	FOXA1
Positive Regulation Of Cytokine Production (GO:0001819)	2/320	0.836648	0.863491	0	0	0.612579	0.109255	TRIM6;BRCA1
Negative Regulation Of Cytokine Production (GO:0001818)	1/178	0.837165	0.863491	0	0	0.551508	0.0980218	CEACAM1
Endosomal Transport (GO:0016197)	1/180	0.840467	0.865989	0	0	0.54529	0.0947702	EHD3
Macromolecule Biosynthetic Process (GO:0009059)	1/183	0.845295	0.870053	0	0	0.53622	0.0901221	TYMS
Phosphate-Containing Compound Metabolic Process (GO:0006796)	1/184	0.846872	0.870765	0	0	0.533263	0.0886312	MBOAT2
Proteolysis (GO:0006508)	2/330	0.849066	0.87211	0	0	0.593598	0.0971232	TMPRSS2;PRSS22
Defense Response To Virus (GO:0051607)	1/189	0.85452	0.876796	0	0	0.518948	0.0815865	TRIM6
Intracellular Monoatomic Cation Homeostasis (GO:0030003)	1/190	0.856003	0.877404	0	0	0.516176	0.0802554	ATP13A4
Protein Localization To Membrane (GO:0072657)	1/192	0.858925	0.879482	0	0	0.510719	0.0776668	EHD3
Regulation Of Programmed Cell Death (GO:0043067)	1/195	0.863197	0.882938	0	0	0.502744	0.0739596	MCM2
Endomembrane System Organization (GO:0010256)	1/196	0.864593	0.883447	0	0	0.50014	0.0727688	USP6NL
Golgi Vesicle Transport (GO:0048193)	1/197	0.865974	0.88394	0	0	0.497563	0.0715996	EHD3
DNA-templated Transcription (GO:0006351)	1/199	0.868694	0.884881	0	0	0.492487	0.0693245	TRIP13
Anterograde Trans-Synaptic Signaling (GO:0098916)	1/199	0.868694	0.884881	0	0	0.492487	0.0693245	GABRP
Organic Substance Transport (GO:0071702)	1/201	0.87136	0.886678	0	0	0.487512	0.0671307	CENPF
Regulation Of Translation (GO:0006417)	1/202	0.872672	0.887096	0	0	0.485062	0.0660633	TYMS
Defense Response To Bacterium (GO:0042742)	1/204	0.875257	0.888806	0	0	0.480234	0.0639853	H2BC8
Proteasomal Protein Catabolic Process (GO:0010498)	1/220	0.894143	0.907048	0	0	0.444785	0.0497669	KIF14
Cellular Response To Lipid (GO:0071396)	1/228	0.90249	0.914572	0	0	0.428935	0.0440079	IL36A
Positive Regulation Of Multicellular Organismal Process (GO:0051240)	2/387	0.904851	0.915684	0	0	0.504234	0.0504156	LRG1;SCD
Negative Regulation Of Intracellular Signal Transduction (GO:1902532)	1/231	0.905448	0.915684	0	0	0.423275	0.042042	CIT
Inflammatory Response (GO:0006954)	1/236	0.910181	0.919526	0	0	0.414163	0.0389775	ELF3
Cellular Response To Oxygen-Containing Compound (GO:1901701)	2/406	0.91871	0.927191	0	0	0.48005	0.0407008	IL36A;ECT2
Vesicle-Mediated Transport (GO:0016192)	2/411	0.92203	0.929588	0	0	0.474059	0.0384828	USP6NL;EHD3
Regulation Of Transcription By RNA Polymerase II (GO:0006357)	15/2028	0.924731	0.931357	0	0	0.708696	0.0554569	FOXA1;UHRF1;PLK1;BRCA1;AURKB;CCNA2;ELF3;RARB;E2F2;TRIB3;MYBL2;ZNF367;E2F7;MCM2;E2F8
Regulation Of DNA-templated Transcription (GO:0006355)	14/1922	0.92759	0.933281	0	0	0.698236	0.0524832	FOXA1;BLM;BRCA1;BRCA2;CENPF;PSRC1;ELF3;DEPDC1;E2F2;TRIB3;ZNF367;E2F7;MCM2;E2F8
Chemical Synaptic Transmission (GO:0007268)	1/273	0.938604	0.943397	0	0	0.357148	0.0226296	GABRP
Central Nervous System Development (GO:0007417)	1/283	0.94461	0.948465	0	0	0.344307	0.0196197	KLK6
Positive Regulation Of Gene Expression (GO:0010628)	2/480	0.9566	0.959526	0	0	0.404184	0.0179335	IL36A;BRCA1
Protein Transport (GO:0015031)	1/313	0.95934	0.961293	0	0	0.310722	0.0128981	CENPF
Regulation Of Gene Expression (GO:0010468)	6/1127	0.973978	0.974969	0	0	0.510031	0.0134476	TRIM6;IL36A;BRCA1;BRCA2;MCM2;AURKA
Regulation Of Nucleic Acid-Templated Transcription (GO:1903506)	1/452	0.990352	0.990352	0	0	0.213423	0.00206918	BRCA2

## Sheet: KEGG pathways-Blue module
S Table 7. Functional enrichment results with the filtered blue module.
Term	Overlap	P.value	Adjusted.P.value	Old.P.value	Old.Adjusted.P.value	Odds.Ratio	Combined.Score	Genes
Cell cycle	19/124	2.32203e-17	2.27559e-15	0	0	19.4727	745.832	PLK1;BUB1B;TTK;CDC6;CDC25C;PKMYT1;CDC25A;CDC20;CCNA2;CCNB2;ORC6;CDC45;ORC1;CHEK1;CDK1;E2F2;BUB1;MCM2;MAD2L1
Fanconi anemia pathway	9/54	3.28433e-09	1.60932e-07	0	0	20.4694	399.852	FANCI;BLM;BRIP1;RAD51;EME1;FANCA;BRCA1;FANCB;BRCA2
Homologous recombination	8/41	6.76617e-09	2.21028e-07	0	0	24.6985	464.612	BLM;BRIP1;RAD51;EME1;XRCC2;RAD54L;BRCA1;BRCA2
Progesterone-mediated oocyte maturation	10/100	6.94734e-08	1.7021e-06	0	0	11.4051	187.982	CCNA2;CCNB2;PLK1;CDK1;CDC25C;PKMYT1;BUB1;CDC25A;AURKA;MAD2L1
Oocyte meiosis	10/129	7.66008e-07	1.50138e-05	0	0	8.61301	121.289	CDC20;SGO1;CCNB2;PLK1;CDK1;CDC25C;PKMYT1;BUB1;AURKA;MAD2L1
p53 signaling pathway	5/73	0.000861051	0.0134249	0	0	7.36414	51.9714	CCNB2;RRM2;CHEK1;CDK1;GTSE1
Cellular senescence	7/156	0.00105896	0.0134249	0	0	4.73388	32.4293	CCNA2;CCNB2;CHEK1;CDK1;E2F2;MYBL2;CDC25A
Viral carcinogenesis	8/203	0.00109591	0.0134249	0	0	4.14549	28.2564	CDC20;H2BC9;CCNA2;H2BC7;H2BC8;CHEK1;H2BC4;CDK1
Mucin type O-glycan biosynthesis	3/36	0.00567138	0.0617551	0	0	9.02924	46.7021	GALNT14;B3GNT6;GALNT1
Human T-cell leukemia virus 1 infection	7/219	0.00697813	0.0683856	0	0	3.31645	16.4661	CDC20;CCNA2;CCNB2;CHEK1;BUB1B;E2F2;MAD2L1
Pyrimidine metabolism	3/56	0.019013	0.167689	0	0	5.61629	22.2553	RRM2;TK1;TYMS
Arginine biosynthesis	2/22	0.0205334	0.167689	0	0	9.889	38.4257	GPT2;GLUL
Pancreatic cancer	3/76	0.0417008	0.307977	0	0	4.07345	12.9423	RAD51;E2F2;BRCA2
FoxO signaling pathway	4/131	0.0439967	0.307977	0	0	3.12909	9.77414	PLK4;CCNB2;PLK1;TNFSF10
Systemic lupus erythematosus	4/135	0.0482002	0.309376	0	0	3.03292	9.19702	H2BC9;H2BC7;H2BC8;H2BC4
DNA replication	2/36	0.0510976	0.309376	0	0	5.81294	17.2878	DNA2;MCM2
Alanine, aspartate and glutamate metabolism	2/37	0.0536673	0.309376	0	0	5.64657	16.5159	GPT2;GLUL
Other types of O-glycan biosynthesis	2/47	0.0816506	0.444542	0	0	4.38956	10.9972	GALNT14;GALNT1
MicroRNAs in cancer	6/310	0.0950509	0.473102	0	0	1.96301	4.61964	STMN1;E2F2;KIF23;BRCA1;CDC25C;CDC25A
Sulfur metabolism	1/10	0.0965515	0.473102	0	0	10.9392	25.5723	ETHE1
Alcoholism	4/186	0.119802	0.516031	0	0	2.17738	4.62021	H2BC9;H2BC7;H2BC8;H2BC4
AMPK signaling pathway	3/120	0.12172	0.516031	0	0	2.53588	5.34065	CCNA2;LIPE;SCD
Neutrophil extracellular trap formation	4/189	0.124967	0.516031	0	0	2.14174	4.4542	H2BC9;H2BC7;H2BC8;H2BC4
Glycerolipid metabolism	2/61	0.126375	0.516031	0	0	3.34559	6.92037	DGAT1;MBOAT2
Nitrogen metabolism	1/17	0.158561	0.607867	0	0	6.15112	11.328	GLUL
Non-small cell lung cancer	2/72	0.16464	0.607867	0	0	2.81829	5.08417	RARB;E2F2
Human immunodeficiency virus 1 infection	4/212	0.167474	0.607867	0	0	1.90268	3.39996	CCNB2;CHEK1;CDK1;CDC25C
One carbon pool by folate	1/20	0.183823	0.629149	0	0	5.1791	8.77229	TYMS
Breast cancer	3/147	0.186177	0.629149	0	0	2.05758	3.45891	E2F2;BRCA1;BRCA2
Mismatch repair	1/23	0.208329	0.680542	0	0	4.47218	7.01523	EXO1
GABAergic synapse	2/89	0.226831	0.71234	0	0	2.26563	3.36118	GABRP;GLUL
Small cell lung cancer	2/92	0.238012	0.71234	0	0	2.18978	3.14328	RARB;E2F2
Biosynthesis of unsaturated fatty acids	1/27	0.239869	0.71234	0	0	3.78339	5.4014	SCD
Prostate cancer	2/97	0.256704	0.735563	0	0	2.074	2.82029	TMPRSS2;E2F2
Glyoxylate and dicarboxylate metabolism	1/30	0.262701	0.735563	0	0	3.39149	4.53353	GLUL
Base excision repair	1/33	0.28485	0.775426	0	0	3.07307	3.85914	NEIL3
Drug metabolism	2/108	0.297846	0.78889	0	0	1.85774	2.25005	RRM2;TK1
Nicotine addiction	1/40	0.333991	0.856196	0	0	2.5206	2.7642	GABRP
Bladder cancer	1/41	0.340731	0.856196	0	0	2.45746	2.64586	E2F2
Fat digestion and absorption	1/43	0.354008	0.86732	0	0	2.3402	2.43015	DGAT1
Ubiquitin mediated proteolysis	2/140	0.414202	0.927474	0	0	1.42464	1.25568	CDC20;BRCA1
Regulation of lipolysis in adipocytes	1/55	0.428266	0.927474	0	0	1.81905	1.54257	LIPE
Glutathione metabolism	1/57	0.439789	0.927474	0	0	1.75391	1.44077	RRM2
Gastric cancer	2/149	0.44529	0.927474	0	0	1.3368	1.08151	RARB;E2F2
Hepatitis C	2/157	0.472143	0.927474	0	0	1.26729	0.951069	CLDN7;E2F2
Necroptosis	2/159	0.478734	0.927474	0	0	1.25102	0.921514	TNFSF10;GLUL
Hepatitis B	2/162	0.488527	0.927474	0	0	1.22738	0.879244	CCNA2;E2F2
Acute myeloid leukemia	1/67	0.494026	0.927474	0	0	1.48741	1.04887	CCNA2
Retinol metabolism	1/68	0.499153	0.927474	0	0	1.46514	1.01804	DGAT1
Renin secretion	1/69	0.504229	0.927474	0	0	1.44352	0.988412	CLCA4
Melanoma	1/72	0.519151	0.927474	0	0	1.38231	0.906189	E2F2
Influenza A	2/172	0.520327	0.927474	0	0	1.15459	0.754289	TNFSF10;TMPRSS2
PPAR signaling pathway	1/74	0.52885	0.927474	0	0	1.34431	0.856389	SCD
Glioma	1/75	0.533627	0.927474	0	0	1.32607	0.832851	E2F2
Chronic myeloid leukemia	1/76	0.538355	0.927474	0	0	1.30833	0.810164	E2F2
RNA transport	2/186	0.562589	0.927474	0	0	1.06598	0.613157	NUP210;TACC3
Transcriptional misregulation in cancer	2/192	0.579872	0.927474	0	0	1.032	0.562386	CCNA2;TMPRSS2
ECM-receptor interaction	1/88	0.591505	0.927474	0	0	1.12718	0.591866	HMMR
Gap junction	1/88	0.591505	0.927474	0	0	1.12718	0.591866	CDK1
Pathogenic Escherichia coli infection	2/197	0.593891	0.927474	0	0	1.00528	0.523813	CLDN7;TNFSF10
Morphine addiction	1/91	0.603812	0.927474	0	0	1.08944	0.549615	GABRP
Epstein-Barr virus infection	2/202	0.607559	0.927474	0	0	0.9799	0.488291	CCNA2;E2F2
Pathways in cancer	5/531	0.624831	0.927474	0	0	0.929918	0.437316	CCNA2;RAD51;RARB;E2F2;BRCA2
Aldosterone synthesis and secretion	1/98	0.631112	0.927474	0	0	1.01046	0.465087	LIPE
Glycerophospholipid metabolism	1/98	0.631112	0.927474	0	0	1.01046	0.465087	MBOAT2
Viral protein interaction with cytokine and cytokine receptor	1/100	0.638563	0.927474	0	0	0.989949	0.444027	TNFSF10
Pancreatic secretion	1/102	0.645863	0.927474	0	0	0.970248	0.424161	CLCA4
Regulation of actin cytoskeleton	2/218	0.64895	0.927474	0	0	0.906574	0.392003	DIAPH3;IQGAP3
NF-kappa B signaling pathway	1/104	0.653017	0.927474	0	0	0.951311	0.405403	EDARADD
Insulin resistance	1/108	0.666896	0.933655	0	0	0.915562	0.370913	TRIB3
Glutamatergic synapse	1/114	0.686686	0.934656	0	0	0.866684	0.325768	GLUL
Leukocyte transendothelial migration	1/114	0.686686	0.934656	0	0	0.866684	0.325768	CLDN7
Chemical carcinogenesis	2/239	0.697949	0.936973	0	0	0.825359	0.296807	CDC6;CDC25A
Purine metabolism	1/129	0.73119	0.953836	0	0	0.764537	0.239363	RRM2
Natural killer cell mediated cytotoxicity	1/131	0.736628	0.953836	0	0	0.752698	0.230079	TNFSF10
Apelin signaling pathway	1/137	0.752292	0.953836	0	0	0.719271	0.204727	LIPE
Insulin signaling pathway	1/137	0.752292	0.953836	0	0	0.719271	0.204727	LIPE
Apoptosis	1/142	0.764635	0.953836	0	0	0.693589	0.186129	TNFSF10
Cell adhesion molecules	1/148	0.778642	0.953836	0	0	0.665076	0.166405	CLDN7
Retrograde endocannabinoid signaling	1/148	0.778642	0.953836	0	0	0.665076	0.166405	GABRP
Cushing syndrome	1/155	0.793937	0.95789	0	0	0.634619	0.146439	E2F2
Cytokine-cytokine receptor interaction	2/295	0.8015	0.95789	0	0	0.6657	0.147299	IL36A;TNFSF10
Hepatocellular carcinoma	1/168	0.819607	0.958352	0	0	0.58483	0.116341	E2F2
Tight junction	1/169	0.821444	0.958352	0	0	0.58132	0.11434	CLDN7
Kaposi sarcoma-associated herpesvirus infection	1/193	0.860364	0.96311	0	0	0.508033	0.0764081	E2F2
Amyotrophic lateral sclerosis	2/364	0.885143	0.96311	0	0	0.536906	0.0655056	NUP210;ANXA11
Lipid and atherosclerosis	1/215	0.888569	0.96311	0	0	0.455294	0.0537898	TNFSF10
cAMP signaling pathway	1/216	0.889707	0.96311	0	0	0.453153	0.052957	LIPE
Human cytomegalovirus infection	1/225	0.899439	0.96311	0	0	0.434746	0.046076	E2F2
Thermogenesis	1/232	0.906414	0.96311	0	0	0.421421	0.0414085	LIPE
Coronavirus disease	1/232	0.906414	0.96311	0	0	0.421421	0.0414085	TMPRSS2
Ras signaling pathway	1/232	0.906414	0.96311	0	0	0.421421	0.0414085	RASAL1
Salmonella infection	1/249	0.921413	0.96311	0	0	0.392192	0.0320997	TNFSF10
Endocytosis	1/252	0.9238	0.96311	0	0	0.387445	0.0307089	EHD3
MAPK signaling pathway	1/294	0.950543	0.973371	0	0	0.331194	0.0167987	STMN1
Human papillomavirus infection	1/331	0.966231	0.973371	0	0	0.293502	0.0100825	CCNA2
Neuroactive ligand-receptor interaction	1/341	0.969544	0.973371	0	0	0.284723	0.00880642	GABRP
PI3K-Akt signaling pathway	1/354	0.973371	0.973371	0	0	0.274055	0.00739668	BRCA1

## Sheet: TRRUST-Blue module
S Table 7. Functional enrichment results with the filtered blue module.
Term	Overlap	P.value	Adjusted.P.value	Old.P.value	Old.Adjusted.P.value	Odds.Ratio	Combined.Score	Genes
E2F1 human	16/134	4.60919e-13	6.77551e-11	0	0	14.3466	407.524	TOP2A;RRM2;UHRF1;PLK1;FANCA;CDC6;BRCA1;TYMS;AURKB;AURKA;RAD51;CHEK1;CDK1;MYBL2;KIF2C;ECT2
E2F4 human	8/23	4.05664e-11	2.98163e-09	0	0	54.3863	1301.36	PLK4;RAD51;PLK1;PCLAF;MCM10;TTK;BRCA1;AURKB
TP53 human	13/164	1.24426e-08	4.57267e-07	0	0	8.94954	162.901	UHRF1;PLK1;BRCA1;MKI67;BRCA2;TYMS;CCNA2;RECQL4;CCNB2;PRC1;CHEK1;CDK1;E2F7
E2F3 human	5/13	1.20521e-07	2.95278e-06	0	0	62.7855	1000.26	CCNA2;PLK1;CDK1;CDC6;AURKA
TFDP1 human	3/10	0.000115604	0.00242769	0	0	42.6224	386.386	CDK1;MYBL2;TYMS
MEN1 human	3/11	0.000157774	0.00289909	0	0	37.2927	326.473	RAD51AP1;RAD51;BRCA1
YBX1 human	4/30	0.000225312	0.0036801	0	0	15.3629	129.018	TOP2A;CDC20;TYMS;CDKN3
FOXM1 human	3/17	0.000621782	0.00914019	0	0	21.3037	157.283	BRIP1;CDC6;CDC25A
USF2 human	4/47	0.0012828	0.0171428	0	0	9.28118	61.8007	CEACAM1;CEACAM5;BRCA1;BRCA2
ARID3A human	2/6	0.00148246	0.0177467	0	0	49.485	322.348	CDK1;CDC6
E2F6 human	2/7	0.00206166	0.0216474	0	0	39.586	244.809	PCLAF;BRCA1
RB1 human	3/31	0.00370471	0.0340371	0	0	10.6443	59.5883	CDK1;E2F2;BRCA1
USF1 human	4/65	0.00422943	0.0365721	0	0	6.53651	35.7265	CEACAM1;CEACAM5;BRCA2;TYMS
MSC human	2/11	0.00525778	0.0406786	0	0	21.9878	115.393	CDC6;CDC25A
HDAC1 human	4/71	0.00579241	0.0425742	0	0	5.94934	30.6463	RECQL4;CLDN7;RARB;BRCA2
OTX2 human	2/12	0.00626758	0.0438731	0	0	19.788	100.372	CDC25C;AURKA
ESR1 human	4/76	0.00735664	0.0491557	0	0	5.53479	27.1877	CCNA2;BLM;BRCA1;TYMS
MYCN human	3/45	0.010549	0.0674221	0	0	7.09117	32.277	MCM10;MYBL2;MCM2
HMGA1 human	2/17	0.0124943	0.0765275	0	0	13.1887	57.7991	BRCA1;CDC25A
AR human	4/93	0.0146752	0.0837642	0	0	4.47373	18.8863	FOXA1;TMPRSS2;HMMR;CDC6
IRF1 human	3/51	0.0148154	0.0837642	0	0	6.20289	26.1271	CEACAM1;TNFSF10;CDK1
EP300 human	3/56	0.019013	0.103515	0	0	5.61629	22.2553	CCNB2;RAD51;BRCA1
BRCA1 human	3/57	0.0199233	0.104598	0	0	5.512	21.5843	ASPM;BRCA2;MAD2L1
SP1 human	10/472	0.0220504	0.111703	0	0	2.17983	8.31481	RECQL4;CCNA2;CENPW;CENPH;TNFSF10;KIF2C;MYBL2;BRCA1;TK1;TYMS
CREBBP human	2/25	0.0261459	0.123982	0	0	8.59783	31.331	RAD51;BRCA1
RARA human	2/26	0.0281394	0.129265	0	0	8.23917	29.4186	SCD;RARB
ATF4 human	2/35	0.0485739	0.216375	0	0	5.98939	18.1159	TRIB3;NDC80
POU2F1 human	2/38	0.056282	0.217182	0	0	5.48944	15.7952	TK1;MAD2L1
FOXO4 human	1/6	0.0590972	0.217182	0	0	19.6945	55.7074	TNFSF10
PRDM1 human	1/6	0.0590972	0.217182	0	0	19.6945	55.7074	MKI67
SOX6 human	1/6	0.0590972	0.217182	0	0	19.6945	55.7074	CCNA2
CREB1 human	3/90	0.0630107	0.225287	0	0	3.41553	9.44205	FOXA1;STMN1;NDC80
NCOA3 human	1/7	0.0686032	0.225287	0	0	16.4113	43.9726	BRCA1
KLF10 human	1/7	0.0686032	0.225287	0	0	16.4113	43.9726	STMN1
MYBL2 human	1/8	0.0780136	0.225287	0	0	14.0661	35.8808	MYBL2
CUX1 human	1/8	0.0780136	0.225287	0	0	14.0661	35.8808	ECT2
FOXD3 human	1/8	0.0780136	0.225287	0	0	14.0661	35.8808	RARB
MYC human	3/100	0.0807478	0.225287	0	0	3.06186	7.70493	CCNA2;CHEK1;CDC25C
RELA human	6/301	0.0854417	0.225287	0	0	2.02383	4.97847	LIPE;CEACAM1;ELF3;TNFSF10;TRIB3;BRCA2
TFCP2 human	1/9	0.0873294	0.225287	0	0	12.3072	30.0058	TYMS
ELF1 human	1/9	0.0873294	0.225287	0	0	12.3072	30.0058	BRCA2
ELF3 human	1/9	0.0873294	0.225287	0	0	12.3072	30.0058	CLDN7
SMAD7 human	1/9	0.0873294	0.225287	0	0	12.3072	30.0058	CDK1
SP2 human	1/9	0.0873294	0.225287	0	0	12.3072	30.0058	CEACAM1
TFAP2C human	1/10	0.0965515	0.225287	0	0	10.9392	25.5723	ECM1
ZBTB16 human	1/10	0.0965515	0.225287	0	0	10.9392	25.5723	CCNA2
NFIL3 human	1/10	0.0965515	0.225287	0	0	10.9392	25.5723	TNFSF10
NKX3-1 human	1/10	0.0965515	0.225287	0	0	10.9392	25.5723	TMPRSS2
POU2F2 human	1/10	0.0965515	0.225287	0	0	10.9392	25.5723	TK1
FOXP3 human	1/11	0.105681	0.239001	0	0	9.84478	22.1245	BRCA1
TP73 human	1/13	0.123665	0.253287	0	0	8.20315	17.146	CDK1
TCF3 human	1/14	0.132522	0.253287	0	0	7.57176	15.3026	EXO1
TP63 human	1/15	0.141289	0.253287	0	0	7.03056	13.7584	BRCA1
NR4A1 human	1/15	0.141289	0.253287	0	0	7.03056	13.7584	CCNA2
FOSL2 human	1/15	0.141289	0.253287	0	0	7.03056	13.7584	BRCA1
PTTG1 human	1/15	0.141289	0.253287	0	0	7.03056	13.7584	CDK1
SATB1 human	1/15	0.141289	0.253287	0	0	7.03056	13.7584	MKI67
PPARG human	2/66	0.143501	0.254153	0	0	3.08344	5.98622	LIPE;RARB
ATF3 human	1/16	0.149969	0.259358	0	0	6.56153	12.4494	PCLAF
NFE2L2 human	1/16	0.149969	0.259358	0	0	6.56153	12.4494	BRCA1
BCL6 human	1/17	0.158561	0.264869	0	0	6.15112	11.328	CHEK1
TFAP2A human	2/71	0.161078	0.265944	0	0	2.85928	5.22065	FOXA1;ECM1
DDIT3 human	1/18	0.167067	0.265944	0	0	5.789	10.3586	TRIB3
FOXO3 human	1/18	0.167067	0.265944	0	0	5.789	10.3586	TNFSF10
NFKBIA human	1/19	0.175487	0.265944	0	0	5.46711	9.51381	TNFSF10
ESR2 human	1/19	0.175487	0.265944	0	0	5.46711	9.51381	BRCA2
PML human	1/19	0.175487	0.265944	0	0	5.46711	9.51381	TNFSF10
ARNT human	1/20	0.183823	0.267544	0	0	5.1791	8.77229	BRCA1
JUN human	3/149	0.191269	0.270052	0	0	2.02919	3.35643	STMN1;RARB;BRCA1
FOXA1 human	1/21	0.192074	0.270052	0	0	4.9199	8.11721	BRCA1
NFKB1 human	5/303	0.192895	0.270052	0	0	1.66082	2.73306	LIPE;CEACAM1;ELF3;TNFSF10;BRCA2
AHR human	1/22	0.200243	0.270052	0	0	4.68538	7.53515	BRCA1
ATM human	1/22	0.200243	0.270052	0	0	4.68538	7.53515	PBK
SOX2 human	1/22	0.200243	0.270052	0	0	4.68538	7.53515	MKI67
NANOG human	1/23	0.208329	0.273432	0	0	4.47218	7.01523	CDC25A
SOX9 human	1/23	0.208329	0.273432	0	0	4.47218	7.01523	CEACAM1
ATF1 human	1/24	0.216334	0.274148	0	0	4.27753	6.54859	TOP2A
MTA1 human	1/24	0.216334	0.274148	0	0	4.27753	6.54859	BRCA1
FOXO1 human	1/24	0.216334	0.274148	0	0	4.27753	6.54859	TNFSF10
EGR1 human	2/88	0.223112	0.277026	0	0	2.29209	3.43832	STMN1;TNFSF10
CREM human	1/25	0.224259	0.277026	0	0	4.09909	6.12795	CCNA2
PARP1 human	1/25	0.224259	0.277026	0	0	4.09909	6.12795	BRCA2
ERG human	1/27	0.239869	0.289023	0	0	3.78339	5.4014	TMPRSS2
HDAC2 human	1/27	0.239869	0.289023	0	0	3.78339	5.4014	TNFSF10
SREBF1 human	1/27	0.239869	0.289023	0	0	3.78339	5.4014	SCD
CTCF human	1/30	0.262701	0.308937	0	0	3.39149	4.53353	BRCA1
RUNX3 human	1/30	0.262701	0.308937	0	0	3.39149	4.53353	CLDN7
ETS2 human	1/32	0.277542	0.323799	0	0	3.17236	4.06628	CDK1
MYB human	1/37	0.313356	0.35708	0	0	2.73107	3.16917	TK1
NR3C1 human	1/38	0.320304	0.36219	0	0	2.65712	3.02509	BRCA1
EZH2 human	1/40	0.333991	0.371944	0	0	2.5206	2.7642	BRCA1
RUNX1 human	1/40	0.333991	0.371944	0	0	2.5206	2.7642	MAD2L1
HNF4A human	1/45	0.36702	0.405653	0	0	2.2336	2.23883	CEACAM1
FOS human	1/57	0.439789	0.465101	0	0	1.75391	1.44077	FOXA1
GATA1 human	1/57	0.439789	0.465101	0	0	1.75391	1.44077	CDC6
ETS1 human	1/79	0.552255	0.567703	0	0	1.25781	0.746821	CIP2A
YY1 human	1/91	0.603812	0.61214	0	0	1.08944	0.549615	BRCA1
SP3 human	1/113	0.683471	0.688152	0	0	0.874467	0.332797	CENPH

## Sheet: GO terms-Green module
S Table 7. Functional enrichment results with the filtered green module.
Term	Overlap	P.value	Adjusted.P.value	Old.P.value	Old.Adjusted.P.value	Odds.Ratio	Combined.Score	Genes
skin development (GO:0043588)	12/80	3.18489e-11	4.21361e-08	0	0	18.0375	435.966	FLG;ACER1;CSTA;KRT16;LORICRIN;ALOX12;ALOX12B;SFN;KRT10;ALOXE3;IVL;KRT9
peptide cross-linking (GO:0018149)	7/31	2.28962e-08	8.65344e-06	0	0	29.1239	512.357	FLG;CSTA;KRT2;LORICRIN;KRT10;THBS1;IVL
establishment of skin barrier (GO:0061436)	6/19	2.61631e-08	8.65344e-06	0	0	45.8802	801.018	FLG;KRT16;ALOX12;ALOX12B;SFN;ALOXE3
regulation of water loss via skin (GO:0033561)	6/19	2.61631e-08	8.65344e-06	0	0	45.8802	801.018	FLG;KRT16;ALOX12;ALOX12B;SFN;ALOXE3
keratinocyte differentiation (GO:0030216)	7/41	1.79487e-07	4.74922e-05	0	0	20.5477	319.171	FLG;ACER1;CSTA;KRT16;LORICRIN;KRT10;IVL
sphingolipid biosynthetic process (GO:0030148)	8/74	8.97136e-07	0.000197818	0	0	12.1391	169.025	ACER1;ELOVL4;ALOX12B;ELOVL7;CLN8;CYP4F22;ALOXE3;PNPLA1
epidermal cell differentiation (GO:0009913)	7/53	1.10906e-06	0.000209612	0	0	15.1782	208.123	FLG;ACER1;CSTA;KRT16;LORICRIN;KRT10;IVL
amide biosynthetic process (GO:0043604)	6/52	1.48151e-05	0.00245004	0	0	12.9445	143.941	ALOX12B;CLN8;CYP4F22;ALOXE3;RHCE;PNPLA1
ceramide metabolic process (GO:0006672)	6/55	2.05643e-05	0.00302296	0	0	12.1501	131.124	ACER1;ALOX12B;CLN8;CYP4F22;ALOXE3;PNPLA1
epidermis development (GO:0008544)	7/83	2.30463e-05	0.00304903	0	0	9.17285	97.9477	KRTDAP;ACER1;KRT2;KRT14;KLK14;FOXN1;KRT9
ceramide biosynthetic process (GO:0046513)	5/42	6.73326e-05	0.00809827	0	0	13.35	128.238	ALOX12B;CLN8;CYP4F22;ALOXE3;PNPLA1
hepoxilin biosynthetic process (GO:0051122)	3/9	8.5177e-05	0.0086684	0	0	48.9827	459.006	ALOX12;ALOX12B;ALOXE3
hepoxilin metabolic process (GO:0051121)	3/9	8.5177e-05	0.0086684	0	0	48.9827	459.006	ALOX12;ALOX12B;ALOXE3
positive regulation of epidermis development (GO:0045684)	3/10	0.000120763	0.0114121	0	0	41.983	378.758	KRT2;SFN;KRT10
sphingolipid metabolic process (GO:0006665)	7/116	0.000194756	0.0171775	0	0	6.38504	54.5523	ACER1;ELOVL4;ESYT3;ALOX12B;ELOVL7;CLN8;ALOXE3
lipoxygenase pathway (GO:0019372)	3/15	0.000440883	0.0364555	0	0	24.4839	189.181	ALOX12;ALOX12B;ALOXE3
intermediate filament organization (GO:0045109)	3/18	0.00077296	0.0601545	0	0	19.5842	140.326	KRT14;PKP1;KRT9
glycerolipid catabolic process (GO:0046503)	3/19	0.000910986	0.0669575	0	0	18.3592	128.533	PLA2G4F;PLA2G4D;ABHD6
linoleic acid metabolic process (GO:0043651)	3/21	0.00123165	0.0857617	0	0	16.3177	109.319	ALOX12;ALOX12B;ALOXE3
membrane lipid metabolic process (GO:0006643)	3/22	0.00141541	0.0877497	0	0	15.4581	101.41	ACER1;ALOX12B;ALOXE3
positive regulation of hemoglobin biosynthetic process (GO:0046985)	2/6	0.00152632	0.0877497	0	0	48.7463	316.115	SLC6A9;KLF4
mitochondrial protein catabolic process (GO:0035694)	2/6	0.00152632	0.0877497	0	0	48.7463	316.115	BNIP3L;BNIP3
organic hydroxy compound biosynthetic process (GO:1901617)	4/50	0.00170742	0.0877497	0	0	8.5438	54.4477	OSBPL6;AMACR;ALOX12;TM7SF2
positive regulation of release of cytochrome c from mitochondria (GO:0090200)	3/25	0.0020667	0.0877497	0	0	13.3481	82.5154	FAM162A;BNIP3;PPIF
regulation of hemoglobin biosynthetic process (GO:0046984)	2/7	0.00212244	0.0877497	0	0	38.9951	240.022	SLC6A9;KLF4
fatty acid elongation, monounsaturated fatty acid (GO:0034625)	2/7	0.00212244	0.0877497	0	0	38.9951	240.022	ELOVL4;ELOVL7
fatty acid elongation, polyunsaturated fatty acid (GO:0034626)	2/7	0.00212244	0.0877497	0	0	38.9951	240.022	ELOVL4;ELOVL7
fatty acid elongation, saturated fatty acid (GO:0019367)	2/7	0.00212244	0.0877497	0	0	38.9951	240.022	ELOVL4;ELOVL7
fatty acid elongation, unsaturated fatty acid (GO:0019368)	2/7	0.00212244	0.0877497	0	0	38.9951	240.022	ELOVL4;ELOVL7
intermediate filament bundle assembly (GO:0045110)	2/7	0.00212244	0.0877497	0	0	38.9951	240.022	KRT14;PKP1
keratinocyte proliferation (GO:0043616)	2/7	0.00212244	0.0877497	0	0	38.9951	240.022	SDR16C5;KRT2
thiamine-containing compound metabolic process (GO:0042723)	2/7	0.00212244	0.0877497	0	0	38.9951	240.022	ACP3;SLC19A2
arachidonic acid metabolic process (GO:0019369)	4/57	0.00277004	0.10625	0	0	7.41275	43.6529	ALOX12;ALOX12B;CYP2C18;ALOXE3
icosanoid metabolic process (GO:0006690)	4/57	0.00277004	0.10625	0	0	7.41275	43.6529	ALOX12;ALOX12B;CYP4F22;ALOXE3
regulation of collateral sprouting (GO:0048670)	2/8	0.00281086	0.10625	0	0	32.4943	190.88	BDNF;ULK1
long-chain fatty acid biosynthetic process (GO:0042759)	3/30	0.00351361	0.121771	0	0	10.8735	61.4473	ALOX12;ALOX12B;ALOXE3
morphogenesis of an epithelium (GO:0002009)	3/30	0.00351361	0.121771	0	0	10.8735	61.4473	KRT16;KLK14;KRT6A
regulation of epidermis development (GO:0045682)	2/9	0.00358962	0.121771	0	0	27.8508	156.792	KRT2;KRT10
positive regulation of mitochondrial membrane permeability involved in apoptotic process (GO:1902110)	2/9	0.00358962	0.121771	0	0	27.8508	156.792	BNIP3L;BNIP3
intrinsic apoptotic signaling pathway (GO:0097193)	5/102	0.00401867	0.132917	0	0	5.0768	28.0077	CDKN1A;BNIP3;JMY;SFN;FNIP2
negative regulation of developmental growth (GO:0048640)	3/32	0.00422855	0.136448	0	0	10.1226	55.3289	CDKN1A;MAP2;ULK1
pyrimidine nucleoside salvage (GO:0043097)	2/11	0.00541064	0.16575	0	0	21.6596	113.05	CDA;UPP1
pyrimidine-containing compound salvage (GO:0008655)	2/11	0.00541064	0.16575	0	0	21.6596	113.05	CDA;UPP1
cellular response to decreased oxygen levels (GO:0036294)	4/69	0.00551247	0.16575	0	0	6.04057	31.4154	BNIP3L;FAM162A;BNIP3;RORA
phosphate-containing compound metabolic process (GO:0006796)	7/212	0.00635374	0.177755	0	0	3.37842	17.0904	PFKFB4;PLA2G4F;PLA2G4D;TNFAIP8L3;DUSP18;ACP3;CLN8
positive regulation of protein kinase B signaling (GO:0051897)	6/161	0.00638818	0.177755	0	0	3.82039	19.3056	KLB;TNFAIP8L3;TXN;GAB2;F3;THBS1
negative regulation of signal transduction (GO:0009968)	8/267	0.00642608	0.177755	0	0	3.06309	15.4606	CADM4;MPIG6B;BDNF;CTNNBIP1;ULK3;TYRO3;KLK14;THBS1
nucleoside salvage (GO:0043174)	2/12	0.00644915	0.177755	0	0	19.4926	98.317	CDA;UPP1
fatty acid elongation (GO:0030497)	2/13	0.00757058	0.188979	0	0	17.7197	86.5337	ELOVL4;ELOVL7
response to UV-B (GO:0010224)	2/13	0.00757058	0.188979	0	0	17.7197	86.5337	CDKN1A;IVL
lipid oxidation (GO:0034440)	2/13	0.00757058	0.188979	0	0	17.7197	86.5337	ALOX12;ALOX12B
mitochondrial outer membrane permeabilization (GO:0097345)	2/13	0.00757058	0.188979	0	0	17.7197	86.5337	BNIP3L;BNIP3
very long-chain fatty acid biosynthetic process (GO:0042761)	2/13	0.00757058	0.188979	0	0	17.7197	86.5337	ELOVL4;ELOVL7
phospholipid metabolic process (GO:0006644)	4/76	0.00774084	0.189651	0	0	5.45135	26.5004	PLA2G4F;PLA2G4D;TNFAIP8L3;CLN8
epithelial cell migration (GO:0010631)	3/41	0.00849612	0.200118	0	0	7.7216	36.8177	NANOS1;KRT16;KRT2
regulation of release of cytochrome c from mitochondria (GO:0090199)	3/41	0.00849612	0.200118	0	0	7.7216	36.8177	FAM162A;BNIP3;PPIF
negative regulation of cell migration involved in sprouting angiogenesis (GO:0090051)	2/14	0.00877311	0.200118	0	0	16.2422	76.9241	KLF4;THBS1
pyrimidine nucleoside biosynthetic process (GO:0046134)	2/14	0.00877311	0.200118	0	0	16.2422	76.9241	CDA;UPP1
fatty acid metabolic process (GO:0006631)	5/124	0.00907621	0.203522	0	0	4.13361	19.4367	ELOVL4;ALOX12;ALOX12B;CD36;ALOXE3
cellular response to arsenic-containing substance (GO:0071243)	2/15	0.010055	0.221713	0	0	14.992	68.9587	MKNK2;PPIF
positive regulation of blood coagulation (GO:0030194)	2/17	0.0128499	0.278695	0	0	12.9918	56.5717	F3;THBS1
positive regulation of reactive oxygen species metabolic process (GO:2000379)	3/49	0.0138345	0.292272	0	0	6.37613	27.2936	CDKN1A;CD36;THBS1
negative regulation of cation transmembrane transport (GO:1904063)	2/18	0.0143595	0.292272	0	0	12.1792	51.6805	PPIF;CBARP
phosphatidylglycerol acyl-chain remodeling (GO:0036148)	2/18	0.0143595	0.292272	0	0	12.1792	51.6805	PLA2G4F;PLA2G4D
phosphatidylinositol acyl-chain remodeling (GO:0036149)	2/18	0.0143595	0.292272	0	0	12.1792	51.6805	PLA2G4F;PLA2G4D
retinoid metabolic process (GO:0001523)	4/92	0.0148649	0.297974	0	0	4.45658	18.7566	SDR16C5;AKR1B10;RDH12;CYP2C18
regulation of mitochondrial membrane permeability (GO:0046902)	2/19	0.0159417	0.307543	0	0	11.4622	47.4399	BNIP3;PPIF
positive regulation of G protein-coupled receptor signaling pathway (GO:0045745)	2/19	0.0159417	0.307543	0	0	11.4622	47.4399	KLK14;ACP3
monocarboxylic acid metabolic process (GO:0032787)	5/143	0.0160397	0.307543	0	0	3.56105	14.7167	AMACR;ME1;ALOX12;CD36;CYP2C18
negative regulation of cysteine-type endopeptidase activity (GO:2000117)	3/53	0.0170756	0.318184	0	0	5.86485	23.8706	SFN;KLF4;THBS1
positive regulation of macroautophagy (GO:0016239)	3/53	0.0170756	0.318184	0	0	5.86485	23.8706	BNIP3L;HSPB8;BNIP3
positive regulation of epithelial cell differentiation (GO:0030858)	2/20	0.0175948	0.323305	0	0	10.8248	43.734	SFN;FOXN1
unsaturated fatty acid metabolic process (GO:0033559)	3/54	0.0179465	0.325249	0	0	5.74956	23.1153	ALOX12;ALOX12B;ALOXE3
negative regulation of cysteine-type endopeptidase activity involved in apoptotic process (GO:0043154)	3/55	0.0188416	0.336273	0	0	5.63871	22.3952	SFN;KLF4;THBS1
neuron apoptotic process (GO:0051402)	2/21	0.0193173	0.336273	0	0	10.2546	40.4724	FAM162A;BNIP3
retinol metabolic process (GO:0042572)	2/21	0.0193173	0.336273	0	0	10.2546	40.4724	SDR16C5;RDH12
regulation of protein kinase B signaling (GO:0051896)	6/207	0.0201079	0.341358	0	0	2.93917	11.4823	KLB;TNFAIP8L3;TXN;GAB2;F3;THBS1
negative regulation of interleukin-2 production (GO:0032703)	2/22	0.0211075	0.341358	0	0	9.74138	37.5835	HOMER2;SFTPD
negative regulation of phosphate metabolic process (GO:0045936)	2/22	0.0211075	0.341358	0	0	9.74138	37.5835	CDA;CDKN1A
phosphatidylserine acyl-chain remodeling (GO:0036150)	2/22	0.0211075	0.341358	0	0	9.74138	37.5835	PLA2G4F;PLA2G4D
positive regulation of neutrophil migration (GO:1902624)	2/22	0.0211075	0.341358	0	0	9.74138	37.5835	MOSPD2;XG
fat cell differentiation (GO:0045444)	3/58	0.0216735	0.341358	0	0	5.33033	20.424	MAFB;KLF4;ALOXE3
positive regulation of mitochondrion organization (GO:0010822)	3/58	0.0216735	0.341358	0	0	5.33033	20.424	FAM162A;BNIP3;PPIF
membrane lipid biosynthetic process (GO:0046467)	3/58	0.0216735	0.341358	0	0	5.33033	20.424	ACER1;ELOVL4;ELOVL7
phospholipid catabolic process (GO:0009395)	2/24	0.0248849	0.382822	0	0	8.8549	32.7055	PLA2G4F;PLA2G4D
long-chain fatty-acyl-CoA metabolic process (GO:0035336)	2/24	0.0248849	0.382822	0	0	8.8549	32.7055	THEM5;ELOVL7
lipid transport (GO:0006869)	4/109	0.025913	0.387008	0	0	3.73182	13.6324	TNFAIP8L3;CD36;CLN8;ABCG4
phosphatidylglycerol metabolic process (GO:0046471)	2/25	0.0268691	0.387008	0	0	8.46948	30.6322	PLA2G4F;PLA2G4D
monocarboxylic acid biosynthetic process (GO:0072330)	3/63	0.0268816	0.387008	0	0	4.8849	17.6653	OSBPL6;AMACR;ELOVL4
lipid homeostasis (GO:0055088)	3/64	0.0279964	0.387008	0	0	4.80458	17.1796	ABHD5;CLN8;PNPLA1
negative regulation of apoptotic process (GO:0043066)	10/485	0.028355	0.387008	0	0	2.08583	7.43172	BNIP3L;NUAK2;BDNF;BNIP3;TYRO3;PPIF;SFN;ALOX12;KLF4;THBS1
phosphatidylethanolamine acyl-chain remodeling (GO:0036152)	2/26	0.0289149	0.387008	0	0	8.11617	28.7588	PLA2G4F;PLA2G4D
regulation of cell-matrix adhesion (GO:0001952)	3/65	0.0291354	0.387008	0	0	4.72684	16.7132	CD36;EFNA5;THBS1
chemical homeostasis (GO:0048878)	3/65	0.0291354	0.387008	0	0	4.72684	16.7132	ABHD5;CLN8;PNPLA1
steroid biosynthetic process (GO:0006694)	3/65	0.0291354	0.387008	0	0	4.72684	16.7132	OSBPL6;AMACR;TM7SF2
cell-cell junction assembly (GO:0007043)	3/66	0.0302988	0.387008	0	0	4.65158	16.2649	GJB2;DSG1;PKP1
acute inflammatory response (GO:0002526)	2/27	0.031021	0.387008	0	0	7.79113	27.0593	CTNNBIP1;F3
negative regulation of cation channel activity (GO:2001258)	2/27	0.031021	0.387008	0	0	7.79113	27.0593	SLC6A9;CBARP
bile acid biosynthetic process (GO:0006699)	2/27	0.031021	0.387008	0	0	7.79113	27.0593	OSBPL6;AMACR
cellular senescence (GO:0090398)	2/27	0.031021	0.387008	0	0	7.79113	27.0593	CDKN1A;ULK3
regulation of toll-like receptor signaling pathway (GO:0034121)	2/27	0.031021	0.387008	0	0	7.79113	27.0593	TYRO3;CD36
positive regulation of nitric oxide biosynthetic process (GO:0045429)	2/27	0.031021	0.387008	0	0	7.79113	27.0593	CD36;KLF4
negative regulation of axonogenesis (GO:0050771)	2/28	0.0331859	0.387008	0	0	7.4911	25.5119	MAP2;ULK1
positive regulation of cell communication (GO:0010647)	2/28	0.0331859	0.387008	0	0	7.4911	25.5119	RIMS3;NMU
glycerophospholipid catabolic process (GO:0046475)	2/28	0.0331859	0.387008	0	0	7.4911	25.5119	PLA2G4F;PLA2G4D
positive regulation of nitric oxide metabolic process (GO:1904407)	2/28	0.0331859	0.387008	0	0	7.4911	25.5119	CD36;KLF4
protein localization to Golgi apparatus (GO:0034067)	2/28	0.0331859	0.387008	0	0	7.4911	25.5119	ARL5A;BICD2
fatty acid biosynthetic process (GO:0006633)	3/71	0.0364769	0.387008	0	0	4.30846	14.2656	ELOVL4;ALOX12;ELOVL7
epithelium development (GO:0060429)	4/122	0.0369796	0.387008	0	0	3.31849	10.9424	DLX3;KRT3;KRT16;KRT6A
phosphatidylcholine acyl-chain remodeling (GO:0036151)	2/30	0.0376863	0.387008	0	0	6.95531	22.8027	PLA2G4F;PLA2G4D
regulation of phosphorylation (GO:0042325)	4/125	0.0398647	0.387008	0	0	3.23572	10.4264	CDKN1A;CADM4;THBS1;FNIP2
negative regulation of peptidyl-tyrosine phosphorylation (GO:0050732)	2/31	0.040019	0.387008	0	0	6.71514	21.612	CADM4;SH3BP5
cellular nitrogen compound biosynthetic process (GO:0044271)	2/31	0.040019	0.387008	0	0	6.71514	21.612	NQO1;ACER1
negative regulation of protein binding (GO:0032091)	3/74	0.0404702	0.387008	0	0	4.12578	13.2322	CDKN1A;MAP2;CTNNBIP1
negative regulation of cell growth (GO:0030308)	4/126	0.0408542	0.387008	0	0	3.20904	10.2617	CDA;CDKN1A;MAP2;ULK1
regulation of cell migration involved in sprouting angiogenesis (GO:0090049)	2/32	0.0424051	0.387008	0	0	6.49097	20.5146	KLF4;THBS1
peptidyl-proline modification (GO:0018208)	2/32	0.0424051	0.387008	0	0	6.49097	20.5146	P3H2;PPIF
mitochondrial membrane organization (GO:0007006)	2/32	0.0424051	0.387008	0	0	6.49097	20.5146	BNIP3;PPIF
apoptotic cell clearance (GO:0043277)	2/33	0.0448431	0.387008	0	0	6.28126	19.5007	TYRO3;THBS1
apoptotic mitochondrial changes (GO:0008637)	2/33	0.0448431	0.387008	0	0	6.28126	19.5007	BNIP3;SFN
bile acid metabolic process (GO:0008206)	2/33	0.0448431	0.387008	0	0	6.28126	19.5007	OSBPL6;AMACR
regulation of sprouting angiogenesis (GO:1903670)	2/33	0.0448431	0.387008	0	0	6.28126	19.5007	KLF4;THBS1
lytic vacuole organization (GO:0080171)	2/33	0.0448431	0.387008	0	0	6.28126	19.5007	ACP3;CLVS1
very long-chain fatty acid metabolic process (GO:0000038)	2/33	0.0448431	0.387008	0	0	6.28126	19.5007	ELOVL4;ELOVL7
primary alcohol metabolic process (GO:0034308)	2/33	0.0448431	0.387008	0	0	6.28126	19.5007	SDR16C5;RDH12
cellular response to hypoxia (GO:0071456)	4/131	0.0460097	0.387008	0	0	3.08191	9.48891	BNIP3L;FAM162A;BNIP3;RORA
negative regulation of apoptotic signaling pathway (GO:2001234)	3/78	0.0461233	0.387008	0	0	3.90495	12.0133	BDNF;PPIF;THBS1
negative regulation of blood vessel endothelial cell migration (GO:0043537)	2/34	0.0473316	0.387008	0	0	6.08467	18.5617	KLF4;THBS1
negative regulation of mitochondrion organization (GO:0010823)	2/34	0.0473316	0.387008	0	0	6.08467	18.5617	BNIP3;PPIF
phosphatidylserine metabolic process (GO:0006658)	2/34	0.0473316	0.387008	0	0	6.08467	18.5617	PLA2G4F;PLA2G4D
glycerophospholipid metabolic process (GO:0006650)	3/80	0.0490886	0.387008	0	0	3.80314	11.4631	PLA2G4F;PLA2G4D;ABHD6
acylglycerol catabolic process (GO:0046464)	2/35	0.0498696	0.387008	0	0	5.89999	17.6902	ABHD6;PNPLA1
negative regulation of cell cycle G1/S phase transition (GO:1902807)	2/35	0.0498696	0.387008	0	0	5.89999	17.6902	CDKN1A;KLF4
negative regulation of calcium ion-dependent exocytosis (GO:0045955)	1/5	0.0502148	0.387008	0	0	24.2537	72.5536	CBARP
alditol phosphate metabolic process (GO:0052646)	1/5	0.0502148	0.387008	0	0	24.2537	72.5536	ABHD6
negative regulation of cellular respiration (GO:1901856)	1/5	0.0502148	0.387008	0	0	24.2537	72.5536	PPIF
negative regulation of cGMP-mediated signaling (GO:0010754)	1/5	0.0502148	0.387008	0	0	24.2537	72.5536	THBS1
negative regulation of collateral sprouting (GO:0048671)	1/5	0.0502148	0.387008	0	0	24.2537	72.5536	ULK1
negative regulation of leukocyte adhesion to vascular endothelial cell (GO:1904995)	1/5	0.0502148	0.387008	0	0	24.2537	72.5536	KLF4
caveola assembly (GO:0070836)	1/5	0.0502148	0.387008	0	0	24.2537	72.5536	CAV2
negative regulation of plasminogen activation (GO:0010757)	1/5	0.0502148	0.387008	0	0	24.2537	72.5536	THBS1
regulation of growth rate (GO:0040009)	1/5	0.0502148	0.387008	0	0	24.2537	72.5536	BNIPL
chronic inflammatory response (GO:0002544)	1/5	0.0502148	0.387008	0	0	24.2537	72.5536	THBS1
neutral lipid catabolic process (GO:0046461)	1/5	0.0502148	0.387008	0	0	24.2537	72.5536	ABHD6
cyclic-GMP-AMP transmembrane import across plasma membrane (GO:0140361)	1/5	0.0502148	0.387008	0	0	24.2537	72.5536	LRRC8E
DNA catabolic process, exonucleolytic (GO:0000738)	1/5	0.0502148	0.387008	0	0	24.2537	72.5536	TREX2
polyphosphate catabolic process (GO:0006798)	1/5	0.0502148	0.387008	0	0	24.2537	72.5536	BNIPL
regulation of sterol transport (GO:0032371)	1/5	0.0502148	0.387008	0	0	24.2537	72.5536	OSBPL6
fructose 2,6-bisphosphate metabolic process (GO:0006003)	1/5	0.0502148	0.387008	0	0	24.2537	72.5536	PFKFB4
positive regulation of DNA ligation (GO:0051106)	1/5	0.0502148	0.387008	0	0	24.2537	72.5536	APLF
positive regulation of dopamine receptor signaling pathway (GO:0060161)	1/5	0.0502148	0.387008	0	0	24.2537	72.5536	CAV2
glucose-6-phosphate transport (GO:0015760)	1/5	0.0502148	0.387008	0	0	24.2537	72.5536	SLC37A2
hexose phosphate transport (GO:0015712)	1/5	0.0502148	0.387008	0	0	24.2537	72.5536	SLC37A2
positive regulation of mast cell activation involved in immune response (GO:0033008)	1/5	0.0502148	0.387008	0	0	24.2537	72.5536	GAB2
positive regulation of neutrophil extravasation (GO:2000391)	1/5	0.0502148	0.387008	0	0	24.2537	72.5536	XG
SRP-dependent cotranslational protein targeting to membrane, translocation (GO:0006616)	1/5	0.0502148	0.387008	0	0	24.2537	72.5536	SEC61A2
lipid transport across blood-brain barrier (GO:1990379)	1/5	0.0502148	0.387008	0	0	24.2537	72.5536	CD36
T cell extravasation (GO:0072683)	1/5	0.0502148	0.387008	0	0	24.2537	72.5536	XG
ubiquitin-independent protein catabolic process via the multivesicular body sorting pathway (GO:0090611)	1/5	0.0502148	0.387008	0	0	24.2537	72.5536	CHMP4C
modulation by symbiont of host autophagy (GO:0075071)	1/5	0.0502148	0.387008	0	0	24.2537	72.5536	ULK1
regulation of microtubule-based process (GO:0032886)	2/36	0.0524556	0.387008	0	0	5.72617	16.8795	EFNA5;BICD2
mitochondrion disassembly (GO:0061726)	2/36	0.0524556	0.387008	0	0	5.72617	16.8795	BNIP3;ULK1
long-chain fatty acid metabolic process (GO:0001676)	3/83	0.0537069	0.387008	0	0	3.65996	10.7025	ALOX12;ALOX12B;ALOXE3
negative regulation of endothelial cell proliferation (GO:0001937)	2/37	0.0550885	0.387008	0	0	5.56228	16.124	CAV2;THBS1
negative regulation of G1/S transition of mitotic cell cycle (GO:2000134)	2/37	0.0550885	0.387008	0	0	5.56228	16.124	CDKN1A;KLF4
regulation of microtubule cytoskeleton organization (GO:0070507)	2/37	0.0550885	0.387008	0	0	5.56228	16.124	EFNA5;BICD2
phagocytosis, engulfment (GO:0006911)	2/37	0.0550885	0.387008	0	0	5.56228	16.124	CD36;THBS1
negative regulation of defense response (GO:0031348)	3/85	0.0568977	0.387008	0	0	3.57033	10.2344	TYRO3;RORA;KLF4
positive regulation of cellular catabolic process (GO:0031331)	4/141	0.0573574	0.387008	0	0	2.8555	8.16233	PFKFB4;BNIP3;ULK1;ABHD5
lysosome organization (GO:0007040)	2/38	0.0577669	0.387008	0	0	5.4075	15.4186	ACP3;CLVS1
positive regulation of signaling (GO:0023056)	2/38	0.0577669	0.387008	0	0	5.4075	15.4186	RIMS3;NMU
negative regulation of blood vessel endothelial cell proliferation involved in sprouting angiogenesis (GO:1903588)	1/6	0.0599525	0.387008	0	0	19.402	54.6011	THBS1
negative regulation of cytokinesis (GO:0032466)	1/6	0.0599525	0.387008	0	0	19.402	54.6011	CHMP4C
negative regulation of erythrocyte differentiation (GO:0045647)	1/6	0.0599525	0.387008	0	0	19.402	54.6011	MAFB
regulation of cardiac muscle hypertrophy in response to stress (GO:1903242)	1/6	0.0599525	0.387008	0	0	19.402	54.6011	MLIP
cellular response to bacterial lipopeptide (GO:0071221)	1/6	0.0599525	0.387008	0	0	19.402	54.6011	CD36
negative regulation of sequestering of triglyceride (GO:0010891)	1/6	0.0599525	0.387008	0	0	19.402	54.6011	ABHD5
negative regulation of transporter activity (GO:0032410)	1/6	0.0599525	0.387008	0	0	19.402	54.6011	PPIF
neuroblast proliferation (GO:0007405)	1/6	0.0599525	0.387008	0	0	19.402	54.6011	EML1
cholesterol import (GO:0070508)	1/6	0.0599525	0.387008	0	0	19.402	54.6011	CD36
regulation of long-chain fatty acid import across plasma membrane (GO:0010746)	1/6	0.0599525	0.387008	0	0	19.402	54.6011	THBS1
regulation of microtubule motor activity (GO:2000574)	1/6	0.0599525	0.387008	0	0	19.402	54.6011	MAP2
regulation of neutrophil extravasation (GO:2000389)	1/6	0.0599525	0.387008	0	0	19.402	54.6011	XG
regulation of nitric oxide mediated signal transduction (GO:0010749)	1/6	0.0599525	0.387008	0	0	19.402	54.6011	THBS1
peroxisome proliferator activated receptor signaling pathway (GO:0035357)	1/6	0.0599525	0.387008	0	0	19.402	54.6011	ALOXE3
regulation of peptidyl-cysteine S-nitrosylation (GO:2000169)	1/6	0.0599525	0.387008	0	0	19.402	54.6011	TXN
plasma membrane raft assembly (GO:0044854)	1/6	0.0599525	0.387008	0	0	19.402	54.6011	CAV2
polyphosphate metabolic process (GO:0006797)	1/6	0.0599525	0.387008	0	0	19.402	54.6011	BNIPL
equilibrioception (GO:0050957)	1/6	0.0599525	0.387008	0	0	19.402	54.6011	USH1G
gamma-aminobutyric acid transport (GO:0015812)	1/6	0.0599525	0.387008	0	0	19.402	54.6011	SLC6A11
gastrulation with mouth forming second (GO:0001702)	1/6	0.0599525	0.387008	0	0	19.402	54.6011	UGDH
positive regulation of extrinsic apoptotic signaling pathway via death domain receptors (GO:1902043)	1/6	0.0599525	0.387008	0	0	19.402	54.6011	THBS1
guanine nucleotide transmembrane transport (GO:1903790)	1/6	0.0599525	0.387008	0	0	19.402	54.6011	LRRC8E
induction of bacterial agglutination (GO:0043152)	1/6	0.0599525	0.387008	0	0	19.402	54.6011	SFTPD
positive regulation of non-membrane spanning protein tyrosine kinase activity (GO:1903997)	1/6	0.0599525	0.387008	0	0	19.402	54.6011	BDNF
sterol import (GO:0035376)	1/6	0.0599525	0.387008	0	0	19.402	54.6011	CD36
lipoxin metabolic process (GO:2001300)	1/6	0.0599525	0.387008	0	0	19.402	54.6011	ALOX12
positive regulation of receptor binding (GO:1900122)	1/6	0.0599525	0.387008	0	0	19.402	54.6011	BDNF
megakaryocyte development (GO:0035855)	1/6	0.0599525	0.387008	0	0	19.402	54.6011	MPIG6B
meiotic DNA double-strand break formation (GO:0042138)	1/6	0.0599525	0.387008	0	0	19.402	54.6011	ANKRD31
mesodermal cell fate commitment (GO:0001710)	1/6	0.0599525	0.387008	0	0	19.402	54.6011	KLF4
vacuole organization (GO:0007033)	1/6	0.0599525	0.387008	0	0	19.402	54.6011	ULK3
negative regulation of cell-substrate adhesion (GO:0010812)	2/40	0.063256	0.387008	0	0	5.12237	14.1407	EFNA5;THBS1
autophagy of mitochondrion (GO:0000422)	2/40	0.063256	0.387008	0	0	5.12237	14.1407	BNIP3;ULK1
regulation of nitric oxide biosynthetic process (GO:0045428)	2/40	0.063256	0.387008	0	0	5.12237	14.1407	CD36;KLF4
regulation of cysteine-type endopeptidase activity involved in apoptotic process (GO:0043281)	3/89	0.0635422	0.387008	0	0	3.40358	9.38044	SFN;KLF4;THBS1
negative regulation of protein kinase activity (GO:0006469)	3/90	0.0652572	0.387008	0	0	3.36429	9.18255	CDKN1A;SH3BP5;SFN
positive regulation of autophagy (GO:0010508)	3/90	0.0652572	0.387008	0	0	3.36429	9.18255	BNIP3L;BNIP3;ULK1
regulation of endothelial cell proliferation (GO:0001936)	3/92	0.0687504	0.387008	0	0	3.28835	8.80381	CAV2;F3;THBS1
regulation of lipid metabolic process (GO:0019216)	3/92	0.0687504	0.387008	0	0	3.28835	8.80381	RORA;TNFAIP8L3;TM7SF2
purine ribonucleoside metabolic process (GO:0046128)	1/7	0.0695908	0.387008	0	0	16.1675	43.0883	ACP3
ammonium transport (GO:0015696)	1/7	0.0695908	0.387008	0	0	16.1675	43.0883	RHCE
receptor-mediated endocytosis of virus by host cell (GO:0019065)	1/7	0.0695908	0.387008	0	0	16.1675	43.0883	CAV2
aspartate transmembrane transport (GO:0015810)	1/7	0.0695908	0.387008	0	0	16.1675	43.0883	LRRC8E
regulation of cGMP-mediated signaling (GO:0010752)	1/7	0.0695908	0.387008	0	0	16.1675	43.0883	THBS1
cardiolipin acyl-chain remodeling (GO:0035965)	1/7	0.0695908	0.387008	0	0	16.1675	43.0883	THEM5
regulation of entry of bacterium into host cell (GO:2000535)	1/7	0.0695908	0.387008	0	0	16.1675	43.0883	KRT6A
cellular response to laminar fluid shear stress (GO:0071499)	1/7	0.0695908	0.387008	0	0	16.1675	43.0883	KLF4
chemical homeostasis within a tissue (GO:0048875)	1/7	0.0695908	0.387008	0	0	16.1675	43.0883	SFTPD
cyclic nucleotide transport (GO:0070729)	1/7	0.0695908	0.387008	0	0	16.1675	43.0883	LRRC8E
regulation of microtubule binding (GO:1904526)	1/7	0.0695908	0.387008	0	0	16.1675	43.0883	MAP2
regulation of non-membrane spanning protein tyrosine kinase activity (GO:1903995)	1/7	0.0695908	0.387008	0	0	16.1675	43.0883	BDNF
piecemeal microautophagy of the nucleus (GO:0034727)	1/7	0.0695908	0.387008	0	0	16.1675	43.0883	ULK1
positive regulation by symbiont of host autophagy (GO:0075044)	1/7	0.0695908	0.387008	0	0	16.1675	43.0883	ULK1
flavin-containing compound metabolic process (GO:0042726)	1/7	0.0695908	0.387008	0	0	16.1675	43.0883	ACP5
gap junction assembly (GO:0016264)	1/7	0.0695908	0.387008	0	0	16.1675	43.0883	GJB2
regulation of transforming growth factor beta1 production (GO:0032908)	1/7	0.0695908	0.387008	0	0	16.1675	43.0883	THBS1
heme transport (GO:0015886)	1/7	0.0695908	0.387008	0	0	16.1675	43.0883	FLVCR2
riboflavin metabolic process (GO:0006771)	1/7	0.0695908	0.387008	0	0	16.1675	43.0883	ACP5
late nucleophagy (GO:0044805)	1/7	0.0695908	0.387008	0	0	16.1675	43.0883	ULK1
lipoxin biosynthetic process (GO:2001301)	1/7	0.0695908	0.387008	0	0	16.1675	43.0883	ALOX12
lysosomal microautophagy (GO:0016237)	1/7	0.0695908	0.387008	0	0	16.1675	43.0883	ULK1
surfactant homeostasis (GO:0043129)	1/7	0.0695908	0.387008	0	0	16.1675	43.0883	SFTPD
malate metabolic process (GO:0006108)	1/7	0.0695908	0.387008	0	0	16.1675	43.0883	ME1
posttranslational protein targeting to membrane, translocation (GO:0031204)	1/7	0.0695908	0.387008	0	0	16.1675	43.0883	SEC61A2
monoacylglycerol catabolic process (GO:0052651)	1/7	0.0695908	0.387008	0	0	16.1675	43.0883	ABHD6
positive regulation of peptidyl-serine phosphorylation (GO:0033138)	3/93	0.0705284	0.387008	0	0	3.25165	8.62253	BDNF;TXN;FNIP2
negative regulation of proteolysis (GO:0045861)	2/43	0.0718022	0.387008	0	0	4.74685	12.5024	CSTA;CLN8
lipid modification (GO:0030258)	2/43	0.0718022	0.387008	0	0	4.74685	12.5024	ALOX12;ALOX12B
negative regulation of cellular protein metabolic process (GO:0032269)	3/94	0.072327	0.387008	0	0	3.21575	8.44636	NANOS1;CSTA;CLN8
sensory perception of light stimulus (GO:0050953)	3/95	0.0741461	0.387008	0	0	3.18064	8.27513	CRYGS;RDH12;USH1G
homotypic cell-cell adhesion (GO:0034109)	2/44	0.0747299	0.387008	0	0	4.63359	12.019	TYRO3;XG
peptidyl-serine phosphorylation (GO:0018105)	4/156	0.0769212	0.387008	0	0	2.57175	6.59646	MKNK2;RPS6KB2;ULK3;ULK1
positive regulation of chemotaxis (GO:0050921)	2/45	0.0776951	0.387008	0	0	4.5256	11.5628	THBS1;F3
ammonium transmembrane transport (GO:0072488)	1/8	0.0791309	0.387008	0	0	13.8571	35.1508	RHCE
negative regulation of mitochondrial fusion (GO:0010637)	1/8	0.0791309	0.387008	0	0	13.8571	35.1508	BNIP3
negative regulation of muscle cell apoptotic process (GO:0010656)	1/8	0.0791309	0.387008	0	0	13.8571	35.1508	ALOX12
negative regulation of muscle hypertrophy (GO:0014741)	1/8	0.0791309	0.387008	0	0	13.8571	35.1508	MLIP
regulation of dopamine receptor signaling pathway (GO:0060159)	1/8	0.0791309	0.387008	0	0	13.8571	35.1508	CAV2
negative regulation of regulated secretory pathway (GO:1903306)	1/8	0.0791309	0.387008	0	0	13.8571	35.1508	CBARP
negative regulation of response to reactive oxygen species (GO:1901032)	1/8	0.0791309	0.387008	0	0	13.8571	35.1508	TXN
cellular response to UV-B (GO:0071493)	1/8	0.0791309	0.387008	0	0	13.8571	35.1508	CDKN1A
regulation of pattern recognition receptor signaling pathway (GO:0062207)	1/8	0.0791309	0.387008	0	0	13.8571	35.1508	CD36
regulation of positive chemotaxis (GO:0050926)	1/8	0.0791309	0.387008	0	0	13.8571	35.1508	F3
regulation of proton transport (GO:0010155)	1/8	0.0791309	0.387008	0	0	13.8571	35.1508	PPIF
regulation of response to wounding (GO:1903034)	1/8	0.0791309	0.387008	0	0	13.8571	35.1508	CADM4
positive regulation of fibroblast migration (GO:0010763)	1/8	0.0791309	0.387008	0	0	13.8571	35.1508	THBS1
response to hydroperoxide (GO:0033194)	1/8	0.0791309	0.387008	0	0	13.8571	35.1508	GPX3
positive regulation of muscle contraction (GO:0045933)	1/8	0.0791309	0.387008	0	0	13.8571	35.1508	NMU
single strand break repair (GO:0000012)	1/8	0.0791309	0.387008	0	0	13.8571	35.1508	APLF
lens fiber cell differentiation (GO:0070306)	1/8	0.0791309	0.387008	0	0	13.8571	35.1508	MAF
lipid import into cell (GO:0140354)	1/8	0.0791309	0.387008	0	0	13.8571	35.1508	CD36
stress-induced premature senescence (GO:0090400)	1/8	0.0791309	0.387008	0	0	13.8571	35.1508	CDKN1A
positive regulation of triglyceride catabolic process (GO:0010898)	1/8	0.0791309	0.387008	0	0	13.8571	35.1508	ABHD5
regulation of peptidyl-serine phosphorylation (GO:0033135)	3/98	0.079724	0.387008	0	0	3.07973	7.7892	BDNF;TXN;FNIP2
organonitrogen compound biosynthetic process (GO:1901566)	4/158	0.0797538	0.387008	0	0	2.53809	6.41835	ACER1;ELOVL4;ELOVL7;RHCE
regulation of cellular protein localization (GO:1903827)	2/46	0.0806969	0.387008	0	0	4.42253	11.1317	MAP2;BDNF
protein autophosphorylation (GO:0046777)	4/159	0.0811895	0.387008	0	0	2.52159	6.33163	MKNK2;TYRO3;ULK3;ULK1
epithelial cell differentiation (GO:0030855)	3/101	0.0854791	0.387008	0	0	2.985	7.34155	MAF;DLX3;KRT3
regulation of interleukin-2 production (GO:0032663)	2/48	0.0868059	0.387008	0	0	4.22981	10.338	HOMER2;SFTPD
phosphatidic acid biosynthetic process (GO:0006654)	2/48	0.0868059	0.387008	0	0	4.22981	10.338	PLA2G4D;ABHD5
regulation of cell death (GO:0010941)	3/102	0.0874359	0.387008	0	0	2.9547	7.20015	BNIP3L;BNIP3;CD36
cell junction assembly (GO:0034329)	3/102	0.0874359	0.387008	0	0	2.9547	7.20015	BDNF;PKP1;DSG1
adenosine metabolic process (GO:0046085)	1/9	0.0885735	0.387008	0	0	12.1244	29.3886	ACP3
negative regulation of fibrinolysis (GO:0051918)	1/9	0.0885735	0.387008	0	0	12.1244	29.3886	THBS1
bone cell development (GO:0098751)	1/9	0.0885735	0.387008	0	0	12.1244	29.3886	MPIG6B
bone resorption (GO:0045453)	1/9	0.0885735	0.387008	0	0	12.1244	29.3886	ACP5
negative regulation of membrane potential (GO:0045837)	1/9	0.0885735	0.387008	0	0	12.1244	29.3886	BNIP3
regulation of dendritic cell antigen processing and presentation (GO:0002604)	1/9	0.0885735	0.387008	0	0	12.1244	29.3886	THBS1
negative regulation of platelet aggregation (GO:0090331)	1/9	0.0885735	0.387008	0	0	12.1244	29.3886	ALOX12
negative regulation of protein activation cascade (GO:2000258)	1/9	0.0885735	0.387008	0	0	12.1244	29.3886	F3
negative regulation of RNA catabolic process (GO:1902369)	1/9	0.0885735	0.387008	0	0	12.1244	29.3886	PKP1
cytolysis by host of symbiont cells (GO:0051838)	1/9	0.0885735	0.387008	0	0	12.1244	29.3886	KRT6A
cytolysis in other organism involved in symbiotic interaction (GO:0051801)	1/9	0.0885735	0.387008	0	0	12.1244	29.3886	KRT6A
response to magnesium ion (GO:0032026)	1/9	0.0885735	0.387008	0	0	12.1244	29.3886	THBS1
positive regulation of mast cell degranulation (GO:0043306)	1/9	0.0885735	0.387008	0	0	12.1244	29.3886	GAB2
positive regulation of megakaryocyte differentiation (GO:0045654)	1/9	0.0885735	0.387008	0	0	12.1244	29.3886	PITHD1
intestinal cholesterol absorption (GO:0030299)	1/9	0.0885735	0.387008	0	0	12.1244	29.3886	CD36
skeletal muscle fiber development (GO:0048741)	1/9	0.0885735	0.387008	0	0	12.1244	29.3886	CAV2
positive regulation of NLRP3 inflammasome complex assembly (GO:1900227)	1/9	0.0885735	0.387008	0	0	12.1244	29.3886	CD36
positive regulation of smooth muscle contraction (GO:0045987)	1/9	0.0885735	0.387008	0	0	12.1244	29.3886	NMU
mitochondrial fragmentation involved in apoptotic process (GO:0043653)	1/9	0.0885735	0.387008	0	0	12.1244	29.3886	BNIP3
unsaturated fatty acid biosynthetic process (GO:0006636)	1/9	0.0885735	0.387008	0	0	12.1244	29.3886	ALOX12
protein hexamerization (GO:0034214)	1/9	0.0885735	0.387008	0	0	12.1244	29.3886	UGDH
apoptotic process (GO:0006915)	5/231	0.0896654	0.387008	0	0	2.16471	5.22057	FAM162A;BNIP3;NSG1;EFNA5;BNIPL
regulation of cellular localization (GO:0060341)	2/49	0.0899111	0.387008	0	0	4.13961	9.97204	MAP2;EFNA5
phosphatidic acid metabolic process (GO:0046473)	2/50	0.0930487	0.387008	0	0	4.05316	9.62477	PLA2G4D;ABHD5
positive regulation of cellular metabolic process (GO:0031325)	3/105	0.0934186	0.387008	0	0	2.86736	6.79754	CDKN1A;KLF4;THBS1
cholesterol transport (GO:0030301)	2/51	0.0962177	0.387008	0	0	3.97024	9.2949	CD36;ABCG4
regulation of protein modification process (GO:0031399)	2/51	0.0962177	0.387008	0	0	3.97024	9.2949	CADM4;FNIP2
regulation of smoothened signaling pathway (GO:0008589)	2/51	0.0962177	0.387008	0	0	3.97024	9.2949	ULK3;RORA
inositol lipid-mediated signaling (GO:0048017)	2/51	0.0962177	0.387008	0	0	3.97024	9.2949	TNFAIP8L3;GAB2
sensory perception (GO:0007600)	2/51	0.0962177	0.387008	0	0	3.97024	9.2949	USH1G;ALOXE3
intrinsic apoptotic signaling pathway in response to DNA damage (GO:0008630)	2/51	0.0962177	0.387008	0	0	3.97024	9.2949	SFN;FNIP2
peptidyl-serine modification (GO:0018209)	4/169	0.0962382	0.387008	0	0	2.36756	5.54228	MKNK2;RPS6KB2;ULK3;ULK1
response to calcium ion (GO:0051592)	3/107	0.0974987	0.387008	0	0	2.81193	6.54593	ACER1;PPIF;THBS1
receptor recycling (GO:0001881)	1/10	0.0979198	0.387008	0	0	10.7767	25.0408	NSG1
negative regulation of heterotypic cell-cell adhesion (GO:0034115)	1/10	0.0979198	0.387008	0	0	10.7767	25.0408	KLF4
regulation of cell-cell adhesion involved in gastrulation (GO:0070587)	1/10	0.0979198	0.387008	0	0	10.7767	25.0408	KLF4
negative regulation of peptidyl-lysine acetylation (GO:2000757)	1/10	0.0979198	0.387008	0	0	10.7767	25.0408	SDR16C5
regulation of hair cycle (GO:0042634)	1/10	0.0979198	0.387008	0	0	10.7767	25.0408	TRPV3
cellular response to oxidised low-density lipoprotein particle stimulus (GO:0140052)	1/10	0.0979198	0.387008	0	0	10.7767	25.0408	CD36
negative regulation of transmembrane transport (GO:0034763)	1/10	0.0979198	0.387008	0	0	10.7767	25.0408	THBS1
regulation of hydrogen peroxide-induced cell death (GO:1903205)	1/10	0.0979198	0.387008	0	0	10.7767	25.0408	TXN
negative regulation of vascular endothelial growth factor signaling pathway (GO:1900747)	1/10	0.0979198	0.387008	0	0	10.7767	25.0408	CADM4
negative regulation of voltage-gated calcium channel activity (GO:1901386)	1/10	0.0979198	0.387008	0	0	10.7767	25.0408	CBARP
nerve growth factor signaling pathway (GO:0038180)	1/10	0.0979198	0.387008	0	0	10.7767	25.0408	BDNF
defense response to tumor cell (GO:0002357)	1/10	0.0979198	0.387008	0	0	10.7767	25.0408	KLF4
ectoderm development (GO:0007398)	1/10	0.0979198	0.387008	0	0	10.7767	25.0408	KRT6B
regulation of receptor binding (GO:1900120)	1/10	0.0979198	0.387008	0	0	10.7767	25.0408	BDNF
regulation of store-operated calcium entry (GO:2001256)	1/10	0.0979198	0.387008	0	0	10.7767	25.0408	HOMER2
positive regulation of circadian rhythm (GO:0042753)	1/10	0.0979198	0.387008	0	0	10.7767	25.0408	RORA
positive regulation of coagulation (GO:0050820)	1/10	0.0979198	0.387008	0	0	10.7767	25.0408	THBS1
glycine transport (GO:0015816)	1/10	0.0979198	0.387008	0	0	10.7767	25.0408	SLC6A9
positive regulation of hemostasis (GO:1900048)	1/10	0.0979198	0.387008	0	0	10.7767	25.0408	THBS1
response to laminar fluid shear stress (GO:0034616)	1/10	0.0979198	0.387008	0	0	10.7767	25.0408	KLF4
positive regulation of monocyte differentiation (GO:0045657)	1/10	0.0979198	0.387008	0	0	10.7767	25.0408	CTNNBIP1
lipoprotein transport (GO:0042953)	1/10	0.0979198	0.387008	0	0	10.7767	25.0408	CD36
long-chain fatty acid import into cell (GO:0044539)	1/10	0.0979198	0.387008	0	0	10.7767	25.0408	CD36
primary alcohol catabolic process (GO:0034310)	1/10	0.0979198	0.387008	0	0	10.7767	25.0408	AKR1B10
modulation of chemical synaptic transmission (GO:0050804)	3/109	0.10165	0.387008	0	0	2.75859	6.30675	RIMS3;BDNF;NMU
bicellular tight junction assembly (GO:0070830)	2/53	0.102646	0.387008	0	0	3.81416	8.6828	POF1B;CLDN17
heart morphogenesis (GO:0003007)	2/53	0.102646	0.387008	0	0	3.81416	8.6828	MESP2;SYNPO2L
regulation of focal adhesion assembly (GO:0051893)	2/54	0.105904	0.387008	0	0	3.74062	8.39852	EFNA5;THBS1
regulation of megakaryocyte differentiation (GO:0045652)	2/54	0.105904	0.387008	0	0	3.74062	8.39852	PITHD1;THBS1
regulation of proteolysis (GO:0030162)	2/54	0.105904	0.387008	0	0	3.74062	8.39852	CSTA;CLN8
positive regulation of leukocyte chemotaxis (GO:0002690)	2/54	0.105904	0.387008	0	0	3.74062	8.39852	MOSPD2;THBS1
negative regulation of calcium ion transmembrane transport (GO:1903170)	1/11	0.107171	0.387008	0	0	9.69853	21.66	CBARP
purine nucleoside bisphosphate biosynthetic process (GO:0034033)	1/11	0.107171	0.387008	0	0	9.69853	21.66	PANK1
pyrimidine nucleoside catabolic process (GO:0046135)	1/11	0.107171	0.387008	0	0	9.69853	21.66	UPP1
negative regulation of homotypic cell-cell adhesion (GO:0034111)	1/11	0.107171	0.387008	0	0	9.69853	21.66	ALOX12
negative regulation of response to cytokine stimulus (GO:0060761)	1/11	0.107171	0.387008	0	0	9.69853	21.66	KLF4
negative regulation of sprouting angiogenesis (GO:1903671)	1/11	0.107171	0.387008	0	0	9.69853	21.66	THBS1
coenzyme A biosynthetic process (GO:0015937)	1/11	0.107171	0.387008	0	0	9.69853	21.66	PANK1
copper ion transport (GO:0006825)	1/11	0.107171	0.387008	0	0	9.69853	21.66	SLC31A2
regulation of mesenchymal cell proliferation (GO:0010464)	1/11	0.107171	0.387008	0	0	9.69853	21.66	CTNNBIP1
regulation of microtubule-based movement (GO:0060632)	1/11	0.107171	0.387008	0	0	9.69853	21.66	MAP2
regulation of mitochondrial fusion (GO:0010635)	1/11	0.107171	0.387008	0	0	9.69853	21.66	BNIP3
peptidyl-lysine monomethylation (GO:0018026)	1/11	0.107171	0.387008	0	0	9.69853	21.66	SETD7
peptidyl-proline hydroxylation (GO:0019511)	1/11	0.107171	0.387008	0	0	9.69853	21.66	P3H2
positive regulation by host of viral process (GO:0044794)	1/11	0.107171	0.387008	0	0	9.69853	21.66	CAV2
positive regulation of cellular extravasation (GO:0002693)	1/11	0.107171	0.387008	0	0	9.69853	21.66	XG
response to sterol (GO:0036314)	1/11	0.107171	0.387008	0	0	9.69853	21.66	RORA
ribonucleoside bisphosphate biosynthetic process (GO:0034030)	1/11	0.107171	0.387008	0	0	9.69853	21.66	PANK1
intestinal lipid absorption (GO:0098856)	1/11	0.107171	0.387008	0	0	9.69853	21.66	CD36
lipoprotein biosynthetic process (GO:0042158)	1/11	0.107171	0.387008	0	0	9.69853	21.66	ALOX12B
lipoprotein localization (GO:0044872)	1/11	0.107171	0.387008	0	0	9.69853	21.66	CD36
positive regulation of transforming growth factor beta production (GO:0071636)	1/11	0.107171	0.387008	0	0	9.69853	21.66	THBS1
positive regulation of viral release from host cell (GO:1902188)	1/11	0.107171	0.387008	0	0	9.69853	21.66	CAV2
myotube cell development (GO:0014904)	1/11	0.107171	0.387008	0	0	9.69853	21.66	CAV2
regulation of macroautophagy (GO:0016241)	3/112	0.108007	0.387008	0	0	2.68226	5.96952	BNIP3L;BNIP3;ULK1
autophagosome organization (GO:1905037)	2/56	0.112502	0.387008	0	0	3.60172	7.86898	ULK3;ULK1
DNA damage response, signal transduction by p53 class mediator resulting in cell cycle arrest (GO:0006977)	2/56	0.112502	0.387008	0	0	3.60172	7.86898	CDKN1A;SFN
tight junction assembly (GO:0120192)	2/56	0.112502	0.387008	0	0	3.60172	7.86898	POF1B;CLDN17
mitochondrial transport (GO:0006839)	2/56	0.112502	0.387008	0	0	3.60172	7.86898	BNIP3;PPIF
regulated exocytosis (GO:0045055)	4/180	0.114185	0.387008	0	0	2.21834	4.81365	RIMS3;CD36;THBS1;TUBA4A
positive regulation of cellular biosynthetic process (GO:0031328)	4/180	0.114185	0.387008	0	0	2.21834	4.81365	SLC6A9;CD36;KLF4;THBS1
carboxylic acid transport (GO:0046942)	2/57	0.11584	0.387008	0	0	3.53605	7.62213	SLC6A9;SLC6A11
regulation of reactive oxygen species metabolic process (GO:2000377)	2/57	0.11584	0.387008	0	0	3.53605	7.62213	CDKN1A;THBS1
monocarboxylic acid transport (GO:0015718)	2/57	0.11584	0.387008	0	0	3.53605	7.62213	SLC6A11;CD36
negative regulation of calcineurin-mediated signaling (GO:0106057)	1/12	0.116327	0.387008	0	0	8.8164	18.9671	HOMER2
negative regulation of calcineurin-NFAT signaling cascade (GO:0070885)	1/12	0.116327	0.387008	0	0	8.8164	18.9671	HOMER2
negative regulation of cardiac muscle hypertrophy (GO:0010614)	1/12	0.116327	0.387008	0	0	8.8164	18.9671	MLIP
negative regulation of cell division (GO:0051782)	1/12	0.116327	0.387008	0	0	8.8164	18.9671	CHMP4C
negative regulation of cellular response to vascular endothelial growth factor stimulus (GO:1902548)	1/12	0.116327	0.387008	0	0	8.8164	18.9671	CADM4
pyrimidine nucleobase metabolic process (GO:0006206)	1/12	0.116327	0.387008	0	0	8.8164	18.9671	CDA
pyrimidine-containing compound metabolic process (GO:0072527)	1/12	0.116327	0.387008	0	0	8.8164	18.9671	SLC19A2
negative regulation of histone acetylation (GO:0035067)	1/12	0.116327	0.387008	0	0	8.8164	18.9671	SDR16C5
calcium ion-regulated exocytosis of neurotransmitter (GO:0048791)	1/12	0.116327	0.387008	0	0	8.8164	18.9671	RIMS3
negative regulation of microtubule polymerization (GO:0031115)	1/12	0.116327	0.387008	0	0	8.8164	18.9671	MAP2
cellular response to fluid shear stress (GO:0071498)	1/12	0.116327	0.387008	0	0	8.8164	18.9671	KLF4
regulation of hemopoiesis (GO:1903706)	1/12	0.116327	0.387008	0	0	8.8164	18.9671	MAFB
nucleoside catabolic process (GO:0009164)	1/12	0.116327	0.387008	0	0	8.8164	18.9671	UPP1
phosphate ion transmembrane transport (GO:0035435)	1/12	0.116327	0.387008	0	0	8.8164	18.9671	SLC37A2
regulation of plasminogen activation (GO:0010755)	1/12	0.116327	0.387008	0	0	8.8164	18.9671	THBS1
regulation of sensory perception (GO:0051931)	1/12	0.116327	0.387008	0	0	8.8164	18.9671	ACP3
regulation of triglyceride catabolic process (GO:0010896)	1/12	0.116327	0.387008	0	0	8.8164	18.9671	ABHD5
hemidesmosome assembly (GO:0031581)	1/12	0.116327	0.387008	0	0	8.8164	18.9671	KRT14
sensory perception of taste (GO:0050909)	1/12	0.116327	0.387008	0	0	8.8164	18.9671	CD36
macrophage chemotaxis (GO:0048246)	1/12	0.116327	0.387008	0	0	8.8164	18.9671	SFTPD
magnesium ion transport (GO:0015693)	1/12	0.116327	0.387008	0	0	8.8164	18.9671	NIPAL4
megakaryocyte differentiation (GO:0030219)	1/12	0.116327	0.387008	0	0	8.8164	18.9671	MPIG6B
mesoderm morphogenesis (GO:0048332)	1/12	0.116327	0.387008	0	0	8.8164	18.9671	MESP2
microtubule anchoring (GO:0034453)	1/12	0.116327	0.387008	0	0	8.8164	18.9671	BICD2
microtubule anchoring at microtubule organizing center (GO:0072393)	1/12	0.116327	0.387008	0	0	8.8164	18.9671	BICD2
posttranslational protein targeting to endoplasmic reticulum membrane (GO:0006620)	1/12	0.116327	0.387008	0	0	8.8164	18.9671	SEC61A2
modulation by host of viral process (GO:0044788)	1/12	0.116327	0.387008	0	0	8.8164	18.9671	CAV2
regulation of protein-containing complex assembly (GO:0043254)	3/116	0.116717	0.387008	0	0	2.58679	5.55643	ULK1;CD36;FNIP2
positive regulation of angiogenesis (GO:0045766)	3/116	0.116717	0.387008	0	0	2.58679	5.55643	KLF4;F3;THBS1
negative regulation of cytokine production (GO:0001818)	4/182	0.117597	0.388939	0	0	2.19319	4.6945	HOMER2;SFTPD;KLF4;THBS1
positive regulation of signal transduction (GO:0009967)	5/252	0.117887	0.388939	0	0	1.97854	4.23018	CAV2;BDNF;ULK3;KLK14;F3
receptor metabolic process (GO:0043112)	2/58	0.119203	0.391328	0	0	3.47273	7.38625	CD36;NSG1
negative regulation of hydrolase activity (GO:0051346)	2/58	0.119203	0.391328	0	0	3.47273	7.38625	CSTA;MAP2
negative regulation of response to external stimulus (GO:0032102)	3/118	0.121168	0.392232	0	0	2.54154	5.36413	TYRO3;RORA;KLF4
negative regulation of cell morphogenesis involved in differentiation (GO:0010771)	1/13	0.12539	0.392232	0	0	8.08129	16.7794	EFNA5
negative regulation of hydrogen peroxide-induced cell death (GO:1903206)	1/13	0.12539	0.392232	0	0	8.08129	16.7794	TXN
carboxylic acid biosynthetic process (GO:0046394)	1/13	0.12539	0.392232	0	0	8.08129	16.7794	UGDH
regulation of chemokine (C-X-C motif) ligand 2 production (GO:2000341)	1/13	0.12539	0.392232	0	0	8.08129	16.7794	KLF4
negative regulation of myotube differentiation (GO:0010832)	1/13	0.12539	0.392232	0	0	8.08129	16.7794	BDNF
regulation of fibrinolysis (GO:0051917)	1/13	0.12539	0.392232	0	0	8.08129	16.7794	THBS1
negative regulation of substrate adhesion-dependent cell spreading (GO:1900025)	1/13	0.12539	0.392232	0	0	8.08129	16.7794	EFNA5
negative regulation of vascular endothelial growth factor receptor signaling pathway (GO:0030948)	1/13	0.12539	0.392232	0	0	8.08129	16.7794	CADM4
DNA catabolic process (GO:0006308)	1/13	0.12539	0.392232	0	0	8.08129	16.7794	TREX2
regulation of platelet-derived growth factor receptor signaling pathway (GO:0010640)	1/13	0.12539	0.392232	0	0	8.08129	16.7794	F3
positive regulation of histone deacetylation (GO:0031065)	1/13	0.12539	0.392232	0	0	8.08129	16.7794	SDR16C5
response to nitric oxide (GO:0071731)	1/13	0.12539	0.392232	0	0	8.08129	16.7794	TXN
reticulophagy (GO:0061709)	1/13	0.12539	0.392232	0	0	8.08129	16.7794	ULK1
sphingoid biosynthetic process (GO:0046520)	1/13	0.12539	0.392232	0	0	8.08129	16.7794	ACER1
sphingosine biosynthetic process (GO:0046512)	1/13	0.12539	0.392232	0	0	8.08129	16.7794	ACER1
positive regulation of reactive oxygen species biosynthetic process (GO:1903428)	1/13	0.12539	0.392232	0	0	8.08129	16.7794	CD36
protein heterotetramerization (GO:0051290)	1/13	0.12539	0.392232	0	0	8.08129	16.7794	KRT10
cytoskeleton organization (GO:0007010)	3/120	0.12568	0.392232	0	0	2.49784	5.18056	KRT16;KRT13;KRT76
macroautophagy (GO:0016236)	3/120	0.12568	0.392232	0	0	2.49784	5.18056	CHMP4C;ULK3;ULK1
apical junction assembly (GO:0043297)	2/60	0.126001	0.392232	0	0	3.35264	6.94489	POF1B;CLDN17
cellular protein catabolic process (GO:0044257)	2/60	0.126001	0.392232	0	0	3.35264	6.94489	BNIP3L;BNIP3
negative regulation of response to stimulus (GO:0048585)	2/61	0.129434	0.395021	0	0	3.29565	6.73824	MPIG6B;KLF4
pattern recognition receptor signaling pathway (GO:0002221)	2/61	0.129434	0.395021	0	0	3.29565	6.73824	SFTPD;CD36
protein lipidation (GO:0006497)	2/61	0.129434	0.395021	0	0	3.29565	6.73824	ALOX12B;CWH43
negative regulation of fibroblast growth factor receptor signaling pathway (GO:0040037)	1/14	0.134361	0.395021	0	0	7.45928	14.9725	THBS1
negative regulation of interleukin-12 production (GO:0032695)	1/14	0.134361	0.395021	0	0	7.45928	14.9725	THBS1
C4-dicarboxylate transport (GO:0015740)	1/14	0.134361	0.395021	0	0	7.45928	14.9725	LRRC8E
calcium ion import across plasma membrane (GO:0098703)	1/14	0.134361	0.395021	0	0	7.45928	14.9725	TRPV3
cardiolipin metabolic process (GO:0032048)	1/14	0.134361	0.395021	0	0	7.45928	14.9725	THEM5
cellular copper ion homeostasis (GO:0006878)	1/14	0.134361	0.395021	0	0	7.45928	14.9725	SLC31A2
cellular response to low-density lipoprotein particle stimulus (GO:0071404)	1/14	0.134361	0.395021	0	0	7.45928	14.9725	CD36
regulation of histone deacetylation (GO:0031063)	1/14	0.134361	0.395021	0	0	7.45928	14.9725	SDR16C5
cGMP-mediated signaling (GO:0019934)	1/14	0.134361	0.395021	0	0	7.45928	14.9725	CD36
neuromuscular process controlling balance (GO:0050885)	1/14	0.134361	0.395021	0	0	7.45928	14.9725	USH1G
regulation of lipase activity (GO:0060191)	1/14	0.134361	0.395021	0	0	7.45928	14.9725	PCSK6
coenzyme A metabolic process (GO:0015936)	1/14	0.134361	0.395021	0	0	7.45928	14.9725	PANK1
nucleoside phosphate biosynthetic process (GO:1901293)	1/14	0.134361	0.395021	0	0	7.45928	14.9725	ME1
regulation of sensory perception of pain (GO:0051930)	1/14	0.134361	0.395021	0	0	7.45928	14.9725	ACP3
heterochromatin organization (GO:0070828)	1/14	0.134361	0.395021	0	0	7.45928	14.9725	SETD7
retinal metabolic process (GO:0042574)	1/14	0.134361	0.395021	0	0	7.45928	14.9725	SDR16C5
positive regulation of leukocyte degranulation (GO:0043302)	1/14	0.134361	0.395021	0	0	7.45928	14.9725	GAB2
positive regulation of macrophage chemotaxis (GO:0010759)	1/14	0.134361	0.395021	0	0	7.45928	14.9725	THBS1
intestinal absorption (GO:0050892)	1/14	0.134361	0.395021	0	0	7.45928	14.9725	CD36
positive regulation of protein deacetylation (GO:0090312)	1/14	0.134361	0.395021	0	0	7.45928	14.9725	SDR16C5
positive regulation of protein-containing complex disassembly (GO:0043243)	1/14	0.134361	0.395021	0	0	7.45928	14.9725	BNIP3
monoacylglycerol metabolic process (GO:0046462)	1/14	0.134361	0.395021	0	0	7.45928	14.9725	ABHD6
neuropeptide signaling pathway (GO:0007218)	2/63	0.136364	0.399336	0	0	3.18727	6.35041	NMU;LTB4R
platelet degranulation (GO:0002576)	3/125	0.13722	0.399336	0	0	2.39486	4.75661	CD36;THBS1;TUBA4A
regulation of innate immune response (GO:0045088)	2/64	0.13986	0.399336	0	0	3.13571	6.1683	TYRO3;POLR3G
diterpenoid metabolic process (GO:0016101)	2/64	0.13986	0.399336	0	0	3.13571	6.1683	AKR1B10;RDH12
pyrimidine nucleoside metabolic process (GO:0006213)	1/15	0.14324	0.399336	0	0	6.92612	13.4591	UPP1
Arp2/3 complex-mediated actin nucleation (GO:0034314)	1/15	0.14324	0.399336	0	0	6.92612	13.4591	JMY
calcium ion import into cytosol (GO:1902656)	1/15	0.14324	0.399336	0	0	6.92612	13.4591	TRPV3
regulation of endothelial cell chemotaxis (GO:2001026)	1/15	0.14324	0.399336	0	0	6.92612	13.4591	THBS1
negative regulation of protein processing (GO:0010955)	1/15	0.14324	0.399336	0	0	6.92612	13.4591	THBS1
central nervous system neuron development (GO:0021954)	1/15	0.14324	0.399336	0	0	6.92612	13.4591	MAP2
neurotrophin TRK receptor signaling pathway (GO:0048011)	1/15	0.14324	0.399336	0	0	6.92612	13.4591	BDNF
nitric oxide biosynthetic process (GO:0006809)	1/15	0.14324	0.399336	0	0	6.92612	13.4591	NQO1
clathrin coat assembly (GO:0048268)	1/15	0.14324	0.399336	0	0	6.92612	13.4591	NSG1
regulation of nuclear-transcribed mRNA catabolic process, deadenylation-dependent decay (GO:1900151)	1/15	0.14324	0.399336	0	0	6.92612	13.4591	NANOS1
engulfment of apoptotic cell (GO:0043652)	1/15	0.14324	0.399336	0	0	6.92612	13.4591	THBS1
regulation of sequestering of triglyceride (GO:0010889)	1/15	0.14324	0.399336	0	0	6.92612	13.4591	ABHD5
fatty acid beta-oxidation using acyl-CoA oxidase (GO:0033540)	1/15	0.14324	0.399336	0	0	6.92612	13.4591	AMACR
G protein-coupled glutamate receptor signaling pathway (GO:0007216)	1/15	0.14324	0.399336	0	0	6.92612	13.4591	HOMER2
positive regulation of nuclear-transcribed mRNA catabolic process, deadenylation-dependent decay (GO:1900153)	1/15	0.14324	0.399336	0	0	6.92612	13.4591	NANOS1
superoxide anion generation (GO:0042554)	1/15	0.14324	0.399336	0	0	6.92612	13.4591	ALOX12
macrophage migration (GO:1905517)	1/15	0.14324	0.399336	0	0	6.92612	13.4591	SFTPD
positive regulation of secretion (GO:0051047)	1/15	0.14324	0.399336	0	0	6.92612	13.4591	ALOX12B
positive regulation of sprouting angiogenesis (GO:1903672)	1/15	0.14324	0.399336	0	0	6.92612	13.4591	KLF4
protein hydroxylation (GO:0018126)	1/15	0.14324	0.399336	0	0	6.92612	13.4591	P3H2
mitotic G1 DNA damage checkpoint signaling (GO:0031571)	2/65	0.143375	0.399336	0	0	3.08578	5.99348	CDKN1A;SFN
regulation of signal transduction (GO:0009966)	4/198	0.146422	0.399868	0	0	2.01067	3.86303	MPIG6B;RGS20;RORA;CD36
positive regulation of macromolecule biosynthetic process (GO:0010557)	3/129	0.146702	0.399868	0	0	2.31836	4.44976	SLC6A9;KLF4;THBS1
positive regulation of cell death (GO:0010942)	2/66	0.146908	0.399868	0	0	3.03741	5.82558	BNIP3;CD36
regulation of primary metabolic process (GO:0080090)	3/130	0.149106	0.399868	0	0	2.29999	4.37712	NQO1;TNFAIP8L3;TM7SF2
anion transmembrane transport (GO:0098656)	2/67	0.15046	0.399868	0	0	2.99053	5.66423	SLC6A9;LRRC8E
inorganic cation transmembrane transport (GO:0098662)	5/274	0.151384	0.399868	0	0	1.81468	3.426	SLC6A9;TRPV3;SLC6A11;OTOP3;RHCE
cellular response to DNA damage stimulus (GO:0006974)	6/350	0.151434	0.399868	0	0	1.70483	3.21805	CDKN1A;SETD7;APLF;SFN;FBXO45;FNIP2
cellular response to metal ion (GO:0071248)	3/131	0.151522	0.399868	0	0	2.28191	4.30602	ACER1;BNIP3;PPIF
negative regulation of cell-substrate junction organization (GO:0150118)	1/16	0.152028	0.399868	0	0	6.46405	12.1763	THBS1
negative regulation of focal adhesion assembly (GO:0051895)	1/16	0.152028	0.399868	0	0	6.46405	12.1763	THBS1
autophagy of nucleus (GO:0044804)	1/16	0.152028	0.399868	0	0	6.46405	12.1763	ULK1
regulation of blood vessel endothelial cell proliferation involved in sprouting angiogenesis (GO:1903587)	1/16	0.152028	0.399868	0	0	6.46405	12.1763	THBS1
negative regulation of histone modification (GO:0031057)	1/16	0.152028	0.399868	0	0	6.46405	12.1763	SDR16C5
regulation of cellular carbohydrate metabolic process (GO:0010675)	1/16	0.152028	0.399868	0	0	6.46405	12.1763	RORA
negative regulation of platelet activation (GO:0010544)	1/16	0.152028	0.399868	0	0	6.46405	12.1763	ALOX12
negative regulation of release of cytochrome c from mitochondria (GO:0090201)	1/16	0.152028	0.399868	0	0	6.46405	12.1763	PPIF
cellular response to sterol (GO:0036315)	1/16	0.152028	0.399868	0	0	6.46405	12.1763	RORA
ceramide catabolic process (GO:0046514)	1/16	0.152028	0.399868	0	0	6.46405	12.1763	ACER1
nitric oxide metabolic process (GO:0046209)	1/16	0.152028	0.399868	0	0	6.46405	12.1763	NQO1
regulation of mast cell degranulation (GO:0043304)	1/16	0.152028	0.399868	0	0	6.46405	12.1763	GAB2
regulation of monocyte differentiation (GO:0045655)	1/16	0.152028	0.399868	0	0	6.46405	12.1763	CTNNBIP1
oogenesis (GO:0048477)	1/16	0.152028	0.399868	0	0	6.46405	12.1763	NANOS1
regulation of oxidative phosphorylation (GO:0002082)	1/16	0.152028	0.399868	0	0	6.46405	12.1763	PPIF
regulation of Rac protein signal transduction (GO:0035020)	1/16	0.152028	0.399868	0	0	6.46405	12.1763	CADM4
positive regulation of endothelial cell apoptotic process (GO:2000353)	1/16	0.152028	0.399868	0	0	6.46405	12.1763	THBS1
killing by host of symbiont cells (GO:0051873)	1/16	0.152028	0.399868	0	0	6.46405	12.1763	KRT6A
late endosome to vacuole transport via multivesicular body sorting pathway (GO:0032511)	1/16	0.152028	0.399868	0	0	6.46405	12.1763	CHMP4C
sphingolipid catabolic process (GO:0030149)	1/16	0.152028	0.399868	0	0	6.46405	12.1763	ACER1
regulation of myeloid cell differentiation (GO:0045637)	2/68	0.154028	0.404325	0	0	2.94507	5.5091	MAFB;THBS1
cellular response to calcium ion (GO:0071277)	2/69	0.157613	0.40736	0	0	2.90096	5.35985	ACER1;PPIF
negative regulation of ATP metabolic process (GO:1903579)	1/17	0.160727	0.40736	0	0	6.05974	11.0775	PPIF
negative regulation of ATPase activity (GO:0032780)	1/17	0.160727	0.40736	0	0	6.05974	11.0775	PPIF
purine ribonucleotide transport (GO:0015868)	1/17	0.160727	0.40736	0	0	6.05974	11.0775	LRRC8E
negative regulation of chemokine production (GO:0032682)	1/17	0.160727	0.40736	0	0	6.05974	11.0775	KLF4
pyrimidine-containing compound catabolic process (GO:0072529)	1/17	0.160727	0.40736	0	0	6.05974	11.0775	UPP1
regulation of cellular response to growth factor stimulus (GO:0090287)	1/17	0.160727	0.40736	0	0	6.05974	11.0775	PCSK6
negative regulation of peptidyl-threonine phosphorylation (GO:0010801)	1/17	0.160727	0.40736	0	0	6.05974	11.0775	CADM4
negative regulation of vascular associated smooth muscle cell proliferation (GO:1904706)	1/17	0.160727	0.40736	0	0	6.05974	11.0775	CDKN1A
copper ion homeostasis (GO:0055070)	1/17	0.160727	0.40736	0	0	6.05974	11.0775	SLC31A2
diol biosynthetic process (GO:0034312)	1/17	0.160727	0.40736	0	0	6.05974	11.0775	ACER1
regulation of NLRP3 inflammasome complex assembly (GO:1900225)	1/17	0.160727	0.40736	0	0	6.05974	11.0775	CD36
phosphate ion transport (GO:0006817)	1/17	0.160727	0.40736	0	0	6.05974	11.0775	SLC37A2
epithelial cell morphogenesis (GO:0003382)	1/17	0.160727	0.40736	0	0	6.05974	11.0775	POF1B
positive regulation of macrophage activation (GO:0043032)	1/17	0.160727	0.40736	0	0	6.05974	11.0775	THBS1
positive regulation of positive chemotaxis (GO:0050927)	1/17	0.160727	0.40736	0	0	6.05974	11.0775	F3
midbody abscission (GO:0061952)	1/17	0.160727	0.40736	0	0	6.05974	11.0775	CHMP4C
protein heterooligomerization (GO:0051291)	1/17	0.160727	0.40736	0	0	6.05974	11.0775	KRT10
sterol metabolic process (GO:0016125)	2/70	0.161214	0.407813	0	0	2.85816	5.2162	CLN8;TM7SF2
organic substance transport (GO:0071702)	3/136	0.163787	0.410316	0	0	2.19556	3.97219	CLN8;ABCG4;SLC19A2
negative regulation of neuron apoptotic process (GO:0043524)	2/71	0.164829	0.410316	0	0	2.81659	5.07788	BDNF;TYRO3
regulation of G1/S transition of mitotic cell cycle (GO:2000045)	2/71	0.164829	0.410316	0	0	2.81659	5.07788	CDKN1A;KLF4
cholesterol homeostasis (GO:0042632)	2/71	0.164829	0.410316	0	0	2.81659	5.07788	RORA;ABCG4
phosphatidylinositol-mediated signaling (GO:0048015)	2/71	0.164829	0.410316	0	0	2.81659	5.07788	TYRO3;GAB2
myeloid leukocyte differentiation (GO:0002573)	2/71	0.164829	0.410316	0	0	2.81659	5.07788	CDKN1A;GAB2
negative regulation of epithelial cell proliferation (GO:0050680)	2/72	0.168459	0.410316	0	0	2.77621	4.94461	CAV2;THBS1
cell morphogenesis involved in differentiation (GO:0000904)	2/72	0.168459	0.410316	0	0	2.77621	4.94461	POF1B;TYRO3
sterol homeostasis (GO:0055092)	2/72	0.168459	0.410316	0	0	2.77621	4.94461	RORA;ABCG4
acidic amino acid transport (GO:0015800)	1/18	0.169337	0.410316	0	0	5.703	10.1278	LRRC8E
adenine nucleotide transport (GO:0051503)	1/18	0.169337	0.410316	0	0	5.703	10.1278	LRRC8E
amyloid precursor protein metabolic process (GO:0042982)	1/18	0.169337	0.410316	0	0	5.703	10.1278	NSG1
negative regulation of interleukin-8 production (GO:0032717)	1/18	0.169337	0.410316	0	0	5.703	10.1278	KLF4
nitric oxide mediated signal transduction (GO:0007263)	1/18	0.169337	0.410316	0	0	5.703	10.1278	CD36
nucleotide biosynthetic process (GO:0009165)	1/18	0.169337	0.410316	0	0	5.703	10.1278	ME1
embryonic axis specification (GO:0000578)	1/18	0.169337	0.410316	0	0	5.703	10.1278	MESP2
regulation of platelet aggregation (GO:0090330)	1/18	0.169337	0.410316	0	0	5.703	10.1278	ALOX12
regulation of protein-containing complex disassembly (GO:0043244)	1/18	0.169337	0.410316	0	0	5.703	10.1278	BNIP3
release of cytochrome c from mitochondria (GO:0001836)	1/18	0.169337	0.410316	0	0	5.703	10.1278	SFN
positive regulation of macrophage derived foam cell differentiation (GO:0010744)	1/18	0.169337	0.410316	0	0	5.703	10.1278	CD36
long-chain fatty-acyl-CoA biosynthetic process (GO:0035338)	1/18	0.169337	0.410316	0	0	5.703	10.1278	ELOVL7
T cell migration (GO:0072678)	1/18	0.169337	0.410316	0	0	5.703	10.1278	XG
programmed necrotic cell death (GO:0097300)	1/18	0.169337	0.410316	0	0	5.703	10.1278	PPIF
positive regulation of synaptic transmission (GO:0050806)	2/73	0.172103	0.41282	0	0	2.73697	4.81615	RIMS3;NMU
cellular response to amino acid starvation (GO:0034198)	2/74	0.175759	0.41282	0	0	2.69882	4.69228	CDKN1A;DAPL1
DNA damage response, signal transduction by p53 class mediator (GO:0030330)	2/74	0.175759	0.41282	0	0	2.69882	4.69228	CDKN1A;SFN
negative regulation of calcium ion transport (GO:0051926)	1/19	0.177859	0.41282	0	0	5.38589	9.30017	CBARP
regulation of epithelial cell differentiation (GO:0030856)	1/19	0.177859	0.41282	0	0	5.38589	9.30017	FOXN1
negative regulation of striated muscle cell differentiation (GO:0051154)	1/19	0.177859	0.41282	0	0	5.38589	9.30017	BDNF
nucleotide-sugar biosynthetic process (GO:0009226)	1/19	0.177859	0.41282	0	0	5.38589	9.30017	UGDH
regulation of mitotic spindle assembly (GO:1901673)	1/19	0.177859	0.41282	0	0	5.38589	9.30017	CHMP4C
peptidyl-lysine dimethylation (GO:0018027)	1/19	0.177859	0.41282	0	0	5.38589	9.30017	SETD7
epoxygenase P450 pathway (GO:0019373)	1/19	0.177859	0.41282	0	0	5.38589	9.30017	CYP2C18
fatty acid transmembrane transport (GO:1902001)	1/19	0.177859	0.41282	0	0	5.38589	9.30017	CD36
regulation of synaptic vesicle exocytosis (GO:2000300)	1/19	0.177859	0.41282	0	0	5.38589	9.30017	RIMS3
regulation of vascular endothelial growth factor signaling pathway (GO:1900746)	1/19	0.177859	0.41282	0	0	5.38589	9.30017	CADM4
response to fatty acid (GO:0070542)	1/19	0.177859	0.41282	0	0	5.38589	9.30017	CD36
heparan sulfate proteoglycan biosynthetic process (GO:0015012)	1/19	0.177859	0.41282	0	0	5.38589	9.30017	UGDH
positive regulation of leukocyte activation (GO:0002696)	1/19	0.177859	0.41282	0	0	5.38589	9.30017	THBS1
positive regulation of macrophage migration (GO:1905523)	1/19	0.177859	0.41282	0	0	5.38589	9.30017	THBS1
positive regulation of mitochondrial fission (GO:0090141)	1/19	0.177859	0.41282	0	0	5.38589	9.30017	BNIP3
positive regulation of monocyte chemotaxis (GO:0090026)	1/19	0.177859	0.41282	0	0	5.38589	9.30017	MOSPD2
positive regulation of neutrophil chemotaxis (GO:0090023)	1/19	0.177859	0.41282	0	0	5.38589	9.30017	MOSPD2
sphingosine metabolic process (GO:0006670)	1/19	0.177859	0.41282	0	0	5.38589	9.30017	ACER1
synaptic transmission, cholinergic (GO:0007271)	1/19	0.177859	0.41282	0	0	5.38589	9.30017	NQO1
positive regulation of triglyceride metabolic process (GO:0090208)	1/19	0.177859	0.41282	0	0	5.38589	9.30017	ABHD5
vesicle transport along actin filament (GO:0030050)	1/19	0.177859	0.41282	0	0	5.38589	9.30017	MYO1H
response to amino acid starvation (GO:1990928)	2/75	0.179428	0.415733	0	0	2.66172	4.57278	CDKN1A;DAPL1
receptor-mediated endocytosis (GO:0006898)	3/143	0.18143	0.416055	0	0	2.08504	3.55893	CAV2;SFTPD;CD36
neuron development (GO:0048666)	3/143	0.18143	0.416055	0	0	2.08504	3.55893	UGDH;MAP2;ULK1
water-soluble vitamin metabolic process (GO:0006767)	2/76	0.183109	0.416055	0	0	2.62562	4.45745	ACP5;SLC19A2
negative regulation of lipid storage (GO:0010888)	1/20	0.186294	0.416055	0	0	5.10217	8.57384	ABHD5
calcium-independent cell-cell adhesion via plasma membrane cell-adhesion molecules (GO:0016338)	1/20	0.186294	0.416055	0	0	5.10217	8.57384	CLDN17
negative regulation of osteoclast differentiation (GO:0045671)	1/20	0.186294	0.416055	0	0	5.10217	8.57384	MAFB
regulation of fibroblast growth factor receptor signaling pathway (GO:0040036)	1/20	0.186294	0.416055	0	0	5.10217	8.57384	THBS1
regulation of granulocyte chemotaxis (GO:0071622)	1/20	0.186294	0.416055	0	0	5.10217	8.57384	THBS1
nucleobase-containing compound biosynthetic process (GO:0034654)	1/20	0.186294	0.416055	0	0	5.10217	8.57384	CDA
regulation of nuclear division (GO:0051783)	1/20	0.186294	0.416055	0	0	5.10217	8.57384	CAV2
regulation of smooth muscle contraction (GO:0006940)	1/20	0.186294	0.416055	0	0	5.10217	8.57384	NMU
fatty acid transport (GO:0015908)	1/20	0.186294	0.416055	0	0	5.10217	8.57384	CD36
gastrulation (GO:0007369)	1/20	0.186294	0.416055	0	0	5.10217	8.57384	UGDH
positive regulation of epidermal cell differentiation (GO:0045606)	1/20	0.186294	0.416055	0	0	5.10217	8.57384	SFN
granulocyte differentiation (GO:0030851)	1/20	0.186294	0.416055	0	0	5.10217	8.57384	CDKN1A
positive regulation of natural killer cell mediated cytotoxicity (GO:0045954)	1/20	0.186294	0.416055	0	0	5.10217	8.57384	RAET1E
positive regulation of nitrogen compound metabolic process (GO:0051173)	1/20	0.186294	0.416055	0	0	5.10217	8.57384	KLF4
mesoderm formation (GO:0001707)	1/20	0.186294	0.416055	0	0	5.10217	8.57384	MESP2
mitotic cytokinetic process (GO:1902410)	1/20	0.186294	0.416055	0	0	5.10217	8.57384	CHMP4C
myeloid cell development (GO:0061515)	1/20	0.186294	0.416055	0	0	5.10217	8.57384	MPIG6B
natural killer cell mediated immunity (GO:0002228)	1/20	0.186294	0.416055	0	0	5.10217	8.57384	RAET1E
cholesterol metabolic process (GO:0008203)	2/77	0.1868	0.416055	0	0	2.59048	4.34608	CLN8;TM7SF2
phosphatidylcholine metabolic process (GO:0046470)	2/77	0.1868	0.416055	0	0	2.59048	4.34608	PLA2G4F;PLA2G4D
negative regulation of blood vessel morphogenesis (GO:2000181)	2/78	0.190502	0.417362	0	0	2.55626	4.23852	KLF4;THBS1
regulation of neuron differentiation (GO:0045664)	2/79	0.194214	0.417362	0	0	2.52294	4.13457	BDNF;KCTD11
actin filament-based transport (GO:0099515)	1/21	0.194643	0.417362	0	0	4.84681	7.93225	MYO1H
actin nucleation (GO:0045010)	1/21	0.194643	0.417362	0	0	4.84681	7.93225	JMY
negative regulation of cell communication (GO:0010648)	1/21	0.194643	0.417362	0	0	4.84681	7.93225	MPIG6B
purinergic nucleotide receptor signaling pathway (GO:0035590)	1/21	0.194643	0.417362	0	0	4.84681	7.93225	TXN
anterior/posterior axis specification (GO:0009948)	1/21	0.194643	0.417362	0	0	4.84681	7.93225	MESP2
regulation of cell-substrate junction assembly (GO:0090109)	1/21	0.194643	0.417362	0	0	4.84681	7.93225	EFNA5
regulation of fibroblast migration (GO:0010762)	1/21	0.194643	0.417362	0	0	4.84681	7.93225	THBS1
chondroitin sulfate biosynthetic process (GO:0030206)	1/21	0.194643	0.417362	0	0	4.84681	7.93225	UGDH
neurotrophin signaling pathway (GO:0038179)	1/21	0.194643	0.417362	0	0	4.84681	7.93225	BDNF
regulation of lipopolysaccharide-mediated signaling pathway (GO:0031664)	1/21	0.194643	0.417362	0	0	4.84681	7.93225	CD36
regulation of lipoprotein lipase activity (GO:0051004)	1/21	0.194643	0.417362	0	0	4.84681	7.93225	PCSK6
epithelial cell development (GO:0002064)	1/21	0.194643	0.417362	0	0	4.84681	7.93225	POF1B
regulation of transcription by RNA polymerase III (GO:0006359)	1/21	0.194643	0.417362	0	0	4.84681	7.93225	POLR3G
positive regulation of glycolytic process (GO:0045821)	1/21	0.194643	0.417362	0	0	4.84681	7.93225	PFKFB4
heparan sulfate proteoglycan metabolic process (GO:0030201)	1/21	0.194643	0.417362	0	0	4.84681	7.93225	UGDH
response to progesterone (GO:0032570)	1/21	0.194643	0.417362	0	0	4.84681	7.93225	THBS1
hydrogen peroxide catabolic process (GO:0042744)	1/21	0.194643	0.417362	0	0	4.84681	7.93225	GPX3
sensory perception of pain (GO:0019233)	1/21	0.194643	0.417362	0	0	4.84681	7.93225	ALOXE3
sterol transport (GO:0015918)	1/21	0.194643	0.417362	0	0	4.84681	7.93225	CD36
positive regulation of purine nucleotide metabolic process (GO:1900544)	1/21	0.194643	0.417362	0	0	4.84681	7.93225	PFKFB4
positive regulation of smoothened signaling pathway (GO:0045880)	1/21	0.194643	0.417362	0	0	4.84681	7.93225	ULK3
negative regulation of cellular response to growth factor stimulus (GO:0090288)	2/80	0.197935	0.418791	0	0	2.49046	4.03409	CADM4;THBS1
lipid biosynthetic process (GO:0008610)	2/80	0.197935	0.418791	0	0	2.49046	4.03409	ELOVL4;CLN8
positive regulation of intracellular signal transduction (GO:1902533)	8/546	0.199157	0.418791	0	0	1.45355	2.34554	KLB;CAV2;TNFAIP8L3;ALOX12B;TXN;GAB2;F3;THBS1
activation of cysteine-type endopeptidase activity involved in apoptotic process (GO:0006919)	2/81	0.201665	0.418791	0	0	2.45881	3.93692	FAM162A;F3
regulation of interleukin-8 production (GO:0032677)	2/81	0.201665	0.418791	0	0	2.45881	3.93692	KLF4;F3
positive regulation of macromolecule metabolic process (GO:0010604)	6/384	0.202485	0.418791	0	0	1.54878	2.47353	ANKRD31;PKP1;ALOX12B;CD36;KLF4;F3
negative regulation of cyclin-dependent protein kinase activity (GO:1904030)	1/22	0.202906	0.418791	0	0	4.61578	7.36222	CDKN1A
regulation of centrosome cycle (GO:0046605)	1/22	0.202906	0.418791	0	0	4.61578	7.36222	CHMP4C
negative regulation of myeloid cell differentiation (GO:0045638)	1/22	0.202906	0.418791	0	0	4.61578	7.36222	MAFB
negative regulation of small molecule metabolic process (GO:0062014)	1/22	0.202906	0.418791	0	0	4.61578	7.36222	CDA
cellular response to nerve growth factor stimulus (GO:1990090)	1/22	0.202906	0.418791	0	0	4.61578	7.36222	BDNF
cellular response to osmotic stress (GO:0071470)	1/22	0.202906	0.418791	0	0	4.61578	7.36222	LRRC8E
regulation of macrophage chemotaxis (GO:0010758)	1/22	0.202906	0.418791	0	0	4.61578	7.36222	THBS1
osteoclast differentiation (GO:0030316)	1/22	0.202906	0.418791	0	0	4.61578	7.36222	GAB2
peptidyl-threonine dephosphorylation (GO:0035970)	1/22	0.202906	0.418791	0	0	4.61578	7.36222	DUSP18
regulation of response to cytokine stimulus (GO:0060759)	1/22	0.202906	0.418791	0	0	4.61578	7.36222	KLF4
exogenous drug catabolic process (GO:0042738)	1/22	0.202906	0.418791	0	0	4.61578	7.36222	CYP2C18
fatty-acyl-CoA metabolic process (GO:0035337)	1/22	0.202906	0.418791	0	0	4.61578	7.36222	THEM5
regulation of voltage-gated calcium channel activity (GO:1901385)	1/22	0.202906	0.418791	0	0	4.61578	7.36222	CBARP
positive regulation of granulocyte chemotaxis (GO:0071624)	1/22	0.202906	0.418791	0	0	4.61578	7.36222	MOSPD2
homologous chromosome segregation (GO:0045143)	1/22	0.202906	0.418791	0	0	4.61578	7.36222	ANKRD31
positive regulation of lipid catabolic process (GO:0050996)	1/22	0.202906	0.418791	0	0	4.61578	7.36222	ABHD5
positive regulation of translational initiation (GO:0045948)	1/22	0.202906	0.418791	0	0	4.61578	7.36222	RPS6KB2
natural killer cell mediated cytotoxicity (GO:0042267)	1/22	0.202906	0.418791	0	0	4.61578	7.36222	RAET1E
cell-cell junction organization (GO:0045216)	2/82	0.205403	0.422626	0	0	2.42796	3.84292	DSG1;PKP1
regulation of G protein-coupled receptor signaling pathway (GO:0008277)	2/82	0.205403	0.422626	0	0	2.42796	3.84292	RGS20;KLK14
negative regulation of G protein-coupled receptor signaling pathway (GO:0045744)	1/23	0.211085	0.425062	0	0	4.40575	6.85311	KLK14
regulation of calcium ion transmembrane transport (GO:1903169)	1/23	0.211085	0.425062	0	0	4.40575	6.85311	CBARP
negative regulation of smoothened signaling pathway (GO:0045879)	1/23	0.211085	0.425062	0	0	4.40575	6.85311	ULK3
nucleotide metabolic process (GO:0009117)	1/23	0.211085	0.425062	0	0	4.40575	6.85311	ME1
regulation of mononuclear cell migration (GO:0071675)	1/23	0.211085	0.425062	0	0	4.40575	6.85311	THBS1
regulation of peptidase activity (GO:0052547)	1/23	0.211085	0.425062	0	0	4.40575	6.85311	CSTA
drug catabolic process (GO:0042737)	1/23	0.211085	0.425062	0	0	4.40575	6.85311	CYP2C18
regulation of steroid metabolic process (GO:0019218)	1/23	0.211085	0.425062	0	0	4.40575	6.85311	RORA
regulation of supramolecular fiber organization (GO:1902903)	1/23	0.211085	0.425062	0	0	4.40575	6.85311	MAP2
positive regulation of epithelial cell apoptotic process (GO:1904037)	1/23	0.211085	0.425062	0	0	4.40575	6.85311	THBS1
response to nutrient levels (GO:0031667)	1/23	0.211085	0.425062	0	0	4.40575	6.85311	ULK1
positive regulation of natural killer cell mediated immunity (GO:0002717)	1/23	0.211085	0.425062	0	0	4.40575	6.85311	RAET1E
triglyceride catabolic process (GO:0019433)	1/23	0.211085	0.425062	0	0	4.40575	6.85311	PNPLA1
mitotic cell cycle checkpoint signaling (GO:0007093)	1/23	0.211085	0.425062	0	0	4.40575	6.85311	CHMP4C
regulation of cell differentiation (GO:0045595)	3/156	0.215425	0.432801	0	0	1.90662	2.92694	MAFB;BDNF;KLF4
amino acid import across plasma membrane (GO:0089718)	1/24	0.219181	0.432801	0	0	4.21398	6.39622	SLC6A9
axon extension (GO:0048675)	1/24	0.219181	0.432801	0	0	4.21398	6.39622	ULK1
regulation of cardiac muscle hypertrophy (GO:0010611)	1/24	0.219181	0.432801	0	0	4.21398	6.39622	MLIP
negative regulation of protein tyrosine kinase activity (GO:0061099)	1/24	0.219181	0.432801	0	0	4.21398	6.39622	SH3BP5
cholesterol efflux (GO:0033344)	1/24	0.219181	0.432801	0	0	4.21398	6.39622	ABCG4
positive regulation of carbohydrate metabolic process (GO:0045913)	1/24	0.219181	0.432801	0	0	4.21398	6.39622	PFKFB4
positive regulation of cellular response to transforming growth factor beta stimulus (GO:1903846)	1/24	0.219181	0.432801	0	0	4.21398	6.39622	THBS1
regulation of vascular endothelial growth factor receptor signaling pathway (GO:0030947)	1/24	0.219181	0.432801	0	0	4.21398	6.39622	CADM4
leukotriene metabolic process (GO:0006691)	1/24	0.219181	0.432801	0	0	4.21398	6.39622	ALOX12
positive regulation of transforming growth factor beta receptor signaling pathway (GO:0030511)	1/24	0.219181	0.432801	0	0	4.21398	6.39622	THBS1
positive regulation of viral life cycle (GO:1903902)	1/24	0.219181	0.432801	0	0	4.21398	6.39622	TYRO3
protein kinase B signaling (GO:0043491)	1/24	0.219181	0.432801	0	0	4.21398	6.39622	TYRO3
negative regulation of phosphorylation (GO:0042326)	2/86	0.220426	0.433963	0	0	2.31187	3.496	CDKN1A;CADM4
transport across blood-brain barrier (GO:0150104)	2/86	0.220426	0.433963	0	0	2.31187	3.496	SLC6A9;CD36
cellular response to starvation (GO:0009267)	3/158	0.220773	0.434001	0	0	1.88183	2.84273	CDKN1A;NUAK2;DAPL1
negative regulation of angiogenesis (GO:0016525)	2/87	0.224196	0.43562	0	0	2.28456	3.41595	KLF4;THBS1
sodium ion transmembrane transport (GO:0035725)	2/87	0.224196	0.43562	0	0	2.28456	3.41595	SLC6A9;SLC6A11
acylglycerol homeostasis (GO:0055090)	1/25	0.227194	0.43562	0	0	4.03819	5.98441	RORA
negative regulation of cell junction assembly (GO:1901889)	1/25	0.227194	0.43562	0	0	4.03819	5.98441	THBS1
regulation of cholesterol transport (GO:0032374)	1/25	0.227194	0.43562	0	0	4.03819	5.98441	OSBPL6
regulation of epidermal cell differentiation (GO:0045604)	1/25	0.227194	0.43562	0	0	4.03819	5.98441	SFN
negative regulation of signaling (GO:0023057)	1/25	0.227194	0.43562	0	0	4.03819	5.98441	MPIG6B
regulation of heterotypic cell-cell adhesion (GO:0034114)	1/25	0.227194	0.43562	0	0	4.03819	5.98441	KLF4
regulation of mitochondrial fission (GO:0090140)	1/25	0.227194	0.43562	0	0	4.03819	5.98441	BNIP3
organophosphate ester transport (GO:0015748)	1/25	0.227194	0.43562	0	0	4.03819	5.98441	TNFAIP8L3
regulation of myotube differentiation (GO:0010830)	1/25	0.227194	0.43562	0	0	4.03819	5.98441	BDNF
regulation of neutrophil chemotaxis (GO:0090022)	1/25	0.227194	0.43562	0	0	4.03819	5.98441	MOSPD2
peripheral nervous system development (GO:0007422)	1/25	0.227194	0.43562	0	0	4.03819	5.98441	BDNF
endosome transport via multivesicular body sorting pathway (GO:0032509)	1/25	0.227194	0.43562	0	0	4.03819	5.98441	CHMP4C
regulation of spindle assembly (GO:0090169)	1/25	0.227194	0.43562	0	0	4.03819	5.98441	CHMP4C
response to hexose (GO:0009746)	1/25	0.227194	0.43562	0	0	4.03819	5.98441	THBS1
positive regulation of vascular endothelial growth factor production (GO:0010575)	1/25	0.227194	0.43562	0	0	4.03819	5.98441	RORA
negative regulation of binding (GO:0051100)	2/88	0.227972	0.435847	0	0	2.25788	3.33835	CDKN1A;CTNNBIP1
sensory perception of mechanical stimulus (GO:0050954)	2/88	0.227972	0.435847	0	0	2.25788	3.33835	USH1G;HOMER2
axonogenesis (GO:0007409)	4/240	0.232603	0.44249	0	0	1.6493	2.40537	BDNF;ULK1;GAB2;EFNA5
regulation of actin filament bundle assembly (GO:0032231)	1/26	0.235125	0.44249	0	0	3.87647	5.61172	SYNPO2L
negative regulation of signaling receptor activity (GO:2000272)	1/26	0.235125	0.44249	0	0	3.87647	5.61172	SLC6A9
regulation of monocyte chemotaxis (GO:0090025)	1/26	0.235125	0.44249	0	0	3.87647	5.61172	MOSPD2
regulation of myelination (GO:0031641)	1/26	0.235125	0.44249	0	0	3.87647	5.61172	NKX6-2
regulation of protein insertion into mitochondrial membrane involved in apoptotic signaling pathway (GO:1900739)	1/26	0.235125	0.44249	0	0	3.87647	5.61172	SFN
regulation of viral life cycle (GO:1903900)	1/26	0.235125	0.44249	0	0	3.87647	5.61172	TYRO3
positive regulation of ion transmembrane transporter activity (GO:0032414)	1/26	0.235125	0.44249	0	0	3.87647	5.61172	SLC6A9
retinoic acid metabolic process (GO:0042573)	1/26	0.235125	0.44249	0	0	3.87647	5.61172	CYP2C18
positive regulation of protein insertion into mitochondrial membrane involved in apoptotic signaling pathway (GO:1900740)	1/26	0.235125	0.44249	0	0	3.87647	5.61172	SFN
TOR signaling (GO:0031929)	1/26	0.235125	0.44249	0	0	3.87647	5.61172	RPS6KB2
sodium ion transport (GO:0006814)	2/90	0.235536	0.442633	0	0	2.20634	3.19013	SLC6A9;SLC6A11
heart development (GO:0007507)	3/164	0.236972	0.444702	0	0	1.81114	2.6077	MESP2;CDKN1A;SYNPO2L
sensory perception of sound (GO:0007605)	2/91	0.239323	0.446101	0	0	2.18144	3.11932	USH1G;HOMER2
toll-like receptor signaling pathway (GO:0002224)	2/91	0.239323	0.446101	0	0	2.18144	3.11932	SFTPD;CD36
protein peptidyl-prolyl isomerization (GO:0000413)	1/27	0.242975	0.446101	0	0	3.72719	5.27321	PPIF
regulation of blood coagulation (GO:0030193)	1/27	0.242975	0.446101	0	0	3.72719	5.27321	THBS1
calcium-ion regulated exocytosis (GO:0017156)	1/27	0.242975	0.446101	0	0	3.72719	5.27321	RIMS3
negative regulation of protein polymerization (GO:0032272)	1/27	0.242975	0.446101	0	0	3.72719	5.27321	MAP2
cellular response to unfolded protein (GO:0034620)	1/27	0.242975	0.446101	0	0	3.72719	5.27321	HSPB8
chondroitin sulfate proteoglycan biosynthetic process (GO:0050650)	1/27	0.242975	0.446101	0	0	3.72719	5.27321	UGDH
peptidyl-lysine methylation (GO:0018022)	1/27	0.242975	0.446101	0	0	3.72719	5.27321	SETD7
entrainment of circadian clock by photoperiod (GO:0043153)	1/27	0.242975	0.446101	0	0	3.72719	5.27321	USP2
regulation of vascular endothelial growth factor production (GO:0010574)	1/27	0.242975	0.446101	0	0	3.72719	5.27321	RORA
positive regulation of mitotic cell cycle (GO:0045931)	1/27	0.242975	0.446101	0	0	3.72719	5.27321	USP2
L-alpha-amino acid transmembrane transport (GO:1902475)	1/27	0.242975	0.446101	0	0	3.72719	5.27321	SLC6A9
negative regulation of mitotic cell cycle phase transition (GO:1901991)	2/92	0.243114	0.446101	0	0	2.15709	3.05061	CDKN1A;KLF4
regulation of peptidyl-tyrosine phosphorylation (GO:0050730)	2/92	0.243114	0.446101	0	0	2.15709	3.05061	CADM4;EFNA5
positive regulation of cellular component biogenesis (GO:0044089)	2/92	0.243114	0.446101	0	0	2.15709	3.05061	SYNPO2L;FNIP2
visual perception (GO:0007601)	2/93	0.246907	0.447084	0	0	2.13328	2.98391	CRYGS;RDH12
protein phosphorylation (GO:0006468)	7/496	0.247742	0.447084	0	0	1.39578	1.94762	NUAK2;MKNK2;RPS6KB2;ULK3;TYRO3;ULK1;FNIP2
negative regulation of cell death (GO:0060548)	2/94	0.250702	0.447084	0	0	2.10998	2.91914	BNIP3L;BNIP3
negative regulation of calcium ion transmembrane transporter activity (GO:1901020)	1/28	0.250745	0.447084	0	0	3.58896	4.96467	CBARP
regulation of calcineurin-NFAT signaling cascade (GO:0070884)	1/28	0.250745	0.447084	0	0	3.58896	4.96467	HOMER2
negative regulation of oxidative stress-induced cell death (GO:1903202)	1/28	0.250745	0.447084	0	0	3.58896	4.96467	TXN
regulation of insulin secretion involved in cellular response to glucose stimulus (GO:0061178)	1/28	0.250745	0.447084	0	0	3.58896	4.96467	EFNA5
neutral amino acid transport (GO:0015804)	1/28	0.250745	0.447084	0	0	3.58896	4.96467	SLC6A9
regulation of microtubule polymerization or depolymerization (GO:0031110)	1/28	0.250745	0.447084	0	0	3.58896	4.96467	MAP2
photoperiodism (GO:0009648)	1/28	0.250745	0.447084	0	0	3.58896	4.96467	USP2
regulation of reactive oxygen species biosynthetic process (GO:1903426)	1/28	0.250745	0.447084	0	0	3.58896	4.96467	CD36
regulation of small molecule metabolic process (GO:0062012)	1/28	0.250745	0.447084	0	0	3.58896	4.96467	RORA
positive regulation of fibroblast proliferation (GO:0048146)	1/28	0.250745	0.447084	0	0	3.58896	4.96467	CDKN1A
GPI anchor metabolic process (GO:0006505)	1/28	0.250745	0.447084	0	0	3.58896	4.96467	CWH43
response to ketone (GO:1901654)	1/28	0.250745	0.447084	0	0	3.58896	4.96467	THBS1
sarcomere organization (GO:0045214)	1/28	0.250745	0.447084	0	0	3.58896	4.96467	SYNPO2L
positive regulation of phosphatidylinositol 3-kinase activity (GO:0043552)	1/28	0.250745	0.447084	0	0	3.58896	4.96467	TNFAIP8L3
sulfur compound transport (GO:0072348)	1/28	0.250745	0.447084	0	0	3.58896	4.96467	SLC19A2
macromolecule catabolic process (GO:0009057)	1/28	0.250745	0.447084	0	0	3.58896	4.96467	CLN8
transcription by RNA polymerase III (GO:0006383)	1/28	0.250745	0.447084	0	0	3.58896	4.96467	POLR3G
positive regulation of synapse assembly (GO:0051965)	1/28	0.250745	0.447084	0	0	3.58896	4.96467	BDNF
cellular protein modification process (GO:0006464)	13/1025	0.253709	0.45176	0	0	1.25669	1.72363	FLG;CSTA;KRT2;ALOX12B;KRT10;THBS1;NUAK2;GAN;MKNK2;LORICRIN;ULK1;FNIP2;IVL
neuron projection development (GO:0031175)	3/171	0.256121	0.454668	0	0	1.73506	2.36334	MAP2;BDNF;ULK1
negative regulation of mRNA catabolic process (GO:1902373)	1/29	0.258436	0.454668	0	0	3.46061	4.68258	PKP1
negative regulation of myeloid leukocyte differentiation (GO:0002762)	1/29	0.258436	0.454668	0	0	3.46061	4.68258	MAFB
regulation of DNA biosynthetic process (GO:2000278)	1/29	0.258436	0.454668	0	0	3.46061	4.68258	CDKN1A
regulation of response to biotic stimulus (GO:0002831)	1/29	0.258436	0.454668	0	0	3.46061	4.68258	CD36
positive regulation of extrinsic apoptotic signaling pathway (GO:2001238)	1/29	0.258436	0.454668	0	0	3.46061	4.68258	THBS1
homologous chromosome pairing at meiosis (GO:0007129)	1/29	0.258436	0.454668	0	0	3.46061	4.68258	ANKRD31
hydrogen peroxide metabolic process (GO:0042743)	1/29	0.258436	0.454668	0	0	3.46061	4.68258	GPX3
MyD88-dependent toll-like receptor signaling pathway (GO:0002755)	1/29	0.258436	0.454668	0	0	3.46061	4.68258	CD36
positive regulation of phosphorylation (GO:0042327)	4/253	0.261486	0.459424	0	0	1.56215	2.09542	PFKFB4;TYRO3;EFNA5;THBS1
protein maturation (GO:0051604)	2/97	0.262096	0.459884	0	0	2.04304	2.73572	PCSK6;F3
negative regulation of neuron death (GO:1901215)	2/98	0.265895	0.460106	0	0	2.02165	2.67799	BDNF;TYRO3
regulation of neuron apoptotic process (GO:0043523)	2/98	0.265895	0.460106	0	0	2.02165	2.67799	BDNF;TYRO3
chondroitin sulfate metabolic process (GO:0030204)	1/30	0.266048	0.460106	0	0	3.34111	4.42389	UGDH
regulation of long-term synaptic potentiation (GO:1900271)	1/30	0.266048	0.460106	0	0	3.34111	4.42389	NSG1
regulation of macrophage activation (GO:0043030)	1/30	0.266048	0.460106	0	0	3.34111	4.42389	THBS1
regulation of natural killer cell mediated cytotoxicity (GO:0042269)	1/30	0.266048	0.460106	0	0	3.34111	4.42389	RAET1E
plasma membrane invagination (GO:0099024)	1/30	0.266048	0.460106	0	0	3.34111	4.42389	CD36
fatty-acyl-CoA biosynthetic process (GO:0046949)	1/30	0.266048	0.460106	0	0	3.34111	4.42389	ELOVL7
positive regulation of lipid kinase activity (GO:0090218)	1/30	0.266048	0.460106	0	0	3.34111	4.42389	TNFAIP8L3
positive regulation of phosphate metabolic process (GO:0045937)	1/30	0.266048	0.460106	0	0	3.34111	4.42389	THBS1
multivesicular body assembly (GO:0036258)	1/30	0.266048	0.460106	0	0	3.34111	4.42389	CHMP4C
mitochondrion organization (GO:0007005)	3/175	0.267159	0.461082	0	0	1.69436	2.23641	BNIP3L;CAV2;BNIP3
positive regulation of developmental process (GO:0051094)	3/177	0.2727	0.461082	0	0	1.67472	2.1761	KRT2;BNIP3;KRT10
positive regulation of cell differentiation (GO:0045597)	4/258	0.27278	0.461082	0	0	1.53101	1.98892	CTNNBIP1;KCTD11;CD36;FOXN1
positive regulation of translation (GO:0045727)	2/100	0.273494	0.461082	0	0	1.9802	2.56728	RPS6KB2;THBS1
negative regulation of axon extension (GO:0030517)	1/31	0.273582	0.461082	0	0	3.22958	4.18602	MAP2
activation of protein kinase B activity (GO:0032148)	1/31	0.273582	0.461082	0	0	3.22958	4.18602	TXN
proteoglycan biosynthetic process (GO:0030166)	1/31	0.273582	0.461082	0	0	3.22958	4.18602	UGDH
purine nucleoside bisphosphate metabolic process (GO:0034032)	1/31	0.273582	0.461082	0	0	3.22958	4.18602	THEM5
regulation of calcium ion-dependent exocytosis (GO:0017158)	1/31	0.273582	0.461082	0	0	3.22958	4.18602	CBARP
negative regulation of response to biotic stimulus (GO:0002832)	1/31	0.273582	0.461082	0	0	3.22958	4.18602	TYRO3
regulation of macrophage derived foam cell differentiation (GO:0010743)	1/31	0.273582	0.461082	0	0	3.22958	4.18602	CD36
organelle transport along microtubule (GO:0072384)	1/31	0.273582	0.461082	0	0	3.22958	4.18602	BICD2
regulation of transmembrane receptor protein serine/threonine kinase signaling pathway (GO:0090092)	1/31	0.273582	0.461082	0	0	3.22958	4.18602	PCSK6
ribonucleoside bisphosphate metabolic process (GO:0033875)	1/31	0.273582	0.461082	0	0	3.22958	4.18602	THEM5
positive regulation of locomotion (GO:0040017)	1/31	0.273582	0.461082	0	0	3.22958	4.18602	THBS1
positive regulation of mononuclear cell migration (GO:0071677)	1/31	0.273582	0.461082	0	0	3.22958	4.18602	MOSPD2
positive regulation of Rho protein signal transduction (GO:0035025)	1/31	0.273582	0.461082	0	0	3.22958	4.18602	SYNPO2L
triglyceride homeostasis (GO:0070328)	1/31	0.273582	0.461082	0	0	3.22958	4.18602	RORA
vitamin transport (GO:0051180)	1/31	0.273582	0.461082	0	0	3.22958	4.18602	SLC19A2
multivesicular body organization (GO:0036257)	1/31	0.273582	0.461082	0	0	3.22958	4.18602	CHMP4C
regulation of mitotic cell cycle (GO:0007346)	3/178	0.275475	0.463114	0	0	1.66506	2.1467	CAV2;DYNLT3;USP2
cellular response to chemical stress (GO:0062197)	2/101	0.277292	0.463114	0	0	1.96009	2.51418	GPX3;LRRC8E
protein stabilization (GO:0050821)	3/179	0.278253	0.463114	0	0	1.65552	2.11778	CDKN1A;USP2;DSG1
activation of phospholipase C activity (GO:0007202)	1/32	0.28104	0.463114	0	0	3.12524	3.96674	BDNF
negative regulation of cell-matrix adhesion (GO:0001953)	1/32	0.28104	0.463114	0	0	3.12524	3.96674	THBS1
negative regulation of chemotaxis (GO:0050922)	1/32	0.28104	0.463114	0	0	3.12524	3.96674	THBS1
negative regulation of DNA biosynthetic process (GO:2000279)	1/32	0.28104	0.463114	0	0	3.12524	3.96674	CDKN1A
regulation of cell morphogenesis (GO:0022604)	1/32	0.28104	0.463114	0	0	3.12524	3.96674	EFNA5
negative regulation of microtubule polymerization or depolymerization (GO:0031111)	1/32	0.28104	0.463114	0	0	3.12524	3.96674	MAP2
regulation of centrosome duplication (GO:0010824)	1/32	0.28104	0.463114	0	0	3.12524	3.96674	CHMP4C
regulation of chemotaxis (GO:0050920)	1/32	0.28104	0.463114	0	0	3.12524	3.96674	THBS1
cellular response to topologically incorrect protein (GO:0035967)	1/32	0.28104	0.463114	0	0	3.12524	3.96674	HSPB8
regulation of NMDA receptor activity (GO:2000310)	1/32	0.28104	0.463114	0	0	3.12524	3.96674	SLC6A9
GPI anchor biosynthetic process (GO:0006506)	1/32	0.28104	0.463114	0	0	3.12524	3.96674	CWH43
long-chain fatty acid transport (GO:0015909)	1/32	0.28104	0.463114	0	0	3.12524	3.96674	CD36
superoxide metabolic process (GO:0006801)	1/32	0.28104	0.463114	0	0	3.12524	3.96674	ALOX12
positive regulation of cellular protein metabolic process (GO:0032270)	2/102	0.281089	0.463114	0	0	1.94039	2.46252	KLF4;THBS1
positive regulation of vasculature development (GO:1904018)	2/102	0.281089	0.463114	0	0	1.94039	2.46252	F3;THBS1
negative regulation of smooth muscle cell proliferation (GO:0048662)	1/33	0.288421	0.469927	0	0	3.02742	3.7641	CDKN1A
regulation of histone acetylation (GO:0035065)	1/33	0.288421	0.469927	0	0	3.02742	3.7641	SDR16C5
neuron projection extension (GO:1990138)	1/33	0.288421	0.469927	0	0	3.02742	3.7641	ULK1
regulation of neurotransmitter secretion (GO:0046928)	1/33	0.288421	0.469927	0	0	3.02742	3.7641	RIMS3
regulation of protein localization to cell surface (GO:2000008)	1/33	0.288421	0.469927	0	0	3.02742	3.7641	BDNF
positive regulation of ATP metabolic process (GO:1903580)	1/33	0.288421	0.469927	0	0	3.02742	3.7641	PFKFB4
positive regulation of histone modification (GO:0031058)	1/33	0.288421	0.469927	0	0	3.02742	3.7641	SDR16C5
signal transduction by p53 class mediator (GO:0072331)	1/33	0.288421	0.469927	0	0	3.02742	3.7641	JMY
mitotic G2 DNA damage checkpoint signaling (GO:0007095)	1/33	0.288421	0.469927	0	0	3.02742	3.7641	CDKN1A
supramolecular fiber organization (GO:0097435)	5/351	0.292022	0.473091	0	0	1.40527	1.72979	POF1B;P3H2;CD36;MYO1H;KRT9
cell-substrate junction assembly (GO:0007044)	1/34	0.295726	0.473091	0	0	2.93553	3.57642	KRT14
regulation of glucose metabolic process (GO:0010906)	1/34	0.295726	0.473091	0	0	2.93553	3.57642	RORA
central nervous system neuron differentiation (GO:0021953)	1/34	0.295726	0.473091	0	0	2.93553	3.57642	MAP2
organelle disassembly (GO:1903008)	1/34	0.295726	0.473091	0	0	2.93553	3.57642	ULK1
phosphatidylinositol 3-kinase signaling (GO:0014065)	1/34	0.295726	0.473091	0	0	2.93553	3.57642	TYRO3
female gamete generation (GO:0007292)	1/34	0.295726	0.473091	0	0	2.93553	3.57642	NANOS1
positive regulation of DNA binding (GO:0043388)	1/34	0.295726	0.473091	0	0	2.93553	3.57642	TXN
response to steroid hormone (GO:0048545)	1/34	0.295726	0.473091	0	0	2.93553	3.57642	THBS1
positive regulation of mitochondrial outer membrane permeabilization involved in apoptotic signaling pathway (GO:1901030)	1/34	0.295726	0.473091	0	0	2.93553	3.57642	SFN
secondary alcohol biosynthetic process (GO:1902653)	1/34	0.295726	0.473091	0	0	2.93553	3.57642	TM7SF2
positive regulation of pri-miRNA transcription by RNA polymerase II (GO:1902895)	1/34	0.295726	0.473091	0	0	2.93553	3.57642	KLF4
positive regulation of telomerase activity (GO:0051973)	1/34	0.295726	0.473091	0	0	2.93553	3.57642	KLF4
tRNA export from nucleus (GO:0006409)	1/34	0.295726	0.473091	0	0	2.93553	3.57642	XPOT
tRNA-containing ribonucleoprotein complex export from nucleus (GO:0071431)	1/34	0.295726	0.473091	0	0	2.93553	3.57642	XPOT
protein processing (GO:0016485)	2/106	0.296259	0.47337	0	0	1.86538	2.26928	PCSK6;F3
negative regulation of epithelial cell migration (GO:0010633)	1/35	0.302958	0.47546	0	0	2.84905	3.40223	THBS1
cellular response to amyloid-beta (GO:1904646)	1/35	0.302958	0.47546	0	0	2.84905	3.40223	CD36
cellular response to hydrogen peroxide (GO:0070301)	1/35	0.302958	0.47546	0	0	2.84905	3.40223	PPIF
negative regulation of T cell proliferation (GO:0042130)	1/35	0.302958	0.47546	0	0	2.84905	3.40223	SFTPD
cholesterol biosynthetic process (GO:0006695)	1/35	0.302958	0.47546	0	0	2.84905	3.40223	TM7SF2
regulation of mitotic spindle organization (GO:0060236)	1/35	0.302958	0.47546	0	0	2.84905	3.40223	CHMP4C
peptidyl-tyrosine dephosphorylation (GO:0035335)	1/35	0.302958	0.47546	0	0	2.84905	3.40223	DUSP18
regulation of phosphatidylinositol 3-kinase activity (GO:0043551)	1/35	0.302958	0.47546	0	0	2.84905	3.40223	TNFAIP8L3
regulation of protein polymerization (GO:0032271)	1/35	0.302958	0.47546	0	0	2.84905	3.40223	MAP2
regulation of regulated secretory pathway (GO:1903305)	1/35	0.302958	0.47546	0	0	2.84905	3.40223	RIMS3
regulation of trans-synaptic signaling (GO:0099177)	1/35	0.302958	0.47546	0	0	2.84905	3.40223	BDNF
response to estrogen (GO:0043627)	1/35	0.302958	0.47546	0	0	2.84905	3.40223	CITED4
smoothened signaling pathway (GO:0007224)	1/35	0.302958	0.47546	0	0	2.84905	3.40223	ULK3
positive regulation of reproductive process (GO:2000243)	1/35	0.302958	0.47546	0	0	2.84905	3.40223	ANKRD31
muscle cell differentiation (GO:0042692)	1/35	0.302958	0.47546	0	0	2.84905	3.40223	RORA
positive regulation of MAPK cascade (GO:0043410)	4/274	0.309415	0.475965	0	0	1.4391	1.68817	CAV2;TNFAIP8L3;ALOX12B;CD36
nervous system development (GO:0007399)	6/447	0.309869	0.475965	0	0	1.32321	1.55029	SH3GL3;BDNF;ADAM23;TYRO3;EFNA5;CLN8
negative regulation of DNA metabolic process (GO:0051053)	1/36	0.310115	0.475965	0	0	2.76751	3.24023	CDKN1A
negative regulation of fat cell differentiation (GO:0045599)	1/36	0.310115	0.475965	0	0	2.76751	3.24023	RORA
regulation of cell cycle G1/S phase transition (GO:1902806)	1/36	0.310115	0.475965	0	0	2.76751	3.24023	CDKN1A
calcium-dependent cell-cell adhesion via plasma membrane cell adhesion molecules (GO:0016339)	1/36	0.310115	0.475965	0	0	2.76751	3.24023	DSG1
cellular response to heat (GO:0034605)	1/36	0.310115	0.475965	0	0	2.76751	3.24023	THBS1
negative regulation of toll-like receptor signaling pathway (GO:0034122)	1/36	0.310115	0.475965	0	0	2.76751	3.24023	TYRO3
cyclic-nucleotide-mediated signaling (GO:0019935)	1/36	0.310115	0.475965	0	0	2.76751	3.24023	CD36
dendrite morphogenesis (GO:0048813)	1/36	0.310115	0.475965	0	0	2.76751	3.24023	MAP2
regulation of osteoclast differentiation (GO:0045670)	1/36	0.310115	0.475965	0	0	2.76751	3.24023	MAFB
platelet aggregation (GO:0070527)	1/36	0.310115	0.475965	0	0	2.76751	3.24023	TYRO3
regulation of sodium ion transport (GO:0002028)	1/36	0.310115	0.475965	0	0	2.76751	3.24023	NKAIN1
positive regulation of innate immune response (GO:0045089)	1/36	0.310115	0.475965	0	0	2.76751	3.24023	POLR3G
positive regulation of interferon-beta production (GO:0032728)	1/36	0.310115	0.475965	0	0	2.76751	3.24023	POLR3G
intrinsic apoptotic signaling pathway by p53 class mediator (GO:0072332)	1/36	0.310115	0.475965	0	0	2.76751	3.24023	JMY
positive regulation of myeloid leukocyte differentiation (GO:0002763)	1/36	0.310115	0.475965	0	0	2.76751	3.24023	CTNNBIP1
membrane assembly (GO:0071709)	1/36	0.310115	0.475965	0	0	2.76751	3.24023	DMKN
transition metal ion transport (GO:0000041)	1/36	0.310115	0.475965	0	0	2.76751	3.24023	SLC31A2
regulation of protein kinase activity (GO:0045859)	2/110	0.311381	0.477355	0	0	1.79593	2.09538	CDKN1A;SFN
acyl-CoA metabolic process (GO:0006637)	1/37	0.317199	0.481255	0	0	2.6905	3.0893	THEM5
proton transmembrane transport (GO:1902600)	1/37	0.317199	0.481255	0	0	2.6905	3.0893	OTOP3
regulation of erythrocyte differentiation (GO:0045646)	1/37	0.317199	0.481255	0	0	2.6905	3.0893	MAFB
regulation of vascular associated smooth muscle cell proliferation (GO:1904705)	1/37	0.317199	0.481255	0	0	2.6905	3.0893	CDKN1A
glutamate receptor signaling pathway (GO:0007215)	1/37	0.317199	0.481255	0	0	2.6905	3.0893	HOMER2
glutamine family amino acid metabolic process (GO:0009064)	1/37	0.317199	0.481255	0	0	2.6905	3.0893	RIMKLA
positive regulation of myeloid cell differentiation (GO:0045639)	1/37	0.317199	0.481255	0	0	2.6905	3.0893	PITHD1
skeletal muscle tissue development (GO:0007519)	1/37	0.317199	0.481255	0	0	2.6905	3.0893	CAV2
tRNA transport (GO:0051031)	1/37	0.317199	0.481255	0	0	2.6905	3.0893	XPOT
regulation of cytoskeleton organization (GO:0051493)	2/112	0.318918	0.482756	0	0	1.7631	2.0149	EFNA5;BICD2
phosphatidylinositol metabolic process (GO:0046488)	2/112	0.318918	0.482756	0	0	1.7631	2.0149	PLA2G4F;PLA2G4D
negative regulation of endothelial cell migration (GO:0010596)	1/38	0.32421	0.487421	0	0	2.61765	2.94842	THBS1
regulation of apoptotic signaling pathway (GO:2001233)	1/38	0.32421	0.487421	0	0	2.61765	2.94842	BDNF
regulation of axon extension (GO:0030516)	1/38	0.32421	0.487421	0	0	2.61765	2.94842	MAP2
negative regulation of innate immune response (GO:0045824)	1/38	0.32421	0.487421	0	0	2.61765	2.94842	TYRO3
sterol biosynthetic process (GO:0016126)	1/38	0.32421	0.487421	0	0	2.61765	2.94842	TM7SF2
ncRNA export from nucleus (GO:0097064)	1/38	0.32421	0.487421	0	0	2.61765	2.94842	XPOT
positive regulation of cellular component organization (GO:0051130)	2/114	0.326436	0.4891	0	0	1.73144	1.93838	BNIP3;FNIP2
response to lipid (GO:0033993)	2/114	0.326436	0.4891	0	0	1.73144	1.93838	GPX3;CD36
positive regulation of kinase activity (GO:0033674)	2/114	0.326436	0.4891	0	0	1.73144	1.93838	CDKN1A;TYRO3
cellular amide metabolic process (GO:0043603)	2/115	0.330187	0.490932	0	0	1.71603	1.90153	THEM5;CLN8
positive regulation of protein metabolic process (GO:0051247)	2/115	0.330187	0.490932	0	0	1.71603	1.90153	SLC6A9;KLF4
negative regulation of lymphocyte proliferation (GO:0050672)	1/39	0.331151	0.490932	0	0	2.54863	2.8167	SFTPD
regulation of cellular component biogenesis (GO:0044087)	1/39	0.331151	0.490932	0	0	2.54863	2.8167	CD36
regulation of intracellular transport (GO:0032386)	1/39	0.331151	0.490932	0	0	2.54863	2.8167	MAP2
regulation of ion transmembrane transporter activity (GO:0032412)	1/39	0.331151	0.490932	0	0	2.54863	2.8167	PPIF
regulation of peptidyl-threonine phosphorylation (GO:0010799)	1/39	0.331151	0.490932	0	0	2.54863	2.8167	CADM4
regulation of protein tyrosine kinase activity (GO:0061097)	1/39	0.331151	0.490932	0	0	2.54863	2.8167	SH3BP5
vesicle cytoskeletal trafficking (GO:0099518)	1/39	0.331151	0.490932	0	0	2.54863	2.8167	MYO1H
negative regulation of intracellular signal transduction (GO:1902532)	3/198	0.33137	0.490932	0	0	1.49276	1.64879	PPIF;RORA;THBS1
positive regulation of protein phosphorylation (GO:0001934)	5/371	0.332103	0.491468	0	0	1.32712	1.4629	CDKN1A;BDNF;TXN;EFNA5;FNIP2
positive regulation of programmed cell death (GO:0043068)	4/286	0.337211	0.495238	0	0	1.37702	1.49688	BNIP3L;FAM162A;BNIP3;JMY
negative regulation of blood coagulation (GO:0030195)	1/40	0.33802	0.495238	0	0	2.48316	2.69336	F3
negative regulation of I-kappaB kinase/NF-kappaB signaling (GO:0043124)	1/40	0.33802	0.495238	0	0	2.48316	2.69336	RORA
carboxylic acid metabolic process (GO:0019752)	1/40	0.33802	0.495238	0	0	2.48316	2.69336	CYP4F22
regulation of microtubule polymerization (GO:0031113)	1/40	0.33802	0.495238	0	0	2.48316	2.69336	MAP2
fatty acid derivative biosynthetic process (GO:1901570)	1/40	0.33802	0.495238	0	0	2.48316	2.69336	ALOX12
glycolipid biosynthetic process (GO:0009247)	1/40	0.33802	0.495238	0	0	2.48316	2.69336	CWH43
synaptic vesicle exocytosis (GO:0016079)	1/40	0.33802	0.495238	0	0	2.48316	2.69336	RIMS3
positive regulation of wound healing (GO:0090303)	1/40	0.33802	0.495238	0	0	2.48316	2.69336	THBS1
proteolysis (GO:0006508)	4/287	0.339534	0.496907	0	0	1.37208	1.48209	ENDOU;KLK14;PCSK6;F3
regulation of protein binding (GO:0043393)	2/118	0.341404	0.49854	0	0	1.67139	1.79623	CDKN1A;CTNNBIP1
positive regulation of protein-containing complex assembly (GO:0031334)	2/118	0.341404	0.49854	0	0	1.67139	1.79623	CD36;FNIP2
acylglycerol metabolic process (GO:0006639)	1/41	0.344818	0.50047	0	0	2.42096	2.57768	ABHD6
negative regulation of cell-cell adhesion (GO:0022408)	1/41	0.344818	0.50047	0	0	2.42096	2.57768	KLF4
response to growth factor (GO:0070848)	1/41	0.344818	0.50047	0	0	2.42096	2.57768	KLF4
import into cell (GO:0098657)	1/41	0.344818	0.50047	0	0	2.42096	2.57768	LRRC8E
positive regulation of cysteine-type endopeptidase activity involved in apoptotic process (GO:0043280)	2/119	0.34513	0.50047	0	0	1.65702	1.7628	FAM162A;F3
regulation of angiogenesis (GO:0045765)	3/203	0.345374	0.50047	0	0	1.45507	1.54693	KLF4;F3;THBS1
axon guidance (GO:0007411)	3/203	0.345374	0.50047	0	0	1.45507	1.54693	BDNF;GAB2;EFNA5
negative regulation of cell population proliferation (GO:0008285)	5/379	0.348298	0.504156	0	0	1.2982	1.3692	CDKN1A;CTNNBIP1;P3H2;KLF4;BNIPL
calcium ion transmembrane import into cytosol (GO:0097553)	1/42	0.351548	0.506643	0	0	2.36179	2.46904	TRPV3
regulation of extrinsic apoptotic signaling pathway via death domain receptors (GO:1902041)	1/42	0.351548	0.506643	0	0	2.36179	2.46904	THBS1
regulation of nervous system development (GO:0051960)	1/42	0.351548	0.506643	0	0	2.36179	2.46904	NKX6-2
positive regulation of protein tyrosine kinase activity (GO:0061098)	1/42	0.351548	0.506643	0	0	2.36179	2.46904	BDNF
negative regulation of programmed cell death (GO:0043069)	5/381	0.352356	0.507254	0	0	1.29116	1.34682	BNIP3L;NUAK2;BNIP3;PPIF;THBS1
regulation of inflammatory response (GO:0050727)	3/206	0.353765	0.50873	0	0	1.43335	1.48943	TYRO3;RORA;KLF4
anion transport (GO:0006820)	1/43	0.358208	0.510679	0	0	2.30544	2.36686	LRRC8E
regulation of cell-cell adhesion (GO:0022407)	1/43	0.358208	0.510679	0	0	2.30544	2.36686	EFNA5
cellular response to glucose starvation (GO:0042149)	1/43	0.358208	0.510679	0	0	2.30544	2.36686	NUAK2
positive regulation of axonogenesis (GO:0050772)	1/43	0.358208	0.510679	0	0	2.30544	2.36686	BDNF
positive regulation of leukocyte mediated cytotoxicity (GO:0001912)	1/43	0.358208	0.510679	0	0	2.30544	2.36686	RAET1E
positive regulation of neuron differentiation (GO:0045666)	1/43	0.358208	0.510679	0	0	2.30544	2.36686	KCTD11
positive regulation of phospholipase C activity (GO:0010863)	1/43	0.358208	0.510679	0	0	2.30544	2.36686	BDNF
myofibril assembly (GO:0030239)	1/43	0.358208	0.510679	0	0	2.30544	2.36686	SYNPO2L
regulation of cell cycle (GO:0051726)	4/296	0.360457	0.512892	0	0	1.32918	1.35627	CDKN1A;DYNLT3;JMY;THBS1
negative regulation of cellular process (GO:0048523)	7/566	0.361185	0.512892	0	0	1.21657	1.23891	CDA;BNIP3L;CDKN1A;BNIP3;P3H2;KLF4;BNIPL
defense response to symbiont (GO:0140546)	2/124	0.363655	0.512892	0	0	1.58871	1.60706	BNIP3L;BNIP3
antibacterial humoral response (GO:0019731)	1/44	0.364801	0.512892	0	0	2.25171	2.27063	SFTPD
cation transmembrane transport (GO:0098655)	1/44	0.364801	0.512892	0	0	2.25171	2.27063	SLC6A9
regulation of endothelial cell apoptotic process (GO:2000351)	1/44	0.364801	0.512892	0	0	2.25171	2.27063	THBS1
positive regulation of biosynthetic process (GO:0009891)	1/44	0.364801	0.512892	0	0	2.25171	2.27063	CD36
positive regulation of cell-matrix adhesion (GO:0001954)	1/44	0.364801	0.512892	0	0	2.25171	2.27063	CD36
response to amyloid-beta (GO:1904645)	1/44	0.364801	0.512892	0	0	2.25171	2.27063	CD36
positive regulation of mRNA catabolic process (GO:0061014)	1/44	0.364801	0.512892	0	0	2.25171	2.27063	NANOS1
intracellular protein transmembrane transport (GO:0065002)	1/44	0.364801	0.512892	0	0	2.25171	2.27063	SEC61A2
positive regulation of osteoblast differentiation (GO:0045669)	1/44	0.364801	0.512892	0	0	2.25171	2.27063	CTNNBIP1
positive regulation of stress fiber assembly (GO:0051496)	1/44	0.364801	0.512892	0	0	2.25171	2.27063	SYNPO2L
negative regulation of inflammatory response (GO:0050728)	3/212	0.370507	0.516895	0	0	1.39178	1.38187	TYRO3;RORA;KLF4
negative regulation of growth (GO:0045926)	2/126	0.37101	0.516895	0	0	1.56293	1.54968	CDA;CDKN1A
amino acid transmembrane transport (GO:0003333)	1/45	0.371326	0.516895	0	0	2.20042	2.1799	LRRC8E
negative regulation of T cell activation (GO:0050868)	1/45	0.371326	0.516895	0	0	2.20042	2.1799	SFTPD
cellular response to radiation (GO:0071478)	1/45	0.371326	0.516895	0	0	2.20042	2.1799	CDKN1A
regulation of pri-miRNA transcription by RNA polymerase II (GO:1902893)	1/45	0.371326	0.516895	0	0	2.20042	2.1799	KLF4
positive regulation of nervous system development (GO:0051962)	1/45	0.371326	0.516895	0	0	2.20042	2.1799	BDNF
positive regulation of response to biotic stimulus (GO:0002833)	1/45	0.371326	0.516895	0	0	2.20042	2.1799	POLR3G
mitotic G2/M transition checkpoint (GO:0044818)	1/45	0.371326	0.516895	0	0	2.20042	2.1799	CDKN1A
neutrophil degranulation (GO:0043312)	6/481	0.371555	0.516895	0	0	1.22634	1.21415	CDA;MOSPD2;PKP1;DSG1;CD36;ACP3
cellular response to cytokine stimulus (GO:0071345)	6/482	0.373384	0.518349	0	0	1.2237	1.20553	IL22RA1;CDKN1A;RORA;CD36;GAB2;F3
positive regulation of gene expression (GO:0010628)	6/482	0.373384	0.518349	0	0	1.2237	1.20553	PKP1;ALOX12B;CD36;KLF4;F3;THBS1
alpha-amino acid metabolic process (GO:1901605)	1/46	0.377785	0.520634	0	0	2.15142	2.09426	RIMKLA
regulation of fibroblast proliferation (GO:0048145)	1/46	0.377785	0.520634	0	0	2.15142	2.09426	CDKN1A
erythrocyte differentiation (GO:0030218)	1/46	0.377785	0.520634	0	0	2.15142	2.09426	MPIG6B
regulation of telomerase activity (GO:0051972)	1/46	0.377785	0.520634	0	0	2.15142	2.09426	KLF4
positive regulation of smooth muscle cell proliferation (GO:0048661)	1/46	0.377785	0.520634	0	0	2.15142	2.09426	THBS1
posttranscriptional regulation of gene expression (GO:0010608)	1/46	0.377785	0.520634	0	0	2.15142	2.09426	NANOS1
vesicle organization (GO:0016050)	1/46	0.377785	0.520634	0	0	2.15142	2.09426	CAV2
plasma membrane bounded cell projection organization (GO:0120036)	2/128	0.378332	0.520846	0	0	1.53796	1.49487	MAP2;ULK1
neutrophil activation involved in immune response (GO:0002283)	6/485	0.378872	0.521048	0	0	1.21585	1.18005	CDA;MOSPD2;PKP1;DSG1;CD36;ACP3
regulation of cell population proliferation (GO:0042127)	9/764	0.383241	0.52478	0	0	1.15799	1.11062	CDKN1A;CADM4;TFAP2E;P3H2;GAB2;KLF4;THBS1;KRT6A;BNIPL
negative regulation of cold-induced thermogenesis (GO:0120163)	1/47	0.384177	0.52478	0	0	2.10454	2.01331	ABHD6
regulation of DNA binding (GO:0051101)	1/47	0.384177	0.52478	0	0	2.10454	2.01331	TXN
regulation of synapse assembly (GO:0051963)	1/47	0.384177	0.52478	0	0	2.10454	2.01331	BDNF
regulation of wound healing (GO:0061041)	1/47	0.384177	0.52478	0	0	2.10454	2.01331	CADM4
glycosphingolipid metabolic process (GO:0006687)	1/47	0.384177	0.52478	0	0	2.10454	2.01331	ESYT3
neutrophil mediated immunity (GO:0002446)	6/488	0.384362	0.52478	0	0	1.20809	1.15514	CDA;MOSPD2;PKP1;DSG1;CD36;ACP3
G2/M transition of mitotic cell cycle (GO:0000086)	2/130	0.385619	0.525952	0	0	1.51378	1.44249	CDKN1A;TUBA4A
cell cycle G2/M phase transition (GO:0044839)	2/131	0.389248	0.528799	0	0	1.50197	1.41716	CDKN1A;TUBA4A
purine ribonucleotide biosynthetic process (GO:0009152)	1/48	0.390504	0.528799	0	0	2.05966	1.93673	PANK1
cellular response to ionizing radiation (GO:0071479)	1/48	0.390504	0.528799	0	0	2.05966	1.93673	CDKN1A
nucleus organization (GO:0006997)	1/48	0.390504	0.528799	0	0	2.05966	1.93673	CHMP4C
regulation of protein metabolic process (GO:0051246)	1/48	0.390504	0.528799	0	0	2.05966	1.93673	KLF4
positive regulation of blood vessel endothelial cell migration (GO:0043536)	1/48	0.390504	0.528799	0	0	2.05966	1.93673	THBS1
substrate adhesion-dependent cell spreading (GO:0034446)	1/48	0.390504	0.528799	0	0	2.05966	1.93673	TYRO3
positive regulation of apoptotic process (GO:0043065)	4/310	0.392959	0.53076	0	0	1.26745	1.18386	BNIP3L;FAM162A;BNIP3;JMY
defense response to virus (GO:0051607)	2/133	0.396478	0.53076	0	0	1.47889	1.36817	BNIP3L;BNIP3
aminoglycan biosynthetic process (GO:0006023)	1/49	0.396766	0.53076	0	0	2.01665	1.8642	UGDH
receptor internalization (GO:0031623)	1/49	0.396766	0.53076	0	0	2.01665	1.8642	CD36
regulation of cellular protein metabolic process (GO:0032268)	1/49	0.396766	0.53076	0	0	2.01665	1.8642	KLF4
cellular response to mechanical stimulus (GO:0071260)	1/49	0.396766	0.53076	0	0	2.01665	1.8642	BNIP3
regulation of interferon-beta production (GO:0032648)	1/49	0.396766	0.53076	0	0	2.01665	1.8642	POLR3G
regulation of smooth muscle cell proliferation (GO:0048660)	1/49	0.396766	0.53076	0	0	2.01665	1.8642	THBS1
response to glucose (GO:0009749)	1/49	0.396766	0.53076	0	0	2.01665	1.8642	THBS1
response to hydrogen peroxide (GO:0042542)	1/49	0.396766	0.53076	0	0	2.01665	1.8642	PPIF
response to unfolded protein (GO:0006986)	1/49	0.396766	0.53076	0	0	2.01665	1.8642	HSPB8
secondary alcohol metabolic process (GO:1902652)	1/49	0.396766	0.53076	0	0	2.01665	1.8642	CLN8
transmembrane receptor protein tyrosine kinase signaling pathway (GO:0007169)	5/404	0.399083	0.53332	0	0	1.21529	1.11635	KLB;CAV2;BDNF;TYRO3;EFNA5
negative regulation of transcription by RNA polymerase II (GO:0000122)	8/684	0.402918	0.53688	0	0	1.14853	1.04404	ZNF254;SDR16C5;MLIP;CBX2;USP2;MXI1;KLF4;FNIP2
regulation of cellular component movement (GO:0051270)	1/50	0.402965	0.53688	0	0	1.97539	1.79544	CADM4
neuron migration (GO:0001764)	1/50	0.402965	0.53688	0	0	1.97539	1.79544	TUBB2A
regulation of cellular amine metabolic process (GO:0033238)	1/51	0.4091	0.541239	0	0	1.93578	1.7302	NQO1
regulation of interleukin-12 production (GO:0032655)	1/51	0.4091	0.541239	0	0	1.93578	1.7302	THBS1
positive regulation of actin filament bundle assembly (GO:0032233)	1/51	0.4091	0.541239	0	0	1.93578	1.7302	SYNPO2L
regulation of substrate adhesion-dependent cell spreading (GO:1900024)	1/51	0.4091	0.541239	0	0	1.93578	1.7302	EFNA5
mitotic metaphase plate congression (GO:0007080)	1/51	0.4091	0.541239	0	0	1.93578	1.7302	CHMP4C
mitotic nuclear membrane organization (GO:0101024)	1/51	0.4091	0.541239	0	0	1.93578	1.7302	CHMP4C
mitotic nuclear membrane reassembly (GO:0007084)	1/51	0.4091	0.541239	0	0	1.93578	1.7302	CHMP4C
ameboidal-type cell migration (GO:0001667)	1/52	0.415172	0.544373	0	0	1.89773	1.66823	NANOS1
negative regulation of protein-containing complex assembly (GO:0031333)	1/52	0.415172	0.544373	0	0	1.89773	1.66823	ULK1
regulation of intrinsic apoptotic signaling pathway (GO:2001242)	1/52	0.415172	0.544373	0	0	1.89773	1.66823	PPIF
plasma membrane bounded cell projection morphogenesis (GO:0120039)	1/52	0.415172	0.544373	0	0	1.89773	1.66823	BDNF
fatty acid beta-oxidation (GO:0006635)	1/52	0.415172	0.544373	0	0	1.89773	1.66823	AMACR
positive regulation of developmental growth (GO:0048639)	1/52	0.415172	0.544373	0	0	1.89773	1.66823	BDNF
glycolipid metabolic process (GO:0006664)	1/52	0.415172	0.544373	0	0	1.89773	1.66823	ESYT3
sprouting angiogenesis (GO:0002040)	1/52	0.415172	0.544373	0	0	1.89773	1.66823	THBS1
myeloid cell differentiation (GO:0030099)	1/52	0.415172	0.544373	0	0	1.89773	1.66823	MPIG6B
positive regulation of response to external stimulus (GO:0032103)	2/139	0.417928	0.547444	0	0	1.41369	1.23336	POLR3G;THBS1
inflammatory response (GO:0006954)	3/230	0.420162	0.549826	0	0	1.28024	1.11011	KRT16;THBS1;LTB4R
positive regulation of phagocytosis (GO:0050766)	1/53	0.421182	0.549901	0	0	1.86114	1.60931	SFTPD
neuron projection morphogenesis (GO:0048812)	2/140	0.421466	0.549901	0	0	1.40337	1.21253	MAP2;BDNF
enzyme linked receptor protein signaling pathway (GO:0007167)	2/140	0.421466	0.549901	0	0	1.40337	1.21253	BDNF;TYRO3
regulation of autophagy (GO:0010506)	3/231	0.422886	0.55121	0	0	1.27456	1.09695	DAPL1;BNIP3;ULK1
regulation of cellular amino acid metabolic process (GO:0006521)	1/54	0.427131	0.554557	0	0	1.82593	1.55326	NQO1
regulation of cyclin-dependent protein kinase activity (GO:1904029)	1/54	0.427131	0.554557	0	0	1.82593	1.55326	CDKN1A
nuclear membrane reassembly (GO:0031468)	1/54	0.427131	0.554557	0	0	1.82593	1.55326	CHMP4C
glycosaminoglycan metabolic process (GO:0030203)	1/54	0.427131	0.554557	0	0	1.82593	1.55326	UGDH
organelle organization (GO:0006996)	5/420	0.431434	0.558911	0	0	1.16747	0.981424	KRT16;CAV2;KRT13;CHMP4C;KRT76
negative regulation of DNA-binding transcription factor activity (GO:0043433)	2/143	0.432014	0.558911	0	0	1.3733	1.15261	CTNNBIP1;KLF4
pyruvate metabolic process (GO:0006090)	1/55	0.433018	0.558911	0	0	1.79203	1.49988	ME1
regulation of blood vessel endothelial cell migration (GO:0043535)	1/55	0.433018	0.558911	0	0	1.79203	1.49988	THBS1
glycoprotein metabolic process (GO:0009100)	1/55	0.433018	0.558911	0	0	1.79203	1.49988	PCSK6
triglyceride metabolic process (GO:0006641)	1/55	0.433018	0.558911	0	0	1.79203	1.49988	PNPLA1
negative regulation of metabolic process (GO:0009892)	1/56	0.438846	0.56423	0	0	1.75936	1.44902	ABHD6
positive regulation of establishment of protein localization to mitochondrion (GO:1903749)	1/56	0.438846	0.56423	0	0	1.75936	1.44902	SFN
positive regulation of interleukin-1 beta production (GO:0032731)	1/56	0.438846	0.56423	0	0	1.75936	1.44902	CD36
sensory organ development (GO:0007423)	1/56	0.438846	0.56423	0	0	1.75936	1.44902	MAFB
cellular response to peptide (GO:1901653)	1/57	0.444614	0.569433	0	0	1.72785	1.40051	CD36
regulation of mitotic nuclear division (GO:0007088)	1/57	0.444614	0.569433	0	0	1.72785	1.40051	CAV2
dicarboxylic acid metabolic process (GO:0043648)	1/57	0.444614	0.569433	0	0	1.72785	1.40051	ME1
positive regulation of cell junction assembly (GO:1901890)	1/57	0.444614	0.569433	0	0	1.72785	1.40051	BDNF
regulation of cytosolic calcium ion concentration (GO:0051480)	2/148	0.449363	0.573414	0	0	1.32593	1.06065	CAV2;CD36
positive regulation of transferase activity (GO:0051347)	2/148	0.449363	0.573414	0	0	1.32593	1.06065	TYRO3;KLF4
autophagosome assembly (GO:0000045)	1/58	0.450323	0.573414	0	0	1.69745	1.35421	ULK1
regulation of calcium ion transport (GO:0051924)	1/58	0.450323	0.573414	0	0	1.69745	1.35421	HOMER2
regulation of phagocytosis (GO:0050764)	1/58	0.450323	0.573414	0	0	1.69745	1.35421	SFTPD
positive regulation of protein binding (GO:0032092)	1/58	0.450323	0.573414	0	0	1.69745	1.35421	BDNF
negative regulation of autophagy (GO:0010507)	1/59	0.455973	0.577828	0	0	1.6681	1.31	DAPL1
phospholipid transport (GO:0015914)	1/59	0.455973	0.577828	0	0	1.6681	1.31	TNFAIP8L3
fatty acid oxidation (GO:0019395)	1/59	0.455973	0.577828	0	0	1.6681	1.31	ALOX12
selective autophagy (GO:0061912)	1/59	0.455973	0.577828	0	0	1.6681	1.31	ULK1
mitotic DNA damage checkpoint signaling (GO:0044773)	1/59	0.455973	0.577828	0	0	1.6681	1.31	CDKN1A
peptidyl-threonine phosphorylation (GO:0018107)	1/60	0.461566	0.584356	0	0	1.63975	1.26774	ULK1
actin filament organization (GO:0007015)	2/152	0.463027	0.585086	0	0	1.29031	0.993501	POF1B;MYO1H
negative regulation of protein phosphorylation (GO:0001933)	2/152	0.463027	0.585086	0	0	1.29031	0.993501	CADM4;SFN
dephosphorylation (GO:0016311)	2/153	0.466412	0.587988	0	0	1.2817	0.977535	DUSP18;ACP3
regulation of DNA-templated transcription, initiation (GO:2000142)	1/61	0.467102	0.587988	0	0	1.61234	1.22732	CDKN1A
positive regulation of DNA biosynthetic process (GO:2000573)	1/61	0.467102	0.587988	0	0	1.61234	1.22732	KLF4
positive regulation of interleukin-8 production (GO:0032757)	1/61	0.467102	0.587988	0	0	1.61234	1.22732	F3
negative regulation of kinase activity (GO:0033673)	1/62	0.472581	0.593192	0	0	1.58582	1.18865	SFN
positive regulation of interleukin-1 production (GO:0032732)	1/62	0.472581	0.593192	0	0	1.58582	1.18865	CD36
I-kappaB kinase/NF-kappaB signaling (GO:0007249)	1/62	0.472581	0.593192	0	0	1.58582	1.18865	TBKBP1
regulation of signal transduction by p53 class mediator (GO:1901796)	2/156	0.476491	0.594919	0	0	1.25654	0.931481	USP2;JMY
amyloid fibril formation (GO:1990000)	1/63	0.478003	0.594919	0	0	1.56017	1.15162	CD36
cell cycle G1/S phase transition (GO:0044843)	1/63	0.478003	0.594919	0	0	1.56017	1.15162	CDKN1A
negative regulation of peptidase activity (GO:0010466)	1/63	0.478003	0.594919	0	0	1.56017	1.15162	CSTA
cellular response to reactive oxygen species (GO:0034614)	1/63	0.478003	0.594919	0	0	1.56017	1.15162	PPIF
organonitrogen compound catabolic process (GO:1901565)	1/63	0.478003	0.594919	0	0	1.56017	1.15162	CLN8
positive regulation of DNA metabolic process (GO:0051054)	1/63	0.478003	0.594919	0	0	1.56017	1.15162	APLF
positive regulation of Ras protein signal transduction (GO:0046579)	1/63	0.478003	0.594919	0	0	1.56017	1.15162	SYNPO2L
positive regulation of viral process (GO:0048524)	1/63	0.478003	0.594919	0	0	1.56017	1.15162	TYRO3
negative regulation of cell cycle process (GO:0010948)	1/64	0.483371	0.597105	0	0	1.53533	1.11614	CHMP4C
antimicrobial humoral immune response mediated by antimicrobial peptide (GO:0061844)	1/64	0.483371	0.597105	0	0	1.53533	1.11614	KRT6A
negative regulation of intrinsic apoptotic signaling pathway (GO:2001243)	1/64	0.483371	0.597105	0	0	1.53533	1.11614	PPIF
regulation of cellular ketone metabolic process (GO:0010565)	1/64	0.483371	0.597105	0	0	1.53533	1.11614	NQO1
regulation of extrinsic apoptotic signaling pathway (GO:2001236)	1/64	0.483371	0.597105	0	0	1.53533	1.11614	THBS1
plasma membrane organization (GO:0007009)	1/64	0.483371	0.597105	0	0	1.53533	1.11614	DMKN
regulation of transcription initiation from RNA polymerase II promoter (GO:0060260)	1/64	0.483371	0.597105	0	0	1.53533	1.11614	CDKN1A
protein catabolic process (GO:0030163)	1/64	0.483371	0.597105	0	0	1.53533	1.11614	CLN8
BMP signaling pathway (GO:0030509)	1/65	0.488683	0.602542	0	0	1.51126	1.08212	FAM83G
inorganic anion transmembrane transport (GO:0098661)	1/65	0.488683	0.602542	0	0	1.51126	1.08212	SLC37A2
negative regulation of G2/M transition of mitotic cell cycle (GO:0010972)	1/66	0.493941	0.606764	0	0	1.48793	1.0495	CHMP4C
cellular response to nutrient levels (GO:0031669)	1/66	0.493941	0.606764	0	0	1.48793	1.0495	ULK1
regulation of protein localization (GO:0032880)	1/66	0.493941	0.606764	0	0	1.48793	1.0495	MAP2
positive regulation of cell cycle (GO:0045787)	1/66	0.493941	0.606764	0	0	1.48793	1.0495	USP2
peptide biosynthetic process (GO:0043043)	2/162	0.4963	0.609096	0	0	1.20905	0.847031	RPS6KB2;RHCE
peptidyl-threonine modification (GO:0018210)	1/67	0.499146	0.61202	0	0	1.46531	1.01818	ULK1
regulation of translational initiation (GO:0006446)	1/68	0.504297	0.617763	0	0	1.44337	0.988119	RPS6KB2
regulation of MAPK cascade (GO:0043408)	2/166	0.50924	0.62228	0	0	1.17932	0.795849	CAV2;ALOX12B
negative regulation of cellular catabolic process (GO:0031330)	1/69	0.509395	0.62228	0	0	1.42207	0.959234	DAPL1
synapse assembly (GO:0007416)	1/69	0.509395	0.62228	0	0	1.42207	0.959234	BDNF
defense response to Gram-positive bacterium (GO:0050830)	1/70	0.514441	0.625556	0	0	1.40139	0.93147	KRT6A
establishment of protein localization to membrane (GO:0090150)	1/70	0.514441	0.625556	0	0	1.40139	0.93147	RABGEF1
positive regulation of cell-substrate adhesion (GO:0010811)	1/70	0.514441	0.625556	0	0	1.40139	0.93147	CD36
snRNA transcription by RNA polymerase II (GO:0042795)	1/70	0.514441	0.625556	0	0	1.40139	0.93147	ELL2
wound healing (GO:0042060)	1/70	0.514441	0.625556	0	0	1.40139	0.93147	KRT6A
regulation of protein phosphorylation (GO:0001932)	3/266	0.514927	0.625573	0	0	1.10296	0.732069	CADM4;EFNA5;FNIP2
protein tetramerization (GO:0051262)	1/71	0.519435	0.627592	0	0	1.3813	0.904771	KRT10
cellular response to BMP stimulus (GO:0071773)	1/71	0.519435	0.627592	0	0	1.3813	0.904771	FAM83G
regulation of glycolytic process (GO:0006110)	1/71	0.519435	0.627592	0	0	1.3813	0.904771	PFKFB4
nucleic acid metabolic process (GO:0090304)	1/71	0.519435	0.627592	0	0	1.3813	0.904771	TREX2
response to metal ion (GO:0010038)	1/71	0.519435	0.627592	0	0	1.3813	0.904771	THBS1
snRNA transcription (GO:0009301)	1/71	0.519435	0.627592	0	0	1.3813	0.904771	ELL2
central nervous system development (GO:0007417)	3/268	0.519957	0.627649	0	0	1.09453	0.715831	SH3GL3;ADAM23;EML1
cell-cell adhesion via plasma-membrane adhesion molecules (GO:0098742)	2/170	0.521962	0.629495	0	0	1.15101	0.74834	DSG1;CLDN17
negative regulation of supramolecular fiber organization (GO:1902904)	1/72	0.524379	0.631259	0	0	1.36178	0.879084	MAP2
response to ionizing radiation (GO:0010212)	1/72	0.524379	0.631259	0	0	1.36178	0.879084	CDKN1A
positive regulation of ERK1 and ERK2 cascade (GO:0070374)	2/172	0.52824	0.633116	0	0	1.13735	0.725862	TNFAIP8L3;CD36
antigen processing and presentation of exogenous peptide antigen via MHC class I, TAP-dependent (GO:0002479)	1/73	0.529271	0.633116	0	0	1.3428	0.85436	CD36
regulation of actin filament-based process (GO:0032970)	1/73	0.529271	0.633116	0	0	1.3428	0.85436	EFNA5
regulation of hydrolase activity (GO:0051336)	1/73	0.529271	0.633116	0	0	1.3428	0.85436	EFNA5
endoplasmic reticulum organization (GO:0007029)	1/73	0.529271	0.633116	0	0	1.3428	0.85436	CAV2
regulation of Rho protein signal transduction (GO:0035023)	1/73	0.529271	0.633116	0	0	1.3428	0.85436	SYNPO2L
insulin receptor signaling pathway (GO:0008286)	1/73	0.529271	0.633116	0	0	1.3428	0.85436	CAV2
proteolysis involved in cellular protein catabolic process (GO:0051603)	1/74	0.534114	0.637755	0	0	1.32434	0.830551	CHMP4C
regulation of stress fiber assembly (GO:0051492)	1/74	0.534114	0.637755	0	0	1.32434	0.830551	SYNPO2L
nucleic acid phosphodiester bond hydrolysis (GO:0090305)	1/75	0.538907	0.641164	0	0	1.30637	0.807615	TREX2
fibroblast growth factor receptor signaling pathway (GO:0008543)	1/75	0.538907	0.641164	0	0	1.30637	0.807615	KLB
positive regulation of immune response (GO:0050778)	1/75	0.538907	0.641164	0	0	1.30637	0.807615	POLR3G
integrin-mediated signaling pathway (GO:0007229)	1/75	0.538907	0.641164	0	0	1.30637	0.807615	MPIG6B
defense response to bacterium (GO:0042742)	2/176	0.540629	0.642635	0	0	1.11098	0.683276	SFTPD;KRT6A
actomyosin structure organization (GO:0031032)	1/76	0.543651	0.642809	0	0	1.28889	0.78551	SYNPO2L
regulation of BMP signaling pathway (GO:0030510)	1/76	0.543651	0.642809	0	0	1.28889	0.78551	PCSK6
regulation of cell division (GO:0051302)	1/76	0.543651	0.642809	0	0	1.28889	0.78551	SFN
cell morphogenesis involved in neuron differentiation (GO:0048667)	1/76	0.543651	0.642809	0	0	1.28889	0.78551	MAP2
regulation of T cell proliferation (GO:0042129)	1/76	0.543651	0.642809	0	0	1.28889	0.78551	SFTPD
glycerophospholipid biosynthetic process (GO:0046474)	2/177	0.543691	0.642809	0	0	1.10457	0.673098	PLA2G4D;ABHD5
regulation of translation (GO:0006417)	2/178	0.546739	0.643711	0	0	1.09824	0.6631	NANOS1;THBS1
purine ribonucleotide metabolic process (GO:0009150)	1/77	0.548347	0.643711	0	0	1.27187	0.764197	THEM5
negative regulation of developmental process (GO:0051093)	1/77	0.548347	0.643711	0	0	1.27187	0.764197	BNIP3
cellular response to UV (GO:0034644)	1/77	0.548347	0.643711	0	0	1.27187	0.764197	CDKN1A
positive regulation of endothelial cell proliferation (GO:0001938)	1/77	0.548347	0.643711	0	0	1.27187	0.764197	F3
inorganic cation import across plasma membrane (GO:0098659)	1/77	0.548347	0.643711	0	0	1.27187	0.764197	TRPV3
positive regulation of tumor necrosis factor production (GO:0032760)	1/77	0.548347	0.643711	0	0	1.27187	0.764197	THBS1
positive regulation of type I interferon production (GO:0032481)	1/77	0.548347	0.643711	0	0	1.27187	0.764197	POLR3G
regulation of immune response (GO:0050776)	2/179	0.549773	0.644814	0	0	1.09198	0.653278	RAET1E;SFTPD
antigen processing and presentation of exogenous peptide antigen via MHC class I (GO:0042590)	1/78	0.552994	0.648017	0	0	1.25528	0.743641	CD36
regulation of cellular response to heat (GO:1900034)	1/79	0.557594	0.651675	0	0	1.23913	0.723805	HSPB8
negative regulation of NF-kappaB transcription factor activity (GO:0032088)	1/79	0.557594	0.651675	0	0	1.23913	0.723805	KLF4
regulation of ion transport (GO:0043269)	1/79	0.557594	0.651675	0	0	1.23913	0.723805	NKAIN1
negative regulation of cellular component organization (GO:0051129)	1/80	0.562146	0.655259	0	0	1.22338	0.704659	ULK1
negative regulation of extrinsic apoptotic signaling pathway (GO:2001237)	1/80	0.562146	0.655259	0	0	1.22338	0.704659	THBS1
regulation of fat cell differentiation (GO:0045598)	1/80	0.562146	0.655259	0	0	1.22338	0.704659	RORA
negative regulation of protein modification process (GO:0031400)	1/81	0.566652	0.658192	0	0	1.20803	0.686171	CADM4
phospholipase C-activating G protein-coupled receptor signaling pathway (GO:0007200)	1/81	0.566652	0.658192	0	0	1.20803	0.686171	LTB4R
positive regulation of cellular amide metabolic process (GO:0034250)	1/81	0.566652	0.658192	0	0	1.20803	0.686171	THBS1
positive regulation of tumor necrosis factor superfamily cytokine production (GO:1903557)	1/81	0.566652	0.658192	0	0	1.20803	0.686171	THBS1
regulation of cyclin-dependent protein serine/threonine kinase activity (GO:0000079)	1/82	0.571112	0.66163	0	0	1.19305	0.668312	CDKN1A
ephrin receptor signaling pathway (GO:0048013)	1/82	0.571112	0.66163	0	0	1.19305	0.668312	EFNA5
positive regulation of cytoskeleton organization (GO:0051495)	1/82	0.571112	0.66163	0	0	1.19305	0.668312	SYNPO2L
regulation of interleukin-1 beta production (GO:0032651)	1/83	0.575526	0.664997	0	0	1.17844	0.651055	CD36
peptide metabolic process (GO:0006518)	1/83	0.575526	0.664997	0	0	1.17844	0.651055	RHCE
regulation of osteoblast differentiation (GO:0045667)	1/83	0.575526	0.664997	0	0	1.17844	0.651055	CTNNBIP1
regulation of GTPase activity (GO:0043087)	2/189	0.579325	0.668294	0	0	1.03306	0.563939	CAV2;EFNA5
regulation of cytokinesis (GO:0032465)	1/84	0.579895	0.668294	0	0	1.16419	0.634374	CHMP4C
vascular transport (GO:0010232)	1/84	0.579895	0.668294	0	0	1.16419	0.634374	SLC6A9
regulation of cell cycle G2/M phase transition (GO:1902749)	1/85	0.58422	0.671523	0	0	1.15027	0.618245	TUBA4A
G1/S transition of mitotic cell cycle (GO:0000082)	1/85	0.58422	0.671523	0	0	1.15027	0.618245	CDKN1A
retrograde vesicle-mediated transport, Golgi to endoplasmic reticulum (GO:0006890)	1/85	0.58422	0.671523	0	0	1.15027	0.618245	BICD2
regulation of transcription by RNA polymerase II (GO:0006357)	22/2206	0.5878	0.674094	0	0	0.9694	0.515109	ZNF254;MESP2;CDKN1A;ZNF681;MLIP;NKX6-2;DLX3;TFAP2E;CBX2;CITED4;USP2;DBX2;RORA;KLF4;FOXN1;SDR16C5;MAF;MAFB;JMY;MXI1;FNIP2;ZNF662
negative regulation of cellular amide metabolic process (GO:0034249)	1/86	0.588499	0.674094	0	0	1.13668	0.602643	NANOS1
regulation of Ras protein signal transduction (GO:0046578)	1/86	0.588499	0.674094	0	0	1.13668	0.602643	CADM4
positive regulation of endothelial cell migration (GO:0010595)	1/86	0.588499	0.674094	0	0	1.13668	0.602643	THBS1
phosphorylation (GO:0016310)	4/400	0.589004	0.674094	0	0	0.974873	0.516022	NUAK2;MKNK2;ULK1;FNIP2
protein targeting to membrane (GO:0006612)	1/87	0.592736	0.677193	0	0	1.1234	0.587548	RABGEF1
calcium ion transmembrane transport (GO:0070588)	1/87	0.592736	0.677193	0	0	1.1234	0.587548	TRPV3
regulation of programmed cell death (GO:0043067)	2/194	0.593562	0.677552	0	0	1.0059	0.524691	BNIP3L;BNIP3
positive regulation of neuron projection development (GO:0010976)	1/88	0.596928	0.680221	0	0	1.11043	0.572938	BDNF
metal ion transport (GO:0030001)	1/88	0.596928	0.680221	0	0	1.11043	0.572938	NIPAL4
regulation of endothelial cell migration (GO:0010594)	1/89	0.601078	0.682012	0	0	1.09776	0.558794	THBS1
collagen fibril organization (GO:0030199)	1/89	0.601078	0.682012	0	0	1.09776	0.558794	P3H2
regulation of type I interferon production (GO:0032479)	1/89	0.601078	0.682012	0	0	1.09776	0.558794	POLR3G
second-messenger-mediated signaling (GO:0019932)	1/89	0.601078	0.682012	0	0	1.09776	0.558794	CD36
post-Golgi vesicle-mediated transport (GO:0006892)	1/89	0.601078	0.682012	0	0	1.09776	0.558794	CLVS1
negative regulation of translation (GO:0017148)	1/90	0.605185	0.684325	0	0	1.08537	0.545096	NANOS1
positive regulation of binding (GO:0051099)	1/90	0.605185	0.684325	0	0	1.08537	0.545096	TXN
SRP-dependent cotranslational protein targeting to membrane (GO:0006614)	1/90	0.605185	0.684325	0	0	1.08537	0.545096	SEC61A2
protein complex oligomerization (GO:0051259)	1/90	0.605185	0.684325	0	0	1.08537	0.545096	UGDH
regulation of actin cytoskeleton organization (GO:0032956)	1/91	0.60925	0.68716	0	0	1.07326	0.531827	EFNA5
positive regulation of supramolecular fiber organization (GO:1902905)	1/91	0.60925	0.68716	0	0	1.07326	0.531827	SYNPO2L
positive regulation of transport (GO:0051050)	1/91	0.60925	0.68716	0	0	1.07326	0.531827	SFTPD
cellular response to fibroblast growth factor stimulus (GO:0044344)	1/92	0.613274	0.69052	0	0	1.06141	0.518969	KLB
positive regulation of transmembrane receptor protein serine/threonine kinase signaling pathway (GO:0090100)	1/92	0.613274	0.69052	0	0	1.06141	0.518969	THBS1
cytokine-mediated signaling pathway (GO:0019221)	6/621	0.615346	0.691952	0	0	0.940311	0.456588	IL22RA1;CDKN1A;RORA;CD36;GAB2;F3
generation of neurons (GO:0048699)	2/202	0.615591	0.691952	0	0	0.965271	0.468322	TUBB2A;EML1
regulation of kinase activity (GO:0043549)	1/94	0.621197	0.696478	0	0	1.03848	0.494426	TYRO3
positive regulation of epithelial cell migration (GO:0010634)	1/94	0.621197	0.696478	0	0	1.03848	0.494426	THBS1
hemopoiesis (GO:0030097)	1/94	0.621197	0.696478	0	0	1.03848	0.494426	MKNK2
regulation of cell cycle phase transition (GO:1901987)	1/95	0.625099	0.699666	0	0	1.02738	0.482709	CDKN1A
ciliary basal body-plasma membrane docking (GO:0097711)	1/95	0.625099	0.699666	0	0	1.02738	0.482709	TUBA4A
cellular transition metal ion homeostasis (GO:0046916)	1/96	0.62896	0.703393	0	0	1.01651	0.471345	SLC31A2
positive regulation of cold-induced thermogenesis (GO:0120162)	1/97	0.632781	0.706472	0	0	1.00587	0.460318	CD36
glycosaminoglycan biosynthetic process (GO:0006024)	1/97	0.632781	0.706472	0	0	1.00587	0.460318	UGDH
mitotic cell cycle phase transition (GO:0044772)	2/209	0.634111	0.707359	0	0	0.932296	0.424691	CDKN1A;TUBA4A
positive regulation of defense response (GO:0031349)	1/98	0.636563	0.709497	0	0	0.995452	0.449617	POLR3G
transcription by RNA polymerase II (GO:0006366)	3/320	0.639957	0.710829	0	0	0.912546	0.407319	MAF;RORA;ELL2
organic anion transport (GO:0015711)	1/99	0.640307	0.710829	0	0	0.985244	0.439229	LRRC8E
response to UV (GO:0009411)	1/99	0.640307	0.710829	0	0	0.985244	0.439229	IVL
sensory perception of chemical stimulus (GO:0007606)	1/99	0.640307	0.710829	0	0	0.985244	0.439229	CD36
negative regulation of transcription, DNA-templated (GO:0045892)	9/948	0.640444	0.710829	0	0	0.922084	0.410874	ZNF254;SDR16C5;MLIP;NKX6-2;CBX2;USP2;MXI1;KLF4;FNIP2
regulation of apoptotic process (GO:0042981)	7/742	0.641283	0.711163	0	0	0.916787	0.407314	BNIP3L;NUAK2;FAM162A;BNIP3;JMY;PPIF;THBS1
regulation of transforming growth factor beta receptor signaling pathway (GO:0017015)	1/100	0.644012	0.713591	0	0	0.975243	0.429144	THBS1
negative regulation of multicellular organismal process (GO:0051241)	2/214	0.646909	0.715259	0	0	0.910075	0.396383	TRPV3;ABHD6
positive regulation of protein modification process (GO:0031401)	2/214	0.646909	0.715259	0	0	0.910075	0.396383	TXN;EFNA5
positive regulation of cell cycle process (GO:0090068)	1/101	0.647679	0.715259	0	0	0.965441	0.419349	ANKRD31
positive regulation of protein localization to membrane (GO:1905477)	1/101	0.647679	0.715259	0	0	0.965441	0.419349	SFN
positive regulation of cell growth (GO:0030307)	1/102	0.651309	0.718068	0	0	0.955834	0.409834	BDNF
mitotic sister chromatid segregation (GO:0000070)	1/102	0.651309	0.718068	0	0	0.955834	0.409834	CHMP4C
regulation of cell growth (GO:0001558)	2/217	0.654417	0.720894	0	0	0.897239	0.380438	CDA;CDKN1A
regulation of insulin secretion (GO:0050796)	1/104	0.658457	0.724138	0	0	0.937179	0.391606	EFNA5
steroid metabolic process (GO:0008202)	1/104	0.658457	0.724138	0	0	0.937179	0.391606	AMACR
positive regulation of cell motility (GO:2000147)	2/221	0.664231	0.728207	0	0	0.880671	0.360305	F3;THBS1
transcription, DNA-templated (GO:0006351)	2/221	0.664231	0.728207	0	0	0.880671	0.360305	MAF;POLR3G
regulation of cell cycle process (GO:0010564)	1/106	0.665459	0.728207	0	0	0.919234	0.374384	CAV2
chromosome organization (GO:0051276)	1/106	0.665459	0.728207	0	0	0.919234	0.374384	SETD7
peptidyl-lysine modification (GO:0018205)	1/106	0.665459	0.728207	0	0	0.919234	0.374384	IVL
small GTPase mediated signal transduction (GO:0007264)	1/106	0.665459	0.728207	0	0	0.919234	0.374384	CDKN1A
positive regulation of cytokine production (GO:0001819)	3/335	0.670425	0.733035	0	0	0.870646	0.348122	POLR3G;RORA;F3
regulation of gene expression (GO:0010468)	10/1079	0.673226	0.73549	0	0	0.898323	0.355443	NANOS1;NKX6-2;MAFB;SFTPD;PKP1;ALOX12B;RORA;CD36;KLF4;F3
response to endoplasmic reticulum stress (GO:0034976)	1/110	0.679038	0.741227	0	0	0.885321	0.342689	THBS1
regulation of protein serine/threonine kinase activity (GO:0071900)	1/111	0.682346	0.742999	0	0	0.877228	0.335293	CDKN1A
Fc-epsilon receptor signaling pathway (GO:0038095)	1/111	0.682346	0.742999	0	0	0.877228	0.335293	GAB2
regulation of Wnt signaling pathway (GO:0030111)	1/111	0.682346	0.742999	0	0	0.877228	0.335293	CTNNBIP1
Fc receptor signaling pathway (GO:0038093)	1/112	0.68562	0.74595	0	0	0.869281	0.328095	GAB2
positive regulation of metabolic process (GO:0009893)	1/113	0.68886	0.748245	0	0	0.861476	0.321087	CD36
sulfur compound biosynthetic process (GO:0044272)	1/113	0.68886	0.748245	0	0	0.861476	0.321087	UGDH
activation of protein kinase activity (GO:0032147)	1/114	0.692068	0.750496	0	0	0.853809	0.314263	TXN
negative regulation of cell motility (GO:2000146)	1/114	0.692068	0.750496	0	0	0.853809	0.314263	KRT16
calcium ion transport (GO:0006816)	1/115	0.695242	0.753321	0	0	0.846276	0.307618	TRPV3
positive regulation of cell projection organization (GO:0031346)	1/117	0.701493	0.759473	0	0	0.831601	0.294839	BDNF
regulation of ERK1 and ERK2 cascade (GO:0070372)	2/238	0.703461	0.760981	0	0	0.816523	0.287206	TNFAIP8L3;CD36
regulation of cellular response to stress (GO:0080135)	1/118	0.704571	0.761558	0	0	0.824451	0.288695	HSPB8
regulation of mRNA catabolic process (GO:0061013)	1/122	0.716569	0.773895	0	0	0.797035	0.265636	PKP1
positive regulation of cell population proliferation (GO:0008284)	4/474	0.719264	0.774522	0	0	0.818249	0.269635	CDKN1A;GAB2;THBS1;KRT6A
regulation of anatomical structure morphogenesis (GO:0022603)	1/123	0.719492	0.774522	0	0	0.790461	0.260227	EFNA5
cellular response to organic substance (GO:0071310)	1/123	0.719492	0.774522	0	0	0.790461	0.260227	KLF4
positive regulation of epithelial cell proliferation (GO:0050679)	1/123	0.719492	0.774522	0	0	0.790461	0.260227	F3
positive regulation of DNA-binding transcription factor activity (GO:0051091)	2/246	0.720571	0.775053	0	0	0.789429	0.258705	JMY;CD36
regulation of tumor necrosis factor production (GO:0032680)	1/124	0.722385	0.776373	0	0	0.783995	0.254953	THBS1
protein targeting (GO:0006605)	1/125	0.725248	0.778186	0	0	0.777633	0.249808	RABGEF1
cellular response to oxidative stress (GO:0034599)	1/125	0.725248	0.778186	0	0	0.777633	0.249808	GPX3
circulatory system development (GO:0072359)	1/126	0.728082	0.779331	0	0	0.771373	0.244788	CDKN1A
phosphatidylinositol biosynthetic process (GO:0006661)	1/126	0.728082	0.779331	0	0	0.771373	0.244788	CWH43
synapse organization (GO:0050808)	1/126	0.728082	0.779331	0	0	0.771373	0.244788	BDNF
microtubule cytoskeleton organization involved in mitosis (GO:1902850)	1/128	0.733663	0.78467	0	0	0.759148	0.235112	EML1
cellular response to insulin stimulus (GO:0032869)	1/129	0.736411	0.786337	0	0	0.753179	0.230448	CAV2
muscle contraction (GO:0006936)	1/129	0.736411	0.786337	0	0	0.753179	0.230448	LTB4R
regulation of response to external stimulus (GO:0032101)	1/130	0.73913	0.788604	0	0	0.747302	0.225896	CD36
regulation of cell adhesion (GO:0030155)	1/133	0.747122	0.795207	0	0	0.730206	0.212875	EFNA5
regulation of cell motility (GO:2000145)	1/133	0.747122	0.795207	0	0	0.730206	0.212875	CADM4
transmembrane receptor protein serine/threonine kinase signaling pathway (GO:0007178)	1/133	0.747122	0.795207	0	0	0.730206	0.212875	FAM83G
positive regulation of peptidyl-tyrosine phosphorylation (GO:0050731)	1/134	0.749731	0.797342	0	0	0.724679	0.208737	EFNA5
cellular component assembly (GO:0022607)	2/261	0.75042	0.797434	0	0	0.743139	0.213372	KRT14;PKP1
cellular calcium ion homeostasis (GO:0006874)	1/136	0.754869	0.801519	0	0	0.713871	0.200748	CAV2
regulation of cellular component organization (GO:0051128)	1/139	0.762381	0.808197	0	0	0.698245	0.18944	CD36
protein dephosphorylation (GO:0006470)	1/139	0.762381	0.808197	0	0	0.698245	0.18944	DUSP18
transcription initiation from RNA polymerase II promoter (GO:0006367)	1/140	0.764834	0.809882	0	0	0.693187	0.185841	RORA
positive regulation of cell migration (GO:0030335)	2/269	0.765195	0.809882	0	0	0.720577	0.192844	F3;THBS1
Ras protein signal transduction (GO:0007265)	1/142	0.769664	0.812662	0	0	0.683285	0.178885	CDKN1A
chromatin organization (GO:0006325)	1/142	0.769664	0.812662	0	0	0.683285	0.178885	SETD7
protein localization to organelle (GO:0033365)	1/142	0.769664	0.812662	0	0	0.683285	0.178885	BICD2
positive regulation of cellular process (GO:0048522)	5/625	0.7715	0.813225	0	0	0.773185	0.200579	SFTPD;CD36;GAB2;THBS1;KRT6A
positive regulation of nucleic acid-templated transcription (GO:1903508)	4/511	0.771909	0.813225	0	0	0.757082	0.196	MAFB;PITHD1;RORA;KLF4
nitrogen compound transport (GO:0071705)	1/143	0.772041	0.813225	0	0	0.678438	0.175524	SLC19A2
negative regulation of cell migration (GO:0030336)	1/144	0.774395	0.815055	0	0	0.67366	0.172237	KRT16
positive regulation of cytosolic calcium ion concentration (GO:0007204)	1/147	0.781311	0.821681	0	0	0.659717	0.162806	CD36
positive regulation of intracellular protein transport (GO:0090316)	1/148	0.783569	0.823401	0	0	0.655195	0.1598	SFN
regulation of G2/M transition of mitotic cell cycle (GO:0010389)	1/149	0.785804	0.82444	0	0	0.650735	0.156858	TUBA4A
positive regulation of hydrolase activity (GO:0051345)	1/149	0.785804	0.82444	0	0	0.650735	0.156858	CAV2
brain development (GO:0007420)	1/150	0.788016	0.824798	0	0	0.646335	0.153981	EML1
regulation of cytokine production (GO:0001817)	1/150	0.788016	0.824798	0	0	0.646335	0.153981	SFTPD
cellular response to organic cyclic compound (GO:0071407)	1/150	0.788016	0.824798	0	0	0.646335	0.153981	RORA
regulation of cell migration (GO:0030334)	3/408	0.791854	0.828161	0	0	0.711038	0.165941	KRT16;F3;THBS1
positive regulation of protein kinase activity (GO:0045860)	1/154	0.796639	0.832506	0	0	0.629309	0.143076	CDKN1A
positive regulation of NF-kappaB transcription factor activity (GO:0051092)	1/155	0.798739	0.834043	0	0	0.625191	0.140493	CD36
mitotic spindle organization (GO:0007052)	1/157	0.802876	0.837701	0	0	0.617113	0.13549	EML1
cellular response to growth factor stimulus (GO:0071363)	1/158	0.804913	0.839164	0	0	0.613151	0.133067	KLF4
negative regulation of cellular macromolecule biosynthetic process (GO:2000113)	4/547	0.815428	0.848869	0	0	0.70557	0.143966	NANOS1;CDKN1A;NKX6-2;KLF4
extracellular matrix organization (GO:0030198)	2/300	0.815504	0.848869	0	0	0.644593	0.131464	P3H2;THBS1
double-strand break repair (GO:0006302)	1/164	0.816699	0.849444	0	0	0.590401	0.119547	APLF
innate immune response (GO:0045087)	2/302	0.818395	0.850078	0	0	0.64023	0.128308	KRT16;SFTPD
regulation of neuron projection development (GO:0010975)	1/165	0.818594	0.850078	0	0	0.586771	0.117452	BDNF
regulation of nucleic acid-templated transcription (GO:1903506)	3/430	0.820287	0.851169	0	0	0.673638	0.133448	NKX6-2;MAFB;RORA
chemical synaptic transmission (GO:0007268)	2/306	0.824057	0.85318	0	0	0.631676	0.122239	NQO1;NSG1
cellular protein-containing complex assembly (GO:0034622)	1/168	0.824161	0.85318	0	0	0.576142	0.11142	NSG1
DNA-templated transcription, initiation (GO:0006352)	1/168	0.824161	0.85318	0	0	0.576142	0.11142	RORA
cation transport (GO:0006812)	1/174	0.83479	0.862833	0	0	0.55599	0.100398	SLC6A9
neuron differentiation (GO:0030182)	1/174	0.83479	0.862833	0	0	0.55599	0.100398	UGDH
negative regulation of immune response (GO:0050777)	1/178	0.841518	0.869109	0	0	0.543315	0.0937479	TYRO3
negative regulation of gene expression (GO:0010629)	2/322	0.845154	0.872183	0	0	0.5996	0.100874	NANOS1;KLF4
cellular protein localization (GO:0034613)	2/329	0.853644	0.880258	0	0	0.586553	0.0928166	ARL5A;BICD2
regulation of mitotic cell cycle phase transition (GO:1901990)	1/188	0.857169	0.883205	0	0	0.513998	0.0792174	TUBA4A
negative regulation of cell differentiation (GO:0045596)	1/191	0.861557	0.885757	0	0	0.505805	0.0753718	RORA
negative regulation of Wnt signaling pathway (GO:0030178)	1/191	0.861557	0.885757	0	0	0.505805	0.0753718	CTNNBIP1
regulation of cellular macromolecule biosynthetic process (GO:2000112)	3/468	0.861655	0.885757	0	0	0.617375	0.0919276	NKX6-2;MAFB;RORA
negative regulation of macromolecule metabolic process (GO:0010605)	1/194	0.865811	0.889339	0	0	0.497867	0.0717367	KLF4
protein localization to membrane (GO:0072657)	1/195	0.8672	0.890074	0	0	0.495275	0.0705694	ARL5A
positive regulation of multicellular organismal process (GO:0051240)	2/345	0.871485	0.893778	0	0	0.558733	0.0768577	ALOX12B;CD36
endomembrane system organization (GO:0010256)	1/199	0.872614	0.894244	0	0	0.48517	0.0661102	CAV2
modification-dependent protein catabolic process (GO:0019941)	1/201	0.875238	0.896239	0	0	0.48027	0.0640003	FBXO45
proteasomal protein catabolic process (GO:0010498)	1/205	0.880326	0.900751	0	0	0.470756	0.060004	FBXO45
positive regulation of GTPase activity (GO:0043547)	1/214	0.891031	0.910297	0	0	0.450658	0.0519951	CAV2
translation (GO:0006412)	1/214	0.891031	0.910297	0	0	0.450658	0.0519951	RPS6KB2
regulation of transcription, DNA-templated (GO:0006355)	18/2244	0.892664	0.911062	0	0	0.759719	0.0862623	ZNF254;MESP2;CDKN1A;ZNF681;NKX6-2;DLX3;TFAP2E;DBX2;RORA;KLF4;FOXN1;MAF;MAFB;PITHD1;JMY;MXI1;POLR3G;ZNF662
extracellular structure organization (GO:0043062)	1/216	0.893277	0.911062	0	0	0.44642	0.0503821	THBS1
external encapsulating structure organization (GO:0045229)	1/217	0.894383	0.911062	0	0	0.444331	0.0495966	THBS1
protein transport (GO:0015031)	2/369	0.894535	0.911062	0	0	0.52155	0.0581274	CD36;ARL5A
cellular response to lipid (GO:0071396)	1/219	0.896561	0.912423	0	0	0.44021	0.0480661	RORA
regulation of I-kappaB kinase/NF-kappaB signaling (GO:0043122)	1/224	0.901811	0.917061	0	0	0.430229	0.0444642	RORA
membrane organization (GO:0061024)	1/242	0.91861	0.933426	0	0	0.39773	0.0337647	CHMP4C
protein modification by small protein conjugation (GO:0032446)	2/409	0.924625	0.938818	0	0	0.469324	0.0367793	GAN;FBXO45
cellular protein metabolic process (GO:0044267)	2/417	0.929585	0.94313	0	0	0.460087	0.033594	SFTPD;RPS6KB2
organelle assembly (GO:0070925)	2/425	0.934237	0.947123	0	0	0.451199	0.0306929	CHMP4C;ULK1
protein deubiquitination (GO:0016579)	1/267	0.9373	0.949501	0	0	0.359889	0.0233033	USP2
regulation of intracellular signal transduction (GO:1902531)	2/437	0.940674	0.95219	0	0	0.43848	0.0268166	USP2;JMY
protein modification by small protein removal (GO:0070646)	1/276	0.942926	0.95361	0	0	0.34795	0.0204482	USP2
DNA metabolic process (GO:0006259)	1/277	0.943519	0.95361	0	0	0.346672	0.0201551	TREX2
negative regulation of nucleic acid-templated transcription (GO:1903507)	2/464	0.953047	0.962504	0	0	0.412279	0.0198271	NKX6-2;KLF4
DNA repair (GO:0006281)	1/298	0.954651	0.963389	0	0	0.321813	0.0149351	APLF
MAPK cascade (GO:0000165)	1/303	0.956962	0.964985	0	0	0.316404	0.0139191	KLB
cellular macromolecule biosynthetic process (GO:0034645)	1/314	0.961641	0.968228	0	0	0.305112	0.011934	RPS6KB2
cilium assembly (GO:0060271)	1/314	0.961641	0.968228	0	0	0.305112	0.011934	TUBA4A
proteasome-mediated ubiquitin-dependent protein catabolic process (GO:0043161)	1/321	0.964352	0.970219	0	0	0.29833	0.0108291	FBXO45
cellular response to oxygen-containing compound (GO:1901701)	1/323	0.965091	0.970224	0	0	0.296447	0.0105337	RORA
intracellular protein transport (GO:0006886)	1/336	0.969535	0.973952	0	0	0.284753	0.00880983	ARL5A
post-translational protein modification (GO:0043687)	1/345	0.972278	0.975535	0	0	0.277175	0.00779247	GAN
protein ubiquitination (GO:0016567)	2/525	0.972585	0.975535	0	0	0.363044	0.0100918	GAN;FBXO45
ubiquitin-dependent protein catabolic process (GO:0006511)	1/354	0.974774	0.976774	0	0	0.269983	0.00689792	FBXO45
gene expression (GO:0010467)	1/356	0.975298	0.976774	0	0	0.268434	0.00671418	RPS6KB2
positive regulation of transcription, DNA-templated (GO:0045893)	6/1183	0.984034	0.984778	0	0	0.47693	0.00767634	MLIP;MAFB;PITHD1;CITED4;RORA;KLF4
positive regulation of transcription by RNA polymerase II (GO:0045944)	4/908	0.985013	0.985013	0	0	0.415863	0.00627986	MLIP;CITED4;RORA;KLF4

## Sheet: KEGG pathways-Green module
S Table 7. Functional enrichment results with the filtered green module.
Term	Overlap	P.value	Adjusted.P.value	Old.P.value	Old.Adjusted.P.value	Odds.Ratio	Combined.Score	Genes
Staphylococcus aureus infection	7/95	5.53035e-05	0.0095675	0	0	7.91718	77.6096	KRT33B;KRT16;KRT14;KRT13;DSG1;KRT10;KRT9
Arachidonic acid metabolism	5/61	0.000402273	0.0347966	0	0	8.81205	68.896	PLA2G4F;PLA2G4D;GPX3;ALOX12;ALOX12B
Fatty acid elongation	3/27	0.00258906	0.126099	0	0	12.2345	72.8745	ELOVL4;THEM5;ELOVL7
Estrogen signaling pathway	6/137	0.00291559	0.126099	0	0	4.52584	26.4204	KRT33B;KRT16;KRT14;KRT13;KRT10;KRT9
Phagosome	6/152	0.00484955	0.167794	0	0	4.05775	21.6232	SEC61A2;TUBB2A;SFTPD;CD36;THBS1;TUBA4A
Serotonergic synapse	5/113	0.00618954	0.178465	0	0	4.55718	23.1728	PLA2G4F;PLA2G4D;ALOX12;ALOX12B;CYP2C18
Fc gamma R-mediated phagocytosis	4/97	0.0177247	0.396492	0	0	4.21591	17.0019	PLA2G4F;PLA2G4D;RPS6KB2;GAB2
Inflammatory mediator regulation of TRP channels	4/98	0.0183349	0.396492	0	0	4.17085	16.679	PLA2G4F;PLA2G4D;TRPV3;ALOX12
alpha-Linolenic acid metabolism	2/25	0.0268691	0.408373	0	0	8.46948	30.6322	PLA2G4F;PLA2G4D
Biosynthesis of unsaturated fatty acids	2/27	0.031021	0.408373	0	0	7.79113	27.0593	ELOVL4;ELOVL7
Fc epsilon RI signaling pathway	3/68	0.0326979	0.408373	0	0	4.508	15.4194	PLA2G4F;PLA2G4D;GAB2
Mitophagy	3/68	0.0326979	0.408373	0	0	4.508	15.4194	BNIP3L;BNIP3;ULK1
Retinol metabolism	3/68	0.0326979	0.408373	0	0	4.508	15.4194	SDR16C5;RDH12;CYP2C18
AMPK signaling pathway	4/120	0.0351255	0.408373	0	0	3.37605	11.3058	PFKFB4;RPS6KB2;ULK1;CD36
Linoleic acid metabolism	2/29	0.0354081	0.408373	0	0	7.21328	24.0982	PLA2G4F;PLA2G4D
p53 signaling pathway	3/73	0.0391154	0.422936	0	0	4.18494	13.5644	CDKN1A;SFN;THBS1
Fructose and mannose metabolism	2/33	0.0448431	0.430967	0	0	6.28126	19.5007	PFKFB4;AKR1B10
FoxO signaling pathway	4/131	0.0460097	0.430967	0	0	3.08191	9.48891	CDKN1A;HOMER2;BNIP3;SETD7
Pentose and glucuronate interconversions	2/34	0.0473316	0.430967	0	0	6.08467	18.5617	UGDH;AKR1B10
Bladder cancer	2/41	0.0660642	0.571455	0	0	4.99078	13.5606	CDKN1A;THBS1
Riboflavin metabolism	1/8	0.0791309	0.616506	0	0	13.8571	35.1508	ACP5
Choline metabolism in cancer	3/98	0.079724	0.616506	0	0	3.07973	7.7892	PLA2G4F;PLA2G4D;RPS6KB2
Ether lipid metabolism	2/49	0.0899111	0.616506	0	0	4.13961	9.97204	PLA2G4F;PLA2G4D
Ras signaling pathway	5/232	0.0909205	0.616506	0	0	2.15507	5.16735	PLA2G4F;PLA2G4D;BDNF;GAB2;EFNA5
Malaria	2/50	0.0930487	0.616506	0	0	4.05316	9.62477	CD36;THBS1
Huntington disease	6/306	0.0956585	0.616506	0	0	1.9593	4.59841	TUBB2A;BDNF;GPX3;PPIF;ULK1;TUBA4A
Ovarian steroidogenesis	2/51	0.0962177	0.616506	0	0	3.97024	9.2949	PLA2G4F;PLA2G4D
HIF-1 signaling pathway	3/109	0.10165	0.627831	0	0	2.75859	6.30675	CDKN1A;MKNK2;RPS6KB2
Ubiquinone and other terpenoid-quinone biosynthesis	1/11	0.107171	0.627831	0	0	9.69853	21.66	NQO1
Glutamatergic synapse	3/114	0.112329	0.627831	0	0	2.63366	5.75803	PLA2G4F;PLA2G4D;HOMER2
Pyrimidine metabolism	2/56	0.112502	0.627831	0	0	3.60172	7.86898	CDA;UPP1
VEGF signaling pathway	2/59	0.12259	0.660548	0	0	3.41163	7.16071	PLA2G4F;PLA2G4D
Long-term depression	2/60	0.126001	0.660548	0	0	3.35264	6.94489	PLA2G4F;PLA2G4D
Inflammatory bowel disease	2/65	0.143375	0.682593	0	0	3.08578	5.99348	MAF;RORA
Pathogenic Escherichia coli infection	4/197	0.144544	0.682593	0	0	2.02119	3.90932	TUBB2A;CLDN17;MYO1H;TUBA4A
Proteoglycans in cancer	4/205	0.159823	0.682593	0	0	1.93995	3.55727	CDKN1A;CAV2;RPS6KB2;THBS1
Primary bile acid biosynthesis	1/17	0.160727	0.682593	0	0	6.05974	11.0775	AMACR
Autophagy	3/137	0.166275	0.682593	0	0	2.17907	3.90949	BNIP3;RPS6KB2;ULK1
Fluid shear stress and atherosclerosis	3/139	0.171284	0.682593	0	0	2.1468	3.78789	NQO1;CAV2;TXN
PPAR signaling pathway	2/74	0.175759	0.682593	0	0	2.69882	4.69228	ME1;CD36
Spinocerebellar ataxia	3/143	0.18143	0.682593	0	0	2.08504	3.55893	PPIF;RORA;ULK1
Chronic myeloid leukemia	2/76	0.183109	0.682593	0	0	2.62562	4.45745	CDKN1A;GAB2
Pancreatic cancer	2/76	0.183109	0.682593	0	0	2.62562	4.45745	CDKN1A;RPS6KB2
MAPK signaling pathway	5/294	0.184893	0.682593	0	0	1.68737	2.84825	PLA2G4F;PLA2G4D;BDNF;MKNK2;EFNA5
Steroid biosynthesis	1/20	0.186294	0.682593	0	0	5.10217	8.57384	TM7SF2
Synaptic vesicle cycle	2/78	0.190502	0.682593	0	0	2.55626	4.23852	SLC6A9;SLC6A11
Phospholipase D signaling pathway	3/148	0.194333	0.682593	0	0	2.01263	3.29705	PLA2G4F;PLA2G4D;GAB2
Pantothenate and CoA biosynthesis	1/21	0.194643	0.682593	0	0	4.84681	7.93225	PANK1
mTOR signaling pathway	3/154	0.210105	0.682593	0	0	1.93207	3.01432	RPS6KB2;ULK1;FNIP2
Oxytocin signaling pathway	3/154	0.210105	0.682593	0	0	1.93207	3.01432	CDKN1A;PLA2G4F;PLA2G4D
Protein export	1/23	0.211085	0.682593	0	0	4.40575	6.85311	SEC61A2
ErbB signaling pathway	2/85	0.21666	0.682593	0	0	2.33984	3.57861	CDKN1A;RPS6KB2
Vitamin digestion and absorption	1/24	0.219181	0.682593	0	0	4.21398	6.39622	SLC19A2
Colorectal cancer	2/86	0.220426	0.682593	0	0	2.31187	3.496	CDKN1A;RPS6KB2
Necroptosis	3/159	0.223457	0.682593	0	0	1.86967	2.80176	PLA2G4F;PLA2G4D;CHMP4C
ECM-receptor interaction	2/88	0.227972	0.682593	0	0	2.25788	3.33835	CD36;THBS1
Gap junction	2/88	0.227972	0.682593	0	0	2.25788	3.33835	TUBB2A;TUBA4A
Chemical carcinogenesis	4/239	0.230414	0.682593	0	0	1.6564	2.43139	PAQR5;RPS6KB2;KLF4;CYP2C18
Folate biosynthesis	1/26	0.235125	0.682593	0	0	3.87647	5.61172	AKR1B10
GnRH signaling pathway	2/93	0.246907	0.682593	0	0	2.13328	2.98391	PLA2G4F;PLA2G4D
Hepatocellular carcinoma	3/168	0.247885	0.682593	0	0	1.76688	2.46442	NQO1;CDKN1A;RPS6KB2
TGF-beta signaling pathway	2/94	0.250702	0.682593	0	0	2.10998	2.91914	RPS6KB2;THBS1
Salmonella infection	4/249	0.25252	0.682593	0	0	1.58798	2.18548	TUBB2A;DYNLT3;TXN;TUBA4A
Parkinson disease	4/249	0.25252	0.682593	0	0	1.58798	2.18548	TUBB2A;PPIF;TXN;TUBA4A
Glycerophospholipid metabolism	2/98	0.265895	0.685938	0	0	2.02165	2.67799	PLA2G4F;PLA2G4D
Ascorbate and aldarate metabolism	1/30	0.266048	0.685938	0	0	3.34111	4.42389	UGDH
Circadian rhythm	1/31	0.273582	0.685938	0	0	3.22958	4.18602	RORA
Galactose metabolism	1/31	0.273582	0.685938	0	0	3.22958	4.18602	AKR1B10
RNA polymerase	1/31	0.273582	0.685938	0	0	3.22958	4.18602	POLR3G
Longevity regulating pathway	2/102	0.281089	0.694625	0	0	1.94039	2.46252	RPS6KB2;ULK1
Parathyroid hormone synthesis, secretion and action	2/106	0.296259	0.694625	0	0	1.86538	2.26928	CDKN1A;MAFB
PI3K-Akt signaling pathway	5/354	0.297984	0.694625	0	0	1.39298	1.6865	CDKN1A;BDNF;RPS6KB2;EFNA5;THBS1
Nicotinate and nicotinamide metabolism	1/35	0.302958	0.694625	0	0	2.84905	3.40223	NMRK1
Drug metabolism	2/108	0.303827	0.694625	0	0	1.83	2.18007	CDA;UPP1
Insulin resistance	2/108	0.303827	0.694625	0	0	1.83	2.18007	RPS6KB2;CD36
Prion disease	4/273	0.307108	0.694625	0	0	1.44452	1.70534	TUBB2A;CAV2;PPIF;TUBA4A
Alanine, aspartate and glutamate metabolism	1/37	0.317199	0.694625	0	0	2.6905	3.0893	RIMKLA
Aldosterone-regulated sodium reabsorption	1/37	0.317199	0.694625	0	0	2.6905	3.0893	SFN
Thyroid cancer	1/37	0.317199	0.694625	0	0	2.6905	3.0893	CDKN1A
Sphingolipid signaling pathway	2/119	0.34513	0.746344	0	0	1.65702	1.7628	ACER1;GAB2
Fat digestion and absorption	1/43	0.358208	0.748956	0	0	2.30544	2.36686	CD36
Pathways of neurodegeneration	6/475	0.360591	0.748956	0	0	1.24242	1.26728	TUBB2A;BDNF;GPX3;PPIF;ULK1;TUBA4A
Cell cycle	2/124	0.363655	0.748956	0	0	1.58871	1.60706	CDKN1A;SFN
Platelet activation	2/124	0.363655	0.748956	0	0	1.58871	1.60706	PLA2G4F;PLA2G4D
ABC transporters	1/45	0.371326	0.749601	0	0	2.20042	2.1799	ABCG4
Osteoclast differentiation	2/127	0.374676	0.749601	0	0	1.55034	1.52197	ACP5;GAB2
Pyruvate metabolism	1/47	0.384177	0.749601	0	0	2.10454	2.01331	ME1
Amino sugar and nucleotide sugar metabolism	1/48	0.390504	0.749601	0	0	2.05966	1.93673	UGDH
Vascular smooth muscle contraction	2/133	0.396478	0.749601	0	0	1.47889	1.36817	PLA2G4F;PLA2G4D
Sphingolipid metabolism	1/49	0.396766	0.749601	0	0	2.01665	1.8642	ACER1
Cocaine addiction	1/49	0.396766	0.749601	0	0	2.01665	1.8642	BDNF
Vibrio cholerae infection	1/50	0.402965	0.749601	0	0	1.97539	1.79544	SEC61A2
Cholesterol metabolism	1/50	0.402965	0.749601	0	0	1.97539	1.79544	CD36
Insulin signaling pathway	2/137	0.41082	0.756083	0	0	1.43477	1.27638	MKNK2;RPS6KB2
Regulation of lipolysis in adipocytes	1/55	0.433018	0.783111	0	0	1.79203	1.49988	ABHD5
Glutathione metabolism	1/57	0.444614	0.783111	0	0	1.72785	1.40051	GPX3
Legionellosis	1/57	0.444614	0.783111	0	0	1.72785	1.40051	BNIP3
Breast cancer	2/147	0.445917	0.783111	0	0	1.33515	1.07829	CDKN1A;RPS6KB2
Endometrial cancer	1/58	0.450323	0.783111	0	0	1.69745	1.35421	CDKN1A
Gastric cancer	2/149	0.452797	0.783111	0	0	1.31685	1.04335	CDKN1A;RPS6KB2
Glycerolipid metabolism	1/61	0.467102	0.783111	0	0	1.61234	1.22732	AKR1B10
Basal cell carcinoma	1/63	0.478003	0.783111	0	0	1.56017	1.15162	CDKN1A
Cytosolic DNA-sensing pathway	1/63	0.478003	0.783111	0	0	1.56017	1.15162	POLR3G
Lysine degradation	1/63	0.478003	0.783111	0	0	1.56017	1.15162	SETD7
Endocytosis	3/252	0.47897	0.783111	0	0	1.16581	0.858174	SH3GL3;CAV2;CHMP4C
Hepatitis C	2/157	0.479826	0.783111	0	0	1.24837	0.91672	CDKN1A;CLDN17
JAK-STAT signaling pathway	2/162	0.4963	0.783255	0	0	1.20905	0.847031	IL22RA1;CDKN1A
Acute myeloid leukemia	1/67	0.499146	0.783255	0	0	1.46531	1.01818	RPS6KB2
Adipocytokine signaling pathway	1/69	0.509395	0.783255	0	0	1.42207	0.959234	CD36
Renal cell carcinoma	1/69	0.509395	0.783255	0	0	1.42207	0.959234	CDKN1A
RIG-I-like receptor signaling pathway	1/70	0.514441	0.783255	0	0	1.40139	0.93147	TBKBP1
Amyotrophic lateral sclerosis	4/364	0.514459	0.783255	0	0	1.07435	0.714055	TUBB2A;GPX3;ULK1;TUBA4A
Tight junction	2/169	0.518802	0.783255	0	0	1.15796	0.759891	CLDN17;TUBA4A
Melanoma	1/72	0.524379	0.783255	0	0	1.36178	0.879084	CDKN1A
Non-small cell lung cancer	1/72	0.524379	0.783255	0	0	1.36178	0.879084	CDKN1A
Alzheimer disease	4/369	0.525188	0.783255	0	0	1.05936	0.682227	TUBB2A;PPIF;ULK1;TUBA4A
Thyroid hormone synthesis	1/75	0.538907	0.790093	0	0	1.30637	0.807615	GPX3
Glioma	1/75	0.538907	0.790093	0	0	1.30637	0.807615	CDKN1A
Bacterial invasion of epithelial cells	1/77	0.548347	0.797176	0	0	1.27187	0.764197	CAV2
Peroxisome	1/82	0.571112	0.823194	0	0	1.19305	0.668312	AMACR
Complement and coagulation cascades	1/85	0.58422	0.823194	0	0	1.15027	0.618245	F3
Transcriptional misregulation in cancer	2/192	0.587911	0.823194	0	0	1.01659	0.539994	CDKN1A;MAF
GABAergic synapse	1/89	0.601078	0.823194	0	0	1.09776	0.558794	SLC6A11
PD-L1 expression and PD-1 checkpoint pathway in cancer	1/89	0.601078	0.823194	0	0	1.09776	0.558794	RPS6KB2
Focal adhesion	2/201	0.612888	0.823194	0	0	0.970171	0.474969	CAV2;THBS1
Small cell lung cancer	1/92	0.613274	0.823194	0	0	1.06141	0.518969	CDKN1A
Th1 and Th2 cell differentiation	1/92	0.613274	0.823194	0	0	1.06141	0.518969	MAF
Rheumatoid arthritis	1/93	0.617256	0.823194	0	0	1.04982	0.506508	ACP5
Diabetic cardiomyopathy	2/203	0.61828	0.823194	0	0	0.96042	0.461783	PPIF;CD36
MicroRNAs in cancer	3/310	0.618585	0.823194	0	0	0.942755	0.452825	CDKN1A;EFNA5;THBS1
Prostate cancer	1/97	0.632781	0.82529	0	0	1.00587	0.460318	CDKN1A
Rap1 signaling pathway	2/210	0.636699	0.82529	0	0	0.927766	0.418848	EFNA5;THBS1
Hematopoietic cell lineage	1/99	0.640307	0.82529	0	0	0.985244	0.439229	CD36
AGE-RAGE signaling pathway in diabetic complications	1/100	0.644012	0.82529	0	0	0.975243	0.429144	F3
Viral protein interaction with cytokine and cytokine receptor	1/100	0.644012	0.82529	0	0	0.975243	0.429144	IL22RA1
Human papillomavirus infection	3/331	0.662488	0.842724	0	0	0.881445	0.362937	CDKN1A;RPS6KB2;THBS1
Th17 cell differentiation	1/107	0.668906	0.844677	0	0	0.910516	0.366129	RORA
Human cytomegalovirus infection	2/225	0.67382	0.844716	0	0	0.864698	0.341376	CDKN1A;RPS6KB2
Toxoplasmosis	1/112	0.68562	0.849132	0	0	0.869281	0.328095	PPIF
Thermogenesis	2/232	0.690067	0.849132	0	0	0.838081	0.3109	KLB;RPS6KB2
Leukocyte transendothelial migration	1/114	0.692068	0.849132	0	0	0.853809	0.314263	CLDN17
Neurotrophin signaling pathway	1/119	0.707617	0.862097	0	0	0.817423	0.282707	BDNF
Shigellosis	2/246	0.720571	0.87174	0	0	0.789429	0.258705	BNIP3;RPS6KB2
Lysosome	1/128	0.733663	0.881415	0	0	0.759148	0.235112	ACP5
Natural killer cell mediated cytotoxicity	1/131	0.741821	0.88507	0	0	0.741516	0.221451	RAET1E
Apelin signaling pathway	1/137	0.757399	0.897466	0	0	0.708586	0.196891	RPS6KB2
Apoptosis	1/142	0.769664	0.902454	0	0	0.683285	0.178885	TUBA4A
Signaling pathways regulating pluripotency of stem cells	1/143	0.772041	0.902454	0	0	0.678438	0.175524	KLF4
Cell adhesion molecules	1/148	0.783569	0.903716	0	0	0.655195	0.1598	CLDN17
Retrograde endocannabinoid signaling	1/148	0.783569	0.903716	0	0	0.655195	0.1598	ABHD6
Cushing syndrome	1/155	0.798739	0.911458	0	0	0.625191	0.140493	CDKN1A
Cellular senescence	1/156	0.800818	0.911458	0	0	0.621126	0.137965	CDKN1A
Hepatitis B	1/162	0.812851	0.917781	0	0	0.597796	0.123867	CDKN1A
Wnt signaling pathway	1/166	0.820469	0.917781	0	0	0.583185	0.1154	CTNNBIP1
cGMP-PKG signaling pathway	1/167	0.822324	0.917781	0	0	0.579642	0.11339	PPIF
Protein processing in endoplasmic reticulum	1/171	0.829558	0.917781	0	0	0.565888	0.105743	SEC61A2
NOD-like receptor signaling pathway	1/181	0.846384	0.917781	0	0	0.534178	0.089091	TXN
Axon guidance	1/182	0.847973	0.917781	0	0	0.531199	0.087598	EFNA5
Alcoholism	1/186	0.854167	0.917781	0	0	0.519608	0.081905	BDNF
RNA transport	1/186	0.854167	0.917781	0	0	0.519608	0.081905	XPOT
Neutrophil extracellular trap formation	1/189	0.858647	0.917781	0	0	0.511238	0.0779113	PPIF
Kaposi sarcoma-associated herpesvirus infection	1/193	0.864408	0.917781	0	0	0.500485	0.0729259	CDKN1A
Neuroactive ligand-receptor interaction	2/341	0.867221	0.917781	0	0	0.565442	0.0805537	NMU;LTB4R
Epstein-Barr virus infection	1/202	0.87653	0.917781	0	0	0.477856	0.0629739	CDKN1A
Viral carcinogenesis	1/203	0.877808	0.917781	0	0	0.475466	0.061966	CDKN1A
Human immunodeficiency virus 1 infection	1/212	0.888738	0.917781	0	0	0.454976	0.0536659	RPS6KB2
Lipid and atherosclerosis	1/215	0.89216	0.917781	0	0	0.448529	0.0511816	CD36
cAMP signaling pathway	1/216	0.893277	0.917781	0	0	0.44642	0.0503821	BDNF
Human T-cell leukemia virus 1 infection	1/219	0.896561	0.917781	0	0	0.44021	0.0480661	CDKN1A
Pathways in cancer	3/531	0.912073	0.927619	0	0	0.541939	0.0498776	NQO1;CDKN1A;RPS6KB2
Calcium signaling pathway	1/240	0.916895	0.927619	0	0	0.401099	0.0348004	PPIF
Cytokine-cytokine receptor interaction	1/295	0.953206	0.958748	0	0	0.325147	0.0155825	IL22RA1
Herpes simplex virus 1 infection	2/498	0.965159	0.965159	0	0	0.383343	0.0135944	ZNF254;ZNF662

## Sheet: TRRUST-Green module
S Table 7. Functional enrichment results with the filtered green module.
Term	Overlap	P.value	Adjusted.P.value	Old.P.value	Old.Adjusted.P.value	Odds.Ratio	Combined.Score	Genes
JUND human	6/34	1.14094e-06	0.000223625	0	0	21.2854	291.261	NQO1;CSTA;CDKN1A;SFTPD;F3;IVL
JUNB human	4/15	1.33916e-05	0.00131238	0	0	35.7919	401.617	NQO1;CDKN1A;SFTPD;IVL
JUN human	7/149	0.000882269	0.0576416	0	0	4.89298	34.4124	NQO1;CDKN1A;CSTA;KRT16;ALOX12;TXN;F3
SP1 human	13/472	0.00121575	0.0595719	0	0	2.85231	19.1458	CDKN1A;RORA;ALOX12;F3;UGDH;AMACR;KRT16;ADAM23;KRT14;ME1;KCTD11;IVL;SLC19A2
FOSL1 human	2/9	0.00358962	0.106048	0	0	27.8508	156.792	SFTPD;IVL
SMAD7 human	2/9	0.00358962	0.106048	0	0	27.8508	156.792	CDKN1A;KRT14
TFAP2C human	2/10	0.00445684	0.106048	0	0	24.3682	131.913	CSTA;CDKN1A
TP63 human	2/15	0.010055	0.146893	0	0	14.992	68.9587	CDKN1A;KLF4
HIF1A human	4/83	0.0104924	0.146893	0	0	4.96656	22.6331	PFKFB4;FAM162A;BNIP3;RORA
NFE2L2 human	2/16	0.0114145	0.149149	0	0	13.9205	62.2645	NQO1;KRT16
E2F1 human	5/134	0.012407	0.151986	0	0	3.81124	16.7294	CDKN1A;CTNNBIP1;ULK1;PCSK6;THBS1
ESR2 human	2/19	0.0159417	0.173588	0	0	11.4622	47.4399	CDKN1A;MKNK2
ATM human	2/22	0.0211075	0.197003	0	0	9.74138	37.5835	CDKN1A;APLF
REL human	2/22	0.0211075	0.197003	0	0	9.74138	37.5835	CDKN1A;F3
SOX9 human	2/23	0.0229638	0.204587	0	0	9.27703	35.01	CDKN1A;KLF4
HDAC4 human	2/24	0.0248849	0.212063	0	0	8.8549	32.7055	CDKN1A;KLF4
PPARG human	3/66	0.0302988	0.233851	0	0	4.65158	16.2649	CDKN1A;CD36;KLF4
HDAC2 human	2/27	0.031021	0.233851	0	0	7.79113	27.0593	CDKN1A;KLF4
RUNX3 human	2/30	0.0376863	0.234052	0	0	6.95531	22.8027	CDKN1A;CD36
RB1 human	2/31	0.040019	0.234052	0	0	6.71514	21.612	CDKN1A;SFTPD
CDX2 human	2/32	0.0424051	0.234052	0	0	6.49097	20.5146	CDKN1A;KLF4
ESR1 human	3/76	0.0432502	0.234052	0	0	4.01234	12.6018	NQO1;CDKN1A;GREB1
STAT1 human	3/84	0.0552912	0.234052	0	0	3.61459	10.4648	CDKN1A;UPP1;IVL
GFI1 human	1/6	0.0599525	0.234052	0	0	19.402	54.6011	CDKN1A
SOX6 human	1/6	0.0599525	0.234052	0	0	19.402	54.6011	CDKN1A
KLF4 human	2/40	0.063256	0.234052	0	0	5.12237	14.1407	CDKN1A;IVL
RUNX1 human	2/40	0.063256	0.234052	0	0	5.12237	14.1407	ALOX12;KLF4
ASCL1 human	1/7	0.0695908	0.234052	0	0	16.1675	43.0883	PCSK6
TFAP4 human	1/7	0.0695908	0.234052	0	0	16.1675	43.0883	CDKN1A
HSF2 human	1/7	0.0695908	0.234052	0	0	16.1675	43.0883	TXN
ING1 human	1/7	0.0695908	0.234052	0	0	16.1675	43.0883	CDKN1A
KLF10 human	1/7	0.0695908	0.234052	0	0	16.1675	43.0883	CDKN1A
MYCN human	2/45	0.0776951	0.234052	0	0	4.5256	11.5628	CDKN1A;MXI1
ERCC2 human	1/8	0.0791309	0.234052	0	0	13.8571	35.1508	CDKN1A
HES1 human	1/8	0.0791309	0.234052	0	0	13.8571	35.1508	MAP2
IRF9 human	1/8	0.0791309	0.234052	0	0	13.8571	35.1508	CDKN1A
SIRT1 human	2/48	0.0868059	0.234052	0	0	4.22981	10.338	NQO1;CDKN1A
DNMT3A human	1/9	0.0885735	0.234052	0	0	12.1244	29.3886	CDKN1A
HIPK2 human	1/9	0.0885735	0.234052	0	0	12.1244	29.3886	CDKN1A
SMARCA4 human	1/9	0.0885735	0.234052	0	0	12.1244	29.3886	CDKN1A
ABL1 human	1/10	0.0979198	0.234052	0	0	10.7767	25.0408	CDKN1A
PPARD human	1/10	0.0979198	0.234052	0	0	10.7767	25.0408	TXN
SNAI1 human	1/10	0.0979198	0.234052	0	0	10.7767	25.0408	THBS1
FOXP3 human	1/11	0.107171	0.235201	0	0	9.69853	21.66	CDKN1A
KLF2 human	1/11	0.107171	0.235201	0	0	9.69853	21.66	CDKN1A
NPM1 human	1/11	0.107171	0.235201	0	0	9.69853	21.66	CDKN1A
SP3 human	3/113	0.11016	0.235201	0	0	2.65774	5.8625	CDKN1A;RORA;ALOX12
EP300 human	2/56	0.112502	0.235201	0	0	3.60172	7.86898	CDKN1A;KRT16
WT1 human	2/57	0.11584	0.235201	0	0	3.53605	7.62213	CDKN1A;THBS1
FOS human	2/57	0.11584	0.235201	0	0	3.53605	7.62213	NQO1;CSTA
APC human	1/12	0.116327	0.235201	0	0	8.8164	18.9671	KLF4
TP73 human	1/13	0.12539	0.235201	0	0	8.08129	16.7794	CDKN1A
E2F3 human	1/13	0.12539	0.235201	0	0	8.08129	16.7794	CDKN1A
HDAC7 human	1/13	0.12539	0.235201	0	0	8.08129	16.7794	CDKN1A
KAT2B human	1/13	0.12539	0.235201	0	0	8.08129	16.7794	CDKN1A
CEBPB human	2/60	0.126001	0.235201	0	0	3.35264	6.94489	CDKN1A;SFTPD
TCF3 human	1/14	0.134361	0.24384	0	0	7.45928	14.9725	CDKN1A
TBP human	1/15	0.14324	0.248452	0	0	6.92612	13.4591	CDKN1A
FOSL2 human	1/15	0.14324	0.248452	0	0	6.92612	13.4591	IVL
ING4 human	1/15	0.14324	0.248452	0	0	6.92612	13.4591	CDKN1A
NRF1 human	1/15	0.14324	0.248452	0	0	6.92612	13.4591	NQO1
BCL6 human	1/17	0.160727	0.269252	0	0	6.05974	11.0775	CDKN1A
HDAC1 human	2/71	0.164829	0.273785	0	0	2.81659	5.07788	CDKN1A;KLF4
PML human	1/19	0.177859	0.278883	0	0	5.38589	9.30017	CDKN1A
VHL human	1/20	0.186294	0.280874	0	0	5.10217	8.57384	NMU
KLF6 human	1/20	0.186294	0.280874	0	0	5.10217	8.57384	CDKN1A
NR1H4 human	1/20	0.186294	0.280874	0	0	5.10217	8.57384	KRT13
PAX5 human	1/21	0.194643	0.284701	0	0	4.84681	7.93225	CDKN1A
POU5F1 human	1/24	0.219181	0.311301	0	0	4.21398	6.39622	CDKN1A
TCF4 human	1/25	0.227194	0.314665	0	0	4.03819	5.98441	KLF4
CREBBP human	1/25	0.227194	0.314665	0	0	4.03819	5.98441	CDKN1A
PARP1 human	1/25	0.227194	0.314665	0	0	4.03819	5.98441	CDKN1A
EGR1 human	2/88	0.227972	0.314665	0	0	2.25788	3.33835	CDKN1A;F3
MITF human	1/26	0.235125	0.315647	0	0	3.87647	5.61172	ACP5
NR1I2 human	1/26	0.235125	0.315647	0	0	3.87647	5.61172	THBS1
RARA human	1/26	0.235125	0.315647	0	0	3.87647	5.61172	CDKN1A
SMAD4 human	1/26	0.235125	0.315647	0	0	3.87647	5.61172	CDKN1A
TP53 human	3/164	0.236972	0.315963	0	0	1.81114	2.6077	CDKN1A;SFN;THBS1
AR human	2/93	0.246907	0.32479	0	0	2.13328	2.98391	CDKN1A;GREB1
HSF1 human	1/31	0.273582	0.345949	0	0	3.22958	4.18602	CDKN1A
SMAD3 human	1/31	0.273582	0.345949	0	0	3.22958	4.18602	CDKN1A
ATF2 human	1/32	0.28104	0.348631	0	0	3.12524	3.96674	CDKN1A
ETS2 human	1/32	0.28104	0.348631	0	0	3.12524	3.96674	CDKN1A
REST human	1/32	0.28104	0.348631	0	0	3.12524	3.96674	BDNF
STAT6 human	1/36	0.310115	0.379891	0	0	2.76751	3.24023	ALOX12
MYB human	1/37	0.317199	0.386155	0	0	2.6905	3.0893	NMU
NR3C1 human	1/38	0.32421	0.392255	0	0	2.61765	2.94842	CDKN1A
PPARA human	1/39	0.331151	0.396718	0	0	2.54863	2.8167	CD36
EZH2 human	1/40	0.33802	0.396718	0	0	2.48316	2.69336	CDKN1A
VDR human	1/42	0.351548	0.407712	0	0	2.36179	2.46904	CDKN1A
HNF4A human	1/45	0.371326	0.423139	0	0	2.20042	2.1799	CDKN1A
USF2 human	1/47	0.384177	0.432751	0	0	2.10454	2.01331	THBS1
CEBPA human	1/51	0.4091	0.445464	0	0	1.93578	1.7302	SFTPD
IRF1 human	1/51	0.4091	0.445464	0	0	1.93578	1.7302	CDKN1A
STAT3 human	2/142	0.428509	0.464021	0	0	1.38318	1.17217	CDKN1A;GREB1
BRCA1 human	1/57	0.444614	0.47361	0	0	1.72785	1.40051	CDKN1A
GATA1 human	1/57	0.444614	0.47361	0	0	1.72785	1.40051	CDA
SPI1 human	1/62	0.472581	0.497988	0	0	1.58582	1.18865	ACP5
TFAP2A human	1/71	0.519435	0.544435	0	0	1.3813	0.904771	CDKN1A
ETS1 human	1/79	0.557594	0.578245	0	0	1.23913	0.723805	CDKN1A
RELA human	3/301	0.598634	0.614305	0	0	0.971676	0.498571	CDKN1A;UPP1;F3
NFKB1 human	3/303	0.603126	0.614592	0	0	0.965099	0.487983	CDKN1A;UPP1;F3
CREB1 human	1/90	0.605185	0.614592	0	0	1.08537	0.545096	BDNF
YY1 human	1/91	0.60925	0.615531	0	0	1.07326	0.531827	IVL
MYC human	1/100	0.644012	0.647315	0	0	0.975243	0.429144	CDKN1A
